# Supplementary material for: A multi-omic atlas of the human frontal cortex for aging and Alzheimer’s disease research
Source: Sci Data. 2018 Aug 7;5:180142. doi: 10.1038/sdata.2018.142 (PMC6080491; doi:10.1038/sdata.2018.142)
Supplement: Supplementary file 1 [file sdata2018142-isa1.zip]

Archive with 8 entries (8 files):
- i_Investigation.txt
- s_study_De-Jager.txt
- a_assay_genotype.txt
- a_assay_wgs.txt
- a_assay_rna-seq.txt
- a_assay_mirna.txt
- a_assay_chip-seq.txt
- a_assay_dnamethylation.txt
