# Supplementary material for: A multi-omic atlas of the human frontal cortex for aging and Alzheimer’s disease research
Source: Sci Data. 2018 Aug 7;5:180142. doi: 10.1038/sdata.2018.142 (PMC6080491; doi:10.1038/sdata.2018.142)
Supplement: Supplementary file 1 [file sdata2018142-isa1.zip › i_Investigation.txt]

# Investigation File generated for Scientific Data with Investigation File Authoring Tool version 0.1.0 on 06/06/2018 - This metadata file is CC0
ONTOLOGY SOURCE REFERENCE
Term Source Name	NCBITAXON	BTO	OBI	UBERON	ERO
Term Source File	http://data.bioontology.org/ontologies/NCBITAXON	http://data.bioontology.org/ontologies/BTO	http://data.bioontology.org/ontologies/OBI	http://data.bioontology.org/ontologies/UBERON	http://data.bioontology.org/ontologies/ERO
Term Source Version	2016AB	unknown	2014-08-18	releases/2014-06-15	2013-08-02
Term Source Description	National Center for Biotechnology Information (NCBI) Organismal Classification	BRENDA Tissue and Enzyme Source Ontology	Ontology for Biomedical Investigations	Uber Anatomy Ontology	Eagle-I Research Resource Ontology
INVESTIGATION
Investigation Identifier
Investigation Title
Investigation Description
Investigation Submission Date
Investigation Public Release Date
INVESTIGATION PUBLICATIONS
Investigation PubMed ID
Investigation Publication DOI
Investigation Publication Author List
Investigation Publication Title
Investigation Publication Status
Investigation Publication Status Term Accession Number
Investigation Publication Status Term Source REF
INVESTIGATION CONTACTS
Investigation Person Last Name
Investigation Person Mid Initials
Investigation Person First Name
Investigation Person Address
Investigation Person Phone
Investigation Person Fax
Investigation Person Email
Investigation Person Affiliation
Investigation Person Roles
Investigation Person Roles Term Accession Number
Investigation Person Roles Term Source REF
STUDY
Study Identifier	10.1038/sdata.2018.142
Study Title	A multi-omic atlas of the human frontal cortex for aging and Alzheimer’s disease research
Study Submission Date	29/01/2018
Study Public Release Date	07/08/2018
Study Description	http://www.nature.com/articles/sdata2018142#abstract
Study File Name	s_study_De-Jager.txt
Comment[Subject Keywords]	///;////;///;///;///
Comment[Manuscript Licence]	CC BY-4.0
Comment[Experimental Metadata Licence]	CC0
Comment[Supplementary Information File Name]	
Comment[Supplementary Information File Type]	x-zip-compressed
Comment[Supplementary Information File URL]	http://www.nature.com/articles/sdata2018142#supplementary-information
Comment[Data Repository]	Synapse;Synapse;Synapse;Synapse;Synapse;Synapse;Synapse
Comment[Data Record Accession]	doi:10.7303/syn3157325;doi:10.7303/syn3157329;doi:10.7303/syn10901595;doi:10.7303/syn3388564;doi:10.7303/syn3387325;doi:10.7303/syn4896408;doi:10.7303/syn3157275
Comment[Data Record URI]	https://doi.org/10.7303/syn3157325;https://doi.org/10.7303/syn3157329;https://doi.org/10.7303/syn10901595;https://doi.org/10.7303/syn3388564;https://doi.org/10.7303/syn3387325;https://doi.org/10.7303/syn4896408;https://doi.org/10.7303/syn3157275
STUDY DESIGN DESCRIPTORS
Study Design Type	disease state design	individual genetic characteristics comparison design
Study Design Type Term Accession Number	OBI:0001293	OBI:0001448
Study Design Type Term Source REF	OBI	OBI
STUDY PUBLICATIONS
Study PubMed ID
Study Publication DOI
Study Publication Author List
Study Publication Title
Study Publication Status
Study Publication Status Term Accession Number
Study Publication Status Term Source REF
STUDY FACTORS
Study Factor Name	tissue type
Study Factor Type	tissue
Study Factor Type Term Accession Number	UBERON:0000479
Study Factor Type Term Source REF	UBERON
STUDY ASSAYS
Study Assay Measurement Type	genetic sequence variation analysis	whole genome sequencing	transcription profiling assay	microRNA profiling assay	transcription factor binding site  identification	DNA residue methylation
Study Assay Measurement Type Term Accession Number	ERO:0100211	ERO:0002016	OBI:0000424	OBI:0001926	OBI:0000291	OBI:0000831
Study Assay Measurement Type Term Source REF	ERO	ERO	OBI	OBI	ERO	OBI
Study Assay Technology Type	DNA microarray	DNA sequencing	RNA sequencing	Bar-Seq	ChIP-seq assay	DNA methylation profiling assay
Study Assay Technology Type Term Accession Number	OBI:0400148	OBI:0000626	OBI:0001177	""	OBI:0000716	OBI:0000634
Study Assay Technology Type Term Source REF	OBI	OBI	OBI	""	OBI	OBI
Study Assay Technology Platform	""	""	""	""	""	""
Study Assay File Name	a_assay_genotype.txt	a_assay_wgs.txt	a_assay_rna-seq.txt	a_assay_mirna.txt	a_assay_chip-seq.txt	a_assay_dnamethylation.txt
STUDY PROTOCOLS
Study Protocol Name	The Religious order Study and the Memory and Aging Project (ROSMAP)	Genotype data	Imputation	Whole Genome Sequencing (WGS)	RNA Sample Preparation	RNA Sequencing (RNA-Seq)	miRNA profile	H3K9Ac ChIP-Seq	DNA Methylation profile
Study Protocol Type	selection	genotyping assay	bioinformatics analysis	DNA sequencing	sample preparation for assay	RNA sequencing	microRNA profiling assay	ChIP-seq assay	DNA methylation profiling assay
Study Protocol Type Term Accession Number	OBI:0001928	OBI:0000435	ERO:0000740	OBI:0000626	OBI:0000073	OBI:0001177	OBI:0001926	OBI:0000716	OBI:0000634
Study Protocol Type Term Source REF	OBI	OBI	ERO	OBI	OBI	OBI	OBI	OBI	OBI
Study Protocol Description									
Study Protocol URI	""	""	""	""	""	""	""	""	""
Study Protocol Version									
Study Protocol Parameters Name	""	instrument; manufacturer	""	instrument; manufacturer	""	instrument; manufacturer	instrument; manufacturer	instrument; manufacturer	instrument; manufacturer
Study Protocol Parameters Name Term Accession Number	""	""	""	""	""	""	""	""	""
Study Protocol Parameters Name Term Source REF	""	""	""	""	""	""	""	""	""
Study Protocol Components Name	""	""	""	""	""	""	""	""	""
Study Protocol Components Type	""	""	""	""	""	""	""	""	""
Study Protocol Components Type Term Accession Number	""	""	""	""	""	""	""	""	""
Study Protocol Components Type Term Source REF	""	""	""	""	""	""	""	""	""
STUDY CONTACTS
Study Person Last Name	De Jager	Ma	McCabe	Xu	Vardarajan	Felsky	Klein	White	Peters	Lodgson	Nejad	Tang	Mangravite	Yu	Gaiteri	Mostafavi	Schneider	Bennett
Study Person First Name	Philip L.	Yiyi	Cristin	Jishu	Badri N.	Daniel	Hans-Ulrich	Charles C.	Mette A.	Ben	Parham	Anna	Lara M.	Lei	Chris	Sara	Julie A.	David A.
Study Person Mid Initials																		
Study Person Email	pld2115@cumc.columbia.edu	""	""	""	""	""	""	""	""	""	""	""	""	""	""	""	""	David_A_Bennett@rush.edu
Study Person Phone																		
Study Person Fax																		
Study Person Address																		
Study Person Affiliation	Center for Translational & Computational Neuroimmunology, Department of Neurology, Columbia University Medical Center, 630 West 168th street, New York, NY 10032, USA	Center for Translational & Computational Neuroimmunology, Department of Neurology, Columbia University Medical Center, 630 West 168th street, New York, NY 10032, USA	Cell Circuits Program, Broad Institute, 415 Main street, Cambridge MA 02142, USA	Cell Circuits Program, Broad Institute, 415 Main street, Cambridge MA 02142, USA	Center for Translational & Computational Neuroimmunology, Department of Neurology, Columbia University Medical Center, 630 West 168th street, New York, NY 10032, USA	Center for Translational & Computational Neuroimmunology, Department of Neurology, Columbia University Medical Center, 630 West 168th street, New York, NY 10032, USA	Center for Translational & Computational Neuroimmunology, Department of Neurology, Columbia University Medical Center, 630 West 168th street, New York, NY 10032, USA	Cell Circuits Program, Broad Institute, 415 Main street, Cambridge MA 02142, USA	Sage Bionetworks, 1100 Fairview Avenue N. Seattle WA 98109, USA	Sage Bionetworks, 1100 Fairview Avenue N. Seattle WA 98109, USA	Cell Circuits Program, Broad Institute, 415 Main street, Cambridge MA 02142, USA	Cell Circuits Program, Broad Institute, 415 Main street, Cambridge MA 02142, USA	Sage Bionetworks, 1100 Fairview Avenue N. Seattle WA 98109, USA	Rush Alzehimer Disease Center, RUSH University, 600 South Paulina Street, Chicago IL 60612, USA	Rush Alzehimer Disease Center, RUSH University, 600 South Paulina Street, Chicago IL 60612, USA	Departments of Statistics and Medical Genetics and Centre for Molecular Medicine and Therapeutics, University of British Columbia, 950 West 28th Avenue, Vancouver, British Columbia BC V5Z 4H4, Canada	Rush Alzehimer Disease Center, RUSH University, 600 South Paulina Street, Chicago IL 60612, USA	Rush Alzehimer Disease Center, RUSH University, 600 South Paulina Street, Chicago IL 60612, USA
Study Person Roles																		
Study Person Roles Term Accession Number																		
Study Person Roles Term Source REF																		
Comment[Study Person ORCID]		0000-0002-3609-8877								0000-0002-0572-2569			0000-0001-7841-3612					
Comment[Funder]																		
Comment[FundRef ID]																		
Comment[Funder Term Source REF]																		
Comment[Grant Identifier]																		
