# Supplementary material for: A multi-omic atlas of the human frontal cortex for aging and Alzheimer’s disease research
Source: Sci Data. 2018 Aug 7;5:180142. doi: 10.1038/sdata.2018.142 (PMC6080491; doi:10.1038/sdata.2018.142)
Supplement: Supplementary file 1 [file sdata2018142-isa1.zip › s_study_De-Jager.txt]

Source Name	Characteristics[organism]	Term Source REF	Term Accession Number	Characteristics[organism part]	Term Source REF	Term Accession Number	Characteristics[development stage]	Term Source REF	Term Accession Number	Comment[participant id]	Protocol REF	Sample Name	Factor Value[tissue type]
ROSMAP study participant	Homo sapiens	NCBITAXON	NCBITaxon:9606	lymphocyte	BTO	BTO:0000775	late adult stage	UBERON	UBERON:0007222	10007374	The Religious order Study and the Memory and Aging Project (ROSMAP)	10007374_lymphocyte	lymphocyte
ROSMAP study participant	Homo sapiens	NCBITAXON	NCBITaxon:9606	lymphocyte	BTO	BTO:0000775	late adult stage	UBERON	UBERON:0007222	10042633	The Religious order Study and the Memory and Aging Project (ROSMAP)	10042633_lymphocyte	lymphocyte
ROSMAP study participant	Homo sapiens	NCBITAXON	NCBITaxon:9606	lymphocyte	BTO	BTO:0000775	late adult stage	UBERON	UBERON:0007222	10093562	The Religious order Study and the Memory and Aging Project (ROSMAP)	10093562_lymphocyte	lymphocyte
ROSMAP study participant	Homo sapiens	NCBITAXON	NCBITaxon:9606	lymphocyte	BTO	BTO:0000775	late adult stage	UBERON	UBERON:0007222	10100286	The Religious order Study and the Memory and Aging Project (ROSMAP)	10100286_lymphocyte	lymphocyte
ROSMAP study participant	Homo sapiens	NCBITAXON	NCBITaxon:9606	lymphocyte	BTO	BTO:0000775	late adult stage	UBERON	UBERON:0007222	10100312	The Religious order Study and the Memory and Aging Project (ROSMAP)	10100312_lymphocyte	lymphocyte
ROSMAP study participant	Homo sapiens	NCBITAXON	NCBITaxon:9606	lymphocyte	BTO	BTO:0000775	late adult stage	UBERON	UBERON:0007222	10100448	The Religious order Study and the Memory and Aging Project (ROSMAP)	10100448_lymphocyte	lymphocyte
ROSMAP study participant	Homo sapiens	NCBITAXON	NCBITaxon:9606	blood	BTO	BTO:0000089	late adult stage	UBERON	UBERON:0007222	10100574	The Religious order Study and the Memory and Aging Project (ROSMAP)	10100574_blood	blood
ROSMAP study participant	Homo sapiens	NCBITAXON	NCBITaxon:9606	dorsolateral prefrontal cortex	UBERON	UBERON:0009834	late adult stage	UBERON	UBERON:0007222	10100574	The Religious order Study and the Memory and Aging Project (ROSMAP)	10100574_dorsolateral prefrontal cortex	dorsolateral prefrontal cortex
ROSMAP study participant	Homo sapiens	NCBITAXON	NCBITaxon:9606	lymphocyte	BTO	BTO:0000775	late adult stage	UBERON	UBERON:0007222	10100574	The Religious order Study and the Memory and Aging Project (ROSMAP)	10100574_lymphocyte	lymphocyte
ROSMAP study participant	Homo sapiens	NCBITAXON	NCBITaxon:9606	lymphocyte	BTO	BTO:0000775	late adult stage	UBERON	UBERON:0007222	10100600	The Religious order Study and the Memory and Aging Project (ROSMAP)	10100600_lymphocyte	lymphocyte
ROSMAP study participant	Homo sapiens	NCBITAXON	NCBITaxon:9606	brain	BTO	BTO:0000142	late adult stage	UBERON	UBERON:0007222	10100736	The Religious order Study and the Memory and Aging Project (ROSMAP)	10100736_brain	brain
ROSMAP study participant	Homo sapiens	NCBITAXON	NCBITaxon:9606	lymphocyte	BTO	BTO:0000775	late adult stage	UBERON	UBERON:0007222	10100736	The Religious order Study and the Memory and Aging Project (ROSMAP)	10100736_lymphocyte	lymphocyte
ROSMAP study participant	Homo sapiens	NCBITAXON	NCBITaxon:9606	brain	BTO	BTO:0000142	late adult stage	UBERON	UBERON:0007222	10100862	The Religious order Study and the Memory and Aging Project (ROSMAP)	10100862_brain	brain
ROSMAP study participant	Homo sapiens	NCBITAXON	NCBITaxon:9606	lymphocyte	BTO	BTO:0000775	late adult stage	UBERON	UBERON:0007222	10100862	The Religious order Study and the Memory and Aging Project (ROSMAP)	10100862_lymphocyte	lymphocyte
ROSMAP study participant	Homo sapiens	NCBITAXON	NCBITaxon:9606	lymphocyte	BTO	BTO:0000775	late adult stage	UBERON	UBERON:0007222	10100998	The Religious order Study and the Memory and Aging Project (ROSMAP)	10100998_lymphocyte	lymphocyte
ROSMAP study participant	Homo sapiens	NCBITAXON	NCBITaxon:9606	blood	BTO	BTO:0000089	late adult stage	UBERON	UBERON:0007222	10101039	The Religious order Study and the Memory and Aging Project (ROSMAP)	10101039_blood	blood
ROSMAP study participant	Homo sapiens	NCBITAXON	NCBITaxon:9606	lymphocyte	BTO	BTO:0000775	late adult stage	UBERON	UBERON:0007222	10101039	The Religious order Study and the Memory and Aging Project (ROSMAP)	10101039_lymphocyte	lymphocyte
ROSMAP study participant	Homo sapiens	NCBITAXON	NCBITaxon:9606	lymphocyte	BTO	BTO:0000775	late adult stage	UBERON	UBERON:0007222	10101165	The Religious order Study and the Memory and Aging Project (ROSMAP)	10101165_lymphocyte	lymphocyte
ROSMAP study participant	Homo sapiens	NCBITAXON	NCBITaxon:9606	brain	BTO	BTO:0000142	late adult stage	UBERON	UBERON:0007222	10101291	The Religious order Study and the Memory and Aging Project (ROSMAP)	10101291_brain	brain
ROSMAP study participant	Homo sapiens	NCBITAXON	NCBITaxon:9606	dorsolateral prefrontal cortex	UBERON	UBERON:0009834	late adult stage	UBERON	UBERON:0007222	10101291	The Religious order Study and the Memory and Aging Project (ROSMAP)	10101291_dorsolateral prefrontal cortex	dorsolateral prefrontal cortex
ROSMAP study participant	Homo sapiens	NCBITAXON	NCBITaxon:9606	brain	BTO	BTO:0000142	late adult stage	UBERON	UBERON:0007222	10101327	The Religious order Study and the Memory and Aging Project (ROSMAP)	10101327_brain	brain
ROSMAP study participant	Homo sapiens	NCBITAXON	NCBITaxon:9606	dorsolateral prefrontal cortex	UBERON	UBERON:0009834	late adult stage	UBERON	UBERON:0007222	10101327	The Religious order Study and the Memory and Aging Project (ROSMAP)	10101327_dorsolateral prefrontal cortex	dorsolateral prefrontal cortex
ROSMAP study participant	Homo sapiens	NCBITAXON	NCBITaxon:9606	brain	BTO	BTO:0000142	late adult stage	UBERON	UBERON:0007222	10101589	The Religious order Study and the Memory and Aging Project (ROSMAP)	10101589_brain	brain
ROSMAP study participant	Homo sapiens	NCBITAXON	NCBITaxon:9606	dorsolateral prefrontal cortex	UBERON	UBERON:0009834	late adult stage	UBERON	UBERON:0007222	10101589	The Religious order Study and the Memory and Aging Project (ROSMAP)	10101589_dorsolateral prefrontal cortex	dorsolateral prefrontal cortex
ROSMAP study participant	Homo sapiens	NCBITAXON	NCBITaxon:9606	lymphocyte	BTO	BTO:0000775	late adult stage	UBERON	UBERON:0007222	10101589	The Religious order Study and the Memory and Aging Project (ROSMAP)	10101589_lymphocyte	lymphocyte
ROSMAP study participant	Homo sapiens	NCBITAXON	NCBITaxon:9606	lymphocyte	BTO	BTO:0000775	late adult stage	UBERON	UBERON:0007222	10101615	The Religious order Study and the Memory and Aging Project (ROSMAP)	10101615_lymphocyte	lymphocyte
ROSMAP study participant	Homo sapiens	NCBITAXON	NCBITaxon:9606	lymphocyte	BTO	BTO:0000775	late adult stage	UBERON	UBERON:0007222	10101741	The Religious order Study and the Memory and Aging Project (ROSMAP)	10101741_lymphocyte	lymphocyte
ROSMAP study participant	Homo sapiens	NCBITAXON	NCBITaxon:9606	brain	BTO	BTO:0000142	late adult stage	UBERON	UBERON:0007222	10102206	The Religious order Study and the Memory and Aging Project (ROSMAP)	10102206_brain	brain
ROSMAP study participant	Homo sapiens	NCBITAXON	NCBITaxon:9606	dorsolateral prefrontal cortex	UBERON	UBERON:0009834	late adult stage	UBERON	UBERON:0007222	10102206	The Religious order Study and the Memory and Aging Project (ROSMAP)	10102206_dorsolateral prefrontal cortex	dorsolateral prefrontal cortex
ROSMAP study participant	Homo sapiens	NCBITAXON	NCBITaxon:9606	lymphocyte	BTO	BTO:0000775	late adult stage	UBERON	UBERON:0007222	10102206	The Religious order Study and the Memory and Aging Project (ROSMAP)	10102206_lymphocyte	lymphocyte
ROSMAP study participant	Homo sapiens	NCBITAXON	NCBITaxon:9606	dorsolateral prefrontal cortex	UBERON	UBERON:0009834	late adult stage	UBERON	UBERON:0007222	10116694	The Religious order Study and the Memory and Aging Project (ROSMAP)	10116694_dorsolateral prefrontal cortex	dorsolateral prefrontal cortex
ROSMAP study participant	Homo sapiens	NCBITAXON	NCBITaxon:9606	lymphocyte	BTO	BTO:0000775	late adult stage	UBERON	UBERON:0007222	10116694	The Religious order Study and the Memory and Aging Project (ROSMAP)	10116694_lymphocyte	lymphocyte
ROSMAP study participant	Homo sapiens	NCBITAXON	NCBITaxon:9606	lymphocyte	BTO	BTO:0000775	late adult stage	UBERON	UBERON:0007222	10149161	The Religious order Study and the Memory and Aging Project (ROSMAP)	10149161_lymphocyte	lymphocyte
ROSMAP study participant	Homo sapiens	NCBITAXON	NCBITaxon:9606	lymphocyte	BTO	BTO:0000775	late adult stage	UBERON	UBERON:0007222	10200901	The Religious order Study and the Memory and Aging Project (ROSMAP)	10200901_lymphocyte	lymphocyte
ROSMAP study participant	Homo sapiens	NCBITAXON	NCBITaxon:9606	brain	BTO	BTO:0000142	late adult stage	UBERON	UBERON:0007222	10202345	The Religious order Study and the Memory and Aging Project (ROSMAP)	10202345_brain	brain
ROSMAP study participant	Homo sapiens	NCBITAXON	NCBITaxon:9606	dorsolateral prefrontal cortex	UBERON	UBERON:0009834	late adult stage	UBERON	UBERON:0007222	10202345	The Religious order Study and the Memory and Aging Project (ROSMAP)	10202345_dorsolateral prefrontal cortex	dorsolateral prefrontal cortex
ROSMAP study participant	Homo sapiens	NCBITAXON	NCBITaxon:9606	lymphocyte	BTO	BTO:0000775	late adult stage	UBERON	UBERON:0007222	10202507	The Religious order Study and the Memory and Aging Project (ROSMAP)	10202507_lymphocyte	lymphocyte
ROSMAP study participant	Homo sapiens	NCBITAXON	NCBITaxon:9606	lymphocyte	BTO	BTO:0000775	late adult stage	UBERON	UBERON:0007222	10202633	The Religious order Study and the Memory and Aging Project (ROSMAP)	10202633_lymphocyte	lymphocyte
ROSMAP study participant	Homo sapiens	NCBITAXON	NCBITaxon:9606	brain	BTO	BTO:0000142	late adult stage	UBERON	UBERON:0007222	10203224	The Religious order Study and the Memory and Aging Project (ROSMAP)	10203224_brain	brain
ROSMAP study participant	Homo sapiens	NCBITAXON	NCBITaxon:9606	dorsolateral prefrontal cortex	UBERON	UBERON:0009834	late adult stage	UBERON	UBERON:0007222	10203224	The Religious order Study and the Memory and Aging Project (ROSMAP)	10203224_dorsolateral prefrontal cortex	dorsolateral prefrontal cortex
ROSMAP study participant	Homo sapiens	NCBITAXON	NCBITaxon:9606	lymphocyte	BTO	BTO:0000775	late adult stage	UBERON	UBERON:0007222	10204365	The Religious order Study and the Memory and Aging Project (ROSMAP)	10204365_lymphocyte	lymphocyte
ROSMAP study participant	Homo sapiens	NCBITAXON	NCBITaxon:9606	brain	BTO	BTO:0000142	late adult stage	UBERON	UBERON:0007222	10205244	The Religious order Study and the Memory and Aging Project (ROSMAP)	10205244_brain	brain
ROSMAP study participant	Homo sapiens	NCBITAXON	NCBITaxon:9606	dorsolateral prefrontal cortex	UBERON	UBERON:0009834	late adult stage	UBERON	UBERON:0007222	10205244	The Religious order Study and the Memory and Aging Project (ROSMAP)	10205244_dorsolateral prefrontal cortex	dorsolateral prefrontal cortex
ROSMAP study participant	Homo sapiens	NCBITAXON	NCBITaxon:9606	lymphocyte	BTO	BTO:0000775	late adult stage	UBERON	UBERON:0007222	10205532	The Religious order Study and the Memory and Aging Project (ROSMAP)	10205532_lymphocyte	lymphocyte
ROSMAP study participant	Homo sapiens	NCBITAXON	NCBITaxon:9606	blood	BTO	BTO:0000089	late adult stage	UBERON	UBERON:0007222	10208143	The Religious order Study and the Memory and Aging Project (ROSMAP)	10208143_blood	blood
ROSMAP study participant	Homo sapiens	NCBITAXON	NCBITaxon:9606	brain	BTO	BTO:0000142	late adult stage	UBERON	UBERON:0007222	10208143	The Religious order Study and the Memory and Aging Project (ROSMAP)	10208143_brain	brain
ROSMAP study participant	Homo sapiens	NCBITAXON	NCBITaxon:9606	dorsolateral prefrontal cortex	UBERON	UBERON:0009834	late adult stage	UBERON	UBERON:0007222	10208143	The Religious order Study and the Memory and Aging Project (ROSMAP)	10208143_dorsolateral prefrontal cortex	dorsolateral prefrontal cortex
ROSMAP study participant	Homo sapiens	NCBITAXON	NCBITaxon:9606	blood	BTO	BTO:0000089	late adult stage	UBERON	UBERON:0007222	10216869	The Religious order Study and the Memory and Aging Project (ROSMAP)	10216869_blood	blood
ROSMAP study participant	Homo sapiens	NCBITAXON	NCBITaxon:9606	lymphocyte	BTO	BTO:0000775	late adult stage	UBERON	UBERON:0007222	10216869	The Religious order Study and the Memory and Aging Project (ROSMAP)	10216869_lymphocyte	lymphocyte
ROSMAP study participant	Homo sapiens	NCBITAXON	NCBITaxon:9606	lymphocyte	BTO	BTO:0000775	late adult stage	UBERON	UBERON:0007222	10218177	The Religious order Study and the Memory and Aging Project (ROSMAP)	10218177_lymphocyte	lymphocyte
ROSMAP study participant	Homo sapiens	NCBITAXON	NCBITaxon:9606	blood	BTO	BTO:0000089	late adult stage	UBERON	UBERON:0007222	10218339	The Religious order Study and the Memory and Aging Project (ROSMAP)	10218339_blood	blood
ROSMAP study participant	Homo sapiens	NCBITAXON	NCBITaxon:9606	dorsolateral prefrontal cortex	UBERON	UBERON:0009834	late adult stage	UBERON	UBERON:0007222	10218339	The Religious order Study and the Memory and Aging Project (ROSMAP)	10218339_dorsolateral prefrontal cortex	dorsolateral prefrontal cortex
ROSMAP study participant	Homo sapiens	NCBITAXON	NCBITaxon:9606	lymphocyte	BTO	BTO:0000775	late adult stage	UBERON	UBERON:0007222	10218339	The Religious order Study and the Memory and Aging Project (ROSMAP)	10218339_lymphocyte	lymphocyte
ROSMAP study participant	Homo sapiens	NCBITAXON	NCBITaxon:9606	brain	BTO	BTO:0000142	late adult stage	UBERON	UBERON:0007222	10221262	The Religious order Study and the Memory and Aging Project (ROSMAP)	10221262_brain	brain
ROSMAP study participant	Homo sapiens	NCBITAXON	NCBITaxon:9606	lymphocyte	BTO	BTO:0000775	late adult stage	UBERON	UBERON:0007222	10221262	The Religious order Study and the Memory and Aging Project (ROSMAP)	10221262_lymphocyte	lymphocyte
ROSMAP study participant	Homo sapiens	NCBITAXON	NCBITaxon:9606	lymphocyte	BTO	BTO:0000775	late adult stage	UBERON	UBERON:0007222	10222303	The Religious order Study and the Memory and Aging Project (ROSMAP)	10222303_lymphocyte	lymphocyte
ROSMAP study participant	Homo sapiens	NCBITAXON	NCBITaxon:9606	brain	BTO	BTO:0000142	late adult stage	UBERON	UBERON:0007222	10222853	The Religious order Study and the Memory and Aging Project (ROSMAP)	10222853_brain	brain
ROSMAP study participant	Homo sapiens	NCBITAXON	NCBITaxon:9606	dorsolateral prefrontal cortex	UBERON	UBERON:0009834	late adult stage	UBERON	UBERON:0007222	10222853	The Religious order Study and the Memory and Aging Project (ROSMAP)	10222853_dorsolateral prefrontal cortex	dorsolateral prefrontal cortex
ROSMAP study participant	Homo sapiens	NCBITAXON	NCBITaxon:9606	lymphocyte	BTO	BTO:0000775	late adult stage	UBERON	UBERON:0007222	10222853	The Religious order Study and the Memory and Aging Project (ROSMAP)	10222853_lymphocyte	lymphocyte
ROSMAP study participant	Homo sapiens	NCBITAXON	NCBITaxon:9606	lymphocyte	BTO	BTO:0000775	late adult stage	UBERON	UBERON:0007222	10228075	The Religious order Study and the Memory and Aging Project (ROSMAP)	10228075_lymphocyte	lymphocyte
ROSMAP study participant	Homo sapiens	NCBITAXON	NCBITaxon:9606	lymphocyte	BTO	BTO:0000775	late adult stage	UBERON	UBERON:0007222	10233504	The Religious order Study and the Memory and Aging Project (ROSMAP)	10233504_lymphocyte	lymphocyte
ROSMAP study participant	Homo sapiens	NCBITAXON	NCBITaxon:9606	brain	BTO	BTO:0000142	late adult stage	UBERON	UBERON:0007222	10235948	The Religious order Study and the Memory and Aging Project (ROSMAP)	10235948_brain	brain
ROSMAP study participant	Homo sapiens	NCBITAXON	NCBITaxon:9606	dorsolateral prefrontal cortex	UBERON	UBERON:0009834	late adult stage	UBERON	UBERON:0007222	10235948	The Religious order Study and the Memory and Aging Project (ROSMAP)	10235948_dorsolateral prefrontal cortex	dorsolateral prefrontal cortex
ROSMAP study participant	Homo sapiens	NCBITAXON	NCBITaxon:9606	lymphocyte	BTO	BTO:0000775	late adult stage	UBERON	UBERON:0007222	10245134	The Religious order Study and the Memory and Aging Project (ROSMAP)	10245134_lymphocyte	lymphocyte
ROSMAP study participant	Homo sapiens	NCBITAXON	NCBITaxon:9606	blood	BTO	BTO:0000089	late adult stage	UBERON	UBERON:0007222	10246987	The Religious order Study and the Memory and Aging Project (ROSMAP)	10246987_blood	blood
ROSMAP study participant	Homo sapiens	NCBITAXON	NCBITaxon:9606	dorsolateral prefrontal cortex	UBERON	UBERON:0009834	late adult stage	UBERON	UBERON:0007222	10246987	The Religious order Study and the Memory and Aging Project (ROSMAP)	10246987_dorsolateral prefrontal cortex	dorsolateral prefrontal cortex
ROSMAP study participant	Homo sapiens	NCBITAXON	NCBITaxon:9606	lymphocyte	BTO	BTO:0000775	late adult stage	UBERON	UBERON:0007222	10246987	The Religious order Study and the Memory and Aging Project (ROSMAP)	10246987_lymphocyte	lymphocyte
ROSMAP study participant	Homo sapiens	NCBITAXON	NCBITaxon:9606	brain	BTO	BTO:0000142	late adult stage	UBERON	UBERON:0007222	10248033	The Religious order Study and the Memory and Aging Project (ROSMAP)	10248033_brain	brain
ROSMAP study participant	Homo sapiens	NCBITAXON	NCBITaxon:9606	dorsolateral prefrontal cortex	UBERON	UBERON:0009834	late adult stage	UBERON	UBERON:0007222	10248033	The Religious order Study and the Memory and Aging Project (ROSMAP)	10248033_dorsolateral prefrontal cortex	dorsolateral prefrontal cortex
ROSMAP study participant	Homo sapiens	NCBITAXON	NCBITaxon:9606	lymphocyte	BTO	BTO:0000775	late adult stage	UBERON	UBERON:0007222	10248033	The Religious order Study and the Memory and Aging Project (ROSMAP)	10248033_lymphocyte	lymphocyte
ROSMAP study participant	Homo sapiens	NCBITAXON	NCBITaxon:9606	lymphocyte	BTO	BTO:0000775	late adult stage	UBERON	UBERON:0007222	10248169	The Religious order Study and the Memory and Aging Project (ROSMAP)	10248169_lymphocyte	lymphocyte
ROSMAP study participant	Homo sapiens	NCBITAXON	NCBITaxon:9606	blood	BTO	BTO:0000089	late adult stage	UBERON	UBERON:0007222	10249336	The Religious order Study and the Memory and Aging Project (ROSMAP)	10249336_blood	blood
ROSMAP study participant	Homo sapiens	NCBITAXON	NCBITaxon:9606	brain	BTO	BTO:0000142	late adult stage	UBERON	UBERON:0007222	10249336	The Religious order Study and the Memory and Aging Project (ROSMAP)	10249336_brain	brain
ROSMAP study participant	Homo sapiens	NCBITAXON	NCBITaxon:9606	dorsolateral prefrontal cortex	UBERON	UBERON:0009834	late adult stage	UBERON	UBERON:0007222	10249336	The Religious order Study and the Memory and Aging Project (ROSMAP)	10249336_dorsolateral prefrontal cortex	dorsolateral prefrontal cortex
ROSMAP study participant	Homo sapiens	NCBITAXON	NCBITaxon:9606	brain	BTO	BTO:0000142	late adult stage	UBERON	UBERON:0007222	10253148	The Religious order Study and the Memory and Aging Project (ROSMAP)	10253148_brain	brain
ROSMAP study participant	Homo sapiens	NCBITAXON	NCBITaxon:9606	dorsolateral prefrontal cortex	UBERON	UBERON:0009834	late adult stage	UBERON	UBERON:0007222	10253148	The Religious order Study and the Memory and Aging Project (ROSMAP)	10253148_dorsolateral prefrontal cortex	dorsolateral prefrontal cortex
ROSMAP study participant	Homo sapiens	NCBITAXON	NCBITaxon:9606	blood	BTO	BTO:0000089	late adult stage	UBERON	UBERON:0007222	10255456	The Religious order Study and the Memory and Aging Project (ROSMAP)	10255456_blood	blood
ROSMAP study participant	Homo sapiens	NCBITAXON	NCBITaxon:9606	lymphocyte	BTO	BTO:0000775	late adult stage	UBERON	UBERON:0007222	10255456	The Religious order Study and the Memory and Aging Project (ROSMAP)	10255456_lymphocyte	lymphocyte
ROSMAP study participant	Homo sapiens	NCBITAXON	NCBITaxon:9606	dorsolateral prefrontal cortex	UBERON	UBERON:0009834	late adult stage	UBERON	UBERON:0007222	10260309	The Religious order Study and the Memory and Aging Project (ROSMAP)	10260309_dorsolateral prefrontal cortex	dorsolateral prefrontal cortex
ROSMAP study participant	Homo sapiens	NCBITAXON	NCBITaxon:9606	blood	BTO	BTO:0000089	late adult stage	UBERON	UBERON:0007222	10261026	The Religious order Study and the Memory and Aging Project (ROSMAP)	10261026_blood	blood
ROSMAP study participant	Homo sapiens	NCBITAXON	NCBITaxon:9606	brain	BTO	BTO:0000142	late adult stage	UBERON	UBERON:0007222	10261026	The Religious order Study and the Memory and Aging Project (ROSMAP)	10261026_brain	brain
ROSMAP study participant	Homo sapiens	NCBITAXON	NCBITaxon:9606	dorsolateral prefrontal cortex	UBERON	UBERON:0009834	late adult stage	UBERON	UBERON:0007222	10261026	The Religious order Study and the Memory and Aging Project (ROSMAP)	10261026_dorsolateral prefrontal cortex	dorsolateral prefrontal cortex
ROSMAP study participant	Homo sapiens	NCBITAXON	NCBITaxon:9606	blood	BTO	BTO:0000089	late adult stage	UBERON	UBERON:0007222	10262905	The Religious order Study and the Memory and Aging Project (ROSMAP)	10262905_blood	blood
ROSMAP study participant	Homo sapiens	NCBITAXON	NCBITaxon:9606	dorsolateral prefrontal cortex	UBERON	UBERON:0009834	late adult stage	UBERON	UBERON:0007222	10262905	The Religious order Study and the Memory and Aging Project (ROSMAP)	10262905_dorsolateral prefrontal cortex	dorsolateral prefrontal cortex
ROSMAP study participant	Homo sapiens	NCBITAXON	NCBITaxon:9606	blood	BTO	BTO:0000089	late adult stage	UBERON	UBERON:0007222	10263208	The Religious order Study and the Memory and Aging Project (ROSMAP)	10263208_blood	blood
ROSMAP study participant	Homo sapiens	NCBITAXON	NCBITaxon:9606	lymphocyte	BTO	BTO:0000775	late adult stage	UBERON	UBERON:0007222	10263208	The Religious order Study and the Memory and Aging Project (ROSMAP)	10263208_lymphocyte	lymphocyte
ROSMAP study participant	Homo sapiens	NCBITAXON	NCBITaxon:9606	lymphocyte	BTO	BTO:0000775	late adult stage	UBERON	UBERON:0007222	10266369	The Religious order Study and the Memory and Aging Project (ROSMAP)	10266369_lymphocyte	lymphocyte
ROSMAP study participant	Homo sapiens	NCBITAXON	NCBITaxon:9606	blood	BTO	BTO:0000089	late adult stage	UBERON	UBERON:0007222	10267798	The Religious order Study and the Memory and Aging Project (ROSMAP)	10267798_blood	blood
ROSMAP study participant	Homo sapiens	NCBITAXON	NCBITaxon:9606	dorsolateral prefrontal cortex	UBERON	UBERON:0009834	late adult stage	UBERON	UBERON:0007222	10267798	The Religious order Study and the Memory and Aging Project (ROSMAP)	10267798_dorsolateral prefrontal cortex	dorsolateral prefrontal cortex
ROSMAP study participant	Homo sapiens	NCBITAXON	NCBITaxon:9606	blood	BTO	BTO:0000089	late adult stage	UBERON	UBERON:0007222	10271474	The Religious order Study and the Memory and Aging Project (ROSMAP)	10271474_blood	blood
ROSMAP study participant	Homo sapiens	NCBITAXON	NCBITaxon:9606	dorsolateral prefrontal cortex	UBERON	UBERON:0009834	late adult stage	UBERON	UBERON:0007222	10271474	The Religious order Study and the Memory and Aging Project (ROSMAP)	10271474_dorsolateral prefrontal cortex	dorsolateral prefrontal cortex
ROSMAP study participant	Homo sapiens	NCBITAXON	NCBITaxon:9606	lymphocyte	BTO	BTO:0000775	late adult stage	UBERON	UBERON:0007222	10271474	The Religious order Study and the Memory and Aging Project (ROSMAP)	10271474_lymphocyte	lymphocyte
ROSMAP study participant	Homo sapiens	NCBITAXON	NCBITaxon:9606	blood	BTO	BTO:0000089	late adult stage	UBERON	UBERON:0007222	10275964	The Religious order Study and the Memory and Aging Project (ROSMAP)	10275964_blood	blood
ROSMAP study participant	Homo sapiens	NCBITAXON	NCBITaxon:9606	lymphocyte	BTO	BTO:0000775	late adult stage	UBERON	UBERON:0007222	10275964	The Religious order Study and the Memory and Aging Project (ROSMAP)	10275964_lymphocyte	lymphocyte
ROSMAP study participant	Homo sapiens	NCBITAXON	NCBITaxon:9606	brain	BTO	BTO:0000142	late adult stage	UBERON	UBERON:0007222	10277308	The Religious order Study and the Memory and Aging Project (ROSMAP)	10277308_brain	brain
ROSMAP study participant	Homo sapiens	NCBITAXON	NCBITaxon:9606	dorsolateral prefrontal cortex	UBERON	UBERON:0009834	late adult stage	UBERON	UBERON:0007222	10277308	The Religious order Study and the Memory and Aging Project (ROSMAP)	10277308_dorsolateral prefrontal cortex	dorsolateral prefrontal cortex
ROSMAP study participant	Homo sapiens	NCBITAXON	NCBITaxon:9606	blood	BTO	BTO:0000089	late adult stage	UBERON	UBERON:0007222	10284019	The Religious order Study and the Memory and Aging Project (ROSMAP)	10284019_blood	blood
ROSMAP study participant	Homo sapiens	NCBITAXON	NCBITaxon:9606	lymphocyte	BTO	BTO:0000775	late adult stage	UBERON	UBERON:0007222	10284019	The Religious order Study and the Memory and Aging Project (ROSMAP)	10284019_lymphocyte	lymphocyte
ROSMAP study participant	Homo sapiens	NCBITAXON	NCBITaxon:9606	lymphocyte	BTO	BTO:0000775	late adult stage	UBERON	UBERON:0007222	10284569	The Religious order Study and the Memory and Aging Project (ROSMAP)	10284569_lymphocyte	lymphocyte
ROSMAP study participant	Homo sapiens	NCBITAXON	NCBITaxon:9606	dorsolateral prefrontal cortex	UBERON	UBERON:0009834	late adult stage	UBERON	UBERON:0007222	10288185	The Religious order Study and the Memory and Aging Project (ROSMAP)	10288185_dorsolateral prefrontal cortex	dorsolateral prefrontal cortex
ROSMAP study participant	Homo sapiens	NCBITAXON	NCBITaxon:9606	lymphocyte	BTO	BTO:0000775	late adult stage	UBERON	UBERON:0007222	10288185	The Religious order Study and the Memory and Aging Project (ROSMAP)	10288185_lymphocyte	lymphocyte
ROSMAP study participant	Homo sapiens	NCBITAXON	NCBITaxon:9606	brain	BTO	BTO:0000142	late adult stage	UBERON	UBERON:0007222	10290265	The Religious order Study and the Memory and Aging Project (ROSMAP)	10290265_brain	brain
ROSMAP study participant	Homo sapiens	NCBITAXON	NCBITaxon:9606	brain	BTO	BTO:0000142	late adult stage	UBERON	UBERON:0007222	10290427	The Religious order Study and the Memory and Aging Project (ROSMAP)	10290427_brain	brain
ROSMAP study participant	Homo sapiens	NCBITAXON	NCBITaxon:9606	dorsolateral prefrontal cortex	UBERON	UBERON:0009834	late adult stage	UBERON	UBERON:0007222	10290427	The Religious order Study and the Memory and Aging Project (ROSMAP)	10290427_dorsolateral prefrontal cortex	dorsolateral prefrontal cortex
ROSMAP study participant	Homo sapiens	NCBITAXON	NCBITaxon:9606	brain	BTO	BTO:0000142	late adult stage	UBERON	UBERON:0007222	10291856	The Religious order Study and the Memory and Aging Project (ROSMAP)	10291856_brain	brain
ROSMAP study participant	Homo sapiens	NCBITAXON	NCBITaxon:9606	dorsolateral prefrontal cortex	UBERON	UBERON:0009834	late adult stage	UBERON	UBERON:0007222	10291856	The Religious order Study and the Memory and Aging Project (ROSMAP)	10291856_dorsolateral prefrontal cortex	dorsolateral prefrontal cortex
ROSMAP study participant	Homo sapiens	NCBITAXON	NCBITaxon:9606	lymphocyte	BTO	BTO:0000775	late adult stage	UBERON	UBERON:0007222	10291856	The Religious order Study and the Memory and Aging Project (ROSMAP)	10291856_lymphocyte	lymphocyte
ROSMAP study participant	Homo sapiens	NCBITAXON	NCBITaxon:9606	brain	BTO	BTO:0000142	late adult stage	UBERON	UBERON:0007222	10292311	The Religious order Study and the Memory and Aging Project (ROSMAP)	10292311_brain	brain
ROSMAP study participant	Homo sapiens	NCBITAXON	NCBITaxon:9606	dorsolateral prefrontal cortex	UBERON	UBERON:0009834	late adult stage	UBERON	UBERON:0007222	10292311	The Religious order Study and the Memory and Aging Project (ROSMAP)	10292311_dorsolateral prefrontal cortex	dorsolateral prefrontal cortex
ROSMAP study participant	Homo sapiens	NCBITAXON	NCBITaxon:9606	lymphocyte	BTO	BTO:0000775	late adult stage	UBERON	UBERON:0007222	10292311	The Religious order Study and the Memory and Aging Project (ROSMAP)	10292311_lymphocyte	lymphocyte
ROSMAP study participant	Homo sapiens	NCBITAXON	NCBITaxon:9606	blood	BTO	BTO:0000089	late adult stage	UBERON	UBERON:0007222	10298957	The Religious order Study and the Memory and Aging Project (ROSMAP)	10298957_blood	blood
ROSMAP study participant	Homo sapiens	NCBITAXON	NCBITaxon:9606	dorsolateral prefrontal cortex	UBERON	UBERON:0009834	late adult stage	UBERON	UBERON:0007222	10298957	The Religious order Study and the Memory and Aging Project (ROSMAP)	10298957_dorsolateral prefrontal cortex	dorsolateral prefrontal cortex
ROSMAP study participant	Homo sapiens	NCBITAXON	NCBITaxon:9606	lymphocyte	BTO	BTO:0000775	late adult stage	UBERON	UBERON:0007222	10298957	The Religious order Study and the Memory and Aging Project (ROSMAP)	10298957_lymphocyte	lymphocyte
ROSMAP study participant	Homo sapiens	NCBITAXON	NCBITaxon:9606	brain	BTO	BTO:0000142	late adult stage	UBERON	UBERON:0007222	10300914	The Religious order Study and the Memory and Aging Project (ROSMAP)	10300914_brain	brain
ROSMAP study participant	Homo sapiens	NCBITAXON	NCBITaxon:9606	dorsolateral prefrontal cortex	UBERON	UBERON:0009834	late adult stage	UBERON	UBERON:0007222	10300914	The Religious order Study and the Memory and Aging Project (ROSMAP)	10300914_dorsolateral prefrontal cortex	dorsolateral prefrontal cortex
ROSMAP study participant	Homo sapiens	NCBITAXON	NCBITaxon:9606	lymphocyte	BTO	BTO:0000775	late adult stage	UBERON	UBERON:0007222	10300914	The Religious order Study and the Memory and Aging Project (ROSMAP)	10300914_lymphocyte	lymphocyte
ROSMAP study participant	Homo sapiens	NCBITAXON	NCBITaxon:9606	blood	BTO	BTO:0000089	late adult stage	UBERON	UBERON:0007222	10308444	The Religious order Study and the Memory and Aging Project (ROSMAP)	10308444_blood	blood
ROSMAP study participant	Homo sapiens	NCBITAXON	NCBITaxon:9606	lymphocyte	BTO	BTO:0000775	late adult stage	UBERON	UBERON:0007222	10308444	The Religious order Study and the Memory and Aging Project (ROSMAP)	10308444_lymphocyte	lymphocyte
ROSMAP study participant	Homo sapiens	NCBITAXON	NCBITaxon:9606	brain	BTO	BTO:0000142	late adult stage	UBERON	UBERON:0007222	10315029	The Religious order Study and the Memory and Aging Project (ROSMAP)	10315029_brain	brain
ROSMAP study participant	Homo sapiens	NCBITAXON	NCBITaxon:9606	dorsolateral prefrontal cortex	UBERON	UBERON:0009834	late adult stage	UBERON	UBERON:0007222	10315029	The Religious order Study and the Memory and Aging Project (ROSMAP)	10315029_dorsolateral prefrontal cortex	dorsolateral prefrontal cortex
ROSMAP study participant	Homo sapiens	NCBITAXON	NCBITaxon:9606	lymphocyte	BTO	BTO:0000775	late adult stage	UBERON	UBERON:0007222	10315029	The Religious order Study and the Memory and Aging Project (ROSMAP)	10315029_lymphocyte	lymphocyte
ROSMAP study participant	Homo sapiens	NCBITAXON	NCBITaxon:9606	blood	BTO	BTO:0000089	late adult stage	UBERON	UBERON:0007222	10319069	The Religious order Study and the Memory and Aging Project (ROSMAP)	10319069_blood	blood
ROSMAP study participant	Homo sapiens	NCBITAXON	NCBITaxon:9606	lymphocyte	BTO	BTO:0000775	late adult stage	UBERON	UBERON:0007222	10319069	The Religious order Study and the Memory and Aging Project (ROSMAP)	10319069_lymphocyte	lymphocyte
ROSMAP study participant	Homo sapiens	NCBITAXON	NCBITaxon:9606	brain	BTO	BTO:0000142	late adult stage	UBERON	UBERON:0007222	10345561	The Religious order Study and the Memory and Aging Project (ROSMAP)	10345561_brain	brain
ROSMAP study participant	Homo sapiens	NCBITAXON	NCBITaxon:9606	dorsolateral prefrontal cortex	UBERON	UBERON:0009834	late adult stage	UBERON	UBERON:0007222	10345561	The Religious order Study and the Memory and Aging Project (ROSMAP)	10345561_dorsolateral prefrontal cortex	dorsolateral prefrontal cortex
ROSMAP study participant	Homo sapiens	NCBITAXON	NCBITaxon:9606	lymphocyte	BTO	BTO:0000775	late adult stage	UBERON	UBERON:0007222	10345561	The Religious order Study and the Memory and Aging Project (ROSMAP)	10345561_lymphocyte	lymphocyte
ROSMAP study participant	Homo sapiens	NCBITAXON	NCBITaxon:9606	brain	BTO	BTO:0000142	late adult stage	UBERON	UBERON:0007222	10359111	The Religious order Study and the Memory and Aging Project (ROSMAP)	10359111_brain	brain
ROSMAP study participant	Homo sapiens	NCBITAXON	NCBITaxon:9606	dorsolateral prefrontal cortex	UBERON	UBERON:0009834	late adult stage	UBERON	UBERON:0007222	10359111	The Religious order Study and the Memory and Aging Project (ROSMAP)	10359111_dorsolateral prefrontal cortex	dorsolateral prefrontal cortex
ROSMAP study participant	Homo sapiens	NCBITAXON	NCBITaxon:9606	lymphocyte	BTO	BTO:0000775	late adult stage	UBERON	UBERON:0007222	10359111	The Religious order Study and the Memory and Aging Project (ROSMAP)	10359111_lymphocyte	lymphocyte
ROSMAP study participant	Homo sapiens	NCBITAXON	NCBITaxon:9606	blood	BTO	BTO:0000089	late adult stage	UBERON	UBERON:0007222	10383017	The Religious order Study and the Memory and Aging Project (ROSMAP)	10383017_blood	blood
ROSMAP study participant	Homo sapiens	NCBITAXON	NCBITaxon:9606	dorsolateral prefrontal cortex	UBERON	UBERON:0009834	late adult stage	UBERON	UBERON:0007222	10383017	The Religious order Study and the Memory and Aging Project (ROSMAP)	10383017_dorsolateral prefrontal cortex	dorsolateral prefrontal cortex
ROSMAP study participant	Homo sapiens	NCBITAXON	NCBITaxon:9606	lymphocyte	BTO	BTO:0000775	late adult stage	UBERON	UBERON:0007222	10383017	The Religious order Study and the Memory and Aging Project (ROSMAP)	10383017_lymphocyte	lymphocyte
ROSMAP study participant	Homo sapiens	NCBITAXON	NCBITaxon:9606	brain	BTO	BTO:0000142	late adult stage	UBERON	UBERON:0007222	10394182	The Religious order Study and the Memory and Aging Project (ROSMAP)	10394182_brain	brain
ROSMAP study participant	Homo sapiens	NCBITAXON	NCBITaxon:9606	dorsolateral prefrontal cortex	UBERON	UBERON:0009834	late adult stage	UBERON	UBERON:0007222	10394182	The Religious order Study and the Memory and Aging Project (ROSMAP)	10394182_dorsolateral prefrontal cortex	dorsolateral prefrontal cortex
ROSMAP study participant	Homo sapiens	NCBITAXON	NCBITaxon:9606	lymphocyte	BTO	BTO:0000775	late adult stage	UBERON	UBERON:0007222	10394182	The Religious order Study and the Memory and Aging Project (ROSMAP)	10394182_lymphocyte	lymphocyte
ROSMAP study participant	Homo sapiens	NCBITAXON	NCBITaxon:9606	lymphocyte	BTO	BTO:0000775	late adult stage	UBERON	UBERON:0007222	10395061	The Religious order Study and the Memory and Aging Project (ROSMAP)	10395061_lymphocyte	lymphocyte
ROSMAP study participant	Homo sapiens	NCBITAXON	NCBITaxon:9606	blood	BTO	BTO:0000089	late adult stage	UBERON	UBERON:0007222	10395197	The Religious order Study and the Memory and Aging Project (ROSMAP)	10395197_blood	blood
ROSMAP study participant	Homo sapiens	NCBITAXON	NCBITaxon:9606	dorsolateral prefrontal cortex	UBERON	UBERON:0009834	late adult stage	UBERON	UBERON:0007222	10395197	The Religious order Study and the Memory and Aging Project (ROSMAP)	10395197_dorsolateral prefrontal cortex	dorsolateral prefrontal cortex
ROSMAP study participant	Homo sapiens	NCBITAXON	NCBITaxon:9606	blood	BTO	BTO:0000089	late adult stage	UBERON	UBERON:0007222	10395359	The Religious order Study and the Memory and Aging Project (ROSMAP)	10395359_blood	blood
ROSMAP study participant	Homo sapiens	NCBITAXON	NCBITaxon:9606	brain	BTO	BTO:0000142	late adult stage	UBERON	UBERON:0007222	10401770	The Religious order Study and the Memory and Aging Project (ROSMAP)	10401770_brain	brain
ROSMAP study participant	Homo sapiens	NCBITAXON	NCBITaxon:9606	dorsolateral prefrontal cortex	UBERON	UBERON:0009834	late adult stage	UBERON	UBERON:0007222	10401770	The Religious order Study and the Memory and Aging Project (ROSMAP)	10401770_dorsolateral prefrontal cortex	dorsolateral prefrontal cortex
ROSMAP study participant	Homo sapiens	NCBITAXON	NCBITaxon:9606	brain	BTO	BTO:0000142	late adult stage	UBERON	UBERON:0007222	10405008	The Religious order Study and the Memory and Aging Project (ROSMAP)	10405008_brain	brain
ROSMAP study participant	Homo sapiens	NCBITAXON	NCBITaxon:9606	dorsolateral prefrontal cortex	UBERON	UBERON:0009834	late adult stage	UBERON	UBERON:0007222	10405008	The Religious order Study and the Memory and Aging Project (ROSMAP)	10405008_dorsolateral prefrontal cortex	dorsolateral prefrontal cortex
ROSMAP study participant	Homo sapiens	NCBITAXON	NCBITaxon:9606	lymphocyte	BTO	BTO:0000775	late adult stage	UBERON	UBERON:0007222	10405008	The Religious order Study and the Memory and Aging Project (ROSMAP)	10405008_lymphocyte	lymphocyte
ROSMAP study participant	Homo sapiens	NCBITAXON	NCBITaxon:9606	lymphocyte	BTO	BTO:0000775	late adult stage	UBERON	UBERON:0007222	10406301	The Religious order Study and the Memory and Aging Project (ROSMAP)	10406301_lymphocyte	lymphocyte
ROSMAP study participant	Homo sapiens	NCBITAXON	NCBITaxon:9606	brain	BTO	BTO:0000142	late adult stage	UBERON	UBERON:0007222	10415168	The Religious order Study and the Memory and Aging Project (ROSMAP)	10415168_brain	brain
ROSMAP study participant	Homo sapiens	NCBITAXON	NCBITaxon:9606	dorsolateral prefrontal cortex	UBERON	UBERON:0009834	late adult stage	UBERON	UBERON:0007222	10415168	The Religious order Study and the Memory and Aging Project (ROSMAP)	10415168_dorsolateral prefrontal cortex	dorsolateral prefrontal cortex
ROSMAP study participant	Homo sapiens	NCBITAXON	NCBITaxon:9606	lymphocyte	BTO	BTO:0000775	late adult stage	UBERON	UBERON:0007222	10415168	The Religious order Study and the Memory and Aging Project (ROSMAP)	10415168_lymphocyte	lymphocyte
ROSMAP study participant	Homo sapiens	NCBITAXON	NCBITaxon:9606	brain	BTO	BTO:0000142	late adult stage	UBERON	UBERON:0007222	10417638	The Religious order Study and the Memory and Aging Project (ROSMAP)	10417638_brain	brain
ROSMAP study participant	Homo sapiens	NCBITAXON	NCBITaxon:9606	dorsolateral prefrontal cortex	UBERON	UBERON:0009834	late adult stage	UBERON	UBERON:0007222	10417638	The Religious order Study and the Memory and Aging Project (ROSMAP)	10417638_dorsolateral prefrontal cortex	dorsolateral prefrontal cortex
ROSMAP study participant	Homo sapiens	NCBITAXON	NCBITaxon:9606	brain	BTO	BTO:0000142	late adult stage	UBERON	UBERON:0007222	10419072	The Religious order Study and the Memory and Aging Project (ROSMAP)	10419072_brain	brain
ROSMAP study participant	Homo sapiens	NCBITAXON	NCBITaxon:9606	dorsolateral prefrontal cortex	UBERON	UBERON:0009834	late adult stage	UBERON	UBERON:0007222	10419072	The Religious order Study and the Memory and Aging Project (ROSMAP)	10419072_dorsolateral prefrontal cortex	dorsolateral prefrontal cortex
ROSMAP study participant	Homo sapiens	NCBITAXON	NCBITaxon:9606	lymphocyte	BTO	BTO:0000775	late adult stage	UBERON	UBERON:0007222	10419072	The Religious order Study and the Memory and Aging Project (ROSMAP)	10419072_lymphocyte	lymphocyte
ROSMAP study participant	Homo sapiens	NCBITAXON	NCBITaxon:9606	brain	BTO	BTO:0000142	late adult stage	UBERON	UBERON:0007222	10424475	The Religious order Study and the Memory and Aging Project (ROSMAP)	10424475_brain	brain
ROSMAP study participant	Homo sapiens	NCBITAXON	NCBITaxon:9606	dorsolateral prefrontal cortex	UBERON	UBERON:0009834	late adult stage	UBERON	UBERON:0007222	10424475	The Religious order Study and the Memory and Aging Project (ROSMAP)	10424475_dorsolateral prefrontal cortex	dorsolateral prefrontal cortex
ROSMAP study participant	Homo sapiens	NCBITAXON	NCBITaxon:9606	brain	BTO	BTO:0000142	late adult stage	UBERON	UBERON:0007222	10425642	The Religious order Study and the Memory and Aging Project (ROSMAP)	10425642_brain	brain
ROSMAP study participant	Homo sapiens	NCBITAXON	NCBITaxon:9606	dorsolateral prefrontal cortex	UBERON	UBERON:0009834	late adult stage	UBERON	UBERON:0007222	10425642	The Religious order Study and the Memory and Aging Project (ROSMAP)	10425642_dorsolateral prefrontal cortex	dorsolateral prefrontal cortex
ROSMAP study participant	Homo sapiens	NCBITAXON	NCBITaxon:9606	lymphocyte	BTO	BTO:0000775	late adult stage	UBERON	UBERON:0007222	10425642	The Religious order Study and the Memory and Aging Project (ROSMAP)	10425642_lymphocyte	lymphocyte
ROSMAP study participant	Homo sapiens	NCBITAXON	NCBITaxon:9606	lymphocyte	BTO	BTO:0000775	late adult stage	UBERON	UBERON:0007222	10430919	The Religious order Study and the Memory and Aging Project (ROSMAP)	10430919_lymphocyte	lymphocyte
ROSMAP study participant	Homo sapiens	NCBITAXON	NCBITaxon:9606	brain	BTO	BTO:0000142	late adult stage	UBERON	UBERON:0007222	10433070	The Religious order Study and the Memory and Aging Project (ROSMAP)	10433070_brain	brain
ROSMAP study participant	Homo sapiens	NCBITAXON	NCBITaxon:9606	dorsolateral prefrontal cortex	UBERON	UBERON:0009834	late adult stage	UBERON	UBERON:0007222	10433070	The Religious order Study and the Memory and Aging Project (ROSMAP)	10433070_dorsolateral prefrontal cortex	dorsolateral prefrontal cortex
ROSMAP study participant	Homo sapiens	NCBITAXON	NCBITaxon:9606	brain	BTO	BTO:0000142	late adult stage	UBERON	UBERON:0007222	10435090	The Religious order Study and the Memory and Aging Project (ROSMAP)	10435090_brain	brain
ROSMAP study participant	Homo sapiens	NCBITAXON	NCBITaxon:9606	dorsolateral prefrontal cortex	UBERON	UBERON:0009834	late adult stage	UBERON	UBERON:0007222	10435090	The Religious order Study and the Memory and Aging Project (ROSMAP)	10435090_dorsolateral prefrontal cortex	dorsolateral prefrontal cortex
ROSMAP study participant	Homo sapiens	NCBITAXON	NCBITaxon:9606	brain	BTO	BTO:0000142	late adult stage	UBERON	UBERON:0007222	10436131	The Religious order Study and the Memory and Aging Project (ROSMAP)	10436131_brain	brain
ROSMAP study participant	Homo sapiens	NCBITAXON	NCBITaxon:9606	dorsolateral prefrontal cortex	UBERON	UBERON:0009834	late adult stage	UBERON	UBERON:0007222	10436131	The Religious order Study and the Memory and Aging Project (ROSMAP)	10436131_dorsolateral prefrontal cortex	dorsolateral prefrontal cortex
ROSMAP study participant	Homo sapiens	NCBITAXON	NCBITaxon:9606	brain	BTO	BTO:0000142	late adult stage	UBERON	UBERON:0007222	10438999	The Religious order Study and the Memory and Aging Project (ROSMAP)	10438999_brain	brain
ROSMAP study participant	Homo sapiens	NCBITAXON	NCBITaxon:9606	dorsolateral prefrontal cortex	UBERON	UBERON:0009834	late adult stage	UBERON	UBERON:0007222	10438999	The Religious order Study and the Memory and Aging Project (ROSMAP)	10438999_dorsolateral prefrontal cortex	dorsolateral prefrontal cortex
ROSMAP study participant	Homo sapiens	NCBITAXON	NCBITaxon:9606	lymphocyte	BTO	BTO:0000775	late adult stage	UBERON	UBERON:0007222	10438999	The Religious order Study and the Memory and Aging Project (ROSMAP)	10438999_lymphocyte	lymphocyte
ROSMAP study participant	Homo sapiens	NCBITAXON	NCBITaxon:9606	brain	BTO	BTO:0000142	late adult stage	UBERON	UBERON:0007222	10439580	The Religious order Study and the Memory and Aging Project (ROSMAP)	10439580_brain	brain
ROSMAP study participant	Homo sapiens	NCBITAXON	NCBITaxon:9606	blood	BTO	BTO:0000089	late adult stage	UBERON	UBERON:0007222	10442413	The Religious order Study and the Memory and Aging Project (ROSMAP)	10442413_blood	blood
ROSMAP study participant	Homo sapiens	NCBITAXON	NCBITaxon:9606	lymphocyte	BTO	BTO:0000775	late adult stage	UBERON	UBERON:0007222	10442413	The Religious order Study and the Memory and Aging Project (ROSMAP)	10442413_lymphocyte	lymphocyte
ROSMAP study participant	Homo sapiens	NCBITAXON	NCBITaxon:9606	brain	BTO	BTO:0000142	late adult stage	UBERON	UBERON:0007222	10442701	The Religious order Study and the Memory and Aging Project (ROSMAP)	10442701_brain	brain
ROSMAP study participant	Homo sapiens	NCBITAXON	NCBITaxon:9606	dorsolateral prefrontal cortex	UBERON	UBERON:0009834	late adult stage	UBERON	UBERON:0007222	10442701	The Religious order Study and the Memory and Aging Project (ROSMAP)	10442701_dorsolateral prefrontal cortex	dorsolateral prefrontal cortex
ROSMAP study participant	Homo sapiens	NCBITAXON	NCBITaxon:9606	dorsolateral prefrontal cortex	UBERON	UBERON:0009834	late adult stage	UBERON	UBERON:0007222	10447620	The Religious order Study and the Memory and Aging Project (ROSMAP)	10447620_dorsolateral prefrontal cortex	dorsolateral prefrontal cortex
ROSMAP study participant	Homo sapiens	NCBITAXON	NCBITaxon:9606	dorsolateral prefrontal cortex	UBERON	UBERON:0009834	late adult stage	UBERON	UBERON:0007222	10459674	The Religious order Study and the Memory and Aging Project (ROSMAP)	10459674_dorsolateral prefrontal cortex	dorsolateral prefrontal cortex
ROSMAP study participant	Homo sapiens	NCBITAXON	NCBITaxon:9606	brain	BTO	BTO:0000142	late adult stage	UBERON	UBERON:0007222	10460299	The Religious order Study and the Memory and Aging Project (ROSMAP)	10460299_brain	brain
ROSMAP study participant	Homo sapiens	NCBITAXON	NCBITaxon:9606	brain	BTO	BTO:0000142	late adult stage	UBERON	UBERON:0007222	10460587	The Religious order Study and the Memory and Aging Project (ROSMAP)	10460587_brain	brain
ROSMAP study participant	Homo sapiens	NCBITAXON	NCBITaxon:9606	dorsolateral prefrontal cortex	UBERON	UBERON:0009834	late adult stage	UBERON	UBERON:0007222	10460587	The Religious order Study and the Memory and Aging Project (ROSMAP)	10460587_dorsolateral prefrontal cortex	dorsolateral prefrontal cortex
ROSMAP study participant	Homo sapiens	NCBITAXON	NCBITaxon:9606	blood	BTO	BTO:0000089	late adult stage	UBERON	UBERON:0007222	10462057	The Religious order Study and the Memory and Aging Project (ROSMAP)	10462057_blood	blood
ROSMAP study participant	Homo sapiens	NCBITAXON	NCBITaxon:9606	lymphocyte	BTO	BTO:0000775	late adult stage	UBERON	UBERON:0007222	10462057	The Religious order Study and the Memory and Aging Project (ROSMAP)	10462057_lymphocyte	lymphocyte
ROSMAP study participant	Homo sapiens	NCBITAXON	NCBITaxon:9606	lymphocyte	BTO	BTO:0000775	late adult stage	UBERON	UBERON:0007222	10470809	The Religious order Study and the Memory and Aging Project (ROSMAP)	10470809_lymphocyte	lymphocyte
ROSMAP study participant	Homo sapiens	NCBITAXON	NCBITaxon:9606	blood	BTO	BTO:0000089	late adult stage	UBERON	UBERON:0007222	10473384	The Religious order Study and the Memory and Aging Project (ROSMAP)	10473384_blood	blood
ROSMAP study participant	Homo sapiens	NCBITAXON	NCBITaxon:9606	dorsolateral prefrontal cortex	UBERON	UBERON:0009834	late adult stage	UBERON	UBERON:0007222	10473384	The Religious order Study and the Memory and Aging Project (ROSMAP)	10473384_dorsolateral prefrontal cortex	dorsolateral prefrontal cortex
ROSMAP study participant	Homo sapiens	NCBITAXON	NCBITaxon:9606	lymphocyte	BTO	BTO:0000775	late adult stage	UBERON	UBERON:0007222	10473384	The Religious order Study and the Memory and Aging Project (ROSMAP)	10473384_lymphocyte	lymphocyte
ROSMAP study participant	Homo sapiens	NCBITAXON	NCBITaxon:9606	brain	BTO	BTO:0000142	late adult stage	UBERON	UBERON:0007222	10478041	The Religious order Study and the Memory and Aging Project (ROSMAP)	10478041_brain	brain
ROSMAP study participant	Homo sapiens	NCBITAXON	NCBITaxon:9606	dorsolateral prefrontal cortex	UBERON	UBERON:0009834	late adult stage	UBERON	UBERON:0007222	10478041	The Religious order Study and the Memory and Aging Project (ROSMAP)	10478041_dorsolateral prefrontal cortex	dorsolateral prefrontal cortex
ROSMAP study participant	Homo sapiens	NCBITAXON	NCBITaxon:9606	lymphocyte	BTO	BTO:0000775	late adult stage	UBERON	UBERON:0007222	10479506	The Religious order Study and the Memory and Aging Project (ROSMAP)	10479506_lymphocyte	lymphocyte
ROSMAP study participant	Homo sapiens	NCBITAXON	NCBITaxon:9606	brain	BTO	BTO:0000142	late adult stage	UBERON	UBERON:0007222	10479920	The Religious order Study and the Memory and Aging Project (ROSMAP)	10479920_brain	brain
ROSMAP study participant	Homo sapiens	NCBITAXON	NCBITaxon:9606	dorsolateral prefrontal cortex	UBERON	UBERON:0009834	late adult stage	UBERON	UBERON:0007222	10479920	The Religious order Study and the Memory and Aging Project (ROSMAP)	10479920_dorsolateral prefrontal cortex	dorsolateral prefrontal cortex
ROSMAP study participant	Homo sapiens	NCBITAXON	NCBITaxon:9606	blood	BTO	BTO:0000089	late adult stage	UBERON	UBERON:0007222	10480383	The Religious order Study and the Memory and Aging Project (ROSMAP)	10480383_blood	blood
ROSMAP study participant	Homo sapiens	NCBITAXON	NCBITaxon:9606	brain	BTO	BTO:0000142	late adult stage	UBERON	UBERON:0007222	10480383	The Religious order Study and the Memory and Aging Project (ROSMAP)	10480383_brain	brain
ROSMAP study participant	Homo sapiens	NCBITAXON	NCBITaxon:9606	dorsolateral prefrontal cortex	UBERON	UBERON:0009834	late adult stage	UBERON	UBERON:0007222	10480383	The Religious order Study and the Memory and Aging Project (ROSMAP)	10480383_dorsolateral prefrontal cortex	dorsolateral prefrontal cortex
ROSMAP study participant	Homo sapiens	NCBITAXON	NCBITaxon:9606	brain	BTO	BTO:0000142	late adult stage	UBERON	UBERON:0007222	10481686	The Religious order Study and the Memory and Aging Project (ROSMAP)	10481686_brain	brain
ROSMAP study participant	Homo sapiens	NCBITAXON	NCBITaxon:9606	blood	BTO	BTO:0000089	late adult stage	UBERON	UBERON:0007222	10484873	The Religious order Study and the Memory and Aging Project (ROSMAP)	10484873_blood	blood
ROSMAP study participant	Homo sapiens	NCBITAXON	NCBITaxon:9606	lymphocyte	BTO	BTO:0000775	late adult stage	UBERON	UBERON:0007222	10484873	The Religious order Study and the Memory and Aging Project (ROSMAP)	10484873_lymphocyte	lymphocyte
ROSMAP study participant	Homo sapiens	NCBITAXON	NCBITaxon:9606	blood	BTO	BTO:0000089	late adult stage	UBERON	UBERON:0007222	10485914	The Religious order Study and the Memory and Aging Project (ROSMAP)	10485914_blood	blood
ROSMAP study participant	Homo sapiens	NCBITAXON	NCBITaxon:9606	brain	BTO	BTO:0000142	late adult stage	UBERON	UBERON:0007222	10485914	The Religious order Study and the Memory and Aging Project (ROSMAP)	10485914_brain	brain
ROSMAP study participant	Homo sapiens	NCBITAXON	NCBITaxon:9606	brain	BTO	BTO:0000142	late adult stage	UBERON	UBERON:0007222	10488101	The Religious order Study and the Memory and Aging Project (ROSMAP)	10488101_brain	brain
ROSMAP study participant	Homo sapiens	NCBITAXON	NCBITaxon:9606	lymphocyte	BTO	BTO:0000775	late adult stage	UBERON	UBERON:0007222	10488101	The Religious order Study and the Memory and Aging Project (ROSMAP)	10488101_lymphocyte	lymphocyte
ROSMAP study participant	Homo sapiens	NCBITAXON	NCBITaxon:9606	brain	BTO	BTO:0000142	late adult stage	UBERON	UBERON:0007222	10490579	The Religious order Study and the Memory and Aging Project (ROSMAP)	10490579_brain	brain
ROSMAP study participant	Homo sapiens	NCBITAXON	NCBITaxon:9606	lymphocyte	BTO	BTO:0000775	late adult stage	UBERON	UBERON:0007222	10490579	The Religious order Study and the Memory and Aging Project (ROSMAP)	10490579_lymphocyte	lymphocyte
ROSMAP study participant	Homo sapiens	NCBITAXON	NCBITaxon:9606	brain	BTO	BTO:0000142	late adult stage	UBERON	UBERON:0007222	10490993	The Religious order Study and the Memory and Aging Project (ROSMAP)	10490993_brain	brain
ROSMAP study participant	Homo sapiens	NCBITAXON	NCBITaxon:9606	dorsolateral prefrontal cortex	UBERON	UBERON:0009834	late adult stage	UBERON	UBERON:0007222	10490993	The Religious order Study and the Memory and Aging Project (ROSMAP)	10490993_dorsolateral prefrontal cortex	dorsolateral prefrontal cortex
ROSMAP study participant	Homo sapiens	NCBITAXON	NCBITaxon:9606	brain	BTO	BTO:0000142	late adult stage	UBERON	UBERON:0007222	10494519	The Religious order Study and the Memory and Aging Project (ROSMAP)	10494519_brain	brain
ROSMAP study participant	Homo sapiens	NCBITAXON	NCBITaxon:9606	dorsolateral prefrontal cortex	UBERON	UBERON:0009834	late adult stage	UBERON	UBERON:0007222	10494519	The Religious order Study and the Memory and Aging Project (ROSMAP)	10494519_dorsolateral prefrontal cortex	dorsolateral prefrontal cortex
ROSMAP study participant	Homo sapiens	NCBITAXON	NCBITaxon:9606	lymphocyte	BTO	BTO:0000775	late adult stage	UBERON	UBERON:0007222	10494519	The Religious order Study and the Memory and Aging Project (ROSMAP)	10494519_lymphocyte	lymphocyte
ROSMAP study participant	Homo sapiens	NCBITAXON	NCBITaxon:9606	blood	BTO	BTO:0000089	late adult stage	UBERON	UBERON:0007222	10495100	The Religious order Study and the Memory and Aging Project (ROSMAP)	10495100_blood	blood
ROSMAP study participant	Homo sapiens	NCBITAXON	NCBITaxon:9606	lymphocyte	BTO	BTO:0000775	late adult stage	UBERON	UBERON:0007222	10495100	The Religious order Study and the Memory and Aging Project (ROSMAP)	10495100_lymphocyte	lymphocyte
ROSMAP study participant	Homo sapiens	NCBITAXON	NCBITaxon:9606	blood	BTO	BTO:0000089	late adult stage	UBERON	UBERON:0007222	10499302	The Religious order Study and the Memory and Aging Project (ROSMAP)	10499302_blood	blood
ROSMAP study participant	Homo sapiens	NCBITAXON	NCBITaxon:9606	lymphocyte	BTO	BTO:0000775	late adult stage	UBERON	UBERON:0007222	10499302	The Religious order Study and the Memory and Aging Project (ROSMAP)	10499302_lymphocyte	lymphocyte
ROSMAP study participant	Homo sapiens	NCBITAXON	NCBITaxon:9606	brain	BTO	BTO:0000142	late adult stage	UBERON	UBERON:0007222	10502798	The Religious order Study and the Memory and Aging Project (ROSMAP)	10502798_brain	brain
ROSMAP study participant	Homo sapiens	NCBITAXON	NCBITaxon:9606	dorsolateral prefrontal cortex	UBERON	UBERON:0009834	late adult stage	UBERON	UBERON:0007222	10502798	The Religious order Study and the Memory and Aging Project (ROSMAP)	10502798_dorsolateral prefrontal cortex	dorsolateral prefrontal cortex
ROSMAP study participant	Homo sapiens	NCBITAXON	NCBITaxon:9606	lymphocyte	BTO	BTO:0000775	late adult stage	UBERON	UBERON:0007222	10506864	The Religious order Study and the Memory and Aging Project (ROSMAP)	10506864_lymphocyte	lymphocyte
ROSMAP study participant	Homo sapiens	NCBITAXON	NCBITaxon:9606	brain	BTO	BTO:0000142	late adult stage	UBERON	UBERON:0007222	10509637	The Religious order Study and the Memory and Aging Project (ROSMAP)	10509637_brain	brain
ROSMAP study participant	Homo sapiens	NCBITAXON	NCBITaxon:9606	lymphocyte	BTO	BTO:0000775	late adult stage	UBERON	UBERON:0007222	10509637	The Religious order Study and the Memory and Aging Project (ROSMAP)	10509637_lymphocyte	lymphocyte
ROSMAP study participant	Homo sapiens	NCBITAXON	NCBITaxon:9606	brain	BTO	BTO:0000142	late adult stage	UBERON	UBERON:0007222	10510090	The Religious order Study and the Memory and Aging Project (ROSMAP)	10510090_brain	brain
ROSMAP study participant	Homo sapiens	NCBITAXON	NCBITaxon:9606	dorsolateral prefrontal cortex	UBERON	UBERON:0009834	late adult stage	UBERON	UBERON:0007222	10510090	The Religious order Study and the Memory and Aging Project (ROSMAP)	10510090_dorsolateral prefrontal cortex	dorsolateral prefrontal cortex
ROSMAP study participant	Homo sapiens	NCBITAXON	NCBITaxon:9606	lymphocyte	BTO	BTO:0000775	late adult stage	UBERON	UBERON:0007222	10510090	The Religious order Study and the Memory and Aging Project (ROSMAP)	10510090_lymphocyte	lymphocyte
ROSMAP study participant	Homo sapiens	NCBITAXON	NCBITaxon:9606	blood	BTO	BTO:0000089	late adult stage	UBERON	UBERON:0007222	10514454	The Religious order Study and the Memory and Aging Project (ROSMAP)	10514454_blood	blood
ROSMAP study participant	Homo sapiens	NCBITAXON	NCBITaxon:9606	brain	BTO	BTO:0000142	late adult stage	UBERON	UBERON:0007222	10514454	The Religious order Study and the Memory and Aging Project (ROSMAP)	10514454_brain	brain
ROSMAP study participant	Homo sapiens	NCBITAXON	NCBITaxon:9606	dorsolateral prefrontal cortex	UBERON	UBERON:0009834	late adult stage	UBERON	UBERON:0007222	10514454	The Religious order Study and the Memory and Aging Project (ROSMAP)	10514454_dorsolateral prefrontal cortex	dorsolateral prefrontal cortex
ROSMAP study participant	Homo sapiens	NCBITAXON	NCBITaxon:9606	blood	BTO	BTO:0000089	late adult stage	UBERON	UBERON:0007222	10516762	The Religious order Study and the Memory and Aging Project (ROSMAP)	10516762_blood	blood
ROSMAP study participant	Homo sapiens	NCBITAXON	NCBITaxon:9606	dorsolateral prefrontal cortex	UBERON	UBERON:0009834	late adult stage	UBERON	UBERON:0007222	10516762	The Religious order Study and the Memory and Aging Project (ROSMAP)	10516762_dorsolateral prefrontal cortex	dorsolateral prefrontal cortex
ROSMAP study participant	Homo sapiens	NCBITAXON	NCBITaxon:9606	lymphocyte	BTO	BTO:0000775	late adult stage	UBERON	UBERON:0007222	10516762	The Religious order Study and the Memory and Aging Project (ROSMAP)	10516762_lymphocyte	lymphocyte
ROSMAP study participant	Homo sapiens	NCBITAXON	NCBITaxon:9606	blood	BTO	BTO:0000089	late adult stage	UBERON	UBERON:0007222	10518782	The Religious order Study and the Memory and Aging Project (ROSMAP)	10518782_blood	blood
ROSMAP study participant	Homo sapiens	NCBITAXON	NCBITaxon:9606	brain	BTO	BTO:0000142	late adult stage	UBERON	UBERON:0007222	10518782	The Religious order Study and the Memory and Aging Project (ROSMAP)	10518782_brain	brain
ROSMAP study participant	Homo sapiens	NCBITAXON	NCBITaxon:9606	dorsolateral prefrontal cortex	UBERON	UBERON:0009834	late adult stage	UBERON	UBERON:0007222	10518782	The Religious order Study and the Memory and Aging Project (ROSMAP)	10518782_dorsolateral prefrontal cortex	dorsolateral prefrontal cortex
ROSMAP study participant	Homo sapiens	NCBITAXON	NCBITaxon:9606	brain	BTO	BTO:0000142	late adult stage	UBERON	UBERON:0007222	10524640	The Religious order Study and the Memory and Aging Project (ROSMAP)	10524640_brain	brain
ROSMAP study participant	Homo sapiens	NCBITAXON	NCBITaxon:9606	dorsolateral prefrontal cortex	UBERON	UBERON:0009834	late adult stage	UBERON	UBERON:0007222	10524640	The Religious order Study and the Memory and Aging Project (ROSMAP)	10524640_dorsolateral prefrontal cortex	dorsolateral prefrontal cortex
ROSMAP study participant	Homo sapiens	NCBITAXON	NCBITaxon:9606	brain	BTO	BTO:0000142	late adult stage	UBERON	UBERON:0007222	10533083	The Religious order Study and the Memory and Aging Project (ROSMAP)	10533083_brain	brain
ROSMAP study participant	Homo sapiens	NCBITAXON	NCBITaxon:9606	brain	BTO	BTO:0000142	late adult stage	UBERON	UBERON:0007222	10536568	The Religious order Study and the Memory and Aging Project (ROSMAP)	10536568_brain	brain
ROSMAP study participant	Homo sapiens	NCBITAXON	NCBITaxon:9606	dorsolateral prefrontal cortex	UBERON	UBERON:0009834	late adult stage	UBERON	UBERON:0007222	10536568	The Religious order Study and the Memory and Aging Project (ROSMAP)	10536568_dorsolateral prefrontal cortex	dorsolateral prefrontal cortex
ROSMAP study participant	Homo sapiens	NCBITAXON	NCBITaxon:9606	brain	BTO	BTO:0000142	late adult stage	UBERON	UBERON:0007222	10537609	The Religious order Study and the Memory and Aging Project (ROSMAP)	10537609_brain	brain
ROSMAP study participant	Homo sapiens	NCBITAXON	NCBITaxon:9606	dorsolateral prefrontal cortex	UBERON	UBERON:0009834	late adult stage	UBERON	UBERON:0007222	10537609	The Religious order Study and the Memory and Aging Project (ROSMAP)	10537609_dorsolateral prefrontal cortex	dorsolateral prefrontal cortex
ROSMAP study participant	Homo sapiens	NCBITAXON	NCBITaxon:9606	lymphocyte	BTO	BTO:0000775	late adult stage	UBERON	UBERON:0007222	10538326	The Religious order Study and the Memory and Aging Project (ROSMAP)	10538326_lymphocyte	lymphocyte
ROSMAP study participant	Homo sapiens	NCBITAXON	NCBITaxon:9606	lymphocyte	BTO	BTO:0000775	late adult stage	UBERON	UBERON:0007222	10539331	The Religious order Study and the Memory and Aging Project (ROSMAP)	10539331_lymphocyte	lymphocyte
ROSMAP study participant	Homo sapiens	NCBITAXON	NCBITaxon:9606	brain	BTO	BTO:0000142	late adult stage	UBERON	UBERON:0007222	10551157	The Religious order Study and the Memory and Aging Project (ROSMAP)	10551157_brain	brain
ROSMAP study participant	Homo sapiens	NCBITAXON	NCBITaxon:9606	dorsolateral prefrontal cortex	UBERON	UBERON:0009834	late adult stage	UBERON	UBERON:0007222	10551157	The Religious order Study and the Memory and Aging Project (ROSMAP)	10551157_dorsolateral prefrontal cortex	dorsolateral prefrontal cortex
ROSMAP study participant	Homo sapiens	NCBITAXON	NCBITaxon:9606	lymphocyte	BTO	BTO:0000775	late adult stage	UBERON	UBERON:0007222	10551157	The Religious order Study and the Memory and Aging Project (ROSMAP)	10551157_lymphocyte	lymphocyte
ROSMAP study participant	Homo sapiens	NCBITAXON	NCBITaxon:9606	brain	BTO	BTO:0000142	late adult stage	UBERON	UBERON:0007222	10557081	The Religious order Study and the Memory and Aging Project (ROSMAP)	10557081_brain	brain
ROSMAP study participant	Homo sapiens	NCBITAXON	NCBITaxon:9606	dorsolateral prefrontal cortex	UBERON	UBERON:0009834	late adult stage	UBERON	UBERON:0007222	10557081	The Religious order Study and the Memory and Aging Project (ROSMAP)	10557081_dorsolateral prefrontal cortex	dorsolateral prefrontal cortex
ROSMAP study participant	Homo sapiens	NCBITAXON	NCBITaxon:9606	brain	BTO	BTO:0000142	late adult stage	UBERON	UBERON:0007222	10572120	The Religious order Study and the Memory and Aging Project (ROSMAP)	10572120_brain	brain
ROSMAP study participant	Homo sapiens	NCBITAXON	NCBITaxon:9606	dorsolateral prefrontal cortex	UBERON	UBERON:0009834	late adult stage	UBERON	UBERON:0007222	10572120	The Religious order Study and the Memory and Aging Project (ROSMAP)	10572120_dorsolateral prefrontal cortex	dorsolateral prefrontal cortex
ROSMAP study participant	Homo sapiens	NCBITAXON	NCBITaxon:9606	brain	BTO	BTO:0000142	late adult stage	UBERON	UBERON:0007222	10577337	The Religious order Study and the Memory and Aging Project (ROSMAP)	10577337_brain	brain
ROSMAP study participant	Homo sapiens	NCBITAXON	NCBITaxon:9606	dorsolateral prefrontal cortex	UBERON	UBERON:0009834	late adult stage	UBERON	UBERON:0007222	10577337	The Religious order Study and the Memory and Aging Project (ROSMAP)	10577337_dorsolateral prefrontal cortex	dorsolateral prefrontal cortex
ROSMAP study participant	Homo sapiens	NCBITAXON	NCBITaxon:9606	lymphocyte	BTO	BTO:0000775	late adult stage	UBERON	UBERON:0007222	10577337	The Religious order Study and the Memory and Aging Project (ROSMAP)	10577337_lymphocyte	lymphocyte
ROSMAP study participant	Homo sapiens	NCBITAXON	NCBITaxon:9606	lymphocyte	BTO	BTO:0000775	late adult stage	UBERON	UBERON:0007222	10577887	The Religious order Study and the Memory and Aging Project (ROSMAP)	10577887_lymphocyte	lymphocyte
ROSMAP study participant	Homo sapiens	NCBITAXON	NCBITaxon:9606	lymphocyte	BTO	BTO:0000775	late adult stage	UBERON	UBERON:0007222	10580684	The Religious order Study and the Memory and Aging Project (ROSMAP)	10580684_lymphocyte	lymphocyte
ROSMAP study participant	Homo sapiens	NCBITAXON	NCBITaxon:9606	brain	BTO	BTO:0000142	late adult stage	UBERON	UBERON:0007222	10589255	The Religious order Study and the Memory and Aging Project (ROSMAP)	10589255_brain	brain
ROSMAP study participant	Homo sapiens	NCBITAXON	NCBITaxon:9606	dorsolateral prefrontal cortex	UBERON	UBERON:0009834	late adult stage	UBERON	UBERON:0007222	10589255	The Religious order Study and the Memory and Aging Project (ROSMAP)	10589255_dorsolateral prefrontal cortex	dorsolateral prefrontal cortex
ROSMAP study participant	Homo sapiens	NCBITAXON	NCBITaxon:9606	brain	BTO	BTO:0000142	late adult stage	UBERON	UBERON:0007222	10606903	The Religious order Study and the Memory and Aging Project (ROSMAP)	10606903_brain	brain
ROSMAP study participant	Homo sapiens	NCBITAXON	NCBITaxon:9606	dorsolateral prefrontal cortex	UBERON	UBERON:0009834	late adult stage	UBERON	UBERON:0007222	10606903	The Religious order Study and the Memory and Aging Project (ROSMAP)	10606903_dorsolateral prefrontal cortex	dorsolateral prefrontal cortex
ROSMAP study participant	Homo sapiens	NCBITAXON	NCBITaxon:9606	blood	BTO	BTO:0000089	late adult stage	UBERON	UBERON:0007222	10660639	The Religious order Study and the Memory and Aging Project (ROSMAP)	10660639_blood	blood
ROSMAP study participant	Homo sapiens	NCBITAXON	NCBITaxon:9606	lymphocyte	BTO	BTO:0000775	late adult stage	UBERON	UBERON:0007222	10660639	The Religious order Study and the Memory and Aging Project (ROSMAP)	10660639_lymphocyte	lymphocyte
ROSMAP study participant	Homo sapiens	NCBITAXON	NCBITaxon:9606	lymphocyte	BTO	BTO:0000775	late adult stage	UBERON	UBERON:0007222	10665684	The Religious order Study and the Memory and Aging Project (ROSMAP)	10665684_lymphocyte	lymphocyte
ROSMAP study participant	Homo sapiens	NCBITAXON	NCBITaxon:9606	brain	BTO	BTO:0000142	late adult stage	UBERON	UBERON:0007222	10669174	The Religious order Study and the Memory and Aging Project (ROSMAP)	10669174_brain	brain
ROSMAP study participant	Homo sapiens	NCBITAXON	NCBITaxon:9606	dorsolateral prefrontal cortex	UBERON	UBERON:0009834	late adult stage	UBERON	UBERON:0007222	10669174	The Religious order Study and the Memory and Aging Project (ROSMAP)	10669174_dorsolateral prefrontal cortex	dorsolateral prefrontal cortex
ROSMAP study participant	Homo sapiens	NCBITAXON	NCBITaxon:9606	blood	BTO	BTO:0000089	late adult stage	UBERON	UBERON:0007222	10675906	The Religious order Study and the Memory and Aging Project (ROSMAP)	10675906_blood	blood
ROSMAP study participant	Homo sapiens	NCBITAXON	NCBITaxon:9606	lymphocyte	BTO	BTO:0000775	late adult stage	UBERON	UBERON:0007222	10675906	The Religious order Study and the Memory and Aging Project (ROSMAP)	10675906_lymphocyte	lymphocyte
ROSMAP study participant	Homo sapiens	NCBITAXON	NCBITaxon:9606	blood	BTO	BTO:0000089	late adult stage	UBERON	UBERON:0007222	10684501	The Religious order Study and the Memory and Aging Project (ROSMAP)	10684501_blood	blood
ROSMAP study participant	Homo sapiens	NCBITAXON	NCBITaxon:9606	brain	BTO	BTO:0000142	late adult stage	UBERON	UBERON:0007222	10684501	The Religious order Study and the Memory and Aging Project (ROSMAP)	10684501_brain	brain
ROSMAP study participant	Homo sapiens	NCBITAXON	NCBITaxon:9606	dorsolateral prefrontal cortex	UBERON	UBERON:0009834	late adult stage	UBERON	UBERON:0007222	10684501	The Religious order Study and the Memory and Aging Project (ROSMAP)	10684501_dorsolateral prefrontal cortex	dorsolateral prefrontal cortex
ROSMAP study participant	Homo sapiens	NCBITAXON	NCBITaxon:9606	brain	BTO	BTO:0000142	late adult stage	UBERON	UBERON:0007222	10686233	The Religious order Study and the Memory and Aging Project (ROSMAP)	10686233_brain	brain
ROSMAP study participant	Homo sapiens	NCBITAXON	NCBITaxon:9606	lymphocyte	BTO	BTO:0000775	late adult stage	UBERON	UBERON:0007222	10686233	The Religious order Study and the Memory and Aging Project (ROSMAP)	10686233_lymphocyte	lymphocyte
ROSMAP study participant	Homo sapiens	NCBITAXON	NCBITaxon:9606	brain	BTO	BTO:0000142	late adult stage	UBERON	UBERON:0007222	10850171	The Religious order Study and the Memory and Aging Project (ROSMAP)	10850171_brain	brain
ROSMAP study participant	Homo sapiens	NCBITAXON	NCBITaxon:9606	dorsolateral prefrontal cortex	UBERON	UBERON:0009834	late adult stage	UBERON	UBERON:0007222	10850171	The Religious order Study and the Memory and Aging Project (ROSMAP)	10850171_dorsolateral prefrontal cortex	dorsolateral prefrontal cortex
ROSMAP study participant	Homo sapiens	NCBITAXON	NCBITaxon:9606	blood	BTO	BTO:0000089	late adult stage	UBERON	UBERON:0007222	10866165	The Religious order Study and the Memory and Aging Project (ROSMAP)	10866165_blood	blood
ROSMAP study participant	Homo sapiens	NCBITAXON	NCBITaxon:9606	dorsolateral prefrontal cortex	UBERON	UBERON:0009834	late adult stage	UBERON	UBERON:0007222	10866165	The Religious order Study and the Memory and Aging Project (ROSMAP)	10866165_dorsolateral prefrontal cortex	dorsolateral prefrontal cortex
ROSMAP study participant	Homo sapiens	NCBITAXON	NCBITaxon:9606	lymphocyte	BTO	BTO:0000775	late adult stage	UBERON	UBERON:0007222	10866165	The Religious order Study and the Memory and Aging Project (ROSMAP)	10866165_lymphocyte	lymphocyte
ROSMAP study participant	Homo sapiens	NCBITAXON	NCBITaxon:9606	brain	BTO	BTO:0000142	late adult stage	UBERON	UBERON:0007222	10885370	The Religious order Study and the Memory and Aging Project (ROSMAP)	10885370_brain	brain
ROSMAP study participant	Homo sapiens	NCBITAXON	NCBITaxon:9606	dorsolateral prefrontal cortex	UBERON	UBERON:0009834	late adult stage	UBERON	UBERON:0007222	10885370	The Religious order Study and the Memory and Aging Project (ROSMAP)	10885370_dorsolateral prefrontal cortex	dorsolateral prefrontal cortex
ROSMAP study participant	Homo sapiens	NCBITAXON	NCBITaxon:9606	blood	BTO	BTO:0000089	late adult stage	UBERON	UBERON:0007222	10901987	The Religious order Study and the Memory and Aging Project (ROSMAP)	10901987_blood	blood
ROSMAP study participant	Homo sapiens	NCBITAXON	NCBITaxon:9606	brain	BTO	BTO:0000142	late adult stage	UBERON	UBERON:0007222	10901987	The Religious order Study and the Memory and Aging Project (ROSMAP)	10901987_brain	brain
ROSMAP study participant	Homo sapiens	NCBITAXON	NCBITaxon:9606	dorsolateral prefrontal cortex	UBERON	UBERON:0009834	late adult stage	UBERON	UBERON:0007222	10901987	The Religious order Study and the Memory and Aging Project (ROSMAP)	10901987_dorsolateral prefrontal cortex	dorsolateral prefrontal cortex
ROSMAP study participant	Homo sapiens	NCBITAXON	NCBITaxon:9606	blood	BTO	BTO:0000089	late adult stage	UBERON	UBERON:0007222	10902992	The Religious order Study and the Memory and Aging Project (ROSMAP)	10902992_blood	blood
ROSMAP study participant	Homo sapiens	NCBITAXON	NCBITaxon:9606	brain	BTO	BTO:0000142	late adult stage	UBERON	UBERON:0007222	10902992	The Religious order Study and the Memory and Aging Project (ROSMAP)	10902992_brain	brain
ROSMAP study participant	Homo sapiens	NCBITAXON	NCBITaxon:9606	lymphocyte	BTO	BTO:0000775	late adult stage	UBERON	UBERON:0007222	10916128	The Religious order Study and the Memory and Aging Project (ROSMAP)	10916128_lymphocyte	lymphocyte
ROSMAP study participant	Homo sapiens	NCBITAXON	NCBITaxon:9606	blood	BTO	BTO:0000089	late adult stage	UBERON	UBERON:0007222	10929637	The Religious order Study and the Memory and Aging Project (ROSMAP)	10929637_blood	blood
ROSMAP study participant	Homo sapiens	NCBITAXON	NCBITaxon:9606	brain	BTO	BTO:0000142	late adult stage	UBERON	UBERON:0007222	10929637	The Religious order Study and the Memory and Aging Project (ROSMAP)	10929637_brain	brain
ROSMAP study participant	Homo sapiens	NCBITAXON	NCBITaxon:9606	dorsolateral prefrontal cortex	UBERON	UBERON:0009834	late adult stage	UBERON	UBERON:0007222	10929637	The Religious order Study and the Memory and Aging Project (ROSMAP)	10929637_dorsolateral prefrontal cortex	dorsolateral prefrontal cortex
ROSMAP study participant	Homo sapiens	NCBITAXON	NCBITaxon:9606	brain	BTO	BTO:0000142	late adult stage	UBERON	UBERON:0007222	10976490	The Religious order Study and the Memory and Aging Project (ROSMAP)	10976490_brain	brain
ROSMAP study participant	Homo sapiens	NCBITAXON	NCBITaxon:9606	blood	BTO	BTO:0000089	late adult stage	UBERON	UBERON:0007222	10986136	The Religious order Study and the Memory and Aging Project (ROSMAP)	10986136_blood	blood
ROSMAP study participant	Homo sapiens	NCBITAXON	NCBITaxon:9606	dorsolateral prefrontal cortex	UBERON	UBERON:0009834	late adult stage	UBERON	UBERON:0007222	10986136	The Religious order Study and the Memory and Aging Project (ROSMAP)	10986136_dorsolateral prefrontal cortex	dorsolateral prefrontal cortex
ROSMAP study participant	Homo sapiens	NCBITAXON	NCBITaxon:9606	lymphocyte	BTO	BTO:0000775	late adult stage	UBERON	UBERON:0007222	10986136	The Religious order Study and the Memory and Aging Project (ROSMAP)	10986136_lymphocyte	lymphocyte
ROSMAP study participant	Homo sapiens	NCBITAXON	NCBITaxon:9606	lymphocyte	BTO	BTO:0000775	late adult stage	UBERON	UBERON:0007222	10989297	The Religious order Study and the Memory and Aging Project (ROSMAP)	10989297_lymphocyte	lymphocyte
ROSMAP study participant	Homo sapiens	NCBITAXON	NCBITaxon:9606	brain	BTO	BTO:0000142	late adult stage	UBERON	UBERON:0007222	11030909	The Religious order Study and the Memory and Aging Project (ROSMAP)	11030909_brain	brain
ROSMAP study participant	Homo sapiens	NCBITAXON	NCBITaxon:9606	lymphocyte	BTO	BTO:0000775	late adult stage	UBERON	UBERON:0007222	11030909	The Religious order Study and the Memory and Aging Project (ROSMAP)	11030909_lymphocyte	lymphocyte
ROSMAP study participant	Homo sapiens	NCBITAXON	NCBITaxon:9606	lymphocyte	BTO	BTO:0000775	late adult stage	UBERON	UBERON:0007222	11039282	The Religious order Study and the Memory and Aging Project (ROSMAP)	11039282_lymphocyte	lymphocyte
ROSMAP study participant	Homo sapiens	NCBITAXON	NCBITaxon:9606	lymphocyte	BTO	BTO:0000775	late adult stage	UBERON	UBERON:0007222	11045988	The Religious order Study and the Memory and Aging Project (ROSMAP)	11045988_lymphocyte	lymphocyte
ROSMAP study participant	Homo sapiens	NCBITAXON	NCBITaxon:9606	lymphocyte	BTO	BTO:0000775	late adult stage	UBERON	UBERON:0007222	11069724	The Religious order Study and the Memory and Aging Project (ROSMAP)	11069724_lymphocyte	lymphocyte
ROSMAP study participant	Homo sapiens	NCBITAXON	NCBITaxon:9606	blood	BTO	BTO:0000089	late adult stage	UBERON	UBERON:0007222	11072071	The Religious order Study and the Memory and Aging Project (ROSMAP)	11072071_blood	blood
ROSMAP study participant	Homo sapiens	NCBITAXON	NCBITaxon:9606	dorsolateral prefrontal cortex	UBERON	UBERON:0009834	late adult stage	UBERON	UBERON:0007222	11072071	The Religious order Study and the Memory and Aging Project (ROSMAP)	11072071_dorsolateral prefrontal cortex	dorsolateral prefrontal cortex
ROSMAP study participant	Homo sapiens	NCBITAXON	NCBITaxon:9606	lymphocyte	BTO	BTO:0000775	late adult stage	UBERON	UBERON:0007222	11072071	The Religious order Study and the Memory and Aging Project (ROSMAP)	11072071_lymphocyte	lymphocyte
ROSMAP study participant	Homo sapiens	NCBITAXON	NCBITaxon:9606	lymphocyte	BTO	BTO:0000775	late adult stage	UBERON	UBERON:0007222	11082005	The Religious order Study and the Memory and Aging Project (ROSMAP)	11082005_lymphocyte	lymphocyte
ROSMAP study participant	Homo sapiens	NCBITAXON	NCBITaxon:9606	lymphocyte	BTO	BTO:0000775	late adult stage	UBERON	UBERON:0007222	11092291	The Religious order Study and the Memory and Aging Project (ROSMAP)	11092291_lymphocyte	lymphocyte
ROSMAP study participant	Homo sapiens	NCBITAXON	NCBITaxon:9606	lymphocyte	BTO	BTO:0000775	late adult stage	UBERON	UBERON:0007222	11099004	The Religious order Study and the Memory and Aging Project (ROSMAP)	11099004_lymphocyte	lymphocyte
ROSMAP study participant	Homo sapiens	NCBITAXON	NCBITaxon:9606	lymphocyte	BTO	BTO:0000775	late adult stage	UBERON	UBERON:0007222	11104122	The Religious order Study and the Memory and Aging Project (ROSMAP)	11104122_lymphocyte	lymphocyte
ROSMAP study participant	Homo sapiens	NCBITAXON	NCBITaxon:9606	blood	BTO	BTO:0000089	late adult stage	UBERON	UBERON:0007222	11105137	The Religious order Study and the Memory and Aging Project (ROSMAP)	11105137_blood	blood
ROSMAP study participant	Homo sapiens	NCBITAXON	NCBITaxon:9606	lymphocyte	BTO	BTO:0000775	late adult stage	UBERON	UBERON:0007222	11118510	The Religious order Study and the Memory and Aging Project (ROSMAP)	11118510_lymphocyte	lymphocyte
ROSMAP study participant	Homo sapiens	NCBITAXON	NCBITaxon:9606	lymphocyte	BTO	BTO:0000775	late adult stage	UBERON	UBERON:0007222	11119101	The Religious order Study and the Memory and Aging Project (ROSMAP)	11119101_lymphocyte	lymphocyte
ROSMAP study participant	Homo sapiens	NCBITAXON	NCBITaxon:9606	lymphocyte	BTO	BTO:0000775	late adult stage	UBERON	UBERON:0007222	11120276	The Religious order Study and the Memory and Aging Project (ROSMAP)	11120276_lymphocyte	lymphocyte
ROSMAP study participant	Homo sapiens	NCBITAXON	NCBITaxon:9606	lymphocyte	BTO	BTO:0000775	late adult stage	UBERON	UBERON:0007222	11145865	The Religious order Study and the Memory and Aging Project (ROSMAP)	11145865_lymphocyte	lymphocyte
ROSMAP study participant	Homo sapiens	NCBITAXON	NCBITaxon:9606	brain	BTO	BTO:0000142	late adult stage	UBERON	UBERON:0007222	11157783	The Religious order Study and the Memory and Aging Project (ROSMAP)	11157783_brain	brain
ROSMAP study participant	Homo sapiens	NCBITAXON	NCBITaxon:9606	dorsolateral prefrontal cortex	UBERON	UBERON:0009834	late adult stage	UBERON	UBERON:0007222	11157783	The Religious order Study and the Memory and Aging Project (ROSMAP)	11157783_dorsolateral prefrontal cortex	dorsolateral prefrontal cortex
ROSMAP study participant	Homo sapiens	NCBITAXON	NCBITaxon:9606	dorsolateral prefrontal cortex	UBERON	UBERON:0009834	late adult stage	UBERON	UBERON:0007222	11159965	The Religious order Study and the Memory and Aging Project (ROSMAP)	11159965_dorsolateral prefrontal cortex	dorsolateral prefrontal cortex
ROSMAP study participant	Homo sapiens	NCBITAXON	NCBITaxon:9606	lymphocyte	BTO	BTO:0000775	late adult stage	UBERON	UBERON:0007222	11159965	The Religious order Study and the Memory and Aging Project (ROSMAP)	11159965_lymphocyte	lymphocyte
ROSMAP study participant	Homo sapiens	NCBITAXON	NCBITaxon:9606	lymphocyte	BTO	BTO:0000775	late adult stage	UBERON	UBERON:0007222	11160328	The Religious order Study and the Memory and Aging Project (ROSMAP)	11160328_lymphocyte	lymphocyte
ROSMAP study participant	Homo sapiens	NCBITAXON	NCBITaxon:9606	blood	BTO	BTO:0000089	late adult stage	UBERON	UBERON:0007222	11165535	The Religious order Study and the Memory and Aging Project (ROSMAP)	11165535_blood	blood
ROSMAP study participant	Homo sapiens	NCBITAXON	NCBITaxon:9606	dorsolateral prefrontal cortex	UBERON	UBERON:0009834	late adult stage	UBERON	UBERON:0007222	11165535	The Religious order Study and the Memory and Aging Project (ROSMAP)	11165535_dorsolateral prefrontal cortex	dorsolateral prefrontal cortex
ROSMAP study participant	Homo sapiens	NCBITAXON	NCBITaxon:9606	lymphocyte	BTO	BTO:0000775	late adult stage	UBERON	UBERON:0007222	11165535	The Religious order Study and the Memory and Aging Project (ROSMAP)	11165535_lymphocyte	lymphocyte
ROSMAP study participant	Homo sapiens	NCBITAXON	NCBITaxon:9606	blood	BTO	BTO:0000089	late adult stage	UBERON	UBERON:0007222	11166252	The Religious order Study and the Memory and Aging Project (ROSMAP)	11166252_blood	blood
ROSMAP study participant	Homo sapiens	NCBITAXON	NCBITaxon:9606	lymphocyte	BTO	BTO:0000775	late adult stage	UBERON	UBERON:0007222	11166252	The Religious order Study and the Memory and Aging Project (ROSMAP)	11166252_lymphocyte	lymphocyte
ROSMAP study participant	Homo sapiens	NCBITAXON	NCBITaxon:9606	brain	BTO	BTO:0000142	late adult stage	UBERON	UBERON:0007222	11173549	The Religious order Study and the Memory and Aging Project (ROSMAP)	11173549_brain	brain
ROSMAP study participant	Homo sapiens	NCBITAXON	NCBITaxon:9606	lymphocyte	BTO	BTO:0000775	late adult stage	UBERON	UBERON:0007222	11183735	The Religious order Study and the Memory and Aging Project (ROSMAP)	11183735_lymphocyte	lymphocyte
ROSMAP study participant	Homo sapiens	NCBITAXON	NCBITaxon:9606	dorsolateral prefrontal cortex	UBERON	UBERON:0009834	late adult stage	UBERON	UBERON:0007222	11188366	The Religious order Study and the Memory and Aging Project (ROSMAP)	11188366_dorsolateral prefrontal cortex	dorsolateral prefrontal cortex
ROSMAP study participant	Homo sapiens	NCBITAXON	NCBITaxon:9606	lymphocyte	BTO	BTO:0000775	late adult stage	UBERON	UBERON:0007222	11188366	The Religious order Study and the Memory and Aging Project (ROSMAP)	11188366_lymphocyte	lymphocyte
ROSMAP study participant	Homo sapiens	NCBITAXON	NCBITaxon:9606	brain	BTO	BTO:0000142	late adult stage	UBERON	UBERON:0007222	11190734	The Religious order Study and the Memory and Aging Project (ROSMAP)	11190734_brain	brain
ROSMAP study participant	Homo sapiens	NCBITAXON	NCBITaxon:9606	dorsolateral prefrontal cortex	UBERON	UBERON:0009834	late adult stage	UBERON	UBERON:0007222	11190734	The Religious order Study and the Memory and Aging Project (ROSMAP)	11190734_dorsolateral prefrontal cortex	dorsolateral prefrontal cortex
ROSMAP study participant	Homo sapiens	NCBITAXON	NCBITaxon:9606	blood	BTO	BTO:0000089	late adult stage	UBERON	UBERON:0007222	11198390	The Religious order Study and the Memory and Aging Project (ROSMAP)	11198390_blood	blood
ROSMAP study participant	Homo sapiens	NCBITAXON	NCBITaxon:9606	dorsolateral prefrontal cortex	UBERON	UBERON:0009834	late adult stage	UBERON	UBERON:0007222	11198390	The Religious order Study and the Memory and Aging Project (ROSMAP)	11198390_dorsolateral prefrontal cortex	dorsolateral prefrontal cortex
ROSMAP study participant	Homo sapiens	NCBITAXON	NCBITaxon:9606	lymphocyte	BTO	BTO:0000775	late adult stage	UBERON	UBERON:0007222	11198390	The Religious order Study and the Memory and Aging Project (ROSMAP)	11198390_lymphocyte	lymphocyte
ROSMAP study participant	Homo sapiens	NCBITAXON	NCBITaxon:9606	brain	BTO	BTO:0000142	late adult stage	UBERON	UBERON:0007222	11200645	The Religious order Study and the Memory and Aging Project (ROSMAP)	11200645_brain	brain
ROSMAP study participant	Homo sapiens	NCBITAXON	NCBITaxon:9606	dorsolateral prefrontal cortex	UBERON	UBERON:0009834	late adult stage	UBERON	UBERON:0007222	11200645	The Religious order Study and the Memory and Aging Project (ROSMAP)	11200645_dorsolateral prefrontal cortex	dorsolateral prefrontal cortex
ROSMAP study participant	Homo sapiens	NCBITAXON	NCBITaxon:9606	lymphocyte	BTO	BTO:0000775	late adult stage	UBERON	UBERON:0007222	11200645	The Religious order Study and the Memory and Aging Project (ROSMAP)	11200645_lymphocyte	lymphocyte
ROSMAP study participant	Homo sapiens	NCBITAXON	NCBITaxon:9606	lymphocyte	BTO	BTO:0000775	late adult stage	UBERON	UBERON:0007222	11205014	The Religious order Study and the Memory and Aging Project (ROSMAP)	11205014_lymphocyte	lymphocyte
ROSMAP study participant	Homo sapiens	NCBITAXON	NCBITaxon:9606	lymphocyte	BTO	BTO:0000775	late adult stage	UBERON	UBERON:0007222	11207908	The Religious order Study and the Memory and Aging Project (ROSMAP)	11207908_lymphocyte	lymphocyte
ROSMAP study participant	Homo sapiens	NCBITAXON	NCBITaxon:9606	blood	BTO	BTO:0000089	late adult stage	UBERON	UBERON:0007222	11216503	The Religious order Study and the Memory and Aging Project (ROSMAP)	11216503_blood	blood
ROSMAP study participant	Homo sapiens	NCBITAXON	NCBITaxon:9606	dorsolateral prefrontal cortex	UBERON	UBERON:0009834	late adult stage	UBERON	UBERON:0007222	11216503	The Religious order Study and the Memory and Aging Project (ROSMAP)	11216503_dorsolateral prefrontal cortex	dorsolateral prefrontal cortex
ROSMAP study participant	Homo sapiens	NCBITAXON	NCBITaxon:9606	lymphocyte	BTO	BTO:0000775	late adult stage	UBERON	UBERON:0007222	11216503	The Religious order Study and the Memory and Aging Project (ROSMAP)	11216503_lymphocyte	lymphocyte
ROSMAP study participant	Homo sapiens	NCBITAXON	NCBITaxon:9606	brain	BTO	BTO:0000142	late adult stage	UBERON	UBERON:0007222	11229148	The Religious order Study and the Memory and Aging Project (ROSMAP)	11229148_brain	brain
ROSMAP study participant	Homo sapiens	NCBITAXON	NCBITaxon:9606	dorsolateral prefrontal cortex	UBERON	UBERON:0009834	late adult stage	UBERON	UBERON:0007222	11229148	The Religious order Study and the Memory and Aging Project (ROSMAP)	11229148_dorsolateral prefrontal cortex	dorsolateral prefrontal cortex
ROSMAP study participant	Homo sapiens	NCBITAXON	NCBITaxon:9606	blood	BTO	BTO:0000089	late adult stage	UBERON	UBERON:0007222	11233086	The Religious order Study and the Memory and Aging Project (ROSMAP)	11233086_blood	blood
ROSMAP study participant	Homo sapiens	NCBITAXON	NCBITaxon:9606	lymphocyte	BTO	BTO:0000775	late adult stage	UBERON	UBERON:0007222	11233086	The Religious order Study and the Memory and Aging Project (ROSMAP)	11233086_lymphocyte	lymphocyte
ROSMAP study participant	Homo sapiens	NCBITAXON	NCBITaxon:9606	brain	BTO	BTO:0000142	late adult stage	UBERON	UBERON:0007222	11240247	The Religious order Study and the Memory and Aging Project (ROSMAP)	11240247_brain	brain
ROSMAP study participant	Homo sapiens	NCBITAXON	NCBITaxon:9606	lymphocyte	BTO	BTO:0000775	late adult stage	UBERON	UBERON:0007222	11240247	The Religious order Study and the Memory and Aging Project (ROSMAP)	11240247_lymphocyte	lymphocyte
ROSMAP study participant	Homo sapiens	NCBITAXON	NCBITaxon:9606	lymphocyte	BTO	BTO:0000775	late adult stage	UBERON	UBERON:0007222	11241702	The Religious order Study and the Memory and Aging Project (ROSMAP)	11241702_lymphocyte	lymphocyte
ROSMAP study participant	Homo sapiens	NCBITAXON	NCBITaxon:9606	blood	BTO	BTO:0000089	late adult stage	UBERON	UBERON:0007222	11258675	The Religious order Study and the Memory and Aging Project (ROSMAP)	11258675_blood	blood
ROSMAP study participant	Homo sapiens	NCBITAXON	NCBITaxon:9606	lymphocyte	BTO	BTO:0000775	late adult stage	UBERON	UBERON:0007222	11258675	The Religious order Study and the Memory and Aging Project (ROSMAP)	11258675_lymphocyte	lymphocyte
ROSMAP study participant	Homo sapiens	NCBITAXON	NCBITaxon:9606	blood	BTO	BTO:0000089	late adult stage	UBERON	UBERON:0007222	11259428	The Religious order Study and the Memory and Aging Project (ROSMAP)	11259428_blood	blood
ROSMAP study participant	Homo sapiens	NCBITAXON	NCBITaxon:9606	lymphocyte	BTO	BTO:0000775	late adult stage	UBERON	UBERON:0007222	11259428	The Religious order Study and the Memory and Aging Project (ROSMAP)	11259428_lymphocyte	lymphocyte
ROSMAP study participant	Homo sapiens	NCBITAXON	NCBITaxon:9606	brain	BTO	BTO:0000142	late adult stage	UBERON	UBERON:0007222	11259716	The Religious order Study and the Memory and Aging Project (ROSMAP)	11259716_brain	brain
ROSMAP study participant	Homo sapiens	NCBITAXON	NCBITaxon:9606	dorsolateral prefrontal cortex	UBERON	UBERON:0009834	late adult stage	UBERON	UBERON:0007222	11259716	The Religious order Study and the Memory and Aging Project (ROSMAP)	11259716_dorsolateral prefrontal cortex	dorsolateral prefrontal cortex
ROSMAP study participant	Homo sapiens	NCBITAXON	NCBITaxon:9606	blood	BTO	BTO:0000089	late adult stage	UBERON	UBERON:0007222	11275158	The Religious order Study and the Memory and Aging Project (ROSMAP)	11275158_blood	blood
ROSMAP study participant	Homo sapiens	NCBITAXON	NCBITaxon:9606	brain	BTO	BTO:0000142	late adult stage	UBERON	UBERON:0007222	11275158	The Religious order Study and the Memory and Aging Project (ROSMAP)	11275158_brain	brain
ROSMAP study participant	Homo sapiens	NCBITAXON	NCBITaxon:9606	dorsolateral prefrontal cortex	UBERON	UBERON:0009834	late adult stage	UBERON	UBERON:0007222	11275158	The Religious order Study and the Memory and Aging Project (ROSMAP)	11275158_dorsolateral prefrontal cortex	dorsolateral prefrontal cortex
ROSMAP study participant	Homo sapiens	NCBITAXON	NCBITaxon:9606	brain	BTO	BTO:0000142	late adult stage	UBERON	UBERON:0007222	11302830	The Religious order Study and the Memory and Aging Project (ROSMAP)	11302830_brain	brain
ROSMAP study participant	Homo sapiens	NCBITAXON	NCBITaxon:9606	dorsolateral prefrontal cortex	UBERON	UBERON:0009834	late adult stage	UBERON	UBERON:0007222	11302830	The Religious order Study and the Memory and Aging Project (ROSMAP)	11302830_dorsolateral prefrontal cortex	dorsolateral prefrontal cortex
ROSMAP study participant	Homo sapiens	NCBITAXON	NCBITaxon:9606	lymphocyte	BTO	BTO:0000775	late adult stage	UBERON	UBERON:0007222	11302830	The Religious order Study and the Memory and Aging Project (ROSMAP)	11302830_lymphocyte	lymphocyte
ROSMAP study participant	Homo sapiens	NCBITAXON	NCBITaxon:9606	blood	BTO	BTO:0000089	late adult stage	UBERON	UBERON:0007222	11310718	The Religious order Study and the Memory and Aging Project (ROSMAP)	11310718_blood	blood
ROSMAP study participant	Homo sapiens	NCBITAXON	NCBITaxon:9606	brain	BTO	BTO:0000142	late adult stage	UBERON	UBERON:0007222	11310718	The Religious order Study and the Memory and Aging Project (ROSMAP)	11310718_brain	brain
ROSMAP study participant	Homo sapiens	NCBITAXON	NCBITaxon:9606	brain	BTO	BTO:0000142	late adult stage	UBERON	UBERON:0007222	11310844	The Religious order Study and the Memory and Aging Project (ROSMAP)	11310844_brain	brain
ROSMAP study participant	Homo sapiens	NCBITAXON	NCBITaxon:9606	dorsolateral prefrontal cortex	UBERON	UBERON:0009834	late adult stage	UBERON	UBERON:0007222	11310844	The Religious order Study and the Memory and Aging Project (ROSMAP)	11310844_dorsolateral prefrontal cortex	dorsolateral prefrontal cortex
ROSMAP study participant	Homo sapiens	NCBITAXON	NCBITaxon:9606	blood	BTO	BTO:0000089	late adult stage	UBERON	UBERON:0007222	11313031	The Religious order Study and the Memory and Aging Project (ROSMAP)	11313031_blood	blood
ROSMAP study participant	Homo sapiens	NCBITAXON	NCBITaxon:9606	lymphocyte	BTO	BTO:0000775	late adult stage	UBERON	UBERON:0007222	11313031	The Religious order Study and the Memory and Aging Project (ROSMAP)	11313031_lymphocyte	lymphocyte
ROSMAP study participant	Homo sapiens	NCBITAXON	NCBITaxon:9606	brain	BTO	BTO:0000142	late adult stage	UBERON	UBERON:0007222	11319389	The Religious order Study and the Memory and Aging Project (ROSMAP)	11319389_brain	brain
ROSMAP study participant	Homo sapiens	NCBITAXON	NCBITaxon:9606	dorsolateral prefrontal cortex	UBERON	UBERON:0009834	late adult stage	UBERON	UBERON:0007222	11319389	The Religious order Study and the Memory and Aging Project (ROSMAP)	11319389_dorsolateral prefrontal cortex	dorsolateral prefrontal cortex
ROSMAP study participant	Homo sapiens	NCBITAXON	NCBITaxon:9606	lymphocyte	BTO	BTO:0000775	late adult stage	UBERON	UBERON:0007222	11322762	The Religious order Study and the Memory and Aging Project (ROSMAP)	11322762_lymphocyte	lymphocyte
ROSMAP study participant	Homo sapiens	NCBITAXON	NCBITaxon:9606	lymphocyte	BTO	BTO:0000775	late adult stage	UBERON	UBERON:0007222	11323939	The Religious order Study and the Memory and Aging Project (ROSMAP)	11323939_lymphocyte	lymphocyte
ROSMAP study participant	Homo sapiens	NCBITAXON	NCBITaxon:9606	brain	BTO	BTO:0000142	late adult stage	UBERON	UBERON:0007222	11326252	The Religious order Study and the Memory and Aging Project (ROSMAP)	11326252_brain	brain
ROSMAP study participant	Homo sapiens	NCBITAXON	NCBITaxon:9606	dorsolateral prefrontal cortex	UBERON	UBERON:0009834	late adult stage	UBERON	UBERON:0007222	11326252	The Religious order Study and the Memory and Aging Project (ROSMAP)	11326252_dorsolateral prefrontal cortex	dorsolateral prefrontal cortex
ROSMAP study participant	Homo sapiens	NCBITAXON	NCBITaxon:9606	lymphocyte	BTO	BTO:0000775	late adult stage	UBERON	UBERON:0007222	11326252	The Religious order Study and the Memory and Aging Project (ROSMAP)	11326252_lymphocyte	lymphocyte
ROSMAP study participant	Homo sapiens	NCBITAXON	NCBITaxon:9606	brain	BTO	BTO:0000142	late adult stage	UBERON	UBERON:0007222	11327005	The Religious order Study and the Memory and Aging Project (ROSMAP)	11327005_brain	brain
ROSMAP study participant	Homo sapiens	NCBITAXON	NCBITaxon:9606	dorsolateral prefrontal cortex	UBERON	UBERON:0009834	late adult stage	UBERON	UBERON:0007222	11327005	The Religious order Study and the Memory and Aging Project (ROSMAP)	11327005_dorsolateral prefrontal cortex	dorsolateral prefrontal cortex
ROSMAP study participant	Homo sapiens	NCBITAXON	NCBITaxon:9606	blood	BTO	BTO:0000089	late adult stage	UBERON	UBERON:0007222	11331231	The Religious order Study and the Memory and Aging Project (ROSMAP)	11331231_blood	blood
ROSMAP study participant	Homo sapiens	NCBITAXON	NCBITaxon:9606	brain	BTO	BTO:0000142	late adult stage	UBERON	UBERON:0007222	11331231	The Religious order Study and the Memory and Aging Project (ROSMAP)	11331231_brain	brain
ROSMAP study participant	Homo sapiens	NCBITAXON	NCBITaxon:9606	dorsolateral prefrontal cortex	UBERON	UBERON:0009834	late adult stage	UBERON	UBERON:0007222	11331231	The Religious order Study and the Memory and Aging Project (ROSMAP)	11331231_dorsolateral prefrontal cortex	dorsolateral prefrontal cortex
ROSMAP study participant	Homo sapiens	NCBITAXON	NCBITaxon:9606	blood	BTO	BTO:0000089	late adult stage	UBERON	UBERON:0007222	11335695	The Religious order Study and the Memory and Aging Project (ROSMAP)	11335695_blood	blood
ROSMAP study participant	Homo sapiens	NCBITAXON	NCBITaxon:9606	lymphocyte	BTO	BTO:0000775	late adult stage	UBERON	UBERON:0007222	11335695	The Religious order Study and the Memory and Aging Project (ROSMAP)	11335695_lymphocyte	lymphocyte
ROSMAP study participant	Homo sapiens	NCBITAXON	NCBITaxon:9606	brain	BTO	BTO:0000142	late adult stage	UBERON	UBERON:0007222	11336574	The Religious order Study and the Memory and Aging Project (ROSMAP)	11336574_brain	brain
ROSMAP study participant	Homo sapiens	NCBITAXON	NCBITaxon:9606	dorsolateral prefrontal cortex	UBERON	UBERON:0009834	late adult stage	UBERON	UBERON:0007222	11336574	The Religious order Study and the Memory and Aging Project (ROSMAP)	11336574_dorsolateral prefrontal cortex	dorsolateral prefrontal cortex
ROSMAP study participant	Homo sapiens	NCBITAXON	NCBITaxon:9606	brain	BTO	BTO:0000142	late adult stage	UBERON	UBERON:0007222	11342432	The Religious order Study and the Memory and Aging Project (ROSMAP)	11342432_brain	brain
ROSMAP study participant	Homo sapiens	NCBITAXON	NCBITaxon:9606	dorsolateral prefrontal cortex	UBERON	UBERON:0009834	late adult stage	UBERON	UBERON:0007222	11342432	The Religious order Study and the Memory and Aging Project (ROSMAP)	11342432_dorsolateral prefrontal cortex	dorsolateral prefrontal cortex
ROSMAP study participant	Homo sapiens	NCBITAXON	NCBITaxon:9606	brain	BTO	BTO:0000142	late adult stage	UBERON	UBERON:0007222	11344452	The Religious order Study and the Memory and Aging Project (ROSMAP)	11344452_brain	brain
ROSMAP study participant	Homo sapiens	NCBITAXON	NCBITaxon:9606	dorsolateral prefrontal cortex	UBERON	UBERON:0009834	late adult stage	UBERON	UBERON:0007222	11344452	The Religious order Study and the Memory and Aging Project (ROSMAP)	11344452_dorsolateral prefrontal cortex	dorsolateral prefrontal cortex
ROSMAP study participant	Homo sapiens	NCBITAXON	NCBITaxon:9606	lymphocyte	BTO	BTO:0000775	late adult stage	UBERON	UBERON:0007222	11344452	The Religious order Study and the Memory and Aging Project (ROSMAP)	11344452_lymphocyte	lymphocyte
ROSMAP study participant	Homo sapiens	NCBITAXON	NCBITaxon:9606	blood	BTO	BTO:0000089	late adult stage	UBERON	UBERON:0007222	11345331	The Religious order Study and the Memory and Aging Project (ROSMAP)	11345331_blood	blood
ROSMAP study participant	Homo sapiens	NCBITAXON	NCBITaxon:9606	brain	BTO	BTO:0000142	late adult stage	UBERON	UBERON:0007222	11345331	The Religious order Study and the Memory and Aging Project (ROSMAP)	11345331_brain	brain
ROSMAP study participant	Homo sapiens	NCBITAXON	NCBITaxon:9606	dorsolateral prefrontal cortex	UBERON	UBERON:0009834	late adult stage	UBERON	UBERON:0007222	11345331	The Religious order Study and the Memory and Aging Project (ROSMAP)	11345331_dorsolateral prefrontal cortex	dorsolateral prefrontal cortex
ROSMAP study participant	Homo sapiens	NCBITAXON	NCBITaxon:9606	brain	BTO	BTO:0000142	late adult stage	UBERON	UBERON:0007222	11349119	The Religious order Study and the Memory and Aging Project (ROSMAP)	11349119_brain	brain
ROSMAP study participant	Homo sapiens	NCBITAXON	NCBITaxon:9606	dorsolateral prefrontal cortex	UBERON	UBERON:0009834	late adult stage	UBERON	UBERON:0007222	11349119	The Religious order Study and the Memory and Aging Project (ROSMAP)	11349119_dorsolateral prefrontal cortex	dorsolateral prefrontal cortex
ROSMAP study participant	Homo sapiens	NCBITAXON	NCBITaxon:9606	blood	BTO	BTO:0000089	late adult stage	UBERON	UBERON:0007222	11349821	The Religious order Study and the Memory and Aging Project (ROSMAP)	11349821_blood	blood
ROSMAP study participant	Homo sapiens	NCBITAXON	NCBITaxon:9606	lymphocyte	BTO	BTO:0000775	late adult stage	UBERON	UBERON:0007222	11349821	The Religious order Study and the Memory and Aging Project (ROSMAP)	11349821_lymphocyte	lymphocyte
ROSMAP study participant	Homo sapiens	NCBITAXON	NCBITaxon:9606	blood	BTO	BTO:0000089	late adult stage	UBERON	UBERON:0007222	11353057	The Religious order Study and the Memory and Aging Project (ROSMAP)	11353057_blood	blood
ROSMAP study participant	Homo sapiens	NCBITAXON	NCBITaxon:9606	dorsolateral prefrontal cortex	UBERON	UBERON:0009834	late adult stage	UBERON	UBERON:0007222	11353057	The Religious order Study and the Memory and Aging Project (ROSMAP)	11353057_dorsolateral prefrontal cortex	dorsolateral prefrontal cortex
ROSMAP study participant	Homo sapiens	NCBITAXON	NCBITaxon:9606	lymphocyte	BTO	BTO:0000775	late adult stage	UBERON	UBERON:0007222	11353057	The Religious order Study and the Memory and Aging Project (ROSMAP)	11353057_lymphocyte	lymphocyte
ROSMAP study participant	Homo sapiens	NCBITAXON	NCBITaxon:9606	brain	BTO	BTO:0000142	late adult stage	UBERON	UBERON:0007222	11371707	The Religious order Study and the Memory and Aging Project (ROSMAP)	11371707_brain	brain
ROSMAP study participant	Homo sapiens	NCBITAXON	NCBITaxon:9606	dorsolateral prefrontal cortex	UBERON	UBERON:0009834	late adult stage	UBERON	UBERON:0007222	11371707	The Religious order Study and the Memory and Aging Project (ROSMAP)	11371707_dorsolateral prefrontal cortex	dorsolateral prefrontal cortex
ROSMAP study participant	Homo sapiens	NCBITAXON	NCBITaxon:9606	lymphocyte	BTO	BTO:0000775	late adult stage	UBERON	UBERON:0007222	11371707	The Religious order Study and the Memory and Aging Project (ROSMAP)	11371707_lymphocyte	lymphocyte
ROSMAP study participant	Homo sapiens	NCBITAXON	NCBITaxon:9606	lymphocyte	BTO	BTO:0000775	late adult stage	UBERON	UBERON:0007222	11384054	The Religious order Study and the Memory and Aging Project (ROSMAP)	11384054_lymphocyte	lymphocyte
ROSMAP study participant	Homo sapiens	NCBITAXON	NCBITaxon:9606	blood	BTO	BTO:0000089	late adult stage	UBERON	UBERON:0007222	11389397	The Religious order Study and the Memory and Aging Project (ROSMAP)	11389397_blood	blood
ROSMAP study participant	Homo sapiens	NCBITAXON	NCBITaxon:9606	lymphocyte	BTO	BTO:0000775	late adult stage	UBERON	UBERON:0007222	11389397	The Religious order Study and the Memory and Aging Project (ROSMAP)	11389397_lymphocyte	lymphocyte
ROSMAP study participant	Homo sapiens	NCBITAXON	NCBITaxon:9606	brain	BTO	BTO:0000142	late adult stage	UBERON	UBERON:0007222	11390174	The Religious order Study and the Memory and Aging Project (ROSMAP)	11390174_brain	brain
ROSMAP study participant	Homo sapiens	NCBITAXON	NCBITaxon:9606	lymphocyte	BTO	BTO:0000775	late adult stage	UBERON	UBERON:0007222	11390174	The Religious order Study and the Memory and Aging Project (ROSMAP)	11390174_lymphocyte	lymphocyte
ROSMAP study participant	Homo sapiens	NCBITAXON	NCBITaxon:9606	blood	BTO	BTO:0000089	late adult stage	UBERON	UBERON:0007222	11392518	The Religious order Study and the Memory and Aging Project (ROSMAP)	11392518_blood	blood
ROSMAP study participant	Homo sapiens	NCBITAXON	NCBITaxon:9606	dorsolateral prefrontal cortex	UBERON	UBERON:0009834	late adult stage	UBERON	UBERON:0007222	11392518	The Religious order Study and the Memory and Aging Project (ROSMAP)	11392518_dorsolateral prefrontal cortex	dorsolateral prefrontal cortex
ROSMAP study participant	Homo sapiens	NCBITAXON	NCBITaxon:9606	lymphocyte	BTO	BTO:0000775	late adult stage	UBERON	UBERON:0007222	11392518	The Religious order Study and the Memory and Aging Project (ROSMAP)	11392518_lymphocyte	lymphocyte
ROSMAP study participant	Homo sapiens	NCBITAXON	NCBITaxon:9606	brain	BTO	BTO:0000142	late adult stage	UBERON	UBERON:0007222	11395417	The Religious order Study and the Memory and Aging Project (ROSMAP)	11395417_brain	brain
ROSMAP study participant	Homo sapiens	NCBITAXON	NCBITaxon:9606	dorsolateral prefrontal cortex	UBERON	UBERON:0009834	late adult stage	UBERON	UBERON:0007222	11395417	The Religious order Study and the Memory and Aging Project (ROSMAP)	11395417_dorsolateral prefrontal cortex	dorsolateral prefrontal cortex
ROSMAP study participant	Homo sapiens	NCBITAXON	NCBITaxon:9606	brain	BTO	BTO:0000142	late adult stage	UBERON	UBERON:0007222	11399321	The Religious order Study and the Memory and Aging Project (ROSMAP)	11399321_brain	brain
ROSMAP study participant	Homo sapiens	NCBITAXON	NCBITaxon:9606	dorsolateral prefrontal cortex	UBERON	UBERON:0009834	late adult stage	UBERON	UBERON:0007222	11399321	The Religious order Study and the Memory and Aging Project (ROSMAP)	11399321_dorsolateral prefrontal cortex	dorsolateral prefrontal cortex
ROSMAP study participant	Homo sapiens	NCBITAXON	NCBITaxon:9606	blood	BTO	BTO:0000089	late adult stage	UBERON	UBERON:0007222	11399871	The Religious order Study and the Memory and Aging Project (ROSMAP)	11399871_blood	blood
ROSMAP study participant	Homo sapiens	NCBITAXON	NCBITaxon:9606	lymphocyte	BTO	BTO:0000775	late adult stage	UBERON	UBERON:0007222	11408227	The Religious order Study and the Memory and Aging Project (ROSMAP)	11408227_lymphocyte	lymphocyte
ROSMAP study participant	Homo sapiens	NCBITAXON	NCBITaxon:9606	blood	BTO	BTO:0000089	late adult stage	UBERON	UBERON:0007222	11409232	The Religious order Study and the Memory and Aging Project (ROSMAP)	11409232_blood	blood
ROSMAP study participant	Homo sapiens	NCBITAXON	NCBITaxon:9606	brain	BTO	BTO:0000142	late adult stage	UBERON	UBERON:0007222	11409232	The Religious order Study and the Memory and Aging Project (ROSMAP)	11409232_brain	brain
ROSMAP study participant	Homo sapiens	NCBITAXON	NCBITaxon:9606	dorsolateral prefrontal cortex	UBERON	UBERON:0009834	late adult stage	UBERON	UBERON:0007222	11409232	The Religious order Study and the Memory and Aging Project (ROSMAP)	11409232_dorsolateral prefrontal cortex	dorsolateral prefrontal cortex
ROSMAP study participant	Homo sapiens	NCBITAXON	NCBITaxon:9606	brain	BTO	BTO:0000142	late adult stage	UBERON	UBERON:0007222	11413170	The Religious order Study and the Memory and Aging Project (ROSMAP)	11413170_brain	brain
ROSMAP study participant	Homo sapiens	NCBITAXON	NCBITaxon:9606	dorsolateral prefrontal cortex	UBERON	UBERON:0009834	late adult stage	UBERON	UBERON:0007222	11413170	The Religious order Study and the Memory and Aging Project (ROSMAP)	11413170_dorsolateral prefrontal cortex	dorsolateral prefrontal cortex
ROSMAP study participant	Homo sapiens	NCBITAXON	NCBITaxon:9606	lymphocyte	BTO	BTO:0000775	late adult stage	UBERON	UBERON:0007222	11421184	The Religious order Study and the Memory and Aging Project (ROSMAP)	11421184_lymphocyte	lymphocyte
ROSMAP study participant	Homo sapiens	NCBITAXON	NCBITaxon:9606	brain	BTO	BTO:0000142	late adult stage	UBERON	UBERON:0007222	11430815	The Religious order Study and the Memory and Aging Project (ROSMAP)	11430815_brain	brain
ROSMAP study participant	Homo sapiens	NCBITAXON	NCBITaxon:9606	dorsolateral prefrontal cortex	UBERON	UBERON:0009834	late adult stage	UBERON	UBERON:0007222	11430815	The Religious order Study and the Memory and Aging Project (ROSMAP)	11430815_dorsolateral prefrontal cortex	dorsolateral prefrontal cortex
ROSMAP study participant	Homo sapiens	NCBITAXON	NCBITaxon:9606	lymphocyte	BTO	BTO:0000775	late adult stage	UBERON	UBERON:0007222	11434729	The Religious order Study and the Memory and Aging Project (ROSMAP)	11434729_lymphocyte	lymphocyte
ROSMAP study participant	Homo sapiens	NCBITAXON	NCBITaxon:9606	brain	BTO	BTO:0000142	late adult stage	UBERON	UBERON:0007222	11436875	The Religious order Study and the Memory and Aging Project (ROSMAP)	11436875_brain	brain
ROSMAP study participant	Homo sapiens	NCBITAXON	NCBITaxon:9606	lymphocyte	BTO	BTO:0000775	late adult stage	UBERON	UBERON:0007222	11436875	The Religious order Study and the Memory and Aging Project (ROSMAP)	11436875_lymphocyte	lymphocyte
ROSMAP study participant	Homo sapiens	NCBITAXON	NCBITaxon:9606	brain	BTO	BTO:0000142	late adult stage	UBERON	UBERON:0007222	11440263	The Religious order Study and the Memory and Aging Project (ROSMAP)	11440263_brain	brain
ROSMAP study participant	Homo sapiens	NCBITAXON	NCBITaxon:9606	dorsolateral prefrontal cortex	UBERON	UBERON:0009834	late adult stage	UBERON	UBERON:0007222	11440263	The Religious order Study and the Memory and Aging Project (ROSMAP)	11440263_dorsolateral prefrontal cortex	dorsolateral prefrontal cortex
ROSMAP study participant	Homo sapiens	NCBITAXON	NCBITaxon:9606	brain	BTO	BTO:0000142	late adult stage	UBERON	UBERON:0007222	11444465	The Religious order Study and the Memory and Aging Project (ROSMAP)	11444465_brain	brain
ROSMAP study participant	Homo sapiens	NCBITAXON	NCBITaxon:9606	dorsolateral prefrontal cortex	UBERON	UBERON:0009834	late adult stage	UBERON	UBERON:0007222	11444465	The Religious order Study and the Memory and Aging Project (ROSMAP)	11444465_dorsolateral prefrontal cortex	dorsolateral prefrontal cortex
ROSMAP study participant	Homo sapiens	NCBITAXON	NCBITaxon:9606	lymphocyte	BTO	BTO:0000775	late adult stage	UBERON	UBERON:0007222	11444591	The Religious order Study and the Memory and Aging Project (ROSMAP)	11444591_lymphocyte	lymphocyte
ROSMAP study participant	Homo sapiens	NCBITAXON	NCBITaxon:9606	lymphocyte	BTO	BTO:0000775	late adult stage	UBERON	UBERON:0007222	11446647	The Religious order Study and the Memory and Aging Project (ROSMAP)	11446647_lymphocyte	lymphocyte
ROSMAP study participant	Homo sapiens	NCBITAXON	NCBITaxon:9606	brain	BTO	BTO:0000142	late adult stage	UBERON	UBERON:0007222	11448667	The Religious order Study and the Memory and Aging Project (ROSMAP)	11448667_brain	brain
ROSMAP study participant	Homo sapiens	NCBITAXON	NCBITaxon:9606	lymphocyte	BTO	BTO:0000775	late adult stage	UBERON	UBERON:0007222	11448667	The Religious order Study and the Memory and Aging Project (ROSMAP)	11448667_lymphocyte	lymphocyte
ROSMAP study participant	Homo sapiens	NCBITAXON	NCBITaxon:9606	blood	BTO	BTO:0000089	late adult stage	UBERON	UBERON:0007222	11453772	The Religious order Study and the Memory and Aging Project (ROSMAP)	11453772_blood	blood
ROSMAP study participant	Homo sapiens	NCBITAXON	NCBITaxon:9606	brain	BTO	BTO:0000142	late adult stage	UBERON	UBERON:0007222	11453772	The Religious order Study and the Memory and Aging Project (ROSMAP)	11453772_brain	brain
ROSMAP study participant	Homo sapiens	NCBITAXON	NCBITaxon:9606	dorsolateral prefrontal cortex	UBERON	UBERON:0009834	late adult stage	UBERON	UBERON:0007222	11453772	The Religious order Study and the Memory and Aging Project (ROSMAP)	11453772_dorsolateral prefrontal cortex	dorsolateral prefrontal cortex
ROSMAP study participant	Homo sapiens	NCBITAXON	NCBITaxon:9606	blood	BTO	BTO:0000089	late adult stage	UBERON	UBERON:0007222	11455530	The Religious order Study and the Memory and Aging Project (ROSMAP)	11455530_blood	blood
ROSMAP study participant	Homo sapiens	NCBITAXON	NCBITaxon:9606	brain	BTO	BTO:0000142	late adult stage	UBERON	UBERON:0007222	11455530	The Religious order Study and the Memory and Aging Project (ROSMAP)	11455530_brain	brain
ROSMAP study participant	Homo sapiens	NCBITAXON	NCBITaxon:9606	dorsolateral prefrontal cortex	UBERON	UBERON:0009834	late adult stage	UBERON	UBERON:0007222	11455530	The Religious order Study and the Memory and Aging Project (ROSMAP)	11455530_dorsolateral prefrontal cortex	dorsolateral prefrontal cortex
ROSMAP study participant	Homo sapiens	NCBITAXON	NCBITaxon:9606	brain	BTO	BTO:0000142	late adult stage	UBERON	UBERON:0007222	11455792	The Religious order Study and the Memory and Aging Project (ROSMAP)	11455792_brain	brain
ROSMAP study participant	Homo sapiens	NCBITAXON	NCBITaxon:9606	lymphocyte	BTO	BTO:0000775	late adult stage	UBERON	UBERON:0007222	11455792	The Religious order Study and the Memory and Aging Project (ROSMAP)	11455792_lymphocyte	lymphocyte
ROSMAP study participant	Homo sapiens	NCBITAXON	NCBITaxon:9606	blood	BTO	BTO:0000089	late adult stage	UBERON	UBERON:0007222	11459282	The Religious order Study and the Memory and Aging Project (ROSMAP)	11459282_blood	blood
ROSMAP study participant	Homo sapiens	NCBITAXON	NCBITaxon:9606	brain	BTO	BTO:0000142	late adult stage	UBERON	UBERON:0007222	11459282	The Religious order Study and the Memory and Aging Project (ROSMAP)	11459282_brain	brain
ROSMAP study participant	Homo sapiens	NCBITAXON	NCBITaxon:9606	dorsolateral prefrontal cortex	UBERON	UBERON:0009834	late adult stage	UBERON	UBERON:0007222	11459282	The Religious order Study and the Memory and Aging Project (ROSMAP)	11459282_dorsolateral prefrontal cortex	dorsolateral prefrontal cortex
ROSMAP study participant	Homo sapiens	NCBITAXON	NCBITaxon:9606	brain	BTO	BTO:0000142	late adult stage	UBERON	UBERON:0007222	11460357	The Religious order Study and the Memory and Aging Project (ROSMAP)	11460357_brain	brain
ROSMAP study participant	Homo sapiens	NCBITAXON	NCBITaxon:9606	dorsolateral prefrontal cortex	UBERON	UBERON:0009834	late adult stage	UBERON	UBERON:0007222	11460357	The Religious order Study and the Memory and Aging Project (ROSMAP)	11460357_dorsolateral prefrontal cortex	dorsolateral prefrontal cortex
ROSMAP study participant	Homo sapiens	NCBITAXON	NCBITaxon:9606	dorsolateral prefrontal cortex	UBERON	UBERON:0009834	late adult stage	UBERON	UBERON:0007222	11464261	The Religious order Study and the Memory and Aging Project (ROSMAP)	11464261_dorsolateral prefrontal cortex	dorsolateral prefrontal cortex
ROSMAP study participant	Homo sapiens	NCBITAXON	NCBITaxon:9606	lymphocyte	BTO	BTO:0000775	late adult stage	UBERON	UBERON:0007222	11464261	The Religious order Study and the Memory and Aging Project (ROSMAP)	11464261_lymphocyte	lymphocyte
ROSMAP study participant	Homo sapiens	NCBITAXON	NCBITaxon:9606	brain	BTO	BTO:0000142	late adult stage	UBERON	UBERON:0007222	11466029	The Religious order Study and the Memory and Aging Project (ROSMAP)	11466029_brain	brain
ROSMAP study participant	Homo sapiens	NCBITAXON	NCBITaxon:9606	brain	BTO	BTO:0000142	late adult stage	UBERON	UBERON:0007222	11466579	The Religious order Study and the Memory and Aging Project (ROSMAP)	11466579_brain	brain
ROSMAP study participant	Homo sapiens	NCBITAXON	NCBITaxon:9606	dorsolateral prefrontal cortex	UBERON	UBERON:0009834	late adult stage	UBERON	UBERON:0007222	11466579	The Religious order Study and the Memory and Aging Project (ROSMAP)	11466579_dorsolateral prefrontal cortex	dorsolateral prefrontal cortex
ROSMAP study participant	Homo sapiens	NCBITAXON	NCBITaxon:9606	lymphocyte	BTO	BTO:0000775	late adult stage	UBERON	UBERON:0007222	11466605	The Religious order Study and the Memory and Aging Project (ROSMAP)	11466605_lymphocyte	lymphocyte
ROSMAP study participant	Homo sapiens	NCBITAXON	NCBITaxon:9606	brain	BTO	BTO:0000142	late adult stage	UBERON	UBERON:0007222	11467746	The Religious order Study and the Memory and Aging Project (ROSMAP)	11467746_brain	brain
ROSMAP study participant	Homo sapiens	NCBITAXON	NCBITaxon:9606	dorsolateral prefrontal cortex	UBERON	UBERON:0009834	late adult stage	UBERON	UBERON:0007222	11467746	The Religious order Study and the Memory and Aging Project (ROSMAP)	11467746_dorsolateral prefrontal cortex	dorsolateral prefrontal cortex
ROSMAP study participant	Homo sapiens	NCBITAXON	NCBITaxon:9606	blood	BTO	BTO:0000089	late adult stage	UBERON	UBERON:0007222	11469504	The Religious order Study and the Memory and Aging Project (ROSMAP)	11469504_blood	blood
ROSMAP study participant	Homo sapiens	NCBITAXON	NCBITaxon:9606	dorsolateral prefrontal cortex	UBERON	UBERON:0009834	late adult stage	UBERON	UBERON:0007222	11469504	The Religious order Study and the Memory and Aging Project (ROSMAP)	11469504_dorsolateral prefrontal cortex	dorsolateral prefrontal cortex
ROSMAP study participant	Homo sapiens	NCBITAXON	NCBITaxon:9606	lymphocyte	BTO	BTO:0000775	late adult stage	UBERON	UBERON:0007222	11469504	The Religious order Study and the Memory and Aging Project (ROSMAP)	11469504_lymphocyte	lymphocyte
ROSMAP study participant	Homo sapiens	NCBITAXON	NCBITaxon:9606	blood	BTO	BTO:0000089	late adult stage	UBERON	UBERON:0007222	11471260	The Religious order Study and the Memory and Aging Project (ROSMAP)	11471260_blood	blood
ROSMAP study participant	Homo sapiens	NCBITAXON	NCBITaxon:9606	brain	BTO	BTO:0000142	late adult stage	UBERON	UBERON:0007222	11471260	The Religious order Study and the Memory and Aging Project (ROSMAP)	11471260_brain	brain
ROSMAP study participant	Homo sapiens	NCBITAXON	NCBITaxon:9606	dorsolateral prefrontal cortex	UBERON	UBERON:0009834	late adult stage	UBERON	UBERON:0007222	11471260	The Religious order Study and the Memory and Aging Project (ROSMAP)	11471260_dorsolateral prefrontal cortex	dorsolateral prefrontal cortex
ROSMAP study participant	Homo sapiens	NCBITAXON	NCBITaxon:9606	brain	BTO	BTO:0000142	late adult stage	UBERON	UBERON:0007222	11475462	The Religious order Study and the Memory and Aging Project (ROSMAP)	11475462_brain	brain
ROSMAP study participant	Homo sapiens	NCBITAXON	NCBITaxon:9606	lymphocyte	BTO	BTO:0000775	late adult stage	UBERON	UBERON:0007222	11475462	The Religious order Study and the Memory and Aging Project (ROSMAP)	11475462_lymphocyte	lymphocyte
ROSMAP study participant	Homo sapiens	NCBITAXON	NCBITaxon:9606	dorsolateral prefrontal cortex	UBERON	UBERON:0009834	late adult stage	UBERON	UBERON:0007222	11478361	The Religious order Study and the Memory and Aging Project (ROSMAP)	11478361_dorsolateral prefrontal cortex	dorsolateral prefrontal cortex
ROSMAP study participant	Homo sapiens	NCBITAXON	NCBITaxon:9606	blood	BTO	BTO:0000089	late adult stage	UBERON	UBERON:0007222	11478659	The Religious order Study and the Memory and Aging Project (ROSMAP)	11478659_blood	blood
ROSMAP study participant	Homo sapiens	NCBITAXON	NCBITaxon:9606	dorsolateral prefrontal cortex	UBERON	UBERON:0009834	late adult stage	UBERON	UBERON:0007222	11478659	The Religious order Study and the Memory and Aging Project (ROSMAP)	11478659_dorsolateral prefrontal cortex	dorsolateral prefrontal cortex
ROSMAP study participant	Homo sapiens	NCBITAXON	NCBITaxon:9606	lymphocyte	BTO	BTO:0000775	late adult stage	UBERON	UBERON:0007222	11478659	The Religious order Study and the Memory and Aging Project (ROSMAP)	11478659_lymphocyte	lymphocyte
ROSMAP study participant	Homo sapiens	NCBITAXON	NCBITaxon:9606	blood	BTO	BTO:0000089	late adult stage	UBERON	UBERON:0007222	11494091	The Religious order Study and the Memory and Aging Project (ROSMAP)	11494091_blood	blood
ROSMAP study participant	Homo sapiens	NCBITAXON	NCBITaxon:9606	brain	BTO	BTO:0000142	late adult stage	UBERON	UBERON:0007222	11494091	The Religious order Study and the Memory and Aging Project (ROSMAP)	11494091_brain	brain
ROSMAP study participant	Homo sapiens	NCBITAXON	NCBITaxon:9606	lymphocyte	BTO	BTO:0000775	late adult stage	UBERON	UBERON:0007222	11605894	The Religious order Study and the Memory and Aging Project (ROSMAP)	11605894_lymphocyte	lymphocyte
ROSMAP study participant	Homo sapiens	NCBITAXON	NCBITaxon:9606	blood	BTO	BTO:0000089	late adult stage	UBERON	UBERON:0007222	11606935	The Religious order Study and the Memory and Aging Project (ROSMAP)	11606935_blood	blood
ROSMAP study participant	Homo sapiens	NCBITAXON	NCBITaxon:9606	brain	BTO	BTO:0000142	late adult stage	UBERON	UBERON:0007222	11606935	The Religious order Study and the Memory and Aging Project (ROSMAP)	11606935_brain	brain
ROSMAP study participant	Homo sapiens	NCBITAXON	NCBITaxon:9606	dorsolateral prefrontal cortex	UBERON	UBERON:0009834	late adult stage	UBERON	UBERON:0007222	11606935	The Religious order Study and the Memory and Aging Project (ROSMAP)	11606935_dorsolateral prefrontal cortex	dorsolateral prefrontal cortex
ROSMAP study participant	Homo sapiens	NCBITAXON	NCBITaxon:9606	dorsolateral prefrontal cortex	UBERON	UBERON:0009834	late adult stage	UBERON	UBERON:0007222	11609672	The Religious order Study and the Memory and Aging Project (ROSMAP)	11609672_dorsolateral prefrontal cortex	dorsolateral prefrontal cortex
ROSMAP study participant	Homo sapiens	NCBITAXON	NCBITaxon:9606	brain	BTO	BTO:0000142	late adult stage	UBERON	UBERON:0007222	11612505	The Religious order Study and the Memory and Aging Project (ROSMAP)	11612505_brain	brain
ROSMAP study participant	Homo sapiens	NCBITAXON	NCBITaxon:9606	dorsolateral prefrontal cortex	UBERON	UBERON:0009834	late adult stage	UBERON	UBERON:0007222	11612505	The Religious order Study and the Memory and Aging Project (ROSMAP)	11612505_dorsolateral prefrontal cortex	dorsolateral prefrontal cortex
ROSMAP study participant	Homo sapiens	NCBITAXON	NCBITaxon:9606	lymphocyte	BTO	BTO:0000775	late adult stage	UBERON	UBERON:0007222	11612505	The Religious order Study and the Memory and Aging Project (ROSMAP)	11612505_lymphocyte	lymphocyte
ROSMAP study participant	Homo sapiens	NCBITAXON	NCBITaxon:9606	blood	BTO	BTO:0000089	late adult stage	UBERON	UBERON:0007222	11615242	The Religious order Study and the Memory and Aging Project (ROSMAP)	11615242_blood	blood
ROSMAP study participant	Homo sapiens	NCBITAXON	NCBITaxon:9606	brain	BTO	BTO:0000142	late adult stage	UBERON	UBERON:0007222	11615242	The Religious order Study and the Memory and Aging Project (ROSMAP)	11615242_brain	brain
ROSMAP study participant	Homo sapiens	NCBITAXON	NCBITaxon:9606	dorsolateral prefrontal cortex	UBERON	UBERON:0009834	late adult stage	UBERON	UBERON:0007222	11615242	The Religious order Study and the Memory and Aging Project (ROSMAP)	11615242_dorsolateral prefrontal cortex	dorsolateral prefrontal cortex
ROSMAP study participant	Homo sapiens	NCBITAXON	NCBITaxon:9606	brain	BTO	BTO:0000142	late adult stage	UBERON	UBERON:0007222	11616707	The Religious order Study and the Memory and Aging Project (ROSMAP)	11616707_brain	brain
ROSMAP study participant	Homo sapiens	NCBITAXON	NCBITaxon:9606	dorsolateral prefrontal cortex	UBERON	UBERON:0009834	late adult stage	UBERON	UBERON:0007222	11616707	The Religious order Study and the Memory and Aging Project (ROSMAP)	11616707_dorsolateral prefrontal cortex	dorsolateral prefrontal cortex
ROSMAP study participant	Homo sapiens	NCBITAXON	NCBITaxon:9606	brain	BTO	BTO:0000142	late adult stage	UBERON	UBERON:0007222	11619606	The Religious order Study and the Memory and Aging Project (ROSMAP)	11619606_brain	brain
ROSMAP study participant	Homo sapiens	NCBITAXON	NCBITaxon:9606	dorsolateral prefrontal cortex	UBERON	UBERON:0009834	late adult stage	UBERON	UBERON:0007222	11619606	The Religious order Study and the Memory and Aging Project (ROSMAP)	11619606_dorsolateral prefrontal cortex	dorsolateral prefrontal cortex
ROSMAP study participant	Homo sapiens	NCBITAXON	NCBITaxon:9606	lymphocyte	BTO	BTO:0000775	late adult stage	UBERON	UBERON:0007222	11619606	The Religious order Study and the Memory and Aging Project (ROSMAP)	11619606_lymphocyte	lymphocyte
ROSMAP study participant	Homo sapiens	NCBITAXON	NCBITaxon:9606	dorsolateral prefrontal cortex	UBERON	UBERON:0009834	late adult stage	UBERON	UBERON:0007222	11624423	The Religious order Study and the Memory and Aging Project (ROSMAP)	11624423_dorsolateral prefrontal cortex	dorsolateral prefrontal cortex
ROSMAP study participant	Homo sapiens	NCBITAXON	NCBITaxon:9606	lymphocyte	BTO	BTO:0000775	late adult stage	UBERON	UBERON:0007222	11624423	The Religious order Study and the Memory and Aging Project (ROSMAP)	11624423_lymphocyte	lymphocyte
ROSMAP study participant	Homo sapiens	NCBITAXON	NCBITaxon:9606	lymphocyte	BTO	BTO:0000775	late adult stage	UBERON	UBERON:0007222	11630129	The Religious order Study and the Memory and Aging Project (ROSMAP)	11630129_lymphocyte	lymphocyte
ROSMAP study participant	Homo sapiens	NCBITAXON	NCBITaxon:9606	lymphocyte	BTO	BTO:0000775	late adult stage	UBERON	UBERON:0007222	11630679	The Religious order Study and the Memory and Aging Project (ROSMAP)	11630679_lymphocyte	lymphocyte
ROSMAP study participant	Homo sapiens	NCBITAXON	NCBITaxon:9606	brain	BTO	BTO:0000142	late adult stage	UBERON	UBERON:0007222	11631558	The Religious order Study and the Memory and Aging Project (ROSMAP)	11631558_brain	brain
ROSMAP study participant	Homo sapiens	NCBITAXON	NCBITaxon:9606	dorsolateral prefrontal cortex	UBERON	UBERON:0009834	late adult stage	UBERON	UBERON:0007222	11631558	The Religious order Study and the Memory and Aging Project (ROSMAP)	11631558_dorsolateral prefrontal cortex	dorsolateral prefrontal cortex
ROSMAP study participant	Homo sapiens	NCBITAXON	NCBITaxon:9606	brain	BTO	BTO:0000142	late adult stage	UBERON	UBERON:0007222	11632851	The Religious order Study and the Memory and Aging Project (ROSMAP)	11632851_brain	brain
ROSMAP study participant	Homo sapiens	NCBITAXON	NCBITaxon:9606	dorsolateral prefrontal cortex	UBERON	UBERON:0009834	late adult stage	UBERON	UBERON:0007222	11632851	The Religious order Study and the Memory and Aging Project (ROSMAP)	11632851_dorsolateral prefrontal cortex	dorsolateral prefrontal cortex
ROSMAP study participant	Homo sapiens	NCBITAXON	NCBITaxon:9606	lymphocyte	BTO	BTO:0000775	late adult stage	UBERON	UBERON:0007222	11632851	The Religious order Study and the Memory and Aging Project (ROSMAP)	11632851_lymphocyte	lymphocyte
ROSMAP study participant	Homo sapiens	NCBITAXON	NCBITaxon:9606	lymphocyte	BTO	BTO:0000775	late adult stage	UBERON	UBERON:0007222	11649850	The Religious order Study and the Memory and Aging Project (ROSMAP)	11649850_lymphocyte	lymphocyte
ROSMAP study participant	Homo sapiens	NCBITAXON	NCBITaxon:9606	lymphocyte	BTO	BTO:0000775	late adult stage	UBERON	UBERON:0007222	11651930	The Religious order Study and the Memory and Aging Project (ROSMAP)	11651930_lymphocyte	lymphocyte
ROSMAP study participant	Homo sapiens	NCBITAXON	NCBITaxon:9606	blood	BTO	BTO:0000089	late adult stage	UBERON	UBERON:0007222	11652071	The Religious order Study and the Memory and Aging Project (ROSMAP)	11652071_blood	blood
ROSMAP study participant	Homo sapiens	NCBITAXON	NCBITaxon:9606	brain	BTO	BTO:0000142	late adult stage	UBERON	UBERON:0007222	11652071	The Religious order Study and the Memory and Aging Project (ROSMAP)	11652071_brain	brain
ROSMAP study participant	Homo sapiens	NCBITAXON	NCBITaxon:9606	dorsolateral prefrontal cortex	UBERON	UBERON:0009834	late adult stage	UBERON	UBERON:0007222	11652071	The Religious order Study and the Memory and Aging Project (ROSMAP)	11652071_dorsolateral prefrontal cortex	dorsolateral prefrontal cortex
ROSMAP study participant	Homo sapiens	NCBITAXON	NCBITaxon:9606	lymphocyte	BTO	BTO:0000775	late adult stage	UBERON	UBERON:0007222	11655268	The Religious order Study and the Memory and Aging Project (ROSMAP)	11655268_lymphocyte	lymphocyte
ROSMAP study participant	Homo sapiens	NCBITAXON	NCBITaxon:9606	blood	BTO	BTO:0000089	late adult stage	UBERON	UBERON:0007222	11656273	The Religious order Study and the Memory and Aging Project (ROSMAP)	11656273_blood	blood
ROSMAP study participant	Homo sapiens	NCBITAXON	NCBITaxon:9606	lymphocyte	BTO	BTO:0000775	late adult stage	UBERON	UBERON:0007222	11656273	The Religious order Study and the Memory and Aging Project (ROSMAP)	11656273_lymphocyte	lymphocyte
ROSMAP study participant	Homo sapiens	NCBITAXON	NCBITaxon:9606	lymphocyte	BTO	BTO:0000775	late adult stage	UBERON	UBERON:0007222	11659334	The Religious order Study and the Memory and Aging Project (ROSMAP)	11659334_lymphocyte	lymphocyte
ROSMAP study participant	Homo sapiens	NCBITAXON	NCBITaxon:9606	lymphocyte	BTO	BTO:0000775	late adult stage	UBERON	UBERON:0007222	11661126	The Religious order Study and the Memory and Aging Project (ROSMAP)	11661126_lymphocyte	lymphocyte
ROSMAP study participant	Homo sapiens	NCBITAXON	NCBITaxon:9606	lymphocyte	BTO	BTO:0000775	late adult stage	UBERON	UBERON:0007222	11669232	The Religious order Study and the Memory and Aging Project (ROSMAP)	11669232_lymphocyte	lymphocyte
ROSMAP study participant	Homo sapiens	NCBITAXON	NCBITaxon:9606	blood	BTO	BTO:0000089	late adult stage	UBERON	UBERON:0007222	11681508	The Religious order Study and the Memory and Aging Project (ROSMAP)	11681508_blood	blood
ROSMAP study participant	Homo sapiens	NCBITAXON	NCBITaxon:9606	brain	BTO	BTO:0000142	late adult stage	UBERON	UBERON:0007222	11681508	The Religious order Study and the Memory and Aging Project (ROSMAP)	11681508_brain	brain
ROSMAP study participant	Homo sapiens	NCBITAXON	NCBITaxon:9606	dorsolateral prefrontal cortex	UBERON	UBERON:0009834	late adult stage	UBERON	UBERON:0007222	11681508	The Religious order Study and the Memory and Aging Project (ROSMAP)	11681508_dorsolateral prefrontal cortex	dorsolateral prefrontal cortex
ROSMAP study participant	Homo sapiens	NCBITAXON	NCBITaxon:9606	brain	BTO	BTO:0000142	late adult stage	UBERON	UBERON:0007222	11697592	The Religious order Study and the Memory and Aging Project (ROSMAP)	11697592_brain	brain
ROSMAP study participant	Homo sapiens	NCBITAXON	NCBITaxon:9606	dorsolateral prefrontal cortex	UBERON	UBERON:0009834	late adult stage	UBERON	UBERON:0007222	11697592	The Religious order Study and the Memory and Aging Project (ROSMAP)	11697592_dorsolateral prefrontal cortex	dorsolateral prefrontal cortex
ROSMAP study participant	Homo sapiens	NCBITAXON	NCBITaxon:9606	lymphocyte	BTO	BTO:0000775	late adult stage	UBERON	UBERON:0007222	11699350	The Religious order Study and the Memory and Aging Project (ROSMAP)	11699350_lymphocyte	lymphocyte
ROSMAP study participant	Homo sapiens	NCBITAXON	NCBITaxon:9606	lymphocyte	BTO	BTO:0000775	late adult stage	UBERON	UBERON:0007222	12317427	The Religious order Study and the Memory and Aging Project (ROSMAP)	12317427_lymphocyte	lymphocyte
ROSMAP study participant	Homo sapiens	NCBITAXON	NCBITaxon:9606	brain	BTO	BTO:0000142	late adult stage	UBERON	UBERON:0007222	12365619	The Religious order Study and the Memory and Aging Project (ROSMAP)	12365619_brain	brain
ROSMAP study participant	Homo sapiens	NCBITAXON	NCBITaxon:9606	dorsolateral prefrontal cortex	UBERON	UBERON:0009834	late adult stage	UBERON	UBERON:0007222	12365619	The Religious order Study and the Memory and Aging Project (ROSMAP)	12365619_dorsolateral prefrontal cortex	dorsolateral prefrontal cortex
ROSMAP study participant	Homo sapiens	NCBITAXON	NCBITaxon:9606	lymphocyte	BTO	BTO:0000775	late adult stage	UBERON	UBERON:0007222	12365619	The Religious order Study and the Memory and Aging Project (ROSMAP)	12365619_lymphocyte	lymphocyte
ROSMAP study participant	Homo sapiens	NCBITAXON	NCBITaxon:9606	lymphocyte	BTO	BTO:0000775	late adult stage	UBERON	UBERON:0007222	1237015	The Religious order Study and the Memory and Aging Project (ROSMAP)	1237015_lymphocyte	lymphocyte
ROSMAP study participant	Homo sapiens	NCBITAXON	NCBITaxon:9606	brain	BTO	BTO:0000142	late adult stage	UBERON	UBERON:0007222	1243685	The Religious order Study and the Memory and Aging Project (ROSMAP)	1243685_brain	brain
ROSMAP study participant	Homo sapiens	NCBITAXON	NCBITaxon:9606	dorsolateral prefrontal cortex	UBERON	UBERON:0009834	late adult stage	UBERON	UBERON:0007222	1243685	The Religious order Study and the Memory and Aging Project (ROSMAP)	1243685_dorsolateral prefrontal cortex	dorsolateral prefrontal cortex
ROSMAP study participant	Homo sapiens	NCBITAXON	NCBITaxon:9606	lymphocyte	BTO	BTO:0000775	late adult stage	UBERON	UBERON:0007222	1243685	The Religious order Study and the Memory and Aging Project (ROSMAP)	1243685_lymphocyte	lymphocyte
ROSMAP study participant	Homo sapiens	NCBITAXON	NCBITaxon:9606	lymphocyte	BTO	BTO:0000775	late adult stage	UBERON	UBERON:0007222	1266704	The Religious order Study and the Memory and Aging Project (ROSMAP)	1266704_lymphocyte	lymphocyte
ROSMAP study participant	Homo sapiens	NCBITAXON	NCBITaxon:9606	lymphocyte	BTO	BTO:0000775	late adult stage	UBERON	UBERON:0007222	12788806	The Religious order Study and the Memory and Aging Project (ROSMAP)	12788806_lymphocyte	lymphocyte
ROSMAP study participant	Homo sapiens	NCBITAXON	NCBITaxon:9606	lymphocyte	BTO	BTO:0000775	late adult stage	UBERON	UBERON:0007222	12799845	The Religious order Study and the Memory and Aging Project (ROSMAP)	12799845_lymphocyte	lymphocyte
ROSMAP study participant	Homo sapiens	NCBITAXON	NCBITaxon:9606	brain	BTO	BTO:0000142	late adult stage	UBERON	UBERON:0007222	12850397	The Religious order Study and the Memory and Aging Project (ROSMAP)	12850397_brain	brain
ROSMAP study participant	Homo sapiens	NCBITAXON	NCBITaxon:9606	lymphocyte	BTO	BTO:0000775	late adult stage	UBERON	UBERON:0007222	13346850	The Religious order Study and the Memory and Aging Project (ROSMAP)	13346850_lymphocyte	lymphocyte
ROSMAP study participant	Homo sapiens	NCBITAXON	NCBITaxon:9606	lymphocyte	BTO	BTO:0000775	late adult stage	UBERON	UBERON:0007222	13380780	The Religious order Study and the Memory and Aging Project (ROSMAP)	13380780_lymphocyte	lymphocyte
ROSMAP study participant	Homo sapiens	NCBITAXON	NCBITaxon:9606	lymphocyte	BTO	BTO:0000775	late adult stage	UBERON	UBERON:0007222	13419518	The Religious order Study and the Memory and Aging Project (ROSMAP)	13419518_lymphocyte	lymphocyte
ROSMAP study participant	Homo sapiens	NCBITAXON	NCBITaxon:9606	lymphocyte	BTO	BTO:0000775	late adult stage	UBERON	UBERON:0007222	13447030	The Religious order Study and the Memory and Aging Project (ROSMAP)	13447030_lymphocyte	lymphocyte
ROSMAP study participant	Homo sapiens	NCBITAXON	NCBITaxon:9606	lymphocyte	BTO	BTO:0000775	late adult stage	UBERON	UBERON:0007222	13464351	The Religious order Study and the Memory and Aging Project (ROSMAP)	13464351_lymphocyte	lymphocyte
ROSMAP study participant	Homo sapiens	NCBITAXON	NCBITaxon:9606	brain	BTO	BTO:0000142	late adult stage	UBERON	UBERON:0007222	13485298	The Religious order Study and the Memory and Aging Project (ROSMAP)	13485298_brain	brain
ROSMAP study participant	Homo sapiens	NCBITAXON	NCBITaxon:9606	lymphocyte	BTO	BTO:0000775	late adult stage	UBERON	UBERON:0007222	13485298	The Religious order Study and the Memory and Aging Project (ROSMAP)	13485298_lymphocyte	lymphocyte
ROSMAP study participant	Homo sapiens	NCBITAXON	NCBITaxon:9606	lymphocyte	BTO	BTO:0000775	late adult stage	UBERON	UBERON:0007222	13633244	The Religious order Study and the Memory and Aging Project (ROSMAP)	13633244_lymphocyte	lymphocyte
ROSMAP study participant	Homo sapiens	NCBITAXON	NCBITaxon:9606	lymphocyte	BTO	BTO:0000775	late adult stage	UBERON	UBERON:0007222	13666711	The Religious order Study and the Memory and Aging Project (ROSMAP)	13666711_lymphocyte	lymphocyte
ROSMAP study participant	Homo sapiens	NCBITAXON	NCBITaxon:9606	lymphocyte	BTO	BTO:0000775	late adult stage	UBERON	UBERON:0007222	13747771	The Religious order Study and the Memory and Aging Project (ROSMAP)	13747771_lymphocyte	lymphocyte
ROSMAP study participant	Homo sapiens	NCBITAXON	NCBITaxon:9606	lymphocyte	BTO	BTO:0000775	late adult stage	UBERON	UBERON:0007222	13755811	The Religious order Study and the Memory and Aging Project (ROSMAP)	13755811_lymphocyte	lymphocyte
ROSMAP study participant	Homo sapiens	NCBITAXON	NCBITaxon:9606	lymphocyte	BTO	BTO:0000775	late adult stage	UBERON	UBERON:0007222	14030021	The Religious order Study and the Memory and Aging Project (ROSMAP)	14030021_lymphocyte	lymphocyte
ROSMAP study participant	Homo sapiens	NCBITAXON	NCBITaxon:9606	lymphocyte	BTO	BTO:0000775	late adult stage	UBERON	UBERON:0007222	14074375	The Religious order Study and the Memory and Aging Project (ROSMAP)	14074375_lymphocyte	lymphocyte
ROSMAP study participant	Homo sapiens	NCBITAXON	NCBITaxon:9606	blood	BTO	BTO:0000089	late adult stage	UBERON	UBERON:0007222	14184286	The Religious order Study and the Memory and Aging Project (ROSMAP)	14184286_blood	blood
ROSMAP study participant	Homo sapiens	NCBITAXON	NCBITaxon:9606	dorsolateral prefrontal cortex	UBERON	UBERON:0009834	late adult stage	UBERON	UBERON:0007222	14184286	The Religious order Study and the Memory and Aging Project (ROSMAP)	14184286_dorsolateral prefrontal cortex	dorsolateral prefrontal cortex
ROSMAP study participant	Homo sapiens	NCBITAXON	NCBITaxon:9606	lymphocyte	BTO	BTO:0000775	late adult stage	UBERON	UBERON:0007222	14184286	The Religious order Study and the Memory and Aging Project (ROSMAP)	14184286_lymphocyte	lymphocyte
ROSMAP study participant	Homo sapiens	NCBITAXON	NCBITaxon:9606	brain	BTO	BTO:0000142	late adult stage	UBERON	UBERON:0007222	14393933	The Religious order Study and the Memory and Aging Project (ROSMAP)	14393933_brain	brain
ROSMAP study participant	Homo sapiens	NCBITAXON	NCBITaxon:9606	lymphocyte	BTO	BTO:0000775	late adult stage	UBERON	UBERON:0007222	14393933	The Religious order Study and the Memory and Aging Project (ROSMAP)	14393933_lymphocyte	lymphocyte
ROSMAP study participant	Homo sapiens	NCBITAXON	NCBITaxon:9606	brain	BTO	BTO:0000142	late adult stage	UBERON	UBERON:0007222	14397423	The Religious order Study and the Memory and Aging Project (ROSMAP)	14397423_brain	brain
ROSMAP study participant	Homo sapiens	NCBITAXON	NCBITaxon:9606	lymphocyte	BTO	BTO:0000775	late adult stage	UBERON	UBERON:0007222	14397423	The Religious order Study and the Memory and Aging Project (ROSMAP)	14397423_lymphocyte	lymphocyte
ROSMAP study participant	Homo sapiens	NCBITAXON	NCBITaxon:9606	blood	BTO	BTO:0000089	late adult stage	UBERON	UBERON:0007222	14452889	The Religious order Study and the Memory and Aging Project (ROSMAP)	14452889_blood	blood
ROSMAP study participant	Homo sapiens	NCBITAXON	NCBITaxon:9606	dorsolateral prefrontal cortex	UBERON	UBERON:0009834	late adult stage	UBERON	UBERON:0007222	14452889	The Religious order Study and the Memory and Aging Project (ROSMAP)	14452889_dorsolateral prefrontal cortex	dorsolateral prefrontal cortex
ROSMAP study participant	Homo sapiens	NCBITAXON	NCBITaxon:9606	lymphocyte	BTO	BTO:0000775	late adult stage	UBERON	UBERON:0007222	14452889	The Religious order Study and the Memory and Aging Project (ROSMAP)	14452889_lymphocyte	lymphocyte
ROSMAP study participant	Homo sapiens	NCBITAXON	NCBITaxon:9606	brain	BTO	BTO:0000142	late adult stage	UBERON	UBERON:0007222	14498577	The Religious order Study and the Memory and Aging Project (ROSMAP)	14498577_brain	brain
ROSMAP study participant	Homo sapiens	NCBITAXON	NCBITaxon:9606	dorsolateral prefrontal cortex	UBERON	UBERON:0009834	late adult stage	UBERON	UBERON:0007222	14498577	The Religious order Study and the Memory and Aging Project (ROSMAP)	14498577_dorsolateral prefrontal cortex	dorsolateral prefrontal cortex
ROSMAP study participant	Homo sapiens	NCBITAXON	NCBITaxon:9606	lymphocyte	BTO	BTO:0000775	late adult stage	UBERON	UBERON:0007222	14498577	The Religious order Study and the Memory and Aging Project (ROSMAP)	14498577_lymphocyte	lymphocyte
ROSMAP study participant	Homo sapiens	NCBITAXON	NCBITaxon:9606	lymphocyte	BTO	BTO:0000775	late adult stage	UBERON	UBERON:0007222	14575759	The Religious order Study and the Memory and Aging Project (ROSMAP)	14575759_lymphocyte	lymphocyte
ROSMAP study participant	Homo sapiens	NCBITAXON	NCBITaxon:9606	brain	BTO	BTO:0000142	late adult stage	UBERON	UBERON:0007222	14641578	The Religious order Study and the Memory and Aging Project (ROSMAP)	14641578_brain	brain
ROSMAP study participant	Homo sapiens	NCBITAXON	NCBITaxon:9606	lymphocyte	BTO	BTO:0000775	late adult stage	UBERON	UBERON:0007222	14696573	The Religious order Study and the Memory and Aging Project (ROSMAP)	14696573_lymphocyte	lymphocyte
ROSMAP study participant	Homo sapiens	NCBITAXON	NCBITaxon:9606	blood	BTO	BTO:0000089	late adult stage	UBERON	UBERON:0007222	14726154	The Religious order Study and the Memory and Aging Project (ROSMAP)	14726154_blood	blood
ROSMAP study participant	Homo sapiens	NCBITAXON	NCBITaxon:9606	lymphocyte	BTO	BTO:0000775	late adult stage	UBERON	UBERON:0007222	14726154	The Religious order Study and the Memory and Aging Project (ROSMAP)	14726154_lymphocyte	lymphocyte
ROSMAP study participant	Homo sapiens	NCBITAXON	NCBITaxon:9606	lymphocyte	BTO	BTO:0000775	late adult stage	UBERON	UBERON:0007222	14817724	The Religious order Study and the Memory and Aging Project (ROSMAP)	14817724_lymphocyte	lymphocyte
ROSMAP study participant	Homo sapiens	NCBITAXON	NCBITaxon:9606	lymphocyte	BTO	BTO:0000775	late adult stage	UBERON	UBERON:0007222	15011686	The Religious order Study and the Memory and Aging Project (ROSMAP)	15011686_lymphocyte	lymphocyte
ROSMAP study participant	Homo sapiens	NCBITAXON	NCBITaxon:9606	lymphocyte	BTO	BTO:0000775	late adult stage	UBERON	UBERON:0007222	15101241	The Religious order Study and the Memory and Aging Project (ROSMAP)	15101241_lymphocyte	lymphocyte
ROSMAP study participant	Homo sapiens	NCBITAXON	NCBITaxon:9606	lymphocyte	BTO	BTO:0000775	late adult stage	UBERON	UBERON:0007222	15103261	The Religious order Study and the Memory and Aging Project (ROSMAP)	15103261_lymphocyte	lymphocyte
ROSMAP study participant	Homo sapiens	NCBITAXON	NCBITaxon:9606	lymphocyte	BTO	BTO:0000775	late adult stage	UBERON	UBERON:0007222	15108504	The Religious order Study and the Memory and Aging Project (ROSMAP)	15108504_lymphocyte	lymphocyte
ROSMAP study participant	Homo sapiens	NCBITAXON	NCBITaxon:9606	blood	BTO	BTO:0000089	late adult stage	UBERON	UBERON:0007222	15110134	The Religious order Study and the Memory and Aging Project (ROSMAP)	15110134_blood	blood
ROSMAP study participant	Homo sapiens	NCBITAXON	NCBITaxon:9606	brain	BTO	BTO:0000142	late adult stage	UBERON	UBERON:0007222	15110134	The Religious order Study and the Memory and Aging Project (ROSMAP)	15110134_brain	brain
ROSMAP study participant	Homo sapiens	NCBITAXON	NCBITaxon:9606	lymphocyte	BTO	BTO:0000775	late adult stage	UBERON	UBERON:0007222	15111013	The Religious order Study and the Memory and Aging Project (ROSMAP)	15111013_lymphocyte	lymphocyte
ROSMAP study participant	Homo sapiens	NCBITAXON	NCBITaxon:9606	brain	BTO	BTO:0000142	late adult stage	UBERON	UBERON:0007222	15113169	The Religious order Study and the Memory and Aging Project (ROSMAP)	15113169_brain	brain
ROSMAP study participant	Homo sapiens	NCBITAXON	NCBITaxon:9606	dorsolateral prefrontal cortex	UBERON	UBERON:0009834	late adult stage	UBERON	UBERON:0007222	15113169	The Religious order Study and the Memory and Aging Project (ROSMAP)	15113169_dorsolateral prefrontal cortex	dorsolateral prefrontal cortex
ROSMAP study participant	Homo sapiens	NCBITAXON	NCBITaxon:9606	brain	BTO	BTO:0000142	late adult stage	UBERON	UBERON:0007222	15114174	The Religious order Study and the Memory and Aging Project (ROSMAP)	15114174_brain	brain
ROSMAP study participant	Homo sapiens	NCBITAXON	NCBITaxon:9606	dorsolateral prefrontal cortex	UBERON	UBERON:0009834	late adult stage	UBERON	UBERON:0007222	15114174	The Religious order Study and the Memory and Aging Project (ROSMAP)	15114174_dorsolateral prefrontal cortex	dorsolateral prefrontal cortex
ROSMAP study participant	Homo sapiens	NCBITAXON	NCBITaxon:9606	brain	BTO	BTO:0000142	late adult stage	UBERON	UBERON:0007222	15115927	The Religious order Study and the Memory and Aging Project (ROSMAP)	15115927_brain	brain
ROSMAP study participant	Homo sapiens	NCBITAXON	NCBITaxon:9606	dorsolateral prefrontal cortex	UBERON	UBERON:0009834	late adult stage	UBERON	UBERON:0007222	15115927	The Religious order Study and the Memory and Aging Project (ROSMAP)	15115927_dorsolateral prefrontal cortex	dorsolateral prefrontal cortex
ROSMAP study participant	Homo sapiens	NCBITAXON	NCBITaxon:9606	brain	BTO	BTO:0000142	late adult stage	UBERON	UBERON:0007222	15121461	The Religious order Study and the Memory and Aging Project (ROSMAP)	15121461_brain	brain
ROSMAP study participant	Homo sapiens	NCBITAXON	NCBITaxon:9606	dorsolateral prefrontal cortex	UBERON	UBERON:0009834	late adult stage	UBERON	UBERON:0007222	15121461	The Religious order Study and the Memory and Aging Project (ROSMAP)	15121461_dorsolateral prefrontal cortex	dorsolateral prefrontal cortex
ROSMAP study participant	Homo sapiens	NCBITAXON	NCBITaxon:9606	brain	BTO	BTO:0000142	late adult stage	UBERON	UBERON:0007222	15138884	The Religious order Study and the Memory and Aging Project (ROSMAP)	15138884_brain	brain
ROSMAP study participant	Homo sapiens	NCBITAXON	NCBITaxon:9606	dorsolateral prefrontal cortex	UBERON	UBERON:0009834	late adult stage	UBERON	UBERON:0007222	15138884	The Religious order Study and the Memory and Aging Project (ROSMAP)	15138884_dorsolateral prefrontal cortex	dorsolateral prefrontal cortex
ROSMAP study participant	Homo sapiens	NCBITAXON	NCBITaxon:9606	lymphocyte	BTO	BTO:0000775	late adult stage	UBERON	UBERON:0007222	15138884	The Religious order Study and the Memory and Aging Project (ROSMAP)	15138884_lymphocyte	lymphocyte
ROSMAP study participant	Homo sapiens	NCBITAXON	NCBITaxon:9606	brain	BTO	BTO:0000142	late adult stage	UBERON	UBERON:0007222	15139925	The Religious order Study and the Memory and Aging Project (ROSMAP)	15139925_brain	brain
ROSMAP study participant	Homo sapiens	NCBITAXON	NCBITaxon:9606	dorsolateral prefrontal cortex	UBERON	UBERON:0009834	late adult stage	UBERON	UBERON:0007222	15139925	The Religious order Study and the Memory and Aging Project (ROSMAP)	15139925_dorsolateral prefrontal cortex	dorsolateral prefrontal cortex
ROSMAP study participant	Homo sapiens	NCBITAXON	NCBITaxon:9606	lymphocyte	BTO	BTO:0000775	late adult stage	UBERON	UBERON:0007222	15139925	The Religious order Study and the Memory and Aging Project (ROSMAP)	15139925_lymphocyte	lymphocyte
ROSMAP study participant	Homo sapiens	NCBITAXON	NCBITaxon:9606	dorsolateral prefrontal cortex	UBERON	UBERON:0009834	late adult stage	UBERON	UBERON:0007222	15141429	The Religious order Study and the Memory and Aging Project (ROSMAP)	15141429_dorsolateral prefrontal cortex	dorsolateral prefrontal cortex
ROSMAP study participant	Homo sapiens	NCBITAXON	NCBITaxon:9606	lymphocyte	BTO	BTO:0000775	late adult stage	UBERON	UBERON:0007222	15141429	The Religious order Study and the Memory and Aging Project (ROSMAP)	15141429_lymphocyte	lymphocyte
ROSMAP study participant	Homo sapiens	NCBITAXON	NCBITaxon:9606	blood	BTO	BTO:0000089	late adult stage	UBERON	UBERON:0007222	15143863	The Religious order Study and the Memory and Aging Project (ROSMAP)	15143863_blood	blood
ROSMAP study participant	Homo sapiens	NCBITAXON	NCBITaxon:9606	dorsolateral prefrontal cortex	UBERON	UBERON:0009834	late adult stage	UBERON	UBERON:0007222	15143863	The Religious order Study and the Memory and Aging Project (ROSMAP)	15143863_dorsolateral prefrontal cortex	dorsolateral prefrontal cortex
ROSMAP study participant	Homo sapiens	NCBITAXON	NCBITaxon:9606	lymphocyte	BTO	BTO:0000775	late adult stage	UBERON	UBERON:0007222	15143863	The Religious order Study and the Memory and Aging Project (ROSMAP)	15143863_lymphocyte	lymphocyte
ROSMAP study participant	Homo sapiens	NCBITAXON	NCBITaxon:9606	brain	BTO	BTO:0000142	late adult stage	UBERON	UBERON:0007222	15144878	The Religious order Study and the Memory and Aging Project (ROSMAP)	15144878_brain	brain
ROSMAP study participant	Homo sapiens	NCBITAXON	NCBITaxon:9606	dorsolateral prefrontal cortex	UBERON	UBERON:0009834	late adult stage	UBERON	UBERON:0007222	15144878	The Religious order Study and the Memory and Aging Project (ROSMAP)	15144878_dorsolateral prefrontal cortex	dorsolateral prefrontal cortex
ROSMAP study participant	Homo sapiens	NCBITAXON	NCBITaxon:9606	brain	BTO	BTO:0000142	late adult stage	UBERON	UBERON:0007222	15146050	The Religious order Study and the Memory and Aging Project (ROSMAP)	15146050_brain	brain
ROSMAP study participant	Homo sapiens	NCBITAXON	NCBITaxon:9606	dorsolateral prefrontal cortex	UBERON	UBERON:0009834	late adult stage	UBERON	UBERON:0007222	15146050	The Religious order Study and the Memory and Aging Project (ROSMAP)	15146050_dorsolateral prefrontal cortex	dorsolateral prefrontal cortex
ROSMAP study participant	Homo sapiens	NCBITAXON	NCBITaxon:9606	brain	BTO	BTO:0000142	late adult stage	UBERON	UBERON:0007222	15147641	The Religious order Study and the Memory and Aging Project (ROSMAP)	15147641_brain	brain
ROSMAP study participant	Homo sapiens	NCBITAXON	NCBITaxon:9606	dorsolateral prefrontal cortex	UBERON	UBERON:0009834	late adult stage	UBERON	UBERON:0007222	15147641	The Religious order Study and the Memory and Aging Project (ROSMAP)	15147641_dorsolateral prefrontal cortex	dorsolateral prefrontal cortex
ROSMAP study participant	Homo sapiens	NCBITAXON	NCBITaxon:9606	lymphocyte	BTO	BTO:0000775	late adult stage	UBERON	UBERON:0007222	15147641	The Religious order Study and the Memory and Aging Project (ROSMAP)	15147641_lymphocyte	lymphocyte
ROSMAP study participant	Homo sapiens	NCBITAXON	NCBITaxon:9606	brain	BTO	BTO:0000142	late adult stage	UBERON	UBERON:0007222	15148520	The Religious order Study and the Memory and Aging Project (ROSMAP)	15148520_brain	brain
ROSMAP study participant	Homo sapiens	NCBITAXON	NCBITaxon:9606	lymphocyte	BTO	BTO:0000775	late adult stage	UBERON	UBERON:0007222	15148520	The Religious order Study and the Memory and Aging Project (ROSMAP)	15148520_lymphocyte	lymphocyte
ROSMAP study participant	Homo sapiens	NCBITAXON	NCBITaxon:9606	dorsolateral prefrontal cortex	UBERON	UBERON:0009834	late adult stage	UBERON	UBERON:0007222	15161351	The Religious order Study and the Memory and Aging Project (ROSMAP)	15161351_dorsolateral prefrontal cortex	dorsolateral prefrontal cortex
ROSMAP study participant	Homo sapiens	NCBITAXON	NCBITaxon:9606	lymphocyte	BTO	BTO:0000775	late adult stage	UBERON	UBERON:0007222	15161351	The Religious order Study and the Memory and Aging Project (ROSMAP)	15161351_lymphocyte	lymphocyte
ROSMAP study participant	Homo sapiens	NCBITAXON	NCBITaxon:9606	lymphocyte	BTO	BTO:0000775	late adult stage	UBERON	UBERON:0007222	15166270	The Religious order Study and the Memory and Aging Project (ROSMAP)	15166270_lymphocyte	lymphocyte
ROSMAP study participant	Homo sapiens	NCBITAXON	NCBITaxon:9606	blood	BTO	BTO:0000089	late adult stage	UBERON	UBERON:0007222	15175325	The Religious order Study and the Memory and Aging Project (ROSMAP)	15175325_blood	blood
ROSMAP study participant	Homo sapiens	NCBITAXON	NCBITaxon:9606	lymphocyte	BTO	BTO:0000775	late adult stage	UBERON	UBERON:0007222	15175325	The Religious order Study and the Memory and Aging Project (ROSMAP)	15175325_lymphocyte	lymphocyte
ROSMAP study participant	Homo sapiens	NCBITAXON	NCBITaxon:9606	brain	BTO	BTO:0000142	late adult stage	UBERON	UBERON:0007222	15176592	The Religious order Study and the Memory and Aging Project (ROSMAP)	15176592_brain	brain
ROSMAP study participant	Homo sapiens	NCBITAXON	NCBITaxon:9606	dorsolateral prefrontal cortex	UBERON	UBERON:0009834	late adult stage	UBERON	UBERON:0007222	15176592	The Religious order Study and the Memory and Aging Project (ROSMAP)	15176592_dorsolateral prefrontal cortex	dorsolateral prefrontal cortex
ROSMAP study participant	Homo sapiens	NCBITAXON	NCBITaxon:9606	brain	BTO	BTO:0000142	late adult stage	UBERON	UBERON:0007222	15178486	The Religious order Study and the Memory and Aging Project (ROSMAP)	15178486_brain	brain
ROSMAP study participant	Homo sapiens	NCBITAXON	NCBITaxon:9606	lymphocyte	BTO	BTO:0000775	late adult stage	UBERON	UBERON:0007222	15178486	The Religious order Study and the Memory and Aging Project (ROSMAP)	15178486_lymphocyte	lymphocyte
ROSMAP study participant	Homo sapiens	NCBITAXON	NCBITaxon:9606	brain	BTO	BTO:0000142	late adult stage	UBERON	UBERON:0007222	15179365	The Religious order Study and the Memory and Aging Project (ROSMAP)	15179365_brain	brain
ROSMAP study participant	Homo sapiens	NCBITAXON	NCBITaxon:9606	dorsolateral prefrontal cortex	UBERON	UBERON:0009834	late adult stage	UBERON	UBERON:0007222	15179365	The Religious order Study and the Memory and Aging Project (ROSMAP)	15179365_dorsolateral prefrontal cortex	dorsolateral prefrontal cortex
ROSMAP study participant	Homo sapiens	NCBITAXON	NCBITaxon:9606	blood	BTO	BTO:0000089	late adult stage	UBERON	UBERON:0007222	15182748	The Religious order Study and the Memory and Aging Project (ROSMAP)	15182748_blood	blood
ROSMAP study participant	Homo sapiens	NCBITAXON	NCBITaxon:9606	lymphocyte	BTO	BTO:0000775	late adult stage	UBERON	UBERON:0007222	15182748	The Religious order Study and the Memory and Aging Project (ROSMAP)	15182748_lymphocyte	lymphocyte
ROSMAP study participant	Homo sapiens	NCBITAXON	NCBITaxon:9606	lymphocyte	BTO	BTO:0000775	late adult stage	UBERON	UBERON:0007222	15193075	The Religious order Study and the Memory and Aging Project (ROSMAP)	15193075_lymphocyte	lymphocyte
ROSMAP study participant	Homo sapiens	NCBITAXON	NCBITaxon:9606	brain	BTO	BTO:0000142	late adult stage	UBERON	UBERON:0007222	15196262	The Religious order Study and the Memory and Aging Project (ROSMAP)	15196262_brain	brain
ROSMAP study participant	Homo sapiens	NCBITAXON	NCBITaxon:9606	dorsolateral prefrontal cortex	UBERON	UBERON:0009834	late adult stage	UBERON	UBERON:0007222	15196262	The Religious order Study and the Memory and Aging Project (ROSMAP)	15196262_dorsolateral prefrontal cortex	dorsolateral prefrontal cortex
ROSMAP study participant	Homo sapiens	NCBITAXON	NCBITaxon:9606	lymphocyte	BTO	BTO:0000775	late adult stage	UBERON	UBERON:0007222	15196424	The Religious order Study and the Memory and Aging Project (ROSMAP)	15196424_lymphocyte	lymphocyte
ROSMAP study participant	Homo sapiens	NCBITAXON	NCBITaxon:9606	brain	BTO	BTO:0000142	late adult stage	UBERON	UBERON:0007222	15196848	The Religious order Study and the Memory and Aging Project (ROSMAP)	15196848_brain	brain
ROSMAP study participant	Homo sapiens	NCBITAXON	NCBITaxon:9606	lymphocyte	BTO	BTO:0000775	late adult stage	UBERON	UBERON:0007222	15196848	The Religious order Study and the Memory and Aging Project (ROSMAP)	15196848_lymphocyte	lymphocyte
ROSMAP study participant	Homo sapiens	NCBITAXON	NCBITaxon:9606	blood	BTO	BTO:0000089	late adult stage	UBERON	UBERON:0007222	15218541	The Religious order Study and the Memory and Aging Project (ROSMAP)	15218541_blood	blood
ROSMAP study participant	Homo sapiens	NCBITAXON	NCBITaxon:9606	brain	BTO	BTO:0000142	late adult stage	UBERON	UBERON:0007222	15218541	The Religious order Study and the Memory and Aging Project (ROSMAP)	15218541_brain	brain
ROSMAP study participant	Homo sapiens	NCBITAXON	NCBITaxon:9606	dorsolateral prefrontal cortex	UBERON	UBERON:0009834	late adult stage	UBERON	UBERON:0007222	15218541	The Religious order Study and the Memory and Aging Project (ROSMAP)	15218541_dorsolateral prefrontal cortex	dorsolateral prefrontal cortex
ROSMAP study participant	Homo sapiens	NCBITAXON	NCBITaxon:9606	brain	BTO	BTO:0000142	late adult stage	UBERON	UBERON:0007222	15286377	The Religious order Study and the Memory and Aging Project (ROSMAP)	15286377_brain	brain
ROSMAP study participant	Homo sapiens	NCBITAXON	NCBITaxon:9606	lymphocyte	BTO	BTO:0000775	late adult stage	UBERON	UBERON:0007222	15286377	The Religious order Study and the Memory and Aging Project (ROSMAP)	15286377_lymphocyte	lymphocyte
ROSMAP study participant	Homo sapiens	NCBITAXON	NCBITaxon:9606	lymphocyte	BTO	BTO:0000775	late adult stage	UBERON	UBERON:0007222	15302308	The Religious order Study and the Memory and Aging Project (ROSMAP)	15302308_lymphocyte	lymphocyte
ROSMAP study participant	Homo sapiens	NCBITAXON	NCBITaxon:9606	lymphocyte	BTO	BTO:0000775	late adult stage	UBERON	UBERON:0007222	15373321	The Religious order Study and the Memory and Aging Project (ROSMAP)	15373321_lymphocyte	lymphocyte
ROSMAP study participant	Homo sapiens	NCBITAXON	NCBITaxon:9606	lymphocyte	BTO	BTO:0000775	late adult stage	UBERON	UBERON:0007222	15376482	The Religious order Study and the Memory and Aging Project (ROSMAP)	15376482_lymphocyte	lymphocyte
ROSMAP study participant	Homo sapiens	NCBITAXON	NCBITaxon:9606	brain	BTO	BTO:0000142	late adult stage	UBERON	UBERON:0007222	15387421	The Religious order Study and the Memory and Aging Project (ROSMAP)	15387421_brain	brain
ROSMAP study participant	Homo sapiens	NCBITAXON	NCBITaxon:9606	dorsolateral prefrontal cortex	UBERON	UBERON:0009834	late adult stage	UBERON	UBERON:0007222	15387421	The Religious order Study and the Memory and Aging Project (ROSMAP)	15387421_dorsolateral prefrontal cortex	dorsolateral prefrontal cortex
ROSMAP study participant	Homo sapiens	NCBITAXON	NCBITaxon:9606	lymphocyte	BTO	BTO:0000775	late adult stage	UBERON	UBERON:0007222	15387421	The Religious order Study and the Memory and Aging Project (ROSMAP)	15387421_lymphocyte	lymphocyte
ROSMAP study participant	Homo sapiens	NCBITAXON	NCBITaxon:9606	brain	BTO	BTO:0000142	late adult stage	UBERON	UBERON:0007222	15413198	The Religious order Study and the Memory and Aging Project (ROSMAP)	15413198_brain	brain
ROSMAP study participant	Homo sapiens	NCBITAXON	NCBITaxon:9606	dorsolateral prefrontal cortex	UBERON	UBERON:0009834	late adult stage	UBERON	UBERON:0007222	15413198	The Religious order Study and the Memory and Aging Project (ROSMAP)	15413198_dorsolateral prefrontal cortex	dorsolateral prefrontal cortex
ROSMAP study participant	Homo sapiens	NCBITAXON	NCBITaxon:9606	brain	BTO	BTO:0000142	late adult stage	UBERON	UBERON:0007222	15420223	The Religious order Study and the Memory and Aging Project (ROSMAP)	15420223_brain	brain
ROSMAP study participant	Homo sapiens	NCBITAXON	NCBITaxon:9606	dorsolateral prefrontal cortex	UBERON	UBERON:0009834	late adult stage	UBERON	UBERON:0007222	15420223	The Religious order Study and the Memory and Aging Project (ROSMAP)	15420223_dorsolateral prefrontal cortex	dorsolateral prefrontal cortex
ROSMAP study participant	Homo sapiens	NCBITAXON	NCBITaxon:9606	blood	BTO	BTO:0000089	late adult stage	UBERON	UBERON:0007222	15436055	The Religious order Study and the Memory and Aging Project (ROSMAP)	15436055_blood	blood
ROSMAP study participant	Homo sapiens	NCBITAXON	NCBITaxon:9606	lymphocyte	BTO	BTO:0000775	late adult stage	UBERON	UBERON:0007222	15436055	The Religious order Study and the Memory and Aging Project (ROSMAP)	15436055_lymphocyte	lymphocyte
ROSMAP study participant	Homo sapiens	NCBITAXON	NCBITaxon:9606	blood	BTO	BTO:0000089	late adult stage	UBERON	UBERON:0007222	15461128	The Religious order Study and the Memory and Aging Project (ROSMAP)	15461128_blood	blood
ROSMAP study participant	Homo sapiens	NCBITAXON	NCBITaxon:9606	lymphocyte	BTO	BTO:0000775	late adult stage	UBERON	UBERON:0007222	15461128	The Religious order Study and the Memory and Aging Project (ROSMAP)	15461128_lymphocyte	lymphocyte
ROSMAP study participant	Homo sapiens	NCBITAXON	NCBITaxon:9606	lymphocyte	BTO	BTO:0000775	late adult stage	UBERON	UBERON:0007222	15470309	The Religious order Study and the Memory and Aging Project (ROSMAP)	15470309_lymphocyte	lymphocyte
ROSMAP study participant	Homo sapiens	NCBITAXON	NCBITaxon:9606	brain	BTO	BTO:0000142	late adult stage	UBERON	UBERON:0007222	15483818	The Religious order Study and the Memory and Aging Project (ROSMAP)	15483818_brain	brain
ROSMAP study participant	Homo sapiens	NCBITAXON	NCBITaxon:9606	dorsolateral prefrontal cortex	UBERON	UBERON:0009834	late adult stage	UBERON	UBERON:0007222	15483818	The Religious order Study and the Memory and Aging Project (ROSMAP)	15483818_dorsolateral prefrontal cortex	dorsolateral prefrontal cortex
ROSMAP study participant	Homo sapiens	NCBITAXON	NCBITaxon:9606	brain	BTO	BTO:0000142	late adult stage	UBERON	UBERON:0007222	15495024	The Religious order Study and the Memory and Aging Project (ROSMAP)	15495024_brain	brain
ROSMAP study participant	Homo sapiens	NCBITAXON	NCBITaxon:9606	dorsolateral prefrontal cortex	UBERON	UBERON:0009834	late adult stage	UBERON	UBERON:0007222	15495024	The Religious order Study and the Memory and Aging Project (ROSMAP)	15495024_dorsolateral prefrontal cortex	dorsolateral prefrontal cortex
ROSMAP study participant	Homo sapiens	NCBITAXON	NCBITaxon:9606	lymphocyte	BTO	BTO:0000775	late adult stage	UBERON	UBERON:0007222	15690969	The Religious order Study and the Memory and Aging Project (ROSMAP)	15690969_lymphocyte	lymphocyte
ROSMAP study participant	Homo sapiens	NCBITAXON	NCBITaxon:9606	blood	BTO	BTO:0000089	late adult stage	UBERON	UBERON:0007222	15702926	The Religious order Study and the Memory and Aging Project (ROSMAP)	15702926_blood	blood
ROSMAP study participant	Homo sapiens	NCBITAXON	NCBITaxon:9606	lymphocyte	BTO	BTO:0000775	late adult stage	UBERON	UBERON:0007222	15702926	The Religious order Study and the Memory and Aging Project (ROSMAP)	15702926_lymphocyte	lymphocyte
ROSMAP study participant	Homo sapiens	NCBITAXON	NCBITaxon:9606	lymphocyte	BTO	BTO:0000775	late adult stage	UBERON	UBERON:0007222	15706704	The Religious order Study and the Memory and Aging Project (ROSMAP)	15706704_lymphocyte	lymphocyte
ROSMAP study participant	Homo sapiens	NCBITAXON	NCBITaxon:9606	brain	BTO	BTO:0000142	late adult stage	UBERON	UBERON:0007222	15707133	The Religious order Study and the Memory and Aging Project (ROSMAP)	15707133_brain	brain
ROSMAP study participant	Homo sapiens	NCBITAXON	NCBITaxon:9606	lymphocyte	BTO	BTO:0000775	late adult stage	UBERON	UBERON:0007222	15707133	The Religious order Study and the Memory and Aging Project (ROSMAP)	15707133_lymphocyte	lymphocyte
ROSMAP study participant	Homo sapiens	NCBITAXON	NCBITaxon:9606	brain	BTO	BTO:0000142	late adult stage	UBERON	UBERON:0007222	15712086	The Religious order Study and the Memory and Aging Project (ROSMAP)	15712086_brain	brain
ROSMAP study participant	Homo sapiens	NCBITAXON	NCBITaxon:9606	dorsolateral prefrontal cortex	UBERON	UBERON:0009834	late adult stage	UBERON	UBERON:0007222	15712086	The Religious order Study and the Memory and Aging Project (ROSMAP)	15712086_dorsolateral prefrontal cortex	dorsolateral prefrontal cortex
ROSMAP study participant	Homo sapiens	NCBITAXON	NCBITaxon:9606	lymphocyte	BTO	BTO:0000775	late adult stage	UBERON	UBERON:0007222	15712086	The Religious order Study and the Memory and Aging Project (ROSMAP)	15712086_lymphocyte	lymphocyte
ROSMAP study participant	Homo sapiens	NCBITAXON	NCBITaxon:9606	brain	BTO	BTO:0000142	late adult stage	UBERON	UBERON:0007222	15738428	The Religious order Study and the Memory and Aging Project (ROSMAP)	15738428_brain	brain
ROSMAP study participant	Homo sapiens	NCBITAXON	NCBITaxon:9606	dorsolateral prefrontal cortex	UBERON	UBERON:0009834	late adult stage	UBERON	UBERON:0007222	15738428	The Religious order Study and the Memory and Aging Project (ROSMAP)	15738428_dorsolateral prefrontal cortex	dorsolateral prefrontal cortex
ROSMAP study participant	Homo sapiens	NCBITAXON	NCBITaxon:9606	blood	BTO	BTO:0000089	late adult stage	UBERON	UBERON:0007222	15739271	The Religious order Study and the Memory and Aging Project (ROSMAP)	15739271_blood	blood
ROSMAP study participant	Homo sapiens	NCBITAXON	NCBITaxon:9606	lymphocyte	BTO	BTO:0000775	late adult stage	UBERON	UBERON:0007222	15739271	The Religious order Study and the Memory and Aging Project (ROSMAP)	15739271_lymphocyte	lymphocyte
ROSMAP study participant	Homo sapiens	NCBITAXON	NCBITaxon:9606	lymphocyte	BTO	BTO:0000775	late adult stage	UBERON	UBERON:0007222	15763627	The Religious order Study and the Memory and Aging Project (ROSMAP)	15763627_lymphocyte	lymphocyte
ROSMAP study participant	Homo sapiens	NCBITAXON	NCBITaxon:9606	brain	BTO	BTO:0000142	late adult stage	UBERON	UBERON:0007222	15769399	The Religious order Study and the Memory and Aging Project (ROSMAP)	15769399_brain	brain
ROSMAP study participant	Homo sapiens	NCBITAXON	NCBITaxon:9606	brain	BTO	BTO:0000142	late adult stage	UBERON	UBERON:0007222	15773499	The Religious order Study and the Memory and Aging Project (ROSMAP)	15773499_brain	brain
ROSMAP study participant	Homo sapiens	NCBITAXON	NCBITaxon:9606	lymphocyte	BTO	BTO:0000775	late adult stage	UBERON	UBERON:0007222	15778868	The Religious order Study and the Memory and Aging Project (ROSMAP)	15778868_lymphocyte	lymphocyte
ROSMAP study participant	Homo sapiens	NCBITAXON	NCBITaxon:9606	lymphocyte	BTO	BTO:0000775	late adult stage	UBERON	UBERON:0007222	15780948	The Religious order Study and the Memory and Aging Project (ROSMAP)	15780948_lymphocyte	lymphocyte
ROSMAP study participant	Homo sapiens	NCBITAXON	NCBITaxon:9606	brain	BTO	BTO:0000142	late adult stage	UBERON	UBERON:0007222	15797073	The Religious order Study and the Memory and Aging Project (ROSMAP)	15797073_brain	brain
ROSMAP study participant	Homo sapiens	NCBITAXON	NCBITaxon:9606	dorsolateral prefrontal cortex	UBERON	UBERON:0009834	late adult stage	UBERON	UBERON:0007222	15797073	The Religious order Study and the Memory and Aging Project (ROSMAP)	15797073_dorsolateral prefrontal cortex	dorsolateral prefrontal cortex
ROSMAP study participant	Homo sapiens	NCBITAXON	NCBITaxon:9606	lymphocyte	BTO	BTO:0000775	late adult stage	UBERON	UBERON:0007222	15831042	The Religious order Study and the Memory and Aging Project (ROSMAP)	15831042_lymphocyte	lymphocyte
ROSMAP study participant	Homo sapiens	NCBITAXON	NCBITaxon:9606	blood	BTO	BTO:0000089	late adult stage	UBERON	UBERON:0007222	15844425	The Religious order Study and the Memory and Aging Project (ROSMAP)	15844425_blood	blood
ROSMAP study participant	Homo sapiens	NCBITAXON	NCBITaxon:9606	brain	BTO	BTO:0000142	late adult stage	UBERON	UBERON:0007222	15844425	The Religious order Study and the Memory and Aging Project (ROSMAP)	15844425_brain	brain
ROSMAP study participant	Homo sapiens	NCBITAXON	NCBITaxon:9606	dorsolateral prefrontal cortex	UBERON	UBERON:0009834	late adult stage	UBERON	UBERON:0007222	15844425	The Religious order Study and the Memory and Aging Project (ROSMAP)	15844425_dorsolateral prefrontal cortex	dorsolateral prefrontal cortex
ROSMAP study participant	Homo sapiens	NCBITAXON	NCBITaxon:9606	brain	BTO	BTO:0000142	late adult stage	UBERON	UBERON:0007222	15846869	The Religious order Study and the Memory and Aging Project (ROSMAP)	15846869_brain	brain
ROSMAP study participant	Homo sapiens	NCBITAXON	NCBITaxon:9606	lymphocyte	BTO	BTO:0000775	late adult stage	UBERON	UBERON:0007222	15846869	The Religious order Study and the Memory and Aging Project (ROSMAP)	15846869_lymphocyte	lymphocyte
ROSMAP study participant	Homo sapiens	NCBITAXON	NCBITaxon:9606	lymphocyte	BTO	BTO:0000775	late adult stage	UBERON	UBERON:0007222	15857934	The Religious order Study and the Memory and Aging Project (ROSMAP)	15857934_lymphocyte	lymphocyte
ROSMAP study participant	Homo sapiens	NCBITAXON	NCBITaxon:9606	lymphocyte	BTO	BTO:0000775	late adult stage	UBERON	UBERON:0007222	15897112	The Religious order Study and the Memory and Aging Project (ROSMAP)	15897112_lymphocyte	lymphocyte
ROSMAP study participant	Homo sapiens	NCBITAXON	NCBITaxon:9606	lymphocyte	BTO	BTO:0000775	late adult stage	UBERON	UBERON:0007222	16029910	The Religious order Study and the Memory and Aging Project (ROSMAP)	16029910_lymphocyte	lymphocyte
ROSMAP study participant	Homo sapiens	NCBITAXON	NCBITaxon:9606	brain	BTO	BTO:0000142	late adult stage	UBERON	UBERON:0007222	16068769	The Religious order Study and the Memory and Aging Project (ROSMAP)	16068769_brain	brain
ROSMAP study participant	Homo sapiens	NCBITAXON	NCBITaxon:9606	lymphocyte	BTO	BTO:0000775	late adult stage	UBERON	UBERON:0007222	16068769	The Religious order Study and the Memory and Aging Project (ROSMAP)	16068769_lymphocyte	lymphocyte
ROSMAP study participant	Homo sapiens	NCBITAXON	NCBITaxon:9606	lymphocyte	BTO	BTO:0000775	late adult stage	UBERON	UBERON:0007222	16212351	The Religious order Study and the Memory and Aging Project (ROSMAP)	16212351_lymphocyte	lymphocyte
ROSMAP study participant	Homo sapiens	NCBITAXON	NCBITaxon:9606	brain	BTO	BTO:0000142	late adult stage	UBERON	UBERON:0007222	16322424	The Religious order Study and the Memory and Aging Project (ROSMAP)	16322424_brain	brain
ROSMAP study participant	Homo sapiens	NCBITAXON	NCBITaxon:9606	lymphocyte	BTO	BTO:0000775	late adult stage	UBERON	UBERON:0007222	16322424	The Religious order Study and the Memory and Aging Project (ROSMAP)	16322424_lymphocyte	lymphocyte
ROSMAP study participant	Homo sapiens	NCBITAXON	NCBITaxon:9606	lymphocyte	BTO	BTO:0000775	late adult stage	UBERON	UBERON:0007222	16446147	The Religious order Study and the Memory and Aging Project (ROSMAP)	16446147_lymphocyte	lymphocyte
ROSMAP study participant	Homo sapiens	NCBITAXON	NCBITaxon:9606	brain	BTO	BTO:0000142	late adult stage	UBERON	UBERON:0007222	16513683	The Religious order Study and the Memory and Aging Project (ROSMAP)	16513683_brain	brain
ROSMAP study participant	Homo sapiens	NCBITAXON	NCBITaxon:9606	dorsolateral prefrontal cortex	UBERON	UBERON:0009834	late adult stage	UBERON	UBERON:0007222	16513683	The Religious order Study and the Memory and Aging Project (ROSMAP)	16513683_dorsolateral prefrontal cortex	dorsolateral prefrontal cortex
ROSMAP study participant	Homo sapiens	NCBITAXON	NCBITaxon:9606	lymphocyte	BTO	BTO:0000775	late adult stage	UBERON	UBERON:0007222	16513683	The Religious order Study and the Memory and Aging Project (ROSMAP)	16513683_lymphocyte	lymphocyte
ROSMAP study participant	Homo sapiens	NCBITAXON	NCBITaxon:9606	lymphocyte	BTO	BTO:0000775	late adult stage	UBERON	UBERON:0007222	16583691	The Religious order Study and the Memory and Aging Project (ROSMAP)	16583691_lymphocyte	lymphocyte
ROSMAP study participant	Homo sapiens	NCBITAXON	NCBITaxon:9606	blood	BTO	BTO:0000089	late adult stage	UBERON	UBERON:0007222	16621574	The Religious order Study and the Memory and Aging Project (ROSMAP)	16621574_blood	blood
ROSMAP study participant	Homo sapiens	NCBITAXON	NCBITaxon:9606	dorsolateral prefrontal cortex	UBERON	UBERON:0009834	late adult stage	UBERON	UBERON:0007222	16621574	The Religious order Study and the Memory and Aging Project (ROSMAP)	16621574_dorsolateral prefrontal cortex	dorsolateral prefrontal cortex
ROSMAP study participant	Homo sapiens	NCBITAXON	NCBITaxon:9606	lymphocyte	BTO	BTO:0000775	late adult stage	UBERON	UBERON:0007222	16621574	The Religious order Study and the Memory and Aging Project (ROSMAP)	16621574_lymphocyte	lymphocyte
ROSMAP study participant	Homo sapiens	NCBITAXON	NCBITaxon:9606	lymphocyte	BTO	BTO:0000775	late adult stage	UBERON	UBERON:0007222	16716896	The Religious order Study and the Memory and Aging Project (ROSMAP)	16716896_lymphocyte	lymphocyte
ROSMAP study participant	Homo sapiens	NCBITAXON	NCBITaxon:9606	lymphocyte	BTO	BTO:0000775	late adult stage	UBERON	UBERON:0007222	16718942	The Religious order Study and the Memory and Aging Project (ROSMAP)	16718942_lymphocyte	lymphocyte
ROSMAP study participant	Homo sapiens	NCBITAXON	NCBITaxon:9606	lymphocyte	BTO	BTO:0000775	late adult stage	UBERON	UBERON:0007222	17151093	The Religious order Study and the Memory and Aging Project (ROSMAP)	17151093_lymphocyte	lymphocyte
ROSMAP study participant	Homo sapiens	NCBITAXON	NCBITaxon:9606	brain	BTO	BTO:0000142	late adult stage	UBERON	UBERON:0007222	17219510	The Religious order Study and the Memory and Aging Project (ROSMAP)	17219510_brain	brain
ROSMAP study participant	Homo sapiens	NCBITAXON	NCBITaxon:9606	dorsolateral prefrontal cortex	UBERON	UBERON:0009834	late adult stage	UBERON	UBERON:0007222	17219510	The Religious order Study and the Memory and Aging Project (ROSMAP)	17219510_dorsolateral prefrontal cortex	dorsolateral prefrontal cortex
ROSMAP study participant	Homo sapiens	NCBITAXON	NCBITaxon:9606	lymphocyte	BTO	BTO:0000775	late adult stage	UBERON	UBERON:0007222	17233356	The Religious order Study and the Memory and Aging Project (ROSMAP)	17233356_lymphocyte	lymphocyte
ROSMAP study participant	Homo sapiens	NCBITAXON	NCBITaxon:9606	lymphocyte	BTO	BTO:0000775	late adult stage	UBERON	UBERON:0007222	17255334	The Religious order Study and the Memory and Aging Project (ROSMAP)	17255334_lymphocyte	lymphocyte
ROSMAP study participant	Homo sapiens	NCBITAXON	NCBITaxon:9606	brain	BTO	BTO:0000142	late adult stage	UBERON	UBERON:0007222	17260313	The Religious order Study and the Memory and Aging Project (ROSMAP)	17260313_brain	brain
ROSMAP study participant	Homo sapiens	NCBITAXON	NCBITaxon:9606	lymphocyte	BTO	BTO:0000775	late adult stage	UBERON	UBERON:0007222	17260313	The Religious order Study and the Memory and Aging Project (ROSMAP)	17260313_lymphocyte	lymphocyte
ROSMAP study participant	Homo sapiens	NCBITAXON	NCBITaxon:9606	lymphocyte	BTO	BTO:0000775	late adult stage	UBERON	UBERON:0007222	17345449	The Religious order Study and the Memory and Aging Project (ROSMAP)	17345449_lymphocyte	lymphocyte
ROSMAP study participant	Homo sapiens	NCBITAXON	NCBITaxon:9606	brain	BTO	BTO:0000142	late adult stage	UBERON	UBERON:0007222	17375017	The Religious order Study and the Memory and Aging Project (ROSMAP)	17375017_brain	brain
ROSMAP study participant	Homo sapiens	NCBITAXON	NCBITaxon:9606	lymphocyte	BTO	BTO:0000775	late adult stage	UBERON	UBERON:0007222	17413576	The Religious order Study and the Memory and Aging Project (ROSMAP)	17413576_lymphocyte	lymphocyte
ROSMAP study participant	Homo sapiens	NCBITAXON	NCBITaxon:9606	brain	BTO	BTO:0000142	late adult stage	UBERON	UBERON:0007222	17615774	The Religious order Study and the Memory and Aging Project (ROSMAP)	17615774_brain	brain
ROSMAP study participant	Homo sapiens	NCBITAXON	NCBITaxon:9606	dorsolateral prefrontal cortex	UBERON	UBERON:0009834	late adult stage	UBERON	UBERON:0007222	17615774	The Religious order Study and the Memory and Aging Project (ROSMAP)	17615774_dorsolateral prefrontal cortex	dorsolateral prefrontal cortex
ROSMAP study participant	Homo sapiens	NCBITAXON	NCBITaxon:9606	lymphocyte	BTO	BTO:0000775	late adult stage	UBERON	UBERON:0007222	17615774	The Religious order Study and the Memory and Aging Project (ROSMAP)	17615774_lymphocyte	lymphocyte
ROSMAP study participant	Homo sapiens	NCBITAXON	NCBITaxon:9606	lymphocyte	BTO	BTO:0000775	late adult stage	UBERON	UBERON:0007222	17705889	The Religious order Study and the Memory and Aging Project (ROSMAP)	17705889_lymphocyte	lymphocyte
ROSMAP study participant	Homo sapiens	NCBITAXON	NCBITaxon:9606	brain	BTO	BTO:0000142	late adult stage	UBERON	UBERON:0007222	17712202	The Religious order Study and the Memory and Aging Project (ROSMAP)	17712202_brain	brain
ROSMAP study participant	Homo sapiens	NCBITAXON	NCBITaxon:9606	lymphocyte	BTO	BTO:0000775	late adult stage	UBERON	UBERON:0007222	17827744	The Religious order Study and the Memory and Aging Project (ROSMAP)	17827744_lymphocyte	lymphocyte
ROSMAP study participant	Homo sapiens	NCBITAXON	NCBITaxon:9606	blood	BTO	BTO:0000089	late adult stage	UBERON	UBERON:0007222	17929065	The Religious order Study and the Memory and Aging Project (ROSMAP)	17929065_blood	blood
ROSMAP study participant	Homo sapiens	NCBITAXON	NCBITaxon:9606	dorsolateral prefrontal cortex	UBERON	UBERON:0009834	late adult stage	UBERON	UBERON:0007222	17929065	The Religious order Study and the Memory and Aging Project (ROSMAP)	17929065_dorsolateral prefrontal cortex	dorsolateral prefrontal cortex
ROSMAP study participant	Homo sapiens	NCBITAXON	NCBITaxon:9606	lymphocyte	BTO	BTO:0000775	late adult stage	UBERON	UBERON:0007222	17929065	The Religious order Study and the Memory and Aging Project (ROSMAP)	17929065_lymphocyte	lymphocyte
ROSMAP study participant	Homo sapiens	NCBITAXON	NCBITaxon:9606	lymphocyte	BTO	BTO:0000775	late adult stage	UBERON	UBERON:0007222	17974060	The Religious order Study and the Memory and Aging Project (ROSMAP)	17974060_lymphocyte	lymphocyte
ROSMAP study participant	Homo sapiens	NCBITAXON	NCBITaxon:9606	brain	BTO	BTO:0000142	late adult stage	UBERON	UBERON:0007222	1797756	The Religious order Study and the Memory and Aging Project (ROSMAP)	1797756_brain	brain
ROSMAP study participant	Homo sapiens	NCBITAXON	NCBITaxon:9606	lymphocyte	BTO	BTO:0000775	late adult stage	UBERON	UBERON:0007222	1797756	The Religious order Study and the Memory and Aging Project (ROSMAP)	1797756_lymphocyte	lymphocyte
ROSMAP study participant	Homo sapiens	NCBITAXON	NCBITaxon:9606	lymphocyte	BTO	BTO:0000775	late adult stage	UBERON	UBERON:0007222	1809849	The Religious order Study and the Memory and Aging Project (ROSMAP)	1809849_lymphocyte	lymphocyte
ROSMAP study participant	Homo sapiens	NCBITAXON	NCBITaxon:9606	lymphocyte	BTO	BTO:0000775	late adult stage	UBERON	UBERON:0007222	18112988	The Religious order Study and the Memory and Aging Project (ROSMAP)	18112988_lymphocyte	lymphocyte
ROSMAP study participant	Homo sapiens	NCBITAXON	NCBITaxon:9606	lymphocyte	BTO	BTO:0000775	late adult stage	UBERON	UBERON:0007222	18126826	The Religious order Study and the Memory and Aging Project (ROSMAP)	18126826_lymphocyte	lymphocyte
ROSMAP study participant	Homo sapiens	NCBITAXON	NCBITaxon:9606	brain	BTO	BTO:0000142	late adult stage	UBERON	UBERON:0007222	18219966	The Religious order Study and the Memory and Aging Project (ROSMAP)	18219966_brain	brain
ROSMAP study participant	Homo sapiens	NCBITAXON	NCBITaxon:9606	lymphocyte	BTO	BTO:0000775	late adult stage	UBERON	UBERON:0007222	18301541	The Religious order Study and the Memory and Aging Project (ROSMAP)	18301541_lymphocyte	lymphocyte
ROSMAP study participant	Homo sapiens	NCBITAXON	NCBITaxon:9606	brain	BTO	BTO:0000142	late adult stage	UBERON	UBERON:0007222	18414513	The Religious order Study and the Memory and Aging Project (ROSMAP)	18414513_brain	brain
ROSMAP study participant	Homo sapiens	NCBITAXON	NCBITaxon:9606	dorsolateral prefrontal cortex	UBERON	UBERON:0009834	late adult stage	UBERON	UBERON:0007222	18414513	The Religious order Study and the Memory and Aging Project (ROSMAP)	18414513_dorsolateral prefrontal cortex	dorsolateral prefrontal cortex
ROSMAP study participant	Homo sapiens	NCBITAXON	NCBITaxon:9606	lymphocyte	BTO	BTO:0000775	late adult stage	UBERON	UBERON:0007222	1841461	The Religious order Study and the Memory and Aging Project (ROSMAP)	1841461_lymphocyte	lymphocyte
ROSMAP study participant	Homo sapiens	NCBITAXON	NCBITaxon:9606	lymphocyte	BTO	BTO:0000775	late adult stage	UBERON	UBERON:0007222	18455382	The Religious order Study and the Memory and Aging Project (ROSMAP)	18455382_lymphocyte	lymphocyte
ROSMAP study participant	Homo sapiens	NCBITAXON	NCBITaxon:9606	lymphocyte	BTO	BTO:0000775	late adult stage	UBERON	UBERON:0007222	18584660	The Religious order Study and the Memory and Aging Project (ROSMAP)	18584660_lymphocyte	lymphocyte
ROSMAP study participant	Homo sapiens	NCBITAXON	NCBITaxon:9606	lymphocyte	BTO	BTO:0000775	late adult stage	UBERON	UBERON:0007222	18611216	The Religious order Study and the Memory and Aging Project (ROSMAP)	18611216_lymphocyte	lymphocyte
ROSMAP study participant	Homo sapiens	NCBITAXON	NCBITaxon:9606	lymphocyte	BTO	BTO:0000775	late adult stage	UBERON	UBERON:0007222	18643192	The Religious order Study and the Memory and Aging Project (ROSMAP)	18643192_lymphocyte	lymphocyte
ROSMAP study participant	Homo sapiens	NCBITAXON	NCBITaxon:9606	blood	BTO	BTO:0000089	late adult stage	UBERON	UBERON:0007222	18659212	The Religious order Study and the Memory and Aging Project (ROSMAP)	18659212_blood	blood
ROSMAP study participant	Homo sapiens	NCBITAXON	NCBITaxon:9606	dorsolateral prefrontal cortex	UBERON	UBERON:0009834	late adult stage	UBERON	UBERON:0007222	18659212	The Religious order Study and the Memory and Aging Project (ROSMAP)	18659212_dorsolateral prefrontal cortex	dorsolateral prefrontal cortex
ROSMAP study participant	Homo sapiens	NCBITAXON	NCBITaxon:9606	lymphocyte	BTO	BTO:0000775	late adult stage	UBERON	UBERON:0007222	18659212	The Religious order Study and the Memory and Aging Project (ROSMAP)	18659212_lymphocyte	lymphocyte
ROSMAP study participant	Homo sapiens	NCBITAXON	NCBITaxon:9606	lymphocyte	BTO	BTO:0000775	late adult stage	UBERON	UBERON:0007222	18740882	The Religious order Study and the Memory and Aging Project (ROSMAP)	18740882_lymphocyte	lymphocyte
ROSMAP study participant	Homo sapiens	NCBITAXON	NCBITaxon:9606	blood	BTO	BTO:0000089	late adult stage	UBERON	UBERON:0007222	18920002	The Religious order Study and the Memory and Aging Project (ROSMAP)	18920002_blood	blood
ROSMAP study participant	Homo sapiens	NCBITAXON	NCBITaxon:9606	dorsolateral prefrontal cortex	UBERON	UBERON:0009834	late adult stage	UBERON	UBERON:0007222	18920002	The Religious order Study and the Memory and Aging Project (ROSMAP)	18920002_dorsolateral prefrontal cortex	dorsolateral prefrontal cortex
ROSMAP study participant	Homo sapiens	NCBITAXON	NCBITaxon:9606	lymphocyte	BTO	BTO:0000775	late adult stage	UBERON	UBERON:0007222	18920002	The Religious order Study and the Memory and Aging Project (ROSMAP)	18920002_lymphocyte	lymphocyte
ROSMAP study participant	Homo sapiens	NCBITAXON	NCBITaxon:9606	blood	BTO	BTO:0000089	late adult stage	UBERON	UBERON:0007222	18932470	The Religious order Study and the Memory and Aging Project (ROSMAP)	18932470_blood	blood
ROSMAP study participant	Homo sapiens	NCBITAXON	NCBITaxon:9606	lymphocyte	BTO	BTO:0000775	late adult stage	UBERON	UBERON:0007222	18932470	The Religious order Study and the Memory and Aging Project (ROSMAP)	18932470_lymphocyte	lymphocyte
ROSMAP study participant	Homo sapiens	NCBITAXON	NCBITaxon:9606	lymphocyte	BTO	BTO:0000775	late adult stage	UBERON	UBERON:0007222	18942080	The Religious order Study and the Memory and Aging Project (ROSMAP)	18942080_lymphocyte	lymphocyte
ROSMAP study participant	Homo sapiens	NCBITAXON	NCBITaxon:9606	lymphocyte	BTO	BTO:0000775	late adult stage	UBERON	UBERON:0007222	19325445	The Religious order Study and the Memory and Aging Project (ROSMAP)	19325445_lymphocyte	lymphocyte
ROSMAP study participant	Homo sapiens	NCBITAXON	NCBITaxon:9606	lymphocyte	BTO	BTO:0000775	late adult stage	UBERON	UBERON:0007222	19429100	The Religious order Study and the Memory and Aging Project (ROSMAP)	19429100_lymphocyte	lymphocyte
ROSMAP study participant	Homo sapiens	NCBITAXON	NCBITaxon:9606	lymphocyte	BTO	BTO:0000775	late adult stage	UBERON	UBERON:0007222	19460005	The Religious order Study and the Memory and Aging Project (ROSMAP)	19460005_lymphocyte	lymphocyte
ROSMAP study participant	Homo sapiens	NCBITAXON	NCBITaxon:9606	lymphocyte	BTO	BTO:0000775	late adult stage	UBERON	UBERON:0007222	19606719	The Religious order Study and the Memory and Aging Project (ROSMAP)	19606719_lymphocyte	lymphocyte
ROSMAP study participant	Homo sapiens	NCBITAXON	NCBITaxon:9606	lymphocyte	BTO	BTO:0000775	late adult stage	UBERON	UBERON:0007222	19621010	The Religious order Study and the Memory and Aging Project (ROSMAP)	19621010_lymphocyte	lymphocyte
ROSMAP study participant	Homo sapiens	NCBITAXON	NCBITaxon:9606	lymphocyte	BTO	BTO:0000775	late adult stage	UBERON	UBERON:0007222	19721447	The Religious order Study and the Memory and Aging Project (ROSMAP)	19721447_lymphocyte	lymphocyte
ROSMAP study participant	Homo sapiens	NCBITAXON	NCBITaxon:9606	brain	BTO	BTO:0000142	late adult stage	UBERON	UBERON:0007222	19785885	The Religious order Study and the Memory and Aging Project (ROSMAP)	19785885_brain	brain
ROSMAP study participant	Homo sapiens	NCBITAXON	NCBITaxon:9606	dorsolateral prefrontal cortex	UBERON	UBERON:0009834	late adult stage	UBERON	UBERON:0007222	19785885	The Religious order Study and the Memory and Aging Project (ROSMAP)	19785885_dorsolateral prefrontal cortex	dorsolateral prefrontal cortex
ROSMAP study participant	Homo sapiens	NCBITAXON	NCBITaxon:9606	lymphocyte	BTO	BTO:0000775	late adult stage	UBERON	UBERON:0007222	19785885	The Religious order Study and the Memory and Aging Project (ROSMAP)	19785885_lymphocyte	lymphocyte
ROSMAP study participant	Homo sapiens	NCBITAXON	NCBITaxon:9606	lymphocyte	BTO	BTO:0000775	late adult stage	UBERON	UBERON:0007222	19994956	The Religious order Study and the Memory and Aging Project (ROSMAP)	19994956_lymphocyte	lymphocyte
ROSMAP study participant	Homo sapiens	NCBITAXON	NCBITaxon:9606	brain	BTO	BTO:0000142	late adult stage	UBERON	UBERON:0007222	20102505	The Religious order Study and the Memory and Aging Project (ROSMAP)	20102505_brain	brain
ROSMAP study participant	Homo sapiens	NCBITAXON	NCBITaxon:9606	dorsolateral prefrontal cortex	UBERON	UBERON:0009834	late adult stage	UBERON	UBERON:0007222	20102505	The Religious order Study and the Memory and Aging Project (ROSMAP)	20102505_dorsolateral prefrontal cortex	dorsolateral prefrontal cortex
ROSMAP study participant	Homo sapiens	NCBITAXON	NCBITaxon:9606	blood	BTO	BTO:0000089	late adult stage	UBERON	UBERON:0007222	20104101	The Religious order Study and the Memory and Aging Project (ROSMAP)	20104101_blood	blood
ROSMAP study participant	Homo sapiens	NCBITAXON	NCBITaxon:9606	dorsolateral prefrontal cortex	UBERON	UBERON:0009834	late adult stage	UBERON	UBERON:0007222	20104101	The Religious order Study and the Memory and Aging Project (ROSMAP)	20104101_dorsolateral prefrontal cortex	dorsolateral prefrontal cortex
ROSMAP study participant	Homo sapiens	NCBITAXON	NCBITaxon:9606	lymphocyte	BTO	BTO:0000775	late adult stage	UBERON	UBERON:0007222	20104101	The Religious order Study and the Memory and Aging Project (ROSMAP)	20104101_lymphocyte	lymphocyte
ROSMAP study participant	Homo sapiens	NCBITAXON	NCBITaxon:9606	blood	BTO	BTO:0000089	late adult stage	UBERON	UBERON:0007222	20105242	The Religious order Study and the Memory and Aging Project (ROSMAP)	20105242_blood	blood
ROSMAP study participant	Homo sapiens	NCBITAXON	NCBITaxon:9606	dorsolateral prefrontal cortex	UBERON	UBERON:0009834	late adult stage	UBERON	UBERON:0007222	20105242	The Religious order Study and the Memory and Aging Project (ROSMAP)	20105242_dorsolateral prefrontal cortex	dorsolateral prefrontal cortex
ROSMAP study participant	Homo sapiens	NCBITAXON	NCBITaxon:9606	lymphocyte	BTO	BTO:0000775	late adult stage	UBERON	UBERON:0007222	20105242	The Religious order Study and the Memory and Aging Project (ROSMAP)	20105242_lymphocyte	lymphocyte
ROSMAP study participant	Homo sapiens	NCBITAXON	NCBITaxon:9606	brain	BTO	BTO:0000142	late adult stage	UBERON	UBERON:0007222	20106383	The Religious order Study and the Memory and Aging Project (ROSMAP)	20106383_brain	brain
ROSMAP study participant	Homo sapiens	NCBITAXON	NCBITaxon:9606	dorsolateral prefrontal cortex	UBERON	UBERON:0009834	late adult stage	UBERON	UBERON:0007222	20106383	The Religious order Study and the Memory and Aging Project (ROSMAP)	20106383_dorsolateral prefrontal cortex	dorsolateral prefrontal cortex
ROSMAP study participant	Homo sapiens	NCBITAXON	NCBITaxon:9606	lymphocyte	BTO	BTO:0000775	late adult stage	UBERON	UBERON:0007222	20106383	The Religious order Study and the Memory and Aging Project (ROSMAP)	20106383_lymphocyte	lymphocyte
ROSMAP study participant	Homo sapiens	NCBITAXON	NCBITaxon:9606	brain	BTO	BTO:0000142	late adult stage	UBERON	UBERON:0007222	20108141	The Religious order Study and the Memory and Aging Project (ROSMAP)	20108141_brain	brain
ROSMAP study participant	Homo sapiens	NCBITAXON	NCBITaxon:9606	dorsolateral prefrontal cortex	UBERON	UBERON:0009834	late adult stage	UBERON	UBERON:0007222	20108141	The Religious order Study and the Memory and Aging Project (ROSMAP)	20108141_dorsolateral prefrontal cortex	dorsolateral prefrontal cortex
ROSMAP study participant	Homo sapiens	NCBITAXON	NCBITaxon:9606	brain	BTO	BTO:0000142	late adult stage	UBERON	UBERON:0007222	20109020	The Religious order Study and the Memory and Aging Project (ROSMAP)	20109020_brain	brain
ROSMAP study participant	Homo sapiens	NCBITAXON	NCBITaxon:9606	lymphocyte	BTO	BTO:0000775	late adult stage	UBERON	UBERON:0007222	20109020	The Religious order Study and the Memory and Aging Project (ROSMAP)	20109020_lymphocyte	lymphocyte
ROSMAP study participant	Homo sapiens	NCBITAXON	NCBITaxon:9606	dorsolateral prefrontal cortex	UBERON	UBERON:0009834	late adult stage	UBERON	UBERON:0007222	20109994	The Religious order Study and the Memory and Aging Project (ROSMAP)	20109994_dorsolateral prefrontal cortex	dorsolateral prefrontal cortex
ROSMAP study participant	Homo sapiens	NCBITAXON	NCBITaxon:9606	lymphocyte	BTO	BTO:0000775	late adult stage	UBERON	UBERON:0007222	20110221	The Religious order Study and the Memory and Aging Project (ROSMAP)	20110221_lymphocyte	lymphocyte
ROSMAP study participant	Homo sapiens	NCBITAXON	NCBITaxon:9606	lymphocyte	BTO	BTO:0000775	late adult stage	UBERON	UBERON:0007222	20110807	The Religious order Study and the Memory and Aging Project (ROSMAP)	20110807_lymphocyte	lymphocyte
ROSMAP study participant	Homo sapiens	NCBITAXON	NCBITaxon:9606	brain	BTO	BTO:0000142	late adult stage	UBERON	UBERON:0007222	20112377	The Religious order Study and the Memory and Aging Project (ROSMAP)	20112377_brain	brain
ROSMAP study participant	Homo sapiens	NCBITAXON	NCBITaxon:9606	dorsolateral prefrontal cortex	UBERON	UBERON:0009834	late adult stage	UBERON	UBERON:0007222	20112377	The Religious order Study and the Memory and Aging Project (ROSMAP)	20112377_dorsolateral prefrontal cortex	dorsolateral prefrontal cortex
ROSMAP study participant	Homo sapiens	NCBITAXON	NCBITaxon:9606	lymphocyte	BTO	BTO:0000775	late adult stage	UBERON	UBERON:0007222	20113418	The Religious order Study and the Memory and Aging Project (ROSMAP)	20113418_lymphocyte	lymphocyte
ROSMAP study participant	Homo sapiens	NCBITAXON	NCBITaxon:9606	lymphocyte	BTO	BTO:0000775	late adult stage	UBERON	UBERON:0007222	20114009	The Religious order Study and the Memory and Aging Project (ROSMAP)	20114009_lymphocyte	lymphocyte
ROSMAP study participant	Homo sapiens	NCBITAXON	NCBITaxon:9606	blood	BTO	BTO:0000089	late adult stage	UBERON	UBERON:0007222	20115276	The Religious order Study and the Memory and Aging Project (ROSMAP)	20115276_blood	blood
ROSMAP study participant	Homo sapiens	NCBITAXON	NCBITaxon:9606	brain	BTO	BTO:0000142	late adult stage	UBERON	UBERON:0007222	20115276	The Religious order Study and the Memory and Aging Project (ROSMAP)	20115276_brain	brain
ROSMAP study participant	Homo sapiens	NCBITAXON	NCBITaxon:9606	dorsolateral prefrontal cortex	UBERON	UBERON:0009834	late adult stage	UBERON	UBERON:0007222	20115276	The Religious order Study and the Memory and Aging Project (ROSMAP)	20115276_dorsolateral prefrontal cortex	dorsolateral prefrontal cortex
ROSMAP study participant	Homo sapiens	NCBITAXON	NCBITaxon:9606	blood	BTO	BTO:0000089	late adult stage	UBERON	UBERON:0007222	20120255	The Religious order Study and the Memory and Aging Project (ROSMAP)	20120255_blood	blood
ROSMAP study participant	Homo sapiens	NCBITAXON	NCBITaxon:9606	dorsolateral prefrontal cortex	UBERON	UBERON:0009834	late adult stage	UBERON	UBERON:0007222	20120255	The Religious order Study and the Memory and Aging Project (ROSMAP)	20120255_dorsolateral prefrontal cortex	dorsolateral prefrontal cortex
ROSMAP study participant	Homo sapiens	NCBITAXON	NCBITaxon:9606	lymphocyte	BTO	BTO:0000775	late adult stage	UBERON	UBERON:0007222	20120255	The Religious order Study and the Memory and Aging Project (ROSMAP)	20120255_lymphocyte	lymphocyte
ROSMAP study participant	Homo sapiens	NCBITAXON	NCBITaxon:9606	brain	BTO	BTO:0000142	late adult stage	UBERON	UBERON:0007222	20120679	The Religious order Study and the Memory and Aging Project (ROSMAP)	20120679_brain	brain
ROSMAP study participant	Homo sapiens	NCBITAXON	NCBITaxon:9606	lymphocyte	BTO	BTO:0000775	late adult stage	UBERON	UBERON:0007222	20120679	The Religious order Study and the Memory and Aging Project (ROSMAP)	20120679_lymphocyte	lymphocyte
ROSMAP study participant	Homo sapiens	NCBITAXON	NCBITaxon:9606	brain	BTO	BTO:0000142	late adult stage	UBERON	UBERON:0007222	20124321	The Religious order Study and the Memory and Aging Project (ROSMAP)	20124321_brain	brain
ROSMAP study participant	Homo sapiens	NCBITAXON	NCBITaxon:9606	dorsolateral prefrontal cortex	UBERON	UBERON:0009834	late adult stage	UBERON	UBERON:0007222	20124321	The Religious order Study and the Memory and Aging Project (ROSMAP)	20124321_dorsolateral prefrontal cortex	dorsolateral prefrontal cortex
ROSMAP study participant	Homo sapiens	NCBITAXON	NCBITaxon:9606	blood	BTO	BTO:0000089	late adult stage	UBERON	UBERON:0007222	20124619	The Religious order Study and the Memory and Aging Project (ROSMAP)	20124619_blood	blood
ROSMAP study participant	Homo sapiens	NCBITAXON	NCBITaxon:9606	lymphocyte	BTO	BTO:0000775	late adult stage	UBERON	UBERON:0007222	20124619	The Religious order Study and the Memory and Aging Project (ROSMAP)	20124619_lymphocyte	lymphocyte
ROSMAP study participant	Homo sapiens	NCBITAXON	NCBITaxon:9606	brain	BTO	BTO:0000142	late adult stage	UBERON	UBERON:0007222	20128523	The Religious order Study and the Memory and Aging Project (ROSMAP)	20128523_brain	brain
ROSMAP study participant	Homo sapiens	NCBITAXON	NCBITaxon:9606	lymphocyte	BTO	BTO:0000775	late adult stage	UBERON	UBERON:0007222	20130577	The Religious order Study and the Memory and Aging Project (ROSMAP)	20130577_lymphocyte	lymphocyte
ROSMAP study participant	Homo sapiens	NCBITAXON	NCBITaxon:9606	lymphocyte	BTO	BTO:0000775	late adult stage	UBERON	UBERON:0007222	20130865	The Religious order Study and the Memory and Aging Project (ROSMAP)	20130865_lymphocyte	lymphocyte
ROSMAP study participant	Homo sapiens	NCBITAXON	NCBITaxon:9606	blood	BTO	BTO:0000089	late adult stage	UBERON	UBERON:0007222	20131870	The Religious order Study and the Memory and Aging Project (ROSMAP)	20131870_blood	blood
ROSMAP study participant	Homo sapiens	NCBITAXON	NCBITaxon:9606	lymphocyte	BTO	BTO:0000775	late adult stage	UBERON	UBERON:0007222	20131870	The Religious order Study and the Memory and Aging Project (ROSMAP)	20131870_lymphocyte	lymphocyte
ROSMAP study participant	Homo sapiens	NCBITAXON	NCBITaxon:9606	blood	BTO	BTO:0000089	late adult stage	UBERON	UBERON:0007222	20133764	The Religious order Study and the Memory and Aging Project (ROSMAP)	20133764_blood	blood
ROSMAP study participant	Homo sapiens	NCBITAXON	NCBITaxon:9606	dorsolateral prefrontal cortex	UBERON	UBERON:0009834	late adult stage	UBERON	UBERON:0007222	20133764	The Religious order Study and the Memory and Aging Project (ROSMAP)	20133764_dorsolateral prefrontal cortex	dorsolateral prefrontal cortex
ROSMAP study participant	Homo sapiens	NCBITAXON	NCBITaxon:9606	lymphocyte	BTO	BTO:0000775	late adult stage	UBERON	UBERON:0007222	20133764	The Religious order Study and the Memory and Aging Project (ROSMAP)	20133764_lymphocyte	lymphocyte
ROSMAP study participant	Homo sapiens	NCBITAXON	NCBITaxon:9606	blood	BTO	BTO:0000089	late adult stage	UBERON	UBERON:0007222	20139562	The Religious order Study and the Memory and Aging Project (ROSMAP)	20139562_blood	blood
ROSMAP study participant	Homo sapiens	NCBITAXON	NCBITaxon:9606	dorsolateral prefrontal cortex	UBERON	UBERON:0009834	late adult stage	UBERON	UBERON:0007222	20139562	The Religious order Study and the Memory and Aging Project (ROSMAP)	20139562_dorsolateral prefrontal cortex	dorsolateral prefrontal cortex
ROSMAP study participant	Homo sapiens	NCBITAXON	NCBITaxon:9606	lymphocyte	BTO	BTO:0000775	late adult stage	UBERON	UBERON:0007222	20139562	The Religious order Study and the Memory and Aging Project (ROSMAP)	20139562_lymphocyte	lymphocyte
ROSMAP study participant	Homo sapiens	NCBITAXON	NCBITaxon:9606	brain	BTO	BTO:0000142	late adult stage	UBERON	UBERON:0007222	20139850	The Religious order Study and the Memory and Aging Project (ROSMAP)	20139850_brain	brain
ROSMAP study participant	Homo sapiens	NCBITAXON	NCBITaxon:9606	dorsolateral prefrontal cortex	UBERON	UBERON:0009834	late adult stage	UBERON	UBERON:0007222	20139850	The Religious order Study and the Memory and Aging Project (ROSMAP)	20139850_dorsolateral prefrontal cortex	dorsolateral prefrontal cortex
ROSMAP study participant	Homo sapiens	NCBITAXON	NCBITaxon:9606	brain	BTO	BTO:0000142	late adult stage	UBERON	UBERON:0007222	20141228	The Religious order Study and the Memory and Aging Project (ROSMAP)	20141228_brain	brain
ROSMAP study participant	Homo sapiens	NCBITAXON	NCBITaxon:9606	dorsolateral prefrontal cortex	UBERON	UBERON:0009834	late adult stage	UBERON	UBERON:0007222	20141228	The Religious order Study and the Memory and Aging Project (ROSMAP)	20141228_dorsolateral prefrontal cortex	dorsolateral prefrontal cortex
ROSMAP study participant	Homo sapiens	NCBITAXON	NCBITaxon:9606	brain	BTO	BTO:0000142	late adult stage	UBERON	UBERON:0007222	20143248	The Religious order Study and the Memory and Aging Project (ROSMAP)	20143248_brain	brain
ROSMAP study participant	Homo sapiens	NCBITAXON	NCBITaxon:9606	dorsolateral prefrontal cortex	UBERON	UBERON:0009834	late adult stage	UBERON	UBERON:0007222	20143248	The Religious order Study and the Memory and Aging Project (ROSMAP)	20143248_dorsolateral prefrontal cortex	dorsolateral prefrontal cortex
ROSMAP study participant	Homo sapiens	NCBITAXON	NCBITaxon:9606	lymphocyte	BTO	BTO:0000775	late adult stage	UBERON	UBERON:0007222	20143248	The Religious order Study and the Memory and Aging Project (ROSMAP)	20143248_lymphocyte	lymphocyte
ROSMAP study participant	Homo sapiens	NCBITAXON	NCBITaxon:9606	brain	BTO	BTO:0000142	late adult stage	UBERON	UBERON:0007222	20147026	The Religious order Study and the Memory and Aging Project (ROSMAP)	20147026_brain	brain
ROSMAP study participant	Homo sapiens	NCBITAXON	NCBITaxon:9606	dorsolateral prefrontal cortex	UBERON	UBERON:0009834	late adult stage	UBERON	UBERON:0007222	20147026	The Religious order Study and the Memory and Aging Project (ROSMAP)	20147026_dorsolateral prefrontal cortex	dorsolateral prefrontal cortex
ROSMAP study participant	Homo sapiens	NCBITAXON	NCBITaxon:9606	brain	BTO	BTO:0000142	late adult stage	UBERON	UBERON:0007222	20147440	The Religious order Study and the Memory and Aging Project (ROSMAP)	20147440_brain	brain
ROSMAP study participant	Homo sapiens	NCBITAXON	NCBITaxon:9606	dorsolateral prefrontal cortex	UBERON	UBERON:0009834	late adult stage	UBERON	UBERON:0007222	20147440	The Religious order Study and the Memory and Aging Project (ROSMAP)	20147440_dorsolateral prefrontal cortex	dorsolateral prefrontal cortex
ROSMAP study participant	Homo sapiens	NCBITAXON	NCBITaxon:9606	brain	BTO	BTO:0000142	late adult stage	UBERON	UBERON:0007222	20148879	The Religious order Study and the Memory and Aging Project (ROSMAP)	20148879_brain	brain
ROSMAP study participant	Homo sapiens	NCBITAXON	NCBITaxon:9606	dorsolateral prefrontal cortex	UBERON	UBERON:0009834	late adult stage	UBERON	UBERON:0007222	20148879	The Religious order Study and the Memory and Aging Project (ROSMAP)	20148879_dorsolateral prefrontal cortex	dorsolateral prefrontal cortex
ROSMAP study participant	Homo sapiens	NCBITAXON	NCBITaxon:9606	brain	BTO	BTO:0000142	late adult stage	UBERON	UBERON:0007222	20149910	The Religious order Study and the Memory and Aging Project (ROSMAP)	20149910_brain	brain
ROSMAP study participant	Homo sapiens	NCBITAXON	NCBITaxon:9606	dorsolateral prefrontal cortex	UBERON	UBERON:0009834	late adult stage	UBERON	UBERON:0007222	20149910	The Religious order Study and the Memory and Aging Project (ROSMAP)	20149910_dorsolateral prefrontal cortex	dorsolateral prefrontal cortex
ROSMAP study participant	Homo sapiens	NCBITAXON	NCBITaxon:9606	brain	BTO	BTO:0000142	late adult stage	UBERON	UBERON:0007222	20151388	The Religious order Study and the Memory and Aging Project (ROSMAP)	20151388_brain	brain
ROSMAP study participant	Homo sapiens	NCBITAXON	NCBITaxon:9606	dorsolateral prefrontal cortex	UBERON	UBERON:0009834	late adult stage	UBERON	UBERON:0007222	20151388	The Religious order Study and the Memory and Aging Project (ROSMAP)	20151388_dorsolateral prefrontal cortex	dorsolateral prefrontal cortex
ROSMAP study participant	Homo sapiens	NCBITAXON	NCBITaxon:9606	lymphocyte	BTO	BTO:0000775	late adult stage	UBERON	UBERON:0007222	20151388	The Religious order Study and the Memory and Aging Project (ROSMAP)	20151388_lymphocyte	lymphocyte
ROSMAP study participant	Homo sapiens	NCBITAXON	NCBITaxon:9606	brain	BTO	BTO:0000142	late adult stage	UBERON	UBERON:0007222	20152393	The Religious order Study and the Memory and Aging Project (ROSMAP)	20152393_brain	brain
ROSMAP study participant	Homo sapiens	NCBITAXON	NCBITaxon:9606	dorsolateral prefrontal cortex	UBERON	UBERON:0009834	late adult stage	UBERON	UBERON:0007222	20152393	The Religious order Study and the Memory and Aging Project (ROSMAP)	20152393_dorsolateral prefrontal cortex	dorsolateral prefrontal cortex
ROSMAP study participant	Homo sapiens	NCBITAXON	NCBITaxon:9606	brain	BTO	BTO:0000142	late adult stage	UBERON	UBERON:0007222	20153010	The Religious order Study and the Memory and Aging Project (ROSMAP)	20153010_brain	brain
ROSMAP study participant	Homo sapiens	NCBITAXON	NCBITaxon:9606	lymphocyte	BTO	BTO:0000775	late adult stage	UBERON	UBERON:0007222	20153010	The Religious order Study and the Memory and Aging Project (ROSMAP)	20153010_lymphocyte	lymphocyte
ROSMAP study participant	Homo sapiens	NCBITAXON	NCBITaxon:9606	lymphocyte	BTO	BTO:0000775	late adult stage	UBERON	UBERON:0007222	20153272	The Religious order Study and the Memory and Aging Project (ROSMAP)	20153272_lymphocyte	lymphocyte
ROSMAP study participant	Homo sapiens	NCBITAXON	NCBITaxon:9606	lymphocyte	BTO	BTO:0000775	late adult stage	UBERON	UBERON:0007222	20153858	The Religious order Study and the Memory and Aging Project (ROSMAP)	20153858_lymphocyte	lymphocyte
ROSMAP study participant	Homo sapiens	NCBITAXON	NCBITaxon:9606	brain	BTO	BTO:0000142	late adult stage	UBERON	UBERON:0007222	20153984	The Religious order Study and the Memory and Aging Project (ROSMAP)	20153984_brain	brain
ROSMAP study participant	Homo sapiens	NCBITAXON	NCBITaxon:9606	lymphocyte	BTO	BTO:0000775	late adult stage	UBERON	UBERON:0007222	20153984	The Religious order Study and the Memory and Aging Project (ROSMAP)	20153984_lymphocyte	lymphocyte
ROSMAP study participant	Homo sapiens	NCBITAXON	NCBITaxon:9606	blood	BTO	BTO:0000089	late adult stage	UBERON	UBERON:0007222	20154287	The Religious order Study and the Memory and Aging Project (ROSMAP)	20154287_blood	blood
ROSMAP study participant	Homo sapiens	NCBITAXON	NCBITaxon:9606	brain	BTO	BTO:0000142	late adult stage	UBERON	UBERON:0007222	20154287	The Religious order Study and the Memory and Aging Project (ROSMAP)	20154287_brain	brain
ROSMAP study participant	Homo sapiens	NCBITAXON	NCBITaxon:9606	dorsolateral prefrontal cortex	UBERON	UBERON:0009834	late adult stage	UBERON	UBERON:0007222	20154287	The Religious order Study and the Memory and Aging Project (ROSMAP)	20154287_dorsolateral prefrontal cortex	dorsolateral prefrontal cortex
ROSMAP study participant	Homo sapiens	NCBITAXON	NCBITaxon:9606	brain	BTO	BTO:0000142	late adult stage	UBERON	UBERON:0007222	20156469	The Religious order Study and the Memory and Aging Project (ROSMAP)	20156469_brain	brain
ROSMAP study participant	Homo sapiens	NCBITAXON	NCBITaxon:9606	dorsolateral prefrontal cortex	UBERON	UBERON:0009834	late adult stage	UBERON	UBERON:0007222	20156469	The Religious order Study and the Memory and Aging Project (ROSMAP)	20156469_dorsolateral prefrontal cortex	dorsolateral prefrontal cortex
ROSMAP study participant	Homo sapiens	NCBITAXON	NCBITaxon:9606	blood	BTO	BTO:0000089	late adult stage	UBERON	UBERON:0007222	20160019	The Religious order Study and the Memory and Aging Project (ROSMAP)	20160019_blood	blood
ROSMAP study participant	Homo sapiens	NCBITAXON	NCBITaxon:9606	dorsolateral prefrontal cortex	UBERON	UBERON:0009834	late adult stage	UBERON	UBERON:0007222	20160019	The Religious order Study and the Memory and Aging Project (ROSMAP)	20160019_dorsolateral prefrontal cortex	dorsolateral prefrontal cortex
ROSMAP study participant	Homo sapiens	NCBITAXON	NCBITaxon:9606	lymphocyte	BTO	BTO:0000775	late adult stage	UBERON	UBERON:0007222	20160019	The Religious order Study and the Memory and Aging Project (ROSMAP)	20160019_lymphocyte	lymphocyte
ROSMAP study participant	Homo sapiens	NCBITAXON	NCBITaxon:9606	lymphocyte	BTO	BTO:0000775	late adult stage	UBERON	UBERON:0007222	20162877	The Religious order Study and the Memory and Aging Project (ROSMAP)	20162877_lymphocyte	lymphocyte
ROSMAP study participant	Homo sapiens	NCBITAXON	NCBITaxon:9606	blood	BTO	BTO:0000089	late adult stage	UBERON	UBERON:0007222	20164059	The Religious order Study and the Memory and Aging Project (ROSMAP)	20164059_blood	blood
ROSMAP study participant	Homo sapiens	NCBITAXON	NCBITaxon:9606	brain	BTO	BTO:0000142	late adult stage	UBERON	UBERON:0007222	20164059	The Religious order Study and the Memory and Aging Project (ROSMAP)	20164059_brain	brain
ROSMAP study participant	Homo sapiens	NCBITAXON	NCBITaxon:9606	dorsolateral prefrontal cortex	UBERON	UBERON:0009834	late adult stage	UBERON	UBERON:0007222	20164059	The Religious order Study and the Memory and Aging Project (ROSMAP)	20164059_dorsolateral prefrontal cortex	dorsolateral prefrontal cortex
ROSMAP study participant	Homo sapiens	NCBITAXON	NCBITaxon:9606	blood	BTO	BTO:0000089	late adult stage	UBERON	UBERON:0007222	20165190	The Religious order Study and the Memory and Aging Project (ROSMAP)	20165190_blood	blood
ROSMAP study participant	Homo sapiens	NCBITAXON	NCBITaxon:9606	brain	BTO	BTO:0000142	late adult stage	UBERON	UBERON:0007222	20165190	The Religious order Study and the Memory and Aging Project (ROSMAP)	20165190_brain	brain
ROSMAP study participant	Homo sapiens	NCBITAXON	NCBITaxon:9606	brain	BTO	BTO:0000142	late adult stage	UBERON	UBERON:0007222	20170043	The Religious order Study and the Memory and Aging Project (ROSMAP)	20170043_brain	brain
ROSMAP study participant	Homo sapiens	NCBITAXON	NCBITaxon:9606	dorsolateral prefrontal cortex	UBERON	UBERON:0009834	late adult stage	UBERON	UBERON:0007222	20170043	The Religious order Study and the Memory and Aging Project (ROSMAP)	20170043_dorsolateral prefrontal cortex	dorsolateral prefrontal cortex
ROSMAP study participant	Homo sapiens	NCBITAXON	NCBITaxon:9606	blood	BTO	BTO:0000089	late adult stage	UBERON	UBERON:0007222	20170179	The Religious order Study and the Memory and Aging Project (ROSMAP)	20170179_blood	blood
ROSMAP study participant	Homo sapiens	NCBITAXON	NCBITaxon:9606	lymphocyte	BTO	BTO:0000775	late adult stage	UBERON	UBERON:0007222	20170179	The Religious order Study and the Memory and Aging Project (ROSMAP)	20170179_lymphocyte	lymphocyte
ROSMAP study participant	Homo sapiens	NCBITAXON	NCBITaxon:9606	lymphocyte	BTO	BTO:0000775	late adult stage	UBERON	UBERON:0007222	20170917	The Religious order Study and the Memory and Aging Project (ROSMAP)	20170917_lymphocyte	lymphocyte
ROSMAP study participant	Homo sapiens	NCBITAXON	NCBITaxon:9606	lymphocyte	BTO	BTO:0000775	late adult stage	UBERON	UBERON:0007222	20171346	The Religious order Study and the Memory and Aging Project (ROSMAP)	20171346_lymphocyte	lymphocyte
ROSMAP study participant	Homo sapiens	NCBITAXON	NCBITaxon:9606	brain	BTO	BTO:0000142	late adult stage	UBERON	UBERON:0007222	20171508	The Religious order Study and the Memory and Aging Project (ROSMAP)	20171508_brain	brain
ROSMAP study participant	Homo sapiens	NCBITAXON	NCBITaxon:9606	dorsolateral prefrontal cortex	UBERON	UBERON:0009834	late adult stage	UBERON	UBERON:0007222	20171508	The Religious order Study and the Memory and Aging Project (ROSMAP)	20171508_dorsolateral prefrontal cortex	dorsolateral prefrontal cortex
ROSMAP study participant	Homo sapiens	NCBITAXON	NCBITaxon:9606	lymphocyte	BTO	BTO:0000775	late adult stage	UBERON	UBERON:0007222	20173104	The Religious order Study and the Memory and Aging Project (ROSMAP)	20173104_lymphocyte	lymphocyte
ROSMAP study participant	Homo sapiens	NCBITAXON	NCBITaxon:9606	blood	BTO	BTO:0000089	late adult stage	UBERON	UBERON:0007222	20173942	The Religious order Study and the Memory and Aging Project (ROSMAP)	20173942_blood	blood
ROSMAP study participant	Homo sapiens	NCBITAXON	NCBITaxon:9606	dorsolateral prefrontal cortex	UBERON	UBERON:0009834	late adult stage	UBERON	UBERON:0007222	20173942	The Religious order Study and the Memory and Aging Project (ROSMAP)	20173942_dorsolateral prefrontal cortex	dorsolateral prefrontal cortex
ROSMAP study participant	Homo sapiens	NCBITAXON	NCBITaxon:9606	lymphocyte	BTO	BTO:0000775	late adult stage	UBERON	UBERON:0007222	20173942	The Religious order Study and the Memory and Aging Project (ROSMAP)	20173942_lymphocyte	lymphocyte
ROSMAP study participant	Homo sapiens	NCBITAXON	NCBITaxon:9606	brain	BTO	BTO:0000142	late adult stage	UBERON	UBERON:0007222	20174533	The Religious order Study and the Memory and Aging Project (ROSMAP)	20174533_brain	brain
ROSMAP study participant	Homo sapiens	NCBITAXON	NCBITaxon:9606	dorsolateral prefrontal cortex	UBERON	UBERON:0009834	late adult stage	UBERON	UBERON:0007222	20174533	The Religious order Study and the Memory and Aging Project (ROSMAP)	20174533_dorsolateral prefrontal cortex	dorsolateral prefrontal cortex
ROSMAP study participant	Homo sapiens	NCBITAXON	NCBITaxon:9606	brain	BTO	BTO:0000142	late adult stage	UBERON	UBERON:0007222	20177306	The Religious order Study and the Memory and Aging Project (ROSMAP)	20177306_brain	brain
ROSMAP study participant	Homo sapiens	NCBITAXON	NCBITaxon:9606	lymphocyte	BTO	BTO:0000775	late adult stage	UBERON	UBERON:0007222	20177306	The Religious order Study and the Memory and Aging Project (ROSMAP)	20177306_lymphocyte	lymphocyte
ROSMAP study participant	Homo sapiens	NCBITAXON	NCBITaxon:9606	brain	BTO	BTO:0000142	late adult stage	UBERON	UBERON:0007222	20177982	The Religious order Study and the Memory and Aging Project (ROSMAP)	20177982_brain	brain
ROSMAP study participant	Homo sapiens	NCBITAXON	NCBITaxon:9606	dorsolateral prefrontal cortex	UBERON	UBERON:0009834	late adult stage	UBERON	UBERON:0007222	20177982	The Religious order Study and the Memory and Aging Project (ROSMAP)	20177982_dorsolateral prefrontal cortex	dorsolateral prefrontal cortex
ROSMAP study participant	Homo sapiens	NCBITAXON	NCBITaxon:9606	lymphocyte	BTO	BTO:0000775	late adult stage	UBERON	UBERON:0007222	20178159	The Religious order Study and the Memory and Aging Project (ROSMAP)	20178159_lymphocyte	lymphocyte
ROSMAP study participant	Homo sapiens	NCBITAXON	NCBITaxon:9606	brain	BTO	BTO:0000142	late adult stage	UBERON	UBERON:0007222	20178447	The Religious order Study and the Memory and Aging Project (ROSMAP)	20178447_brain	brain
ROSMAP study participant	Homo sapiens	NCBITAXON	NCBITaxon:9606	dorsolateral prefrontal cortex	UBERON	UBERON:0009834	late adult stage	UBERON	UBERON:0007222	20178447	The Religious order Study and the Memory and Aging Project (ROSMAP)	20178447_dorsolateral prefrontal cortex	dorsolateral prefrontal cortex
ROSMAP study participant	Homo sapiens	NCBITAXON	NCBITaxon:9606	lymphocyte	BTO	BTO:0000775	late adult stage	UBERON	UBERON:0007222	20178447	The Religious order Study and the Memory and Aging Project (ROSMAP)	20178447_lymphocyte	lymphocyte
ROSMAP study participant	Homo sapiens	NCBITAXON	NCBITaxon:9606	brain	BTO	BTO:0000142	late adult stage	UBERON	UBERON:0007222	20179164	The Religious order Study and the Memory and Aging Project (ROSMAP)	20179164_brain	brain
ROSMAP study participant	Homo sapiens	NCBITAXON	NCBITaxon:9606	dorsolateral prefrontal cortex	UBERON	UBERON:0009834	late adult stage	UBERON	UBERON:0007222	20179164	The Religious order Study and the Memory and Aging Project (ROSMAP)	20179164_dorsolateral prefrontal cortex	dorsolateral prefrontal cortex
ROSMAP study participant	Homo sapiens	NCBITAXON	NCBITaxon:9606	blood	BTO	BTO:0000089	late adult stage	UBERON	UBERON:0007222	20180815	The Religious order Study and the Memory and Aging Project (ROSMAP)	20180815_blood	blood
ROSMAP study participant	Homo sapiens	NCBITAXON	NCBITaxon:9606	brain	BTO	BTO:0000142	late adult stage	UBERON	UBERON:0007222	20180815	The Religious order Study and the Memory and Aging Project (ROSMAP)	20180815_brain	brain
ROSMAP study participant	Homo sapiens	NCBITAXON	NCBITaxon:9606	dorsolateral prefrontal cortex	UBERON	UBERON:0009834	late adult stage	UBERON	UBERON:0007222	20180815	The Religious order Study and the Memory and Aging Project (ROSMAP)	20180815_dorsolateral prefrontal cortex	dorsolateral prefrontal cortex
ROSMAP study participant	Homo sapiens	NCBITAXON	NCBITaxon:9606	blood	BTO	BTO:0000089	late adult stage	UBERON	UBERON:0007222	20185860	The Religious order Study and the Memory and Aging Project (ROSMAP)	20185860_blood	blood
ROSMAP study participant	Homo sapiens	NCBITAXON	NCBITaxon:9606	brain	BTO	BTO:0000142	late adult stage	UBERON	UBERON:0007222	20185860	The Religious order Study and the Memory and Aging Project (ROSMAP)	20185860_brain	brain
ROSMAP study participant	Homo sapiens	NCBITAXON	NCBITaxon:9606	dorsolateral prefrontal cortex	UBERON	UBERON:0009834	late adult stage	UBERON	UBERON:0007222	20185860	The Religious order Study and the Memory and Aging Project (ROSMAP)	20185860_dorsolateral prefrontal cortex	dorsolateral prefrontal cortex
ROSMAP study participant	Homo sapiens	NCBITAXON	NCBITaxon:9606	blood	BTO	BTO:0000089	late adult stage	UBERON	UBERON:0007222	20186901	The Religious order Study and the Memory and Aging Project (ROSMAP)	20186901_blood	blood
ROSMAP study participant	Homo sapiens	NCBITAXON	NCBITaxon:9606	dorsolateral prefrontal cortex	UBERON	UBERON:0009834	late adult stage	UBERON	UBERON:0007222	20186901	The Religious order Study and the Memory and Aging Project (ROSMAP)	20186901_dorsolateral prefrontal cortex	dorsolateral prefrontal cortex
ROSMAP study participant	Homo sapiens	NCBITAXON	NCBITaxon:9606	brain	BTO	BTO:0000142	late adult stage	UBERON	UBERON:0007222	20187042	The Religious order Study and the Memory and Aging Project (ROSMAP)	20187042_brain	brain
ROSMAP study participant	Homo sapiens	NCBITAXON	NCBITaxon:9606	dorsolateral prefrontal cortex	UBERON	UBERON:0009834	late adult stage	UBERON	UBERON:0007222	20187042	The Religious order Study and the Memory and Aging Project (ROSMAP)	20187042_dorsolateral prefrontal cortex	dorsolateral prefrontal cortex
ROSMAP study participant	Homo sapiens	NCBITAXON	NCBITaxon:9606	blood	BTO	BTO:0000089	late adult stage	UBERON	UBERON:0007222	20187204	The Religious order Study and the Memory and Aging Project (ROSMAP)	20187204_blood	blood
ROSMAP study participant	Homo sapiens	NCBITAXON	NCBITaxon:9606	lymphocyte	BTO	BTO:0000775	late adult stage	UBERON	UBERON:0007222	20187204	The Religious order Study and the Memory and Aging Project (ROSMAP)	20187204_lymphocyte	lymphocyte
ROSMAP study participant	Homo sapiens	NCBITAXON	NCBITaxon:9606	blood	BTO	BTO:0000089	late adult stage	UBERON	UBERON:0007222	20191566	The Religious order Study and the Memory and Aging Project (ROSMAP)	20191566_blood	blood
ROSMAP study participant	Homo sapiens	NCBITAXON	NCBITaxon:9606	dorsolateral prefrontal cortex	UBERON	UBERON:0009834	late adult stage	UBERON	UBERON:0007222	20191566	The Religious order Study and the Memory and Aging Project (ROSMAP)	20191566_dorsolateral prefrontal cortex	dorsolateral prefrontal cortex
ROSMAP study participant	Homo sapiens	NCBITAXON	NCBITaxon:9606	lymphocyte	BTO	BTO:0000775	late adult stage	UBERON	UBERON:0007222	20191566	The Religious order Study and the Memory and Aging Project (ROSMAP)	20191566_lymphocyte	lymphocyte
ROSMAP study participant	Homo sapiens	NCBITAXON	NCBITaxon:9606	blood	BTO	BTO:0000089	late adult stage	UBERON	UBERON:0007222	20194465	The Religious order Study and the Memory and Aging Project (ROSMAP)	20194465_blood	blood
ROSMAP study participant	Homo sapiens	NCBITAXON	NCBITaxon:9606	brain	BTO	BTO:0000142	late adult stage	UBERON	UBERON:0007222	20194465	The Religious order Study and the Memory and Aging Project (ROSMAP)	20194465_brain	brain
ROSMAP study participant	Homo sapiens	NCBITAXON	NCBITaxon:9606	dorsolateral prefrontal cortex	UBERON	UBERON:0009834	late adult stage	UBERON	UBERON:0007222	20194465	The Religious order Study and the Memory and Aging Project (ROSMAP)	20194465_dorsolateral prefrontal cortex	dorsolateral prefrontal cortex
ROSMAP study participant	Homo sapiens	NCBITAXON	NCBITaxon:9606	brain	BTO	BTO:0000142	late adult stage	UBERON	UBERON:0007222	20195344	The Religious order Study and the Memory and Aging Project (ROSMAP)	20195344_brain	brain
ROSMAP study participant	Homo sapiens	NCBITAXON	NCBITaxon:9606	dorsolateral prefrontal cortex	UBERON	UBERON:0009834	late adult stage	UBERON	UBERON:0007222	20195344	The Religious order Study and the Memory and Aging Project (ROSMAP)	20195344_dorsolateral prefrontal cortex	dorsolateral prefrontal cortex
ROSMAP study participant	Homo sapiens	NCBITAXON	NCBITaxon:9606	blood	BTO	BTO:0000089	late adult stage	UBERON	UBERON:0007222	20197076	The Religious order Study and the Memory and Aging Project (ROSMAP)	20197076_blood	blood
ROSMAP study participant	Homo sapiens	NCBITAXON	NCBITaxon:9606	blood	BTO	BTO:0000089	late adult stage	UBERON	UBERON:0007222	20197364	The Religious order Study and the Memory and Aging Project (ROSMAP)	20197364_blood	blood
ROSMAP study participant	Homo sapiens	NCBITAXON	NCBITaxon:9606	dorsolateral prefrontal cortex	UBERON	UBERON:0009834	late adult stage	UBERON	UBERON:0007222	20197364	The Religious order Study and the Memory and Aging Project (ROSMAP)	20197364_dorsolateral prefrontal cortex	dorsolateral prefrontal cortex
ROSMAP study participant	Homo sapiens	NCBITAXON	NCBITaxon:9606	lymphocyte	BTO	BTO:0000775	late adult stage	UBERON	UBERON:0007222	20197364	The Religious order Study and the Memory and Aging Project (ROSMAP)	20197364_lymphocyte	lymphocyte
ROSMAP study participant	Homo sapiens	NCBITAXON	NCBITaxon:9606	lymphocyte	BTO	BTO:0000775	late adult stage	UBERON	UBERON:0007222	20197652	The Religious order Study and the Memory and Aging Project (ROSMAP)	20197652_lymphocyte	lymphocyte
ROSMAP study participant	Homo sapiens	NCBITAXON	NCBITaxon:9606	brain	BTO	BTO:0000142	late adult stage	UBERON	UBERON:0007222	20201189	The Religious order Study and the Memory and Aging Project (ROSMAP)	20201189_brain	brain
ROSMAP study participant	Homo sapiens	NCBITAXON	NCBITaxon:9606	dorsolateral prefrontal cortex	UBERON	UBERON:0009834	late adult stage	UBERON	UBERON:0007222	20201189	The Religious order Study and the Memory and Aging Project (ROSMAP)	20201189_dorsolateral prefrontal cortex	dorsolateral prefrontal cortex
ROSMAP study participant	Homo sapiens	NCBITAXON	NCBITaxon:9606	blood	BTO	BTO:0000089	late adult stage	UBERON	UBERON:0007222	20201891	The Religious order Study and the Memory and Aging Project (ROSMAP)	20201891_blood	blood
ROSMAP study participant	Homo sapiens	NCBITAXON	NCBITaxon:9606	lymphocyte	BTO	BTO:0000775	late adult stage	UBERON	UBERON:0007222	20201891	The Religious order Study and the Memory and Aging Project (ROSMAP)	20201891_lymphocyte	lymphocyte
ROSMAP study participant	Homo sapiens	NCBITAXON	NCBITaxon:9606	blood	BTO	BTO:0000089	late adult stage	UBERON	UBERON:0007222	20201927	The Religious order Study and the Memory and Aging Project (ROSMAP)	20201927_blood	blood
ROSMAP study participant	Homo sapiens	NCBITAXON	NCBITaxon:9606	dorsolateral prefrontal cortex	UBERON	UBERON:0009834	late adult stage	UBERON	UBERON:0007222	20201927	The Religious order Study and the Memory and Aging Project (ROSMAP)	20201927_dorsolateral prefrontal cortex	dorsolateral prefrontal cortex
ROSMAP study participant	Homo sapiens	NCBITAXON	NCBITaxon:9606	lymphocyte	BTO	BTO:0000775	late adult stage	UBERON	UBERON:0007222	20201927	The Religious order Study and the Memory and Aging Project (ROSMAP)	20201927_lymphocyte	lymphocyte
ROSMAP study participant	Homo sapiens	NCBITAXON	NCBITaxon:9606	blood	BTO	BTO:0000089	late adult stage	UBERON	UBERON:0007222	20202806	The Religious order Study and the Memory and Aging Project (ROSMAP)	20202806_blood	blood
ROSMAP study participant	Homo sapiens	NCBITAXON	NCBITaxon:9606	lymphocyte	BTO	BTO:0000775	late adult stage	UBERON	UBERON:0007222	20202806	The Religious order Study and the Memory and Aging Project (ROSMAP)	20202806_lymphocyte	lymphocyte
ROSMAP study participant	Homo sapiens	NCBITAXON	NCBITaxon:9606	blood	BTO	BTO:0000089	late adult stage	UBERON	UBERON:0007222	20204114	The Religious order Study and the Memory and Aging Project (ROSMAP)	20204114_blood	blood
ROSMAP study participant	Homo sapiens	NCBITAXON	NCBITaxon:9606	lymphocyte	BTO	BTO:0000775	late adult stage	UBERON	UBERON:0007222	20204114	The Religious order Study and the Memory and Aging Project (ROSMAP)	20204114_lymphocyte	lymphocyte
ROSMAP study participant	Homo sapiens	NCBITAXON	NCBITaxon:9606	brain	BTO	BTO:0000142	late adult stage	UBERON	UBERON:0007222	20204538	The Religious order Study and the Memory and Aging Project (ROSMAP)	20204538_brain	brain
ROSMAP study participant	Homo sapiens	NCBITAXON	NCBITaxon:9606	dorsolateral prefrontal cortex	UBERON	UBERON:0009834	late adult stage	UBERON	UBERON:0007222	20204538	The Religious order Study and the Memory and Aging Project (ROSMAP)	20204538_dorsolateral prefrontal cortex	dorsolateral prefrontal cortex
ROSMAP study participant	Homo sapiens	NCBITAXON	NCBITaxon:9606	blood	BTO	BTO:0000089	late adult stage	UBERON	UBERON:0007222	20205705	The Religious order Study and the Memory and Aging Project (ROSMAP)	20205705_blood	blood
ROSMAP study participant	Homo sapiens	NCBITAXON	NCBITaxon:9606	dorsolateral prefrontal cortex	UBERON	UBERON:0009834	late adult stage	UBERON	UBERON:0007222	20205705	The Religious order Study and the Memory and Aging Project (ROSMAP)	20205705_dorsolateral prefrontal cortex	dorsolateral prefrontal cortex
ROSMAP study participant	Homo sapiens	NCBITAXON	NCBITaxon:9606	lymphocyte	BTO	BTO:0000775	late adult stage	UBERON	UBERON:0007222	20205705	The Religious order Study and the Memory and Aging Project (ROSMAP)	20205705_lymphocyte	lymphocyte
ROSMAP study participant	Homo sapiens	NCBITAXON	NCBITaxon:9606	brain	BTO	BTO:0000142	late adult stage	UBERON	UBERON:0007222	20207013	The Religious order Study and the Memory and Aging Project (ROSMAP)	20207013_brain	brain
ROSMAP study participant	Homo sapiens	NCBITAXON	NCBITaxon:9606	dorsolateral prefrontal cortex	UBERON	UBERON:0009834	late adult stage	UBERON	UBERON:0007222	20207013	The Religious order Study and the Memory and Aging Project (ROSMAP)	20207013_dorsolateral prefrontal cortex	dorsolateral prefrontal cortex
ROSMAP study participant	Homo sapiens	NCBITAXON	NCBITaxon:9606	lymphocyte	BTO	BTO:0000775	late adult stage	UBERON	UBERON:0007222	20207013	The Religious order Study and the Memory and Aging Project (ROSMAP)	20207013_lymphocyte	lymphocyte
ROSMAP study participant	Homo sapiens	NCBITAXON	NCBITaxon:9606	blood	BTO	BTO:0000089	late adult stage	UBERON	UBERON:0007222	20207437	The Religious order Study and the Memory and Aging Project (ROSMAP)	20207437_blood	blood
ROSMAP study participant	Homo sapiens	NCBITAXON	NCBITaxon:9606	lymphocyte	BTO	BTO:0000775	late adult stage	UBERON	UBERON:0007222	20207437	The Religious order Study and the Memory and Aging Project (ROSMAP)	20207437_lymphocyte	lymphocyte
ROSMAP study participant	Homo sapiens	NCBITAXON	NCBITaxon:9606	blood	BTO	BTO:0000089	late adult stage	UBERON	UBERON:0007222	20208992	The Religious order Study and the Memory and Aging Project (ROSMAP)	20208992_blood	blood
ROSMAP study participant	Homo sapiens	NCBITAXON	NCBITaxon:9606	lymphocyte	BTO	BTO:0000775	late adult stage	UBERON	UBERON:0007222	20208992	The Religious order Study and the Memory and Aging Project (ROSMAP)	20208992_lymphocyte	lymphocyte
ROSMAP study participant	Homo sapiens	NCBITAXON	NCBITaxon:9606	lymphocyte	BTO	BTO:0000775	late adult stage	UBERON	UBERON:0007222	20212416	The Religious order Study and the Memory and Aging Project (ROSMAP)	20212416_lymphocyte	lymphocyte
ROSMAP study participant	Homo sapiens	NCBITAXON	NCBITaxon:9606	brain	BTO	BTO:0000142	late adult stage	UBERON	UBERON:0007222	20214850	The Religious order Study and the Memory and Aging Project (ROSMAP)	20214850_brain	brain
ROSMAP study participant	Homo sapiens	NCBITAXON	NCBITaxon:9606	dorsolateral prefrontal cortex	UBERON	UBERON:0009834	late adult stage	UBERON	UBERON:0007222	20214850	The Religious order Study and the Memory and Aging Project (ROSMAP)	20214850_dorsolateral prefrontal cortex	dorsolateral prefrontal cortex
ROSMAP study participant	Homo sapiens	NCBITAXON	NCBITaxon:9606	lymphocyte	BTO	BTO:0000775	late adult stage	UBERON	UBERON:0007222	20218890	The Religious order Study and the Memory and Aging Project (ROSMAP)	20218890_lymphocyte	lymphocyte
ROSMAP study participant	Homo sapiens	NCBITAXON	NCBITaxon:9606	lymphocyte	BTO	BTO:0000775	late adult stage	UBERON	UBERON:0007222	20219643	The Religious order Study and the Memory and Aging Project (ROSMAP)	20219643_lymphocyte	lymphocyte
ROSMAP study participant	Homo sapiens	NCBITAXON	NCBITaxon:9606	brain	BTO	BTO:0000142	late adult stage	UBERON	UBERON:0007222	20219931	The Religious order Study and the Memory and Aging Project (ROSMAP)	20219931_brain	brain
ROSMAP study participant	Homo sapiens	NCBITAXON	NCBITaxon:9606	dorsolateral prefrontal cortex	UBERON	UBERON:0009834	late adult stage	UBERON	UBERON:0007222	20219931	The Religious order Study and the Memory and Aging Project (ROSMAP)	20219931_dorsolateral prefrontal cortex	dorsolateral prefrontal cortex
ROSMAP study participant	Homo sapiens	NCBITAXON	NCBITaxon:9606	lymphocyte	BTO	BTO:0000775	late adult stage	UBERON	UBERON:0007222	20219931	The Religious order Study and the Memory and Aging Project (ROSMAP)	20219931_lymphocyte	lymphocyte
ROSMAP study participant	Homo sapiens	NCBITAXON	NCBITaxon:9606	blood	BTO	BTO:0000089	late adult stage	UBERON	UBERON:0007222	20220420	The Religious order Study and the Memory and Aging Project (ROSMAP)	20220420_blood	blood
ROSMAP study participant	Homo sapiens	NCBITAXON	NCBITaxon:9606	brain	BTO	BTO:0000142	late adult stage	UBERON	UBERON:0007222	20220420	The Religious order Study and the Memory and Aging Project (ROSMAP)	20220420_brain	brain
ROSMAP study participant	Homo sapiens	NCBITAXON	NCBITaxon:9606	blood	BTO	BTO:0000089	late adult stage	UBERON	UBERON:0007222	20221273	The Religious order Study and the Memory and Aging Project (ROSMAP)	20221273_blood	blood
ROSMAP study participant	Homo sapiens	NCBITAXON	NCBITaxon:9606	brain	BTO	BTO:0000142	late adult stage	UBERON	UBERON:0007222	20221273	The Religious order Study and the Memory and Aging Project (ROSMAP)	20221273_brain	brain
ROSMAP study participant	Homo sapiens	NCBITAXON	NCBITaxon:9606	dorsolateral prefrontal cortex	UBERON	UBERON:0009834	late adult stage	UBERON	UBERON:0007222	20221273	The Religious order Study and the Memory and Aging Project (ROSMAP)	20221273_dorsolateral prefrontal cortex	dorsolateral prefrontal cortex
ROSMAP study participant	Homo sapiens	NCBITAXON	NCBITaxon:9606	lymphocyte	BTO	BTO:0000775	late adult stage	UBERON	UBERON:0007222	20222990	The Religious order Study and the Memory and Aging Project (ROSMAP)	20222990_lymphocyte	lymphocyte
ROSMAP study participant	Homo sapiens	NCBITAXON	NCBITaxon:9606	brain	BTO	BTO:0000142	late adult stage	UBERON	UBERON:0007222	20223455	The Religious order Study and the Memory and Aging Project (ROSMAP)	20223455_brain	brain
ROSMAP study participant	Homo sapiens	NCBITAXON	NCBITaxon:9606	lymphocyte	BTO	BTO:0000775	late adult stage	UBERON	UBERON:0007222	20223455	The Religious order Study and the Memory and Aging Project (ROSMAP)	20223455_lymphocyte	lymphocyte
ROSMAP study participant	Homo sapiens	NCBITAXON	NCBITaxon:9606	blood	BTO	BTO:0000089	late adult stage	UBERON	UBERON:0007222	20223617	The Religious order Study and the Memory and Aging Project (ROSMAP)	20223617_blood	blood
ROSMAP study participant	Homo sapiens	NCBITAXON	NCBITaxon:9606	dorsolateral prefrontal cortex	UBERON	UBERON:0009834	late adult stage	UBERON	UBERON:0007222	20223617	The Religious order Study and the Memory and Aging Project (ROSMAP)	20223617_dorsolateral prefrontal cortex	dorsolateral prefrontal cortex
ROSMAP study participant	Homo sapiens	NCBITAXON	NCBITaxon:9606	lymphocyte	BTO	BTO:0000775	late adult stage	UBERON	UBERON:0007222	20223617	The Religious order Study and the Memory and Aging Project (ROSMAP)	20223617_lymphocyte	lymphocyte
ROSMAP study participant	Homo sapiens	NCBITAXON	NCBITaxon:9606	blood	BTO	BTO:0000089	late adult stage	UBERON	UBERON:0007222	20224046	The Religious order Study and the Memory and Aging Project (ROSMAP)	20224046_blood	blood
ROSMAP study participant	Homo sapiens	NCBITAXON	NCBITaxon:9606	lymphocyte	BTO	BTO:0000775	late adult stage	UBERON	UBERON:0007222	20224046	The Religious order Study and the Memory and Aging Project (ROSMAP)	20224046_lymphocyte	lymphocyte
ROSMAP study participant	Homo sapiens	NCBITAXON	NCBITaxon:9606	lymphocyte	BTO	BTO:0000775	late adult stage	UBERON	UBERON:0007222	20224208	The Religious order Study and the Memory and Aging Project (ROSMAP)	20224208_lymphocyte	lymphocyte
ROSMAP study participant	Homo sapiens	NCBITAXON	NCBITaxon:9606	brain	BTO	BTO:0000142	late adult stage	UBERON	UBERON:0007222	20225051	The Religious order Study and the Memory and Aging Project (ROSMAP)	20225051_brain	brain
ROSMAP study participant	Homo sapiens	NCBITAXON	NCBITaxon:9606	dorsolateral prefrontal cortex	UBERON	UBERON:0009834	late adult stage	UBERON	UBERON:0007222	20225051	The Religious order Study and the Memory and Aging Project (ROSMAP)	20225051_dorsolateral prefrontal cortex	dorsolateral prefrontal cortex
ROSMAP study participant	Homo sapiens	NCBITAXON	NCBITaxon:9606	lymphocyte	BTO	BTO:0000775	late adult stage	UBERON	UBERON:0007222	20225051	The Religious order Study and the Memory and Aging Project (ROSMAP)	20225051_lymphocyte	lymphocyte
ROSMAP study participant	Homo sapiens	NCBITAXON	NCBITaxon:9606	blood	BTO	BTO:0000089	late adult stage	UBERON	UBERON:0007222	20225925	The Religious order Study and the Memory and Aging Project (ROSMAP)	20225925_blood	blood
ROSMAP study participant	Homo sapiens	NCBITAXON	NCBITaxon:9606	brain	BTO	BTO:0000142	late adult stage	UBERON	UBERON:0007222	20225925	The Religious order Study and the Memory and Aging Project (ROSMAP)	20225925_brain	brain
ROSMAP study participant	Homo sapiens	NCBITAXON	NCBITaxon:9606	dorsolateral prefrontal cortex	UBERON	UBERON:0009834	late adult stage	UBERON	UBERON:0007222	20225925	The Religious order Study and the Memory and Aging Project (ROSMAP)	20225925_dorsolateral prefrontal cortex	dorsolateral prefrontal cortex
ROSMAP study participant	Homo sapiens	NCBITAXON	NCBITaxon:9606	brain	BTO	BTO:0000142	late adult stage	UBERON	UBERON:0007222	20232186	The Religious order Study and the Memory and Aging Project (ROSMAP)	20232186_brain	brain
ROSMAP study participant	Homo sapiens	NCBITAXON	NCBITaxon:9606	dorsolateral prefrontal cortex	UBERON	UBERON:0009834	late adult stage	UBERON	UBERON:0007222	20232186	The Religious order Study and the Memory and Aging Project (ROSMAP)	20232186_dorsolateral prefrontal cortex	dorsolateral prefrontal cortex
ROSMAP study participant	Homo sapiens	NCBITAXON	NCBITaxon:9606	lymphocyte	BTO	BTO:0000775	late adult stage	UBERON	UBERON:0007222	20232186	The Religious order Study and the Memory and Aging Project (ROSMAP)	20232186_lymphocyte	lymphocyte
ROSMAP study participant	Homo sapiens	NCBITAXON	NCBITaxon:9606	brain	BTO	BTO:0000142	late adult stage	UBERON	UBERON:0007222	20232474	The Religious order Study and the Memory and Aging Project (ROSMAP)	20232474_brain	brain
ROSMAP study participant	Homo sapiens	NCBITAXON	NCBITaxon:9606	dorsolateral prefrontal cortex	UBERON	UBERON:0009834	late adult stage	UBERON	UBERON:0007222	20232474	The Religious order Study and the Memory and Aging Project (ROSMAP)	20232474_dorsolateral prefrontal cortex	dorsolateral prefrontal cortex
ROSMAP study participant	Homo sapiens	NCBITAXON	NCBITaxon:9606	blood	BTO	BTO:0000089	late adult stage	UBERON	UBERON:0007222	20233939	The Religious order Study and the Memory and Aging Project (ROSMAP)	20233939_blood	blood
ROSMAP study participant	Homo sapiens	NCBITAXON	NCBITaxon:9606	brain	BTO	BTO:0000142	late adult stage	UBERON	UBERON:0007222	20233939	The Religious order Study and the Memory and Aging Project (ROSMAP)	20233939_brain	brain
ROSMAP study participant	Homo sapiens	NCBITAXON	NCBITaxon:9606	dorsolateral prefrontal cortex	UBERON	UBERON:0009834	late adult stage	UBERON	UBERON:0007222	20233939	The Religious order Study and the Memory and Aging Project (ROSMAP)	20233939_dorsolateral prefrontal cortex	dorsolateral prefrontal cortex
ROSMAP study participant	Homo sapiens	NCBITAXON	NCBITaxon:9606	blood	BTO	BTO:0000089	late adult stage	UBERON	UBERON:0007222	20234818	The Religious order Study and the Memory and Aging Project (ROSMAP)	20234818_blood	blood
ROSMAP study participant	Homo sapiens	NCBITAXON	NCBITaxon:9606	lymphocyte	BTO	BTO:0000775	late adult stage	UBERON	UBERON:0007222	20234818	The Religious order Study and the Memory and Aging Project (ROSMAP)	20234818_lymphocyte	lymphocyte
ROSMAP study participant	Homo sapiens	NCBITAXON	NCBITaxon:9606	lymphocyte	BTO	BTO:0000775	late adult stage	UBERON	UBERON:0007222	20235373	The Religious order Study and the Memory and Aging Project (ROSMAP)	20235373_lymphocyte	lymphocyte
ROSMAP study participant	Homo sapiens	NCBITAXON	NCBITaxon:9606	brain	BTO	BTO:0000142	late adult stage	UBERON	UBERON:0007222	20236838	The Religious order Study and the Memory and Aging Project (ROSMAP)	20236838_brain	brain
ROSMAP study participant	Homo sapiens	NCBITAXON	NCBITaxon:9606	dorsolateral prefrontal cortex	UBERON	UBERON:0009834	late adult stage	UBERON	UBERON:0007222	20236838	The Religious order Study and the Memory and Aging Project (ROSMAP)	20236838_dorsolateral prefrontal cortex	dorsolateral prefrontal cortex
ROSMAP study participant	Homo sapiens	NCBITAXON	NCBITaxon:9606	brain	BTO	BTO:0000142	late adult stage	UBERON	UBERON:0007222	20237131	The Religious order Study and the Memory and Aging Project (ROSMAP)	20237131_brain	brain
ROSMAP study participant	Homo sapiens	NCBITAXON	NCBITaxon:9606	brain	BTO	BTO:0000142	late adult stage	UBERON	UBERON:0007222	20239863	The Religious order Study and the Memory and Aging Project (ROSMAP)	20239863_brain	brain
ROSMAP study participant	Homo sapiens	NCBITAXON	NCBITaxon:9606	lymphocyte	BTO	BTO:0000775	late adult stage	UBERON	UBERON:0007222	20239863	The Religious order Study and the Memory and Aging Project (ROSMAP)	20239863_lymphocyte	lymphocyte
ROSMAP study participant	Homo sapiens	NCBITAXON	NCBITaxon:9606	brain	BTO	BTO:0000142	late adult stage	UBERON	UBERON:0007222	20240514	The Religious order Study and the Memory and Aging Project (ROSMAP)	20240514_brain	brain
ROSMAP study participant	Homo sapiens	NCBITAXON	NCBITaxon:9606	dorsolateral prefrontal cortex	UBERON	UBERON:0009834	late adult stage	UBERON	UBERON:0007222	20240514	The Religious order Study and the Memory and Aging Project (ROSMAP)	20240514_dorsolateral prefrontal cortex	dorsolateral prefrontal cortex
ROSMAP study participant	Homo sapiens	NCBITAXON	NCBITaxon:9606	blood	BTO	BTO:0000089	late adult stage	UBERON	UBERON:0007222	20242958	The Religious order Study and the Memory and Aging Project (ROSMAP)	20242958_blood	blood
ROSMAP study participant	Homo sapiens	NCBITAXON	NCBITaxon:9606	brain	BTO	BTO:0000142	late adult stage	UBERON	UBERON:0007222	20242958	The Religious order Study and the Memory and Aging Project (ROSMAP)	20242958_brain	brain
ROSMAP study participant	Homo sapiens	NCBITAXON	NCBITaxon:9606	dorsolateral prefrontal cortex	UBERON	UBERON:0009834	late adult stage	UBERON	UBERON:0007222	20242958	The Religious order Study and the Memory and Aging Project (ROSMAP)	20242958_dorsolateral prefrontal cortex	dorsolateral prefrontal cortex
ROSMAP study participant	Homo sapiens	NCBITAXON	NCBITaxon:9606	dorsolateral prefrontal cortex	UBERON	UBERON:0009834	late adult stage	UBERON	UBERON:0007222	20244554	The Religious order Study and the Memory and Aging Project (ROSMAP)	20244554_dorsolateral prefrontal cortex	dorsolateral prefrontal cortex
ROSMAP study participant	Homo sapiens	NCBITAXON	NCBITaxon:9606	lymphocyte	BTO	BTO:0000775	late adult stage	UBERON	UBERON:0007222	20244554	The Religious order Study and the Memory and Aging Project (ROSMAP)	20244554_lymphocyte	lymphocyte
ROSMAP study participant	Homo sapiens	NCBITAXON	NCBITaxon:9606	brain	BTO	BTO:0000142	late adult stage	UBERON	UBERON:0007222	20248206	The Religious order Study and the Memory and Aging Project (ROSMAP)	20248206_brain	brain
ROSMAP study participant	Homo sapiens	NCBITAXON	NCBITaxon:9606	lymphocyte	BTO	BTO:0000775	late adult stage	UBERON	UBERON:0007222	20248206	The Religious order Study and the Memory and Aging Project (ROSMAP)	20248206_lymphocyte	lymphocyte
ROSMAP study participant	Homo sapiens	NCBITAXON	NCBITaxon:9606	brain	BTO	BTO:0000142	late adult stage	UBERON	UBERON:0007222	20249897	The Religious order Study and the Memory and Aging Project (ROSMAP)	20249897_brain	brain
ROSMAP study participant	Homo sapiens	NCBITAXON	NCBITaxon:9606	dorsolateral prefrontal cortex	UBERON	UBERON:0009834	late adult stage	UBERON	UBERON:0007222	20249897	The Religious order Study and the Memory and Aging Project (ROSMAP)	20249897_dorsolateral prefrontal cortex	dorsolateral prefrontal cortex
ROSMAP study participant	Homo sapiens	NCBITAXON	NCBITaxon:9606	brain	BTO	BTO:0000142	late adult stage	UBERON	UBERON:0007222	20251391	The Religious order Study and the Memory and Aging Project (ROSMAP)	20251391_brain	brain
ROSMAP study participant	Homo sapiens	NCBITAXON	NCBITaxon:9606	dorsolateral prefrontal cortex	UBERON	UBERON:0009834	late adult stage	UBERON	UBERON:0007222	20251391	The Religious order Study and the Memory and Aging Project (ROSMAP)	20251391_dorsolateral prefrontal cortex	dorsolateral prefrontal cortex
ROSMAP study participant	Homo sapiens	NCBITAXON	NCBITaxon:9606	brain	BTO	BTO:0000142	late adult stage	UBERON	UBERON:0007222	20251553	The Religious order Study and the Memory and Aging Project (ROSMAP)	20251553_brain	brain
ROSMAP study participant	Homo sapiens	NCBITAXON	NCBITaxon:9606	dorsolateral prefrontal cortex	UBERON	UBERON:0009834	late adult stage	UBERON	UBERON:0007222	20251553	The Religious order Study and the Memory and Aging Project (ROSMAP)	20251553_dorsolateral prefrontal cortex	dorsolateral prefrontal cortex
ROSMAP study participant	Homo sapiens	NCBITAXON	NCBITaxon:9606	brain	BTO	BTO:0000142	late adult stage	UBERON	UBERON:0007222	20252720	The Religious order Study and the Memory and Aging Project (ROSMAP)	20252720_brain	brain
ROSMAP study participant	Homo sapiens	NCBITAXON	NCBITaxon:9606	dorsolateral prefrontal cortex	UBERON	UBERON:0009834	late adult stage	UBERON	UBERON:0007222	20252720	The Religious order Study and the Memory and Aging Project (ROSMAP)	20252720_dorsolateral prefrontal cortex	dorsolateral prefrontal cortex
ROSMAP study participant	Homo sapiens	NCBITAXON	NCBITaxon:9606	lymphocyte	BTO	BTO:0000775	late adult stage	UBERON	UBERON:0007222	20252720	The Religious order Study and the Memory and Aging Project (ROSMAP)	20252720_lymphocyte	lymphocyte
ROSMAP study participant	Homo sapiens	NCBITAXON	NCBITaxon:9606	brain	BTO	BTO:0000142	late adult stage	UBERON	UBERON:0007222	20254164	The Religious order Study and the Memory and Aging Project (ROSMAP)	20254164_brain	brain
ROSMAP study participant	Homo sapiens	NCBITAXON	NCBITaxon:9606	dorsolateral prefrontal cortex	UBERON	UBERON:0009834	late adult stage	UBERON	UBERON:0007222	20254164	The Religious order Study and the Memory and Aging Project (ROSMAP)	20254164_dorsolateral prefrontal cortex	dorsolateral prefrontal cortex
ROSMAP study participant	Homo sapiens	NCBITAXON	NCBITaxon:9606	lymphocyte	BTO	BTO:0000775	late adult stage	UBERON	UBERON:0007222	20254164	The Religious order Study and the Memory and Aging Project (ROSMAP)	20254164_lymphocyte	lymphocyte
ROSMAP study participant	Homo sapiens	NCBITAXON	NCBITaxon:9606	lymphocyte	BTO	BTO:0000775	late adult stage	UBERON	UBERON:0007222	20254290	The Religious order Study and the Memory and Aging Project (ROSMAP)	20254290_lymphocyte	lymphocyte
ROSMAP study participant	Homo sapiens	NCBITAXON	NCBITaxon:9606	lymphocyte	BTO	BTO:0000775	late adult stage	UBERON	UBERON:0007222	20254326	The Religious order Study and the Memory and Aging Project (ROSMAP)	20254326_lymphocyte	lymphocyte
ROSMAP study participant	Homo sapiens	NCBITAXON	NCBITaxon:9606	brain	BTO	BTO:0000142	late adult stage	UBERON	UBERON:0007222	20254452	The Religious order Study and the Memory and Aging Project (ROSMAP)	20254452_brain	brain
ROSMAP study participant	Homo sapiens	NCBITAXON	NCBITaxon:9606	lymphocyte	BTO	BTO:0000775	late adult stage	UBERON	UBERON:0007222	20254452	The Religious order Study and the Memory and Aging Project (ROSMAP)	20254452_lymphocyte	lymphocyte
ROSMAP study participant	Homo sapiens	NCBITAXON	NCBITaxon:9606	brain	BTO	BTO:0000142	late adult stage	UBERON	UBERON:0007222	20254588	The Religious order Study and the Memory and Aging Project (ROSMAP)	20254588_brain	brain
ROSMAP study participant	Homo sapiens	NCBITAXON	NCBITaxon:9606	dorsolateral prefrontal cortex	UBERON	UBERON:0009834	late adult stage	UBERON	UBERON:0007222	20254588	The Religious order Study and the Memory and Aging Project (ROSMAP)	20254588_dorsolateral prefrontal cortex	dorsolateral prefrontal cortex
ROSMAP study participant	Homo sapiens	NCBITAXON	NCBITaxon:9606	lymphocyte	BTO	BTO:0000775	late adult stage	UBERON	UBERON:0007222	20254588	The Religious order Study and the Memory and Aging Project (ROSMAP)	20254588_lymphocyte	lymphocyte
ROSMAP study participant	Homo sapiens	NCBITAXON	NCBITaxon:9606	lymphocyte	BTO	BTO:0000775	late adult stage	UBERON	UBERON:0007222	20254614	The Religious order Study and the Memory and Aging Project (ROSMAP)	20254614_lymphocyte	lymphocyte
ROSMAP study participant	Homo sapiens	NCBITAXON	NCBITaxon:9606	brain	BTO	BTO:0000142	late adult stage	UBERON	UBERON:0007222	20254740	The Religious order Study and the Memory and Aging Project (ROSMAP)	20254740_brain	brain
ROSMAP study participant	Homo sapiens	NCBITAXON	NCBITaxon:9606	dorsolateral prefrontal cortex	UBERON	UBERON:0009834	late adult stage	UBERON	UBERON:0007222	20254740	The Religious order Study and the Memory and Aging Project (ROSMAP)	20254740_dorsolateral prefrontal cortex	dorsolateral prefrontal cortex
ROSMAP study participant	Homo sapiens	NCBITAXON	NCBITaxon:9606	lymphocyte	BTO	BTO:0000775	late adult stage	UBERON	UBERON:0007222	20254740	The Religious order Study and the Memory and Aging Project (ROSMAP)	20254740_lymphocyte	lymphocyte
ROSMAP study participant	Homo sapiens	NCBITAXON	NCBITaxon:9606	brain	BTO	BTO:0000142	late adult stage	UBERON	UBERON:0007222	20254876	The Religious order Study and the Memory and Aging Project (ROSMAP)	20254876_brain	brain
ROSMAP study participant	Homo sapiens	NCBITAXON	NCBITaxon:9606	dorsolateral prefrontal cortex	UBERON	UBERON:0009834	late adult stage	UBERON	UBERON:0007222	20254876	The Religious order Study and the Memory and Aging Project (ROSMAP)	20254876_dorsolateral prefrontal cortex	dorsolateral prefrontal cortex
ROSMAP study participant	Homo sapiens	NCBITAXON	NCBITaxon:9606	brain	BTO	BTO:0000142	late adult stage	UBERON	UBERON:0007222	20254902	The Religious order Study and the Memory and Aging Project (ROSMAP)	20254902_brain	brain
ROSMAP study participant	Homo sapiens	NCBITAXON	NCBITaxon:9606	dorsolateral prefrontal cortex	UBERON	UBERON:0009834	late adult stage	UBERON	UBERON:0007222	20254902	The Religious order Study and the Memory and Aging Project (ROSMAP)	20254902_dorsolateral prefrontal cortex	dorsolateral prefrontal cortex
ROSMAP study participant	Homo sapiens	NCBITAXON	NCBITaxon:9606	lymphocyte	BTO	BTO:0000775	late adult stage	UBERON	UBERON:0007222	20254902	The Religious order Study and the Memory and Aging Project (ROSMAP)	20254902_lymphocyte	lymphocyte
ROSMAP study participant	Homo sapiens	NCBITAXON	NCBITaxon:9606	lymphocyte	BTO	BTO:0000775	late adult stage	UBERON	UBERON:0007222	20257937	The Religious order Study and the Memory and Aging Project (ROSMAP)	20257937_lymphocyte	lymphocyte
ROSMAP study participant	Homo sapiens	NCBITAXON	NCBITaxon:9606	lymphocyte	BTO	BTO:0000775	late adult stage	UBERON	UBERON:0007222	20258528	The Religious order Study and the Memory and Aging Project (ROSMAP)	20258528_lymphocyte	lymphocyte
ROSMAP study participant	Homo sapiens	NCBITAXON	NCBITaxon:9606	brain	BTO	BTO:0000142	late adult stage	UBERON	UBERON:0007222	20260284	The Religious order Study and the Memory and Aging Project (ROSMAP)	20260284_brain	brain
ROSMAP study participant	Homo sapiens	NCBITAXON	NCBITaxon:9606	dorsolateral prefrontal cortex	UBERON	UBERON:0009834	late adult stage	UBERON	UBERON:0007222	20260284	The Religious order Study and the Memory and Aging Project (ROSMAP)	20260284_dorsolateral prefrontal cortex	dorsolateral prefrontal cortex
ROSMAP study participant	Homo sapiens	NCBITAXON	NCBITaxon:9606	lymphocyte	BTO	BTO:0000775	late adult stage	UBERON	UBERON:0007222	20260284	The Religious order Study and the Memory and Aging Project (ROSMAP)	20260284_lymphocyte	lymphocyte
ROSMAP study participant	Homo sapiens	NCBITAXON	NCBITaxon:9606	dorsolateral prefrontal cortex	UBERON	UBERON:0009834	late adult stage	UBERON	UBERON:0007222	20260734	The Religious order Study and the Memory and Aging Project (ROSMAP)	20260734_dorsolateral prefrontal cortex	dorsolateral prefrontal cortex
ROSMAP study participant	Homo sapiens	NCBITAXON	NCBITaxon:9606	lymphocyte	BTO	BTO:0000775	late adult stage	UBERON	UBERON:0007222	20260734	The Religious order Study and the Memory and Aging Project (ROSMAP)	20260734_lymphocyte	lymphocyte
ROSMAP study participant	Homo sapiens	NCBITAXON	NCBITaxon:9606	lymphocyte	BTO	BTO:0000775	late adult stage	UBERON	UBERON:0007222	20260860	The Religious order Study and the Memory and Aging Project (ROSMAP)	20260860_lymphocyte	lymphocyte
ROSMAP study participant	Homo sapiens	NCBITAXON	NCBITaxon:9606	brain	BTO	BTO:0000142	late adult stage	UBERON	UBERON:0007222	20261037	The Religious order Study and the Memory and Aging Project (ROSMAP)	20261037_brain	brain
ROSMAP study participant	Homo sapiens	NCBITAXON	NCBITaxon:9606	dorsolateral prefrontal cortex	UBERON	UBERON:0009834	late adult stage	UBERON	UBERON:0007222	20261037	The Religious order Study and the Memory and Aging Project (ROSMAP)	20261037_dorsolateral prefrontal cortex	dorsolateral prefrontal cortex
ROSMAP study participant	Homo sapiens	NCBITAXON	NCBITaxon:9606	lymphocyte	BTO	BTO:0000775	late adult stage	UBERON	UBERON:0007222	20261037	The Religious order Study and the Memory and Aging Project (ROSMAP)	20261037_lymphocyte	lymphocyte
ROSMAP study participant	Homo sapiens	NCBITAXON	NCBITaxon:9606	blood	BTO	BTO:0000089	late adult stage	UBERON	UBERON:0007222	20261613	The Religious order Study and the Memory and Aging Project (ROSMAP)	20261613_blood	blood
ROSMAP study participant	Homo sapiens	NCBITAXON	NCBITaxon:9606	lymphocyte	BTO	BTO:0000775	late adult stage	UBERON	UBERON:0007222	20261613	The Religious order Study and the Memory and Aging Project (ROSMAP)	20261613_lymphocyte	lymphocyte
ROSMAP study participant	Homo sapiens	NCBITAXON	NCBITaxon:9606	brain	BTO	BTO:0000142	late adult stage	UBERON	UBERON:0007222	20261901	The Religious order Study and the Memory and Aging Project (ROSMAP)	20261901_brain	brain
ROSMAP study participant	Homo sapiens	NCBITAXON	NCBITaxon:9606	dorsolateral prefrontal cortex	UBERON	UBERON:0009834	late adult stage	UBERON	UBERON:0007222	20261901	The Religious order Study and the Memory and Aging Project (ROSMAP)	20261901_dorsolateral prefrontal cortex	dorsolateral prefrontal cortex
ROSMAP study participant	Homo sapiens	NCBITAXON	NCBITaxon:9606	lymphocyte	BTO	BTO:0000775	late adult stage	UBERON	UBERON:0007222	20261901	The Religious order Study and the Memory and Aging Project (ROSMAP)	20261901_lymphocyte	lymphocyte
ROSMAP study participant	Homo sapiens	NCBITAXON	NCBITaxon:9606	brain	BTO	BTO:0000142	late adult stage	UBERON	UBERON:0007222	20263921	The Religious order Study and the Memory and Aging Project (ROSMAP)	20263921_brain	brain
ROSMAP study participant	Homo sapiens	NCBITAXON	NCBITaxon:9606	dorsolateral prefrontal cortex	UBERON	UBERON:0009834	late adult stage	UBERON	UBERON:0007222	20263921	The Religious order Study and the Memory and Aging Project (ROSMAP)	20263921_dorsolateral prefrontal cortex	dorsolateral prefrontal cortex
ROSMAP study participant	Homo sapiens	NCBITAXON	NCBITaxon:9606	blood	BTO	BTO:0000089	late adult stage	UBERON	UBERON:0007222	20264512	The Religious order Study and the Memory and Aging Project (ROSMAP)	20264512_blood	blood
ROSMAP study participant	Homo sapiens	NCBITAXON	NCBITaxon:9606	brain	BTO	BTO:0000142	late adult stage	UBERON	UBERON:0007222	20264512	The Religious order Study and the Memory and Aging Project (ROSMAP)	20264512_brain	brain
ROSMAP study participant	Homo sapiens	NCBITAXON	NCBITaxon:9606	dorsolateral prefrontal cortex	UBERON	UBERON:0009834	late adult stage	UBERON	UBERON:0007222	20264936	The Religious order Study and the Memory and Aging Project (ROSMAP)	20264936_dorsolateral prefrontal cortex	dorsolateral prefrontal cortex
ROSMAP study participant	Homo sapiens	NCBITAXON	NCBITaxon:9606	lymphocyte	BTO	BTO:0000775	late adult stage	UBERON	UBERON:0007222	20264936	The Religious order Study and the Memory and Aging Project (ROSMAP)	20264936_lymphocyte	lymphocyte
ROSMAP study participant	Homo sapiens	NCBITAXON	NCBITaxon:9606	lymphocyte	BTO	BTO:0000775	late adult stage	UBERON	UBERON:0007222	20265491	The Religious order Study and the Memory and Aging Project (ROSMAP)	20265491_lymphocyte	lymphocyte
ROSMAP study participant	Homo sapiens	NCBITAXON	NCBITaxon:9606	brain	BTO	BTO:0000142	late adult stage	UBERON	UBERON:0007222	20266118	The Religious order Study and the Memory and Aging Project (ROSMAP)	20266118_brain	brain
ROSMAP study participant	Homo sapiens	NCBITAXON	NCBITaxon:9606	dorsolateral prefrontal cortex	UBERON	UBERON:0009834	late adult stage	UBERON	UBERON:0007222	20266118	The Religious order Study and the Memory and Aging Project (ROSMAP)	20266118_dorsolateral prefrontal cortex	dorsolateral prefrontal cortex
ROSMAP study participant	Homo sapiens	NCBITAXON	NCBITaxon:9606	lymphocyte	BTO	BTO:0000775	late adult stage	UBERON	UBERON:0007222	20266406	The Religious order Study and the Memory and Aging Project (ROSMAP)	20266406_lymphocyte	lymphocyte
ROSMAP study participant	Homo sapiens	NCBITAXON	NCBITaxon:9606	blood	BTO	BTO:0000089	late adult stage	UBERON	UBERON:0007222	20267411	The Religious order Study and the Memory and Aging Project (ROSMAP)	20267411_blood	blood
ROSMAP study participant	Homo sapiens	NCBITAXON	NCBITaxon:9606	lymphocyte	BTO	BTO:0000775	late adult stage	UBERON	UBERON:0007222	20267411	The Religious order Study and the Memory and Aging Project (ROSMAP)	20267411_lymphocyte	lymphocyte
ROSMAP study participant	Homo sapiens	NCBITAXON	NCBITaxon:9606	brain	BTO	BTO:0000142	late adult stage	UBERON	UBERON:0007222	20267709	The Religious order Study and the Memory and Aging Project (ROSMAP)	20267709_brain	brain
ROSMAP study participant	Homo sapiens	NCBITAXON	NCBITaxon:9606	dorsolateral prefrontal cortex	UBERON	UBERON:0009834	late adult stage	UBERON	UBERON:0007222	20267709	The Religious order Study and the Memory and Aging Project (ROSMAP)	20267709_dorsolateral prefrontal cortex	dorsolateral prefrontal cortex
ROSMAP study participant	Homo sapiens	NCBITAXON	NCBITaxon:9606	lymphocyte	BTO	BTO:0000775	late adult stage	UBERON	UBERON:0007222	20268976	The Religious order Study and the Memory and Aging Project (ROSMAP)	20268976_lymphocyte	lymphocyte
ROSMAP study participant	Homo sapiens	NCBITAXON	NCBITaxon:9606	brain	BTO	BTO:0000142	late adult stage	UBERON	UBERON:0007222	20270768	The Religious order Study and the Memory and Aging Project (ROSMAP)	20270768_brain	brain
ROSMAP study participant	Homo sapiens	NCBITAXON	NCBITaxon:9606	dorsolateral prefrontal cortex	UBERON	UBERON:0009834	late adult stage	UBERON	UBERON:0007222	20270768	The Religious order Study and the Memory and Aging Project (ROSMAP)	20270768_dorsolateral prefrontal cortex	dorsolateral prefrontal cortex
ROSMAP study participant	Homo sapiens	NCBITAXON	NCBITaxon:9606	lymphocyte	BTO	BTO:0000775	late adult stage	UBERON	UBERON:0007222	20270768	The Religious order Study and the Memory and Aging Project (ROSMAP)	20270768_lymphocyte	lymphocyte
ROSMAP study participant	Homo sapiens	NCBITAXON	NCBITaxon:9606	blood	BTO	BTO:0000089	late adult stage	UBERON	UBERON:0007222	20270920	The Religious order Study and the Memory and Aging Project (ROSMAP)	20270920_blood	blood
ROSMAP study participant	Homo sapiens	NCBITAXON	NCBITaxon:9606	brain	BTO	BTO:0000142	late adult stage	UBERON	UBERON:0007222	20270920	The Religious order Study and the Memory and Aging Project (ROSMAP)	20270920_brain	brain
ROSMAP study participant	Homo sapiens	NCBITAXON	NCBITaxon:9606	dorsolateral prefrontal cortex	UBERON	UBERON:0009834	late adult stage	UBERON	UBERON:0007222	20270920	The Religious order Study and the Memory and Aging Project (ROSMAP)	20270920_dorsolateral prefrontal cortex	dorsolateral prefrontal cortex
ROSMAP study participant	Homo sapiens	NCBITAXON	NCBITaxon:9606	brain	BTO	BTO:0000142	late adult stage	UBERON	UBERON:0007222	20271359	The Religious order Study and the Memory and Aging Project (ROSMAP)	20271359_brain	brain
ROSMAP study participant	Homo sapiens	NCBITAXON	NCBITaxon:9606	dorsolateral prefrontal cortex	UBERON	UBERON:0009834	late adult stage	UBERON	UBERON:0007222	20271359	The Religious order Study and the Memory and Aging Project (ROSMAP)	20271359_dorsolateral prefrontal cortex	dorsolateral prefrontal cortex
ROSMAP study participant	Homo sapiens	NCBITAXON	NCBITaxon:9606	lymphocyte	BTO	BTO:0000775	late adult stage	UBERON	UBERON:0007222	20271359	The Religious order Study and the Memory and Aging Project (ROSMAP)	20271359_lymphocyte	lymphocyte
ROSMAP study participant	Homo sapiens	NCBITAXON	NCBITaxon:9606	brain	BTO	BTO:0000142	late adult stage	UBERON	UBERON:0007222	20275399	The Religious order Study and the Memory and Aging Project (ROSMAP)	20275399_brain	brain
ROSMAP study participant	Homo sapiens	NCBITAXON	NCBITaxon:9606	dorsolateral prefrontal cortex	UBERON	UBERON:0009834	late adult stage	UBERON	UBERON:0007222	20275399	The Religious order Study and the Memory and Aging Project (ROSMAP)	20275399_dorsolateral prefrontal cortex	dorsolateral prefrontal cortex
ROSMAP study participant	Homo sapiens	NCBITAXON	NCBITaxon:9606	lymphocyte	BTO	BTO:0000775	late adult stage	UBERON	UBERON:0007222	20276430	The Religious order Study and the Memory and Aging Project (ROSMAP)	20276430_lymphocyte	lymphocyte
ROSMAP study participant	Homo sapiens	NCBITAXON	NCBITaxon:9606	lymphocyte	BTO	BTO:0000775	late adult stage	UBERON	UBERON:0007222	20278324	The Religious order Study and the Memory and Aging Project (ROSMAP)	20278324_lymphocyte	lymphocyte
ROSMAP study participant	Homo sapiens	NCBITAXON	NCBITaxon:9606	lymphocyte	BTO	BTO:0000775	late adult stage	UBERON	UBERON:0007222	20279627	The Religious order Study and the Memory and Aging Project (ROSMAP)	20279627_lymphocyte	lymphocyte
ROSMAP study participant	Homo sapiens	NCBITAXON	NCBITaxon:9606	blood	BTO	BTO:0000089	late adult stage	UBERON	UBERON:0007222	20280666	The Religious order Study and the Memory and Aging Project (ROSMAP)	20280666_blood	blood
ROSMAP study participant	Homo sapiens	NCBITAXON	NCBITaxon:9606	dorsolateral prefrontal cortex	UBERON	UBERON:0009834	late adult stage	UBERON	UBERON:0007222	20280666	The Religious order Study and the Memory and Aging Project (ROSMAP)	20280666_dorsolateral prefrontal cortex	dorsolateral prefrontal cortex
ROSMAP study participant	Homo sapiens	NCBITAXON	NCBITaxon:9606	lymphocyte	BTO	BTO:0000775	late adult stage	UBERON	UBERON:0007222	20280666	The Religious order Study and the Memory and Aging Project (ROSMAP)	20280666_lymphocyte	lymphocyte
ROSMAP study participant	Homo sapiens	NCBITAXON	NCBITaxon:9606	lymphocyte	BTO	BTO:0000775	late adult stage	UBERON	UBERON:0007222	20281833	The Religious order Study and the Memory and Aging Project (ROSMAP)	20281833_lymphocyte	lymphocyte
ROSMAP study participant	Homo sapiens	NCBITAXON	NCBITaxon:9606	brain	BTO	BTO:0000142	late adult stage	UBERON	UBERON:0007222	20282398	The Religious order Study and the Memory and Aging Project (ROSMAP)	20282398_brain	brain
ROSMAP study participant	Homo sapiens	NCBITAXON	NCBITaxon:9606	blood	BTO	BTO:0000089	late adult stage	UBERON	UBERON:0007222	20282974	The Religious order Study and the Memory and Aging Project (ROSMAP)	20282974_blood	blood
ROSMAP study participant	Homo sapiens	NCBITAXON	NCBITaxon:9606	lymphocyte	BTO	BTO:0000775	late adult stage	UBERON	UBERON:0007222	20282974	The Religious order Study and the Memory and Aging Project (ROSMAP)	20282974_lymphocyte	lymphocyte
ROSMAP study participant	Homo sapiens	NCBITAXON	NCBITaxon:9606	brain	BTO	BTO:0000142	late adult stage	UBERON	UBERON:0007222	20283691	The Religious order Study and the Memory and Aging Project (ROSMAP)	20283691_brain	brain
ROSMAP study participant	Homo sapiens	NCBITAXON	NCBITaxon:9606	dorsolateral prefrontal cortex	UBERON	UBERON:0009834	late adult stage	UBERON	UBERON:0007222	20283691	The Religious order Study and the Memory and Aging Project (ROSMAP)	20283691_dorsolateral prefrontal cortex	dorsolateral prefrontal cortex
ROSMAP study participant	Homo sapiens	NCBITAXON	NCBITaxon:9606	lymphocyte	BTO	BTO:0000775	late adult stage	UBERON	UBERON:0007222	20283691	The Religious order Study and the Memory and Aging Project (ROSMAP)	20283691_lymphocyte	lymphocyte
ROSMAP study participant	Homo sapiens	NCBITAXON	NCBITaxon:9606	lymphocyte	BTO	BTO:0000775	late adult stage	UBERON	UBERON:0007222	20285459	The Religious order Study and the Memory and Aging Project (ROSMAP)	20285459_lymphocyte	lymphocyte
ROSMAP study participant	Homo sapiens	NCBITAXON	NCBITaxon:9606	brain	BTO	BTO:0000142	late adult stage	UBERON	UBERON:0007222	20288196	The Religious order Study and the Memory and Aging Project (ROSMAP)	20288196_brain	brain
ROSMAP study participant	Homo sapiens	NCBITAXON	NCBITaxon:9606	dorsolateral prefrontal cortex	UBERON	UBERON:0009834	late adult stage	UBERON	UBERON:0007222	20288196	The Religious order Study and the Memory and Aging Project (ROSMAP)	20288196_dorsolateral prefrontal cortex	dorsolateral prefrontal cortex
ROSMAP study participant	Homo sapiens	NCBITAXON	NCBITaxon:9606	lymphocyte	BTO	BTO:0000775	late adult stage	UBERON	UBERON:0007222	20293913	The Religious order Study and the Memory and Aging Project (ROSMAP)	20293913_lymphocyte	lymphocyte
ROSMAP study participant	Homo sapiens	NCBITAXON	NCBITaxon:9606	lymphocyte	BTO	BTO:0000775	late adult stage	UBERON	UBERON:0007222	20294342	The Religious order Study and the Memory and Aging Project (ROSMAP)	20294342_lymphocyte	lymphocyte
ROSMAP study participant	Homo sapiens	NCBITAXON	NCBITaxon:9606	blood	BTO	BTO:0000089	late adult stage	UBERON	UBERON:0007222	20297403	The Religious order Study and the Memory and Aging Project (ROSMAP)	20297403_blood	blood
ROSMAP study participant	Homo sapiens	NCBITAXON	NCBITaxon:9606	lymphocyte	BTO	BTO:0000775	late adult stage	UBERON	UBERON:0007222	20297403	The Religious order Study and the Memory and Aging Project (ROSMAP)	20297403_lymphocyte	lymphocyte
ROSMAP study participant	Homo sapiens	NCBITAXON	NCBITaxon:9606	brain	BTO	BTO:0000142	late adult stage	UBERON	UBERON:0007222	20297791	The Religious order Study and the Memory and Aging Project (ROSMAP)	20297791_brain	brain
ROSMAP study participant	Homo sapiens	NCBITAXON	NCBITaxon:9606	dorsolateral prefrontal cortex	UBERON	UBERON:0009834	late adult stage	UBERON	UBERON:0007222	20297791	The Religious order Study and the Memory and Aging Project (ROSMAP)	20297791_dorsolateral prefrontal cortex	dorsolateral prefrontal cortex
ROSMAP study participant	Homo sapiens	NCBITAXON	NCBITaxon:9606	brain	BTO	BTO:0000142	late adult stage	UBERON	UBERON:0007222	20299973	The Religious order Study and the Memory and Aging Project (ROSMAP)	20299973_brain	brain
ROSMAP study participant	Homo sapiens	NCBITAXON	NCBITaxon:9606	dorsolateral prefrontal cortex	UBERON	UBERON:0009834	late adult stage	UBERON	UBERON:0007222	20299973	The Religious order Study and the Memory and Aging Project (ROSMAP)	20299973_dorsolateral prefrontal cortex	dorsolateral prefrontal cortex
ROSMAP study participant	Homo sapiens	NCBITAXON	NCBITaxon:9606	brain	BTO	BTO:0000142	late adult stage	UBERON	UBERON:0007222	20300213	The Religious order Study and the Memory and Aging Project (ROSMAP)	20300213_brain	brain
ROSMAP study participant	Homo sapiens	NCBITAXON	NCBITaxon:9606	lymphocyte	BTO	BTO:0000775	late adult stage	UBERON	UBERON:0007222	20300213	The Religious order Study and the Memory and Aging Project (ROSMAP)	20300213_lymphocyte	lymphocyte
ROSMAP study participant	Homo sapiens	NCBITAXON	NCBITaxon:9606	brain	BTO	BTO:0000142	late adult stage	UBERON	UBERON:0007222	20311676	The Religious order Study and the Memory and Aging Project (ROSMAP)	20311676_brain	brain
ROSMAP study participant	Homo sapiens	NCBITAXON	NCBITaxon:9606	dorsolateral prefrontal cortex	UBERON	UBERON:0009834	late adult stage	UBERON	UBERON:0007222	20311676	The Religious order Study and the Memory and Aging Project (ROSMAP)	20311676_dorsolateral prefrontal cortex	dorsolateral prefrontal cortex
ROSMAP study participant	Homo sapiens	NCBITAXON	NCBITaxon:9606	blood	BTO	BTO:0000089	late adult stage	UBERON	UBERON:0007222	20312979	The Religious order Study and the Memory and Aging Project (ROSMAP)	20312979_blood	blood
ROSMAP study participant	Homo sapiens	NCBITAXON	NCBITaxon:9606	lymphocyte	BTO	BTO:0000775	late adult stage	UBERON	UBERON:0007222	20312979	The Religious order Study and the Memory and Aging Project (ROSMAP)	20312979_lymphocyte	lymphocyte
ROSMAP study participant	Homo sapiens	NCBITAXON	NCBITaxon:9606	brain	BTO	BTO:0000142	late adult stage	UBERON	UBERON:0007222	20327084	The Religious order Study and the Memory and Aging Project (ROSMAP)	20327084_brain	brain
ROSMAP study participant	Homo sapiens	NCBITAXON	NCBITaxon:9606	brain	BTO	BTO:0000142	late adult stage	UBERON	UBERON:0007222	20331760	The Religious order Study and the Memory and Aging Project (ROSMAP)	20331760_brain	brain
ROSMAP study participant	Homo sapiens	NCBITAXON	NCBITaxon:9606	dorsolateral prefrontal cortex	UBERON	UBERON:0009834	late adult stage	UBERON	UBERON:0007222	20331760	The Religious order Study and the Memory and Aging Project (ROSMAP)	20331760_dorsolateral prefrontal cortex	dorsolateral prefrontal cortex
ROSMAP study participant	Homo sapiens	NCBITAXON	NCBITaxon:9606	lymphocyte	BTO	BTO:0000775	late adult stage	UBERON	UBERON:0007222	20331760	The Religious order Study and the Memory and Aging Project (ROSMAP)	20331760_lymphocyte	lymphocyte
ROSMAP study participant	Homo sapiens	NCBITAXON	NCBITaxon:9606	brain	BTO	BTO:0000142	late adult stage	UBERON	UBERON:0007222	20339740	The Religious order Study and the Memory and Aging Project (ROSMAP)	20339740_brain	brain
ROSMAP study participant	Homo sapiens	NCBITAXON	NCBITaxon:9606	dorsolateral prefrontal cortex	UBERON	UBERON:0009834	late adult stage	UBERON	UBERON:0007222	20339740	The Religious order Study and the Memory and Aging Project (ROSMAP)	20339740_dorsolateral prefrontal cortex	dorsolateral prefrontal cortex
ROSMAP study participant	Homo sapiens	NCBITAXON	NCBITaxon:9606	blood	BTO	BTO:0000089	late adult stage	UBERON	UBERON:0007222	20344143	The Religious order Study and the Memory and Aging Project (ROSMAP)	20344143_blood	blood
ROSMAP study participant	Homo sapiens	NCBITAXON	NCBITaxon:9606	dorsolateral prefrontal cortex	UBERON	UBERON:0009834	late adult stage	UBERON	UBERON:0007222	20344143	The Religious order Study and the Memory and Aging Project (ROSMAP)	20344143_dorsolateral prefrontal cortex	dorsolateral prefrontal cortex
ROSMAP study participant	Homo sapiens	NCBITAXON	NCBITaxon:9606	lymphocyte	BTO	BTO:0000775	late adult stage	UBERON	UBERON:0007222	20344143	The Religious order Study and the Memory and Aging Project (ROSMAP)	20344143_lymphocyte	lymphocyte
ROSMAP study participant	Homo sapiens	NCBITAXON	NCBITaxon:9606	blood	BTO	BTO:0000089	late adult stage	UBERON	UBERON:0007222	20348895	The Religious order Study and the Memory and Aging Project (ROSMAP)	20348895_blood	blood
ROSMAP study participant	Homo sapiens	NCBITAXON	NCBITaxon:9606	dorsolateral prefrontal cortex	UBERON	UBERON:0009834	late adult stage	UBERON	UBERON:0007222	20348895	The Religious order Study and the Memory and Aging Project (ROSMAP)	20348895_dorsolateral prefrontal cortex	dorsolateral prefrontal cortex
ROSMAP study participant	Homo sapiens	NCBITAXON	NCBITaxon:9606	lymphocyte	BTO	BTO:0000775	late adult stage	UBERON	UBERON:0007222	20348895	The Religious order Study and the Memory and Aging Project (ROSMAP)	20348895_lymphocyte	lymphocyte
ROSMAP study participant	Homo sapiens	NCBITAXON	NCBITaxon:9606	lymphocyte	BTO	BTO:0000775	late adult stage	UBERON	UBERON:0007222	20355470	The Religious order Study and the Memory and Aging Project (ROSMAP)	20355470_lymphocyte	lymphocyte
ROSMAP study participant	Homo sapiens	NCBITAXON	NCBITaxon:9606	brain	BTO	BTO:0000142	late adult stage	UBERON	UBERON:0007222	20358955	The Religious order Study and the Memory and Aging Project (ROSMAP)	20358955_brain	brain
ROSMAP study participant	Homo sapiens	NCBITAXON	NCBITaxon:9606	dorsolateral prefrontal cortex	UBERON	UBERON:0009834	late adult stage	UBERON	UBERON:0007222	20358955	The Religious order Study and the Memory and Aging Project (ROSMAP)	20358955_dorsolateral prefrontal cortex	dorsolateral prefrontal cortex
ROSMAP study participant	Homo sapiens	NCBITAXON	NCBITaxon:9606	blood	BTO	BTO:0000089	late adult stage	UBERON	UBERON:0007222	20365116	The Religious order Study and the Memory and Aging Project (ROSMAP)	20365116_blood	blood
ROSMAP study participant	Homo sapiens	NCBITAXON	NCBITaxon:9606	brain	BTO	BTO:0000142	late adult stage	UBERON	UBERON:0007222	20365116	The Religious order Study and the Memory and Aging Project (ROSMAP)	20365116_brain	brain
ROSMAP study participant	Homo sapiens	NCBITAXON	NCBITaxon:9606	dorsolateral prefrontal cortex	UBERON	UBERON:0009834	late adult stage	UBERON	UBERON:0007222	20365116	The Religious order Study and the Memory and Aging Project (ROSMAP)	20365116_dorsolateral prefrontal cortex	dorsolateral prefrontal cortex
ROSMAP study participant	Homo sapiens	NCBITAXON	NCBITaxon:9606	brain	BTO	BTO:0000142	late adult stage	UBERON	UBERON:0007222	20366419	The Religious order Study and the Memory and Aging Project (ROSMAP)	20366419_brain	brain
ROSMAP study participant	Homo sapiens	NCBITAXON	NCBITaxon:9606	dorsolateral prefrontal cortex	UBERON	UBERON:0009834	late adult stage	UBERON	UBERON:0007222	20366419	The Religious order Study and the Memory and Aging Project (ROSMAP)	20366419_dorsolateral prefrontal cortex	dorsolateral prefrontal cortex
ROSMAP study participant	Homo sapiens	NCBITAXON	NCBITaxon:9606	blood	BTO	BTO:0000089	late adult stage	UBERON	UBERON:0007222	20368015	The Religious order Study and the Memory and Aging Project (ROSMAP)	20368015_blood	blood
ROSMAP study participant	Homo sapiens	NCBITAXON	NCBITaxon:9606	brain	BTO	BTO:0000142	late adult stage	UBERON	UBERON:0007222	20368015	The Religious order Study and the Memory and Aging Project (ROSMAP)	20368015_brain	brain
ROSMAP study participant	Homo sapiens	NCBITAXON	NCBITaxon:9606	lymphocyte	BTO	BTO:0000775	late adult stage	UBERON	UBERON:0007222	20368565	The Religious order Study and the Memory and Aging Project (ROSMAP)	20368565_lymphocyte	lymphocyte
ROSMAP study participant	Homo sapiens	NCBITAXON	NCBITaxon:9606	blood	BTO	BTO:0000089	late adult stage	UBERON	UBERON:0007222	20371236	The Religious order Study and the Memory and Aging Project (ROSMAP)	20371236_blood	blood
ROSMAP study participant	Homo sapiens	NCBITAXON	NCBITaxon:9606	lymphocyte	BTO	BTO:0000775	late adult stage	UBERON	UBERON:0007222	20371236	The Religious order Study and the Memory and Aging Project (ROSMAP)	20371236_lymphocyte	lymphocyte
ROSMAP study participant	Homo sapiens	NCBITAXON	NCBITaxon:9606	blood	BTO	BTO:0000089	late adult stage	UBERON	UBERON:0007222	20372539	The Religious order Study and the Memory and Aging Project (ROSMAP)	20372539_blood	blood
ROSMAP study participant	Homo sapiens	NCBITAXON	NCBITaxon:9606	dorsolateral prefrontal cortex	UBERON	UBERON:0009834	late adult stage	UBERON	UBERON:0007222	20372539	The Religious order Study and the Memory and Aging Project (ROSMAP)	20372539_dorsolateral prefrontal cortex	dorsolateral prefrontal cortex
ROSMAP study participant	Homo sapiens	NCBITAXON	NCBITaxon:9606	lymphocyte	BTO	BTO:0000775	late adult stage	UBERON	UBERON:0007222	20372539	The Religious order Study and the Memory and Aging Project (ROSMAP)	20372539_lymphocyte	lymphocyte
ROSMAP study participant	Homo sapiens	NCBITAXON	NCBITaxon:9606	brain	BTO	BTO:0000142	late adult stage	UBERON	UBERON:0007222	20376029	The Religious order Study and the Memory and Aging Project (ROSMAP)	20376029_brain	brain
ROSMAP study participant	Homo sapiens	NCBITAXON	NCBITaxon:9606	dorsolateral prefrontal cortex	UBERON	UBERON:0009834	late adult stage	UBERON	UBERON:0007222	20376029	The Religious order Study and the Memory and Aging Project (ROSMAP)	20376029_dorsolateral prefrontal cortex	dorsolateral prefrontal cortex
ROSMAP study participant	Homo sapiens	NCBITAXON	NCBITaxon:9606	brain	BTO	BTO:0000142	late adult stage	UBERON	UBERON:0007222	20380417	The Religious order Study and the Memory and Aging Project (ROSMAP)	20380417_brain	brain
ROSMAP study participant	Homo sapiens	NCBITAXON	NCBITaxon:9606	dorsolateral prefrontal cortex	UBERON	UBERON:0009834	late adult stage	UBERON	UBERON:0007222	20380417	The Religious order Study and the Memory and Aging Project (ROSMAP)	20380417_dorsolateral prefrontal cortex	dorsolateral prefrontal cortex
ROSMAP study participant	Homo sapiens	NCBITAXON	NCBITaxon:9606	brain	BTO	BTO:0000142	late adult stage	UBERON	UBERON:0007222	20380831	The Religious order Study and the Memory and Aging Project (ROSMAP)	20380831_brain	brain
ROSMAP study participant	Homo sapiens	NCBITAXON	NCBITaxon:9606	lymphocyte	BTO	BTO:0000775	late adult stage	UBERON	UBERON:0007222	20380831	The Religious order Study and the Memory and Aging Project (ROSMAP)	20380831_lymphocyte	lymphocyte
ROSMAP study participant	Homo sapiens	NCBITAXON	NCBITaxon:9606	blood	BTO	BTO:0000089	late adult stage	UBERON	UBERON:0007222	20390027	The Religious order Study and the Memory and Aging Project (ROSMAP)	20390027_blood	blood
ROSMAP study participant	Homo sapiens	NCBITAXON	NCBITaxon:9606	dorsolateral prefrontal cortex	UBERON	UBERON:0009834	late adult stage	UBERON	UBERON:0007222	20390027	The Religious order Study and the Memory and Aging Project (ROSMAP)	20390027_dorsolateral prefrontal cortex	dorsolateral prefrontal cortex
ROSMAP study participant	Homo sapiens	NCBITAXON	NCBITaxon:9606	lymphocyte	BTO	BTO:0000775	late adult stage	UBERON	UBERON:0007222	20390027	The Religious order Study and the Memory and Aging Project (ROSMAP)	20390027_lymphocyte	lymphocyte
ROSMAP study participant	Homo sapiens	NCBITAXON	NCBITaxon:9606	blood	BTO	BTO:0000089	late adult stage	UBERON	UBERON:0007222	20399274	The Religious order Study and the Memory and Aging Project (ROSMAP)	20399274_blood	blood
ROSMAP study participant	Homo sapiens	NCBITAXON	NCBITaxon:9606	dorsolateral prefrontal cortex	UBERON	UBERON:0009834	late adult stage	UBERON	UBERON:0007222	20399274	The Religious order Study and the Memory and Aging Project (ROSMAP)	20399274_dorsolateral prefrontal cortex	dorsolateral prefrontal cortex
ROSMAP study participant	Homo sapiens	NCBITAXON	NCBITaxon:9606	lymphocyte	BTO	BTO:0000775	late adult stage	UBERON	UBERON:0007222	20399274	The Religious order Study and the Memory and Aging Project (ROSMAP)	20399274_lymphocyte	lymphocyte
ROSMAP study participant	Homo sapiens	NCBITAXON	NCBITaxon:9606	lymphocyte	BTO	BTO:0000775	late adult stage	UBERON	UBERON:0007222	20402408	The Religious order Study and the Memory and Aging Project (ROSMAP)	20402408_lymphocyte	lymphocyte
ROSMAP study participant	Homo sapiens	NCBITAXON	NCBITaxon:9606	brain	BTO	BTO:0000142	late adult stage	UBERON	UBERON:0007222	20416210	The Religious order Study and the Memory and Aging Project (ROSMAP)	20416210_brain	brain
ROSMAP study participant	Homo sapiens	NCBITAXON	NCBITaxon:9606	dorsolateral prefrontal cortex	UBERON	UBERON:0009834	late adult stage	UBERON	UBERON:0007222	20416210	The Religious order Study and the Memory and Aging Project (ROSMAP)	20416210_dorsolateral prefrontal cortex	dorsolateral prefrontal cortex
ROSMAP study participant	Homo sapiens	NCBITAXON	NCBITaxon:9606	lymphocyte	BTO	BTO:0000775	late adult stage	UBERON	UBERON:0007222	20416210	The Religious order Study and the Memory and Aging Project (ROSMAP)	20416210_lymphocyte	lymphocyte
ROSMAP study participant	Homo sapiens	NCBITAXON	NCBITaxon:9606	lymphocyte	BTO	BTO:0000775	late adult stage	UBERON	UBERON:0007222	20431061	The Religious order Study and the Memory and Aging Project (ROSMAP)	20431061_lymphocyte	lymphocyte
ROSMAP study participant	Homo sapiens	NCBITAXON	NCBITaxon:9606	brain	BTO	BTO:0000142	late adult stage	UBERON	UBERON:0007222	20431359	The Religious order Study and the Memory and Aging Project (ROSMAP)	20431359_brain	brain
ROSMAP study participant	Homo sapiens	NCBITAXON	NCBITaxon:9606	dorsolateral prefrontal cortex	UBERON	UBERON:0009834	late adult stage	UBERON	UBERON:0007222	20431359	The Religious order Study and the Memory and Aging Project (ROSMAP)	20431359_dorsolateral prefrontal cortex	dorsolateral prefrontal cortex
ROSMAP study participant	Homo sapiens	NCBITAXON	NCBITaxon:9606	lymphocyte	BTO	BTO:0000775	late adult stage	UBERON	UBERON:0007222	20433379	The Religious order Study and the Memory and Aging Project (ROSMAP)	20433379_lymphocyte	lymphocyte
ROSMAP study participant	Homo sapiens	NCBITAXON	NCBITaxon:9606	brain	BTO	BTO:0000142	late adult stage	UBERON	UBERON:0007222	20439591	The Religious order Study and the Memory and Aging Project (ROSMAP)	20439591_brain	brain
ROSMAP study participant	Homo sapiens	NCBITAXON	NCBITaxon:9606	dorsolateral prefrontal cortex	UBERON	UBERON:0009834	late adult stage	UBERON	UBERON:0007222	20439591	The Religious order Study and the Memory and Aging Project (ROSMAP)	20439591_dorsolateral prefrontal cortex	dorsolateral prefrontal cortex
ROSMAP study participant	Homo sapiens	NCBITAXON	NCBITaxon:9606	blood	BTO	BTO:0000089	late adult stage	UBERON	UBERON:0007222	20447343	The Religious order Study and the Memory and Aging Project (ROSMAP)	20447343_blood	blood
ROSMAP study participant	Homo sapiens	NCBITAXON	NCBITaxon:9606	lymphocyte	BTO	BTO:0000775	late adult stage	UBERON	UBERON:0007222	20447343	The Religious order Study and the Memory and Aging Project (ROSMAP)	20447343_lymphocyte	lymphocyte
ROSMAP study participant	Homo sapiens	NCBITAXON	NCBITaxon:9606	blood	BTO	BTO:0000089	late adult stage	UBERON	UBERON:0007222	20453625	The Religious order Study and the Memory and Aging Project (ROSMAP)	20453625_blood	blood
ROSMAP study participant	Homo sapiens	NCBITAXON	NCBITaxon:9606	brain	BTO	BTO:0000142	late adult stage	UBERON	UBERON:0007222	20453625	The Religious order Study and the Memory and Aging Project (ROSMAP)	20453625_brain	brain
ROSMAP study participant	Homo sapiens	NCBITAXON	NCBITaxon:9606	dorsolateral prefrontal cortex	UBERON	UBERON:0009834	late adult stage	UBERON	UBERON:0007222	20453625	The Religious order Study and the Memory and Aging Project (ROSMAP)	20453625_dorsolateral prefrontal cortex	dorsolateral prefrontal cortex
ROSMAP study participant	Homo sapiens	NCBITAXON	NCBITaxon:9606	brain	BTO	BTO:0000142	late adult stage	UBERON	UBERON:0007222	20455807	The Religious order Study and the Memory and Aging Project (ROSMAP)	20455807_brain	brain
ROSMAP study participant	Homo sapiens	NCBITAXON	NCBITaxon:9606	dorsolateral prefrontal cortex	UBERON	UBERON:0009834	late adult stage	UBERON	UBERON:0007222	20455807	The Religious order Study and the Memory and Aging Project (ROSMAP)	20455807_dorsolateral prefrontal cortex	dorsolateral prefrontal cortex
ROSMAP study participant	Homo sapiens	NCBITAXON	NCBITaxon:9606	lymphocyte	BTO	BTO:0000775	late adult stage	UBERON	UBERON:0007222	20455807	The Religious order Study and the Memory and Aging Project (ROSMAP)	20455807_lymphocyte	lymphocyte
ROSMAP study participant	Homo sapiens	NCBITAXON	NCBITaxon:9606	lymphocyte	BTO	BTO:0000775	late adult stage	UBERON	UBERON:0007222	20465129	The Religious order Study and the Memory and Aging Project (ROSMAP)	20465129_lymphocyte	lymphocyte
ROSMAP study participant	Homo sapiens	NCBITAXON	NCBITaxon:9606	lymphocyte	BTO	BTO:0000775	late adult stage	UBERON	UBERON:0007222	20472416	The Religious order Study and the Memory and Aging Project (ROSMAP)	20472416_lymphocyte	lymphocyte
ROSMAP study participant	Homo sapiens	NCBITAXON	NCBITaxon:9606	blood	BTO	BTO:0000089	late adult stage	UBERON	UBERON:0007222	20474300	The Religious order Study and the Memory and Aging Project (ROSMAP)	20474300_blood	blood
ROSMAP study participant	Homo sapiens	NCBITAXON	NCBITaxon:9606	brain	BTO	BTO:0000142	late adult stage	UBERON	UBERON:0007222	20474300	The Religious order Study and the Memory and Aging Project (ROSMAP)	20474300_brain	brain
ROSMAP study participant	Homo sapiens	NCBITAXON	NCBITaxon:9606	dorsolateral prefrontal cortex	UBERON	UBERON:0009834	late adult stage	UBERON	UBERON:0007222	20474300	The Religious order Study and the Memory and Aging Project (ROSMAP)	20474300_dorsolateral prefrontal cortex	dorsolateral prefrontal cortex
ROSMAP study participant	Homo sapiens	NCBITAXON	NCBITaxon:9606	brain	BTO	BTO:0000142	late adult stage	UBERON	UBERON:0007222	20474724	The Religious order Study and the Memory and Aging Project (ROSMAP)	20474724_brain	brain
ROSMAP study participant	Homo sapiens	NCBITAXON	NCBITaxon:9606	dorsolateral prefrontal cortex	UBERON	UBERON:0009834	late adult stage	UBERON	UBERON:0007222	20474724	The Religious order Study and the Memory and Aging Project (ROSMAP)	20474724_dorsolateral prefrontal cortex	dorsolateral prefrontal cortex
ROSMAP study participant	Homo sapiens	NCBITAXON	NCBITaxon:9606	lymphocyte	BTO	BTO:0000775	late adult stage	UBERON	UBERON:0007222	20474724	The Religious order Study and the Memory and Aging Project (ROSMAP)	20474724_lymphocyte	lymphocyte
ROSMAP study participant	Homo sapiens	NCBITAXON	NCBITaxon:9606	lymphocyte	BTO	BTO:0000775	late adult stage	UBERON	UBERON:0007222	20486354	The Religious order Study and the Memory and Aging Project (ROSMAP)	20486354_lymphocyte	lymphocyte
ROSMAP study participant	Homo sapiens	NCBITAXON	NCBITaxon:9606	brain	BTO	BTO:0000142	late adult stage	UBERON	UBERON:0007222	20487369	The Religious order Study and the Memory and Aging Project (ROSMAP)	20487369_brain	brain
ROSMAP study participant	Homo sapiens	NCBITAXON	NCBITaxon:9606	dorsolateral prefrontal cortex	UBERON	UBERON:0009834	late adult stage	UBERON	UBERON:0007222	20487369	The Religious order Study and the Memory and Aging Project (ROSMAP)	20487369_dorsolateral prefrontal cortex	dorsolateral prefrontal cortex
ROSMAP study participant	Homo sapiens	NCBITAXON	NCBITaxon:9606	blood	BTO	BTO:0000089	late adult stage	UBERON	UBERON:0007222	20492186	The Religious order Study and the Memory and Aging Project (ROSMAP)	20492186_blood	blood
ROSMAP study participant	Homo sapiens	NCBITAXON	NCBITaxon:9606	brain	BTO	BTO:0000142	late adult stage	UBERON	UBERON:0007222	20492186	The Religious order Study and the Memory and Aging Project (ROSMAP)	20492186_brain	brain
ROSMAP study participant	Homo sapiens	NCBITAXON	NCBITaxon:9606	dorsolateral prefrontal cortex	UBERON	UBERON:0009834	late adult stage	UBERON	UBERON:0007222	20492186	The Religious order Study and the Memory and Aging Project (ROSMAP)	20492186_dorsolateral prefrontal cortex	dorsolateral prefrontal cortex
ROSMAP study participant	Homo sapiens	NCBITAXON	NCBITaxon:9606	brain	BTO	BTO:0000142	late adult stage	UBERON	UBERON:0007222	20494368	The Religious order Study and the Memory and Aging Project (ROSMAP)	20494368_brain	brain
ROSMAP study participant	Homo sapiens	NCBITAXON	NCBITaxon:9606	dorsolateral prefrontal cortex	UBERON	UBERON:0009834	late adult stage	UBERON	UBERON:0007222	20494368	The Religious order Study and the Memory and Aging Project (ROSMAP)	20494368_dorsolateral prefrontal cortex	dorsolateral prefrontal cortex
ROSMAP study participant	Homo sapiens	NCBITAXON	NCBITaxon:9606	lymphocyte	BTO	BTO:0000775	late adult stage	UBERON	UBERON:0007222	20494368	The Religious order Study and the Memory and Aging Project (ROSMAP)	20494368_lymphocyte	lymphocyte
ROSMAP study participant	Homo sapiens	NCBITAXON	NCBITaxon:9606	brain	BTO	BTO:0000142	late adult stage	UBERON	UBERON:0007222	20500815	The Religious order Study and the Memory and Aging Project (ROSMAP)	20500815_brain	brain
ROSMAP study participant	Homo sapiens	NCBITAXON	NCBITaxon:9606	dorsolateral prefrontal cortex	UBERON	UBERON:0009834	late adult stage	UBERON	UBERON:0007222	20500815	The Religious order Study and the Memory and Aging Project (ROSMAP)	20500815_dorsolateral prefrontal cortex	dorsolateral prefrontal cortex
ROSMAP study participant	Homo sapiens	NCBITAXON	NCBITaxon:9606	brain	BTO	BTO:0000142	late adult stage	UBERON	UBERON:0007222	20501668	The Religious order Study and the Memory and Aging Project (ROSMAP)	20501668_brain	brain
ROSMAP study participant	Homo sapiens	NCBITAXON	NCBITaxon:9606	dorsolateral prefrontal cortex	UBERON	UBERON:0009834	late adult stage	UBERON	UBERON:0007222	20501668	The Religious order Study and the Memory and Aging Project (ROSMAP)	20501668_dorsolateral prefrontal cortex	dorsolateral prefrontal cortex
ROSMAP study participant	Homo sapiens	NCBITAXON	NCBITaxon:9606	lymphocyte	BTO	BTO:0000775	late adult stage	UBERON	UBERON:0007222	20501668	The Religious order Study and the Memory and Aging Project (ROSMAP)	20501668_lymphocyte	lymphocyte
ROSMAP study participant	Homo sapiens	NCBITAXON	NCBITaxon:9606	lymphocyte	BTO	BTO:0000775	late adult stage	UBERON	UBERON:0007222	20503840	The Religious order Study and the Memory and Aging Project (ROSMAP)	20503840_lymphocyte	lymphocyte
ROSMAP study participant	Homo sapiens	NCBITAXON	NCBITaxon:9606	brain	BTO	BTO:0000142	late adult stage	UBERON	UBERON:0007222	20504017	The Religious order Study and the Memory and Aging Project (ROSMAP)	20504017_brain	brain
ROSMAP study participant	Homo sapiens	NCBITAXON	NCBITaxon:9606	dorsolateral prefrontal cortex	UBERON	UBERON:0009834	late adult stage	UBERON	UBERON:0007222	20504017	The Religious order Study and the Memory and Aging Project (ROSMAP)	20504017_dorsolateral prefrontal cortex	dorsolateral prefrontal cortex
ROSMAP study participant	Homo sapiens	NCBITAXON	NCBITaxon:9606	lymphocyte	BTO	BTO:0000775	late adult stage	UBERON	UBERON:0007222	20504017	The Religious order Study and the Memory and Aging Project (ROSMAP)	20504017_lymphocyte	lymphocyte
ROSMAP study participant	Homo sapiens	NCBITAXON	NCBITaxon:9606	brain	BTO	BTO:0000142	late adult stage	UBERON	UBERON:0007222	20506325	The Religious order Study and the Memory and Aging Project (ROSMAP)	20506325_brain	brain
ROSMAP study participant	Homo sapiens	NCBITAXON	NCBITaxon:9606	dorsolateral prefrontal cortex	UBERON	UBERON:0009834	late adult stage	UBERON	UBERON:0007222	20506325	The Religious order Study and the Memory and Aging Project (ROSMAP)	20506325_dorsolateral prefrontal cortex	dorsolateral prefrontal cortex
ROSMAP study participant	Homo sapiens	NCBITAXON	NCBITaxon:9606	lymphocyte	BTO	BTO:0000775	late adult stage	UBERON	UBERON:0007222	20506451	The Religious order Study and the Memory and Aging Project (ROSMAP)	20506451_lymphocyte	lymphocyte
ROSMAP study participant	Homo sapiens	NCBITAXON	NCBITaxon:9606	dorsolateral prefrontal cortex	UBERON	UBERON:0009834	late adult stage	UBERON	UBERON:0007222	20506587	The Religious order Study and the Memory and Aging Project (ROSMAP)	20506587_dorsolateral prefrontal cortex	dorsolateral prefrontal cortex
ROSMAP study participant	Homo sapiens	NCBITAXON	NCBITaxon:9606	brain	BTO	BTO:0000142	late adult stage	UBERON	UBERON:0007222	20521752	The Religious order Study and the Memory and Aging Project (ROSMAP)	20521752_brain	brain
ROSMAP study participant	Homo sapiens	NCBITAXON	NCBITaxon:9606	dorsolateral prefrontal cortex	UBERON	UBERON:0009834	late adult stage	UBERON	UBERON:0007222	20521752	The Religious order Study and the Memory and Aging Project (ROSMAP)	20521752_dorsolateral prefrontal cortex	dorsolateral prefrontal cortex
ROSMAP study participant	Homo sapiens	NCBITAXON	NCBITaxon:9606	blood	BTO	BTO:0000089	late adult stage	UBERON	UBERON:0007222	20522343	The Religious order Study and the Memory and Aging Project (ROSMAP)	20522343_blood	blood
ROSMAP study participant	Homo sapiens	NCBITAXON	NCBITaxon:9606	lymphocyte	BTO	BTO:0000775	late adult stage	UBERON	UBERON:0007222	20522343	The Religious order Study and the Memory and Aging Project (ROSMAP)	20522343_lymphocyte	lymphocyte
ROSMAP study participant	Homo sapiens	NCBITAXON	NCBITaxon:9606	lymphocyte	BTO	BTO:0000775	late adult stage	UBERON	UBERON:0007222	20524813	The Religious order Study and the Memory and Aging Project (ROSMAP)	20524813_lymphocyte	lymphocyte
ROSMAP study participant	Homo sapiens	NCBITAXON	NCBITaxon:9606	brain	BTO	BTO:0000142	late adult stage	UBERON	UBERON:0007222	20530195	The Religious order Study and the Memory and Aging Project (ROSMAP)	20530195_brain	brain
ROSMAP study participant	Homo sapiens	NCBITAXON	NCBITaxon:9606	dorsolateral prefrontal cortex	UBERON	UBERON:0009834	late adult stage	UBERON	UBERON:0007222	20530195	The Religious order Study and the Memory and Aging Project (ROSMAP)	20530195_dorsolateral prefrontal cortex	dorsolateral prefrontal cortex
ROSMAP study participant	Homo sapiens	NCBITAXON	NCBITaxon:9606	lymphocyte	BTO	BTO:0000775	late adult stage	UBERON	UBERON:0007222	20530195	The Religious order Study and the Memory and Aging Project (ROSMAP)	20530195_lymphocyte	lymphocyte
ROSMAP study participant	Homo sapiens	NCBITAXON	NCBITaxon:9606	blood	BTO	BTO:0000089	late adult stage	UBERON	UBERON:0007222	20532115	The Religious order Study and the Memory and Aging Project (ROSMAP)	20532115_blood	blood
ROSMAP study participant	Homo sapiens	NCBITAXON	NCBITaxon:9606	dorsolateral prefrontal cortex	UBERON	UBERON:0009834	late adult stage	UBERON	UBERON:0007222	20532115	The Religious order Study and the Memory and Aging Project (ROSMAP)	20532115_dorsolateral prefrontal cortex	dorsolateral prefrontal cortex
ROSMAP study participant	Homo sapiens	NCBITAXON	NCBITaxon:9606	lymphocyte	BTO	BTO:0000775	late adult stage	UBERON	UBERON:0007222	20532115	The Religious order Study and the Memory and Aging Project (ROSMAP)	20532115_lymphocyte	lymphocyte
ROSMAP study participant	Homo sapiens	NCBITAXON	NCBITaxon:9606	blood	BTO	BTO:0000089	late adult stage	UBERON	UBERON:0007222	20534423	The Religious order Study and the Memory and Aging Project (ROSMAP)	20534423_blood	blood
ROSMAP study participant	Homo sapiens	NCBITAXON	NCBITaxon:9606	lymphocyte	BTO	BTO:0000775	late adult stage	UBERON	UBERON:0007222	20534423	The Religious order Study and the Memory and Aging Project (ROSMAP)	20534423_lymphocyte	lymphocyte
ROSMAP study participant	Homo sapiens	NCBITAXON	NCBITaxon:9606	brain	BTO	BTO:0000142	late adult stage	UBERON	UBERON:0007222	20535564	The Religious order Study and the Memory and Aging Project (ROSMAP)	20535564_brain	brain
ROSMAP study participant	Homo sapiens	NCBITAXON	NCBITaxon:9606	lymphocyte	BTO	BTO:0000775	late adult stage	UBERON	UBERON:0007222	20535564	The Religious order Study and the Memory and Aging Project (ROSMAP)	20535564_lymphocyte	lymphocyte
ROSMAP study participant	Homo sapiens	NCBITAXON	NCBITaxon:9606	brain	BTO	BTO:0000142	late adult stage	UBERON	UBERON:0007222	20537160	The Religious order Study and the Memory and Aging Project (ROSMAP)	20537160_brain	brain
ROSMAP study participant	Homo sapiens	NCBITAXON	NCBITaxon:9606	lymphocyte	BTO	BTO:0000775	late adult stage	UBERON	UBERON:0007222	20537160	The Religious order Study and the Memory and Aging Project (ROSMAP)	20537160_lymphocyte	lymphocyte
ROSMAP study participant	Homo sapiens	NCBITAXON	NCBITaxon:9606	lymphocyte	BTO	BTO:0000775	late adult stage	UBERON	UBERON:0007222	20540417	The Religious order Study and the Memory and Aging Project (ROSMAP)	20540417_lymphocyte	lymphocyte
ROSMAP study participant	Homo sapiens	NCBITAXON	NCBITaxon:9606	lymphocyte	BTO	BTO:0000775	late adult stage	UBERON	UBERON:0007222	20544321	The Religious order Study and the Memory and Aging Project (ROSMAP)	20544321_lymphocyte	lymphocyte
ROSMAP study participant	Homo sapiens	NCBITAXON	NCBITaxon:9606	lymphocyte	BTO	BTO:0000775	late adult stage	UBERON	UBERON:0007222	20549538	The Religious order Study and the Memory and Aging Project (ROSMAP)	20549538_lymphocyte	lymphocyte
ROSMAP study participant	Homo sapiens	NCBITAXON	NCBITaxon:9606	blood	BTO	BTO:0000089	late adult stage	UBERON	UBERON:0007222	20550027	The Religious order Study and the Memory and Aging Project (ROSMAP)	20550027_blood	blood
ROSMAP study participant	Homo sapiens	NCBITAXON	NCBITaxon:9606	brain	BTO	BTO:0000142	late adult stage	UBERON	UBERON:0007222	20550027	The Religious order Study and the Memory and Aging Project (ROSMAP)	20550027_brain	brain
ROSMAP study participant	Homo sapiens	NCBITAXON	NCBITaxon:9606	blood	BTO	BTO:0000089	late adult stage	UBERON	UBERON:0007222	20551582	The Religious order Study and the Memory and Aging Project (ROSMAP)	20551582_blood	blood
ROSMAP study participant	Homo sapiens	NCBITAXON	NCBITaxon:9606	lymphocyte	BTO	BTO:0000775	late adult stage	UBERON	UBERON:0007222	20551582	The Religious order Study and the Memory and Aging Project (ROSMAP)	20551582_lymphocyte	lymphocyte
ROSMAP study participant	Homo sapiens	NCBITAXON	NCBITaxon:9606	lymphocyte	BTO	BTO:0000775	late adult stage	UBERON	UBERON:0007222	20555072	The Religious order Study and the Memory and Aging Project (ROSMAP)	20555072_lymphocyte	lymphocyte
ROSMAP study participant	Homo sapiens	NCBITAXON	NCBITaxon:9606	brain	BTO	BTO:0000142	late adult stage	UBERON	UBERON:0007222	20557128	The Religious order Study and the Memory and Aging Project (ROSMAP)	20557128_brain	brain
ROSMAP study participant	Homo sapiens	NCBITAXON	NCBITaxon:9606	dorsolateral prefrontal cortex	UBERON	UBERON:0009834	late adult stage	UBERON	UBERON:0007222	20557128	The Religious order Study and the Memory and Aging Project (ROSMAP)	20557128_dorsolateral prefrontal cortex	dorsolateral prefrontal cortex
ROSMAP study participant	Homo sapiens	NCBITAXON	NCBITaxon:9606	lymphocyte	BTO	BTO:0000775	late adult stage	UBERON	UBERON:0007222	20557128	The Religious order Study and the Memory and Aging Project (ROSMAP)	20557128_lymphocyte	lymphocyte
ROSMAP study participant	Homo sapiens	NCBITAXON	NCBITaxon:9606	blood	BTO	BTO:0000089	late adult stage	UBERON	UBERON:0007222	20557542	The Religious order Study and the Memory and Aging Project (ROSMAP)	20557542_blood	blood
ROSMAP study participant	Homo sapiens	NCBITAXON	NCBITaxon:9606	lymphocyte	BTO	BTO:0000775	late adult stage	UBERON	UBERON:0007222	20557542	The Religious order Study and the Memory and Aging Project (ROSMAP)	20557542_lymphocyte	lymphocyte
ROSMAP study participant	Homo sapiens	NCBITAXON	NCBITaxon:9606	brain	BTO	BTO:0000142	late adult stage	UBERON	UBERON:0007222	20559562	The Religious order Study and the Memory and Aging Project (ROSMAP)	20559562_brain	brain
ROSMAP study participant	Homo sapiens	NCBITAXON	NCBITaxon:9606	dorsolateral prefrontal cortex	UBERON	UBERON:0009834	late adult stage	UBERON	UBERON:0007222	20559562	The Religious order Study and the Memory and Aging Project (ROSMAP)	20559562_dorsolateral prefrontal cortex	dorsolateral prefrontal cortex
ROSMAP study participant	Homo sapiens	NCBITAXON	NCBITaxon:9606	lymphocyte	BTO	BTO:0000775	late adult stage	UBERON	UBERON:0007222	20559562	The Religious order Study and the Memory and Aging Project (ROSMAP)	20559562_lymphocyte	lymphocyte
ROSMAP study participant	Homo sapiens	NCBITAXON	NCBITaxon:9606	lymphocyte	BTO	BTO:0000775	late adult stage	UBERON	UBERON:0007222	20559986	The Religious order Study and the Memory and Aging Project (ROSMAP)	20559986_lymphocyte	lymphocyte
ROSMAP study participant	Homo sapiens	NCBITAXON	NCBITaxon:9606	brain	BTO	BTO:0000142	late adult stage	UBERON	UBERON:0007222	20561642	The Religious order Study and the Memory and Aging Project (ROSMAP)	20561642_brain	brain
ROSMAP study participant	Homo sapiens	NCBITAXON	NCBITaxon:9606	dorsolateral prefrontal cortex	UBERON	UBERON:0009834	late adult stage	UBERON	UBERON:0007222	20561642	The Religious order Study and the Memory and Aging Project (ROSMAP)	20561642_dorsolateral prefrontal cortex	dorsolateral prefrontal cortex
ROSMAP study participant	Homo sapiens	NCBITAXON	NCBITaxon:9606	lymphocyte	BTO	BTO:0000775	late adult stage	UBERON	UBERON:0007222	20561642	The Religious order Study and the Memory and Aging Project (ROSMAP)	20561642_lymphocyte	lymphocyte
ROSMAP study participant	Homo sapiens	NCBITAXON	NCBITaxon:9606	lymphocyte	BTO	BTO:0000775	late adult stage	UBERON	UBERON:0007222	20567738	The Religious order Study and the Memory and Aging Project (ROSMAP)	20567738_lymphocyte	lymphocyte
ROSMAP study participant	Homo sapiens	NCBITAXON	NCBITaxon:9606	blood	BTO	BTO:0000089	late adult stage	UBERON	UBERON:0007222	20569910	The Religious order Study and the Memory and Aging Project (ROSMAP)	20569910_blood	blood
ROSMAP study participant	Homo sapiens	NCBITAXON	NCBITaxon:9606	brain	BTO	BTO:0000142	late adult stage	UBERON	UBERON:0007222	20569910	The Religious order Study and the Memory and Aging Project (ROSMAP)	20569910_brain	brain
ROSMAP study participant	Homo sapiens	NCBITAXON	NCBITaxon:9606	dorsolateral prefrontal cortex	UBERON	UBERON:0009834	late adult stage	UBERON	UBERON:0007222	20569910	The Religious order Study and the Memory and Aging Project (ROSMAP)	20569910_dorsolateral prefrontal cortex	dorsolateral prefrontal cortex
ROSMAP study participant	Homo sapiens	NCBITAXON	NCBITaxon:9606	lymphocyte	BTO	BTO:0000775	late adult stage	UBERON	UBERON:0007222	20570409	The Religious order Study and the Memory and Aging Project (ROSMAP)	20570409_lymphocyte	lymphocyte
ROSMAP study participant	Homo sapiens	NCBITAXON	NCBITaxon:9606	blood	BTO	BTO:0000089	late adult stage	UBERON	UBERON:0007222	20574151	The Religious order Study and the Memory and Aging Project (ROSMAP)	20574151_blood	blood
ROSMAP study participant	Homo sapiens	NCBITAXON	NCBITaxon:9606	lymphocyte	BTO	BTO:0000775	late adult stage	UBERON	UBERON:0007222	20574151	The Religious order Study and the Memory and Aging Project (ROSMAP)	20574151_lymphocyte	lymphocyte
ROSMAP study participant	Homo sapiens	NCBITAXON	NCBITaxon:9606	blood	BTO	BTO:0000089	late adult stage	UBERON	UBERON:0007222	20576919	The Religious order Study and the Memory and Aging Project (ROSMAP)	20576919_blood	blood
ROSMAP study participant	Homo sapiens	NCBITAXON	NCBITaxon:9606	brain	BTO	BTO:0000142	late adult stage	UBERON	UBERON:0007222	20576919	The Religious order Study and the Memory and Aging Project (ROSMAP)	20576919_brain	brain
ROSMAP study participant	Homo sapiens	NCBITAXON	NCBITaxon:9606	dorsolateral prefrontal cortex	UBERON	UBERON:0009834	late adult stage	UBERON	UBERON:0007222	20576919	The Religious order Study and the Memory and Aging Project (ROSMAP)	20576919_dorsolateral prefrontal cortex	dorsolateral prefrontal cortex
ROSMAP study participant	Homo sapiens	NCBITAXON	NCBITaxon:9606	blood	BTO	BTO:0000089	late adult stage	UBERON	UBERON:0007222	20583594	The Religious order Study and the Memory and Aging Project (ROSMAP)	20583594_blood	blood
ROSMAP study participant	Homo sapiens	NCBITAXON	NCBITaxon:9606	dorsolateral prefrontal cortex	UBERON	UBERON:0009834	late adult stage	UBERON	UBERON:0007222	20583594	The Religious order Study and the Memory and Aging Project (ROSMAP)	20583594_dorsolateral prefrontal cortex	dorsolateral prefrontal cortex
ROSMAP study participant	Homo sapiens	NCBITAXON	NCBITaxon:9606	lymphocyte	BTO	BTO:0000775	late adult stage	UBERON	UBERON:0007222	20583594	The Religious order Study and the Memory and Aging Project (ROSMAP)	20583594_lymphocyte	lymphocyte
ROSMAP study participant	Homo sapiens	NCBITAXON	NCBITaxon:9606	blood	BTO	BTO:0000089	late adult stage	UBERON	UBERON:0007222	20584923	The Religious order Study and the Memory and Aging Project (ROSMAP)	20584923_blood	blood
ROSMAP study participant	Homo sapiens	NCBITAXON	NCBITaxon:9606	dorsolateral prefrontal cortex	UBERON	UBERON:0009834	late adult stage	UBERON	UBERON:0007222	20584923	The Religious order Study and the Memory and Aging Project (ROSMAP)	20584923_dorsolateral prefrontal cortex	dorsolateral prefrontal cortex
ROSMAP study participant	Homo sapiens	NCBITAXON	NCBITaxon:9606	lymphocyte	BTO	BTO:0000775	late adult stage	UBERON	UBERON:0007222	20584923	The Religious order Study and the Memory and Aging Project (ROSMAP)	20584923_lymphocyte	lymphocyte
ROSMAP study participant	Homo sapiens	NCBITAXON	NCBITaxon:9606	blood	BTO	BTO:0000089	late adult stage	UBERON	UBERON:0007222	20594407	The Religious order Study and the Memory and Aging Project (ROSMAP)	20594407_blood	blood
ROSMAP study participant	Homo sapiens	NCBITAXON	NCBITaxon:9606	dorsolateral prefrontal cortex	UBERON	UBERON:0009834	late adult stage	UBERON	UBERON:0007222	20594407	The Religious order Study and the Memory and Aging Project (ROSMAP)	20594407_dorsolateral prefrontal cortex	dorsolateral prefrontal cortex
ROSMAP study participant	Homo sapiens	NCBITAXON	NCBITaxon:9606	lymphocyte	BTO	BTO:0000775	late adult stage	UBERON	UBERON:0007222	20594407	The Religious order Study and the Memory and Aging Project (ROSMAP)	20594407_lymphocyte	lymphocyte
ROSMAP study participant	Homo sapiens	NCBITAXON	NCBITaxon:9606	brain	BTO	BTO:0000142	late adult stage	UBERON	UBERON:0007222	20594669	The Religious order Study and the Memory and Aging Project (ROSMAP)	20594669_brain	brain
ROSMAP study participant	Homo sapiens	NCBITAXON	NCBITaxon:9606	dorsolateral prefrontal cortex	UBERON	UBERON:0009834	late adult stage	UBERON	UBERON:0007222	20594669	The Religious order Study and the Memory and Aging Project (ROSMAP)	20594669_dorsolateral prefrontal cortex	dorsolateral prefrontal cortex
ROSMAP study participant	Homo sapiens	NCBITAXON	NCBITaxon:9606	lymphocyte	BTO	BTO:0000775	late adult stage	UBERON	UBERON:0007222	20596265	The Religious order Study and the Memory and Aging Project (ROSMAP)	20596265_lymphocyte	lymphocyte
ROSMAP study participant	Homo sapiens	NCBITAXON	NCBITaxon:9606	brain	BTO	BTO:0000142	late adult stage	UBERON	UBERON:0007222	20602974	The Religious order Study and the Memory and Aging Project (ROSMAP)	20602974_brain	brain
ROSMAP study participant	Homo sapiens	NCBITAXON	NCBITaxon:9606	dorsolateral prefrontal cortex	UBERON	UBERON:0009834	late adult stage	UBERON	UBERON:0007222	20602974	The Religious order Study and the Memory and Aging Project (ROSMAP)	20602974_dorsolateral prefrontal cortex	dorsolateral prefrontal cortex
ROSMAP study participant	Homo sapiens	NCBITAXON	NCBITaxon:9606	brain	BTO	BTO:0000142	late adult stage	UBERON	UBERON:0007222	20603141	The Religious order Study and the Memory and Aging Project (ROSMAP)	20603141_brain	brain
ROSMAP study participant	Homo sapiens	NCBITAXON	NCBITaxon:9606	dorsolateral prefrontal cortex	UBERON	UBERON:0009834	late adult stage	UBERON	UBERON:0007222	20603141	The Religious order Study and the Memory and Aging Project (ROSMAP)	20603141_dorsolateral prefrontal cortex	dorsolateral prefrontal cortex
ROSMAP study participant	Homo sapiens	NCBITAXON	NCBITaxon:9606	lymphocyte	BTO	BTO:0000775	late adult stage	UBERON	UBERON:0007222	20603727	The Religious order Study and the Memory and Aging Project (ROSMAP)	20603727_lymphocyte	lymphocyte
ROSMAP study participant	Homo sapiens	NCBITAXON	NCBITaxon:9606	lymphocyte	BTO	BTO:0000775	late adult stage	UBERON	UBERON:0007222	20608934	The Religious order Study and the Memory and Aging Project (ROSMAP)	20608934_lymphocyte	lymphocyte
ROSMAP study participant	Homo sapiens	NCBITAXON	NCBITaxon:9606	lymphocyte	BTO	BTO:0000775	late adult stage	UBERON	UBERON:0007222	20610140	The Religious order Study and the Memory and Aging Project (ROSMAP)	20610140_lymphocyte	lymphocyte
ROSMAP study participant	Homo sapiens	NCBITAXON	NCBITaxon:9606	brain	BTO	BTO:0000142	late adult stage	UBERON	UBERON:0007222	20610726	The Religious order Study and the Memory and Aging Project (ROSMAP)	20610726_brain	brain
ROSMAP study participant	Homo sapiens	NCBITAXON	NCBITaxon:9606	dorsolateral prefrontal cortex	UBERON	UBERON:0009834	late adult stage	UBERON	UBERON:0007222	20610726	The Religious order Study and the Memory and Aging Project (ROSMAP)	20610726_dorsolateral prefrontal cortex	dorsolateral prefrontal cortex
ROSMAP study participant	Homo sapiens	NCBITAXON	NCBITaxon:9606	brain	BTO	BTO:0000142	late adult stage	UBERON	UBERON:0007222	20611993	The Religious order Study and the Memory and Aging Project (ROSMAP)	20611993_brain	brain
ROSMAP study participant	Homo sapiens	NCBITAXON	NCBITaxon:9606	dorsolateral prefrontal cortex	UBERON	UBERON:0009834	late adult stage	UBERON	UBERON:0007222	20611993	The Religious order Study and the Memory and Aging Project (ROSMAP)	20611993_dorsolateral prefrontal cortex	dorsolateral prefrontal cortex
ROSMAP study participant	Homo sapiens	NCBITAXON	NCBITaxon:9606	brain	BTO	BTO:0000142	late adult stage	UBERON	UBERON:0007222	20613887	The Religious order Study and the Memory and Aging Project (ROSMAP)	20613887_brain	brain
ROSMAP study participant	Homo sapiens	NCBITAXON	NCBITaxon:9606	dorsolateral prefrontal cortex	UBERON	UBERON:0009834	late adult stage	UBERON	UBERON:0007222	20613887	The Religious order Study and the Memory and Aging Project (ROSMAP)	20613887_dorsolateral prefrontal cortex	dorsolateral prefrontal cortex
ROSMAP study participant	Homo sapiens	NCBITAXON	NCBITaxon:9606	lymphocyte	BTO	BTO:0000775	late adult stage	UBERON	UBERON:0007222	20613887	The Religious order Study and the Memory and Aging Project (ROSMAP)	20613887_lymphocyte	lymphocyte
ROSMAP study participant	Homo sapiens	NCBITAXON	NCBITaxon:9606	lymphocyte	BTO	BTO:0000775	late adult stage	UBERON	UBERON:0007222	20616100	The Religious order Study and the Memory and Aging Project (ROSMAP)	20616100_lymphocyte	lymphocyte
ROSMAP study participant	Homo sapiens	NCBITAXON	NCBITaxon:9606	lymphocyte	BTO	BTO:0000775	late adult stage	UBERON	UBERON:0007222	20618256	The Religious order Study and the Memory and Aging Project (ROSMAP)	20618256_lymphocyte	lymphocyte
ROSMAP study participant	Homo sapiens	NCBITAXON	NCBITaxon:9606	brain	BTO	BTO:0000142	late adult stage	UBERON	UBERON:0007222	20626558	The Religious order Study and the Memory and Aging Project (ROSMAP)	20626558_brain	brain
ROSMAP study participant	Homo sapiens	NCBITAXON	NCBITaxon:9606	dorsolateral prefrontal cortex	UBERON	UBERON:0009834	late adult stage	UBERON	UBERON:0007222	20626558	The Religious order Study and the Memory and Aging Project (ROSMAP)	20626558_dorsolateral prefrontal cortex	dorsolateral prefrontal cortex
ROSMAP study participant	Homo sapiens	NCBITAXON	NCBITaxon:9606	brain	BTO	BTO:0000142	late adult stage	UBERON	UBERON:0007222	20630946	The Religious order Study and the Memory and Aging Project (ROSMAP)	20630946_brain	brain
ROSMAP study participant	Homo sapiens	NCBITAXON	NCBITaxon:9606	dorsolateral prefrontal cortex	UBERON	UBERON:0009834	late adult stage	UBERON	UBERON:0007222	20630946	The Religious order Study and the Memory and Aging Project (ROSMAP)	20630946_dorsolateral prefrontal cortex	dorsolateral prefrontal cortex
ROSMAP study participant	Homo sapiens	NCBITAXON	NCBITaxon:9606	lymphocyte	BTO	BTO:0000775	late adult stage	UBERON	UBERON:0007222	20630946	The Religious order Study and the Memory and Aging Project (ROSMAP)	20630946_lymphocyte	lymphocyte
ROSMAP study participant	Homo sapiens	NCBITAXON	NCBITaxon:9606	lymphocyte	BTO	BTO:0000775	late adult stage	UBERON	UBERON:0007222	20631825	The Religious order Study and the Memory and Aging Project (ROSMAP)	20631825_lymphocyte	lymphocyte
ROSMAP study participant	Homo sapiens	NCBITAXON	NCBITaxon:9606	brain	BTO	BTO:0000142	late adult stage	UBERON	UBERON:0007222	20634274	The Religious order Study and the Memory and Aging Project (ROSMAP)	20634274_brain	brain
ROSMAP study participant	Homo sapiens	NCBITAXON	NCBITaxon:9606	lymphocyte	BTO	BTO:0000775	late adult stage	UBERON	UBERON:0007222	20634274	The Religious order Study and the Memory and Aging Project (ROSMAP)	20634274_lymphocyte	lymphocyte
ROSMAP study participant	Homo sapiens	NCBITAXON	NCBITaxon:9606	brain	BTO	BTO:0000142	late adult stage	UBERON	UBERON:0007222	20643329	The Religious order Study and the Memory and Aging Project (ROSMAP)	20643329_brain	brain
ROSMAP study participant	Homo sapiens	NCBITAXON	NCBITaxon:9606	dorsolateral prefrontal cortex	UBERON	UBERON:0009834	late adult stage	UBERON	UBERON:0007222	20643329	The Religious order Study and the Memory and Aging Project (ROSMAP)	20643329_dorsolateral prefrontal cortex	dorsolateral prefrontal cortex
ROSMAP study participant	Homo sapiens	NCBITAXON	NCBITaxon:9606	lymphocyte	BTO	BTO:0000775	late adult stage	UBERON	UBERON:0007222	20643329	The Religious order Study and the Memory and Aging Project (ROSMAP)	20643329_lymphocyte	lymphocyte
ROSMAP study participant	Homo sapiens	NCBITAXON	NCBITaxon:9606	blood	BTO	BTO:0000089	late adult stage	UBERON	UBERON:0007222	20646778	The Religious order Study and the Memory and Aging Project (ROSMAP)	20646778_blood	blood
ROSMAP study participant	Homo sapiens	NCBITAXON	NCBITaxon:9606	dorsolateral prefrontal cortex	UBERON	UBERON:0009834	late adult stage	UBERON	UBERON:0007222	20646778	The Religious order Study and the Memory and Aging Project (ROSMAP)	20646778_dorsolateral prefrontal cortex	dorsolateral prefrontal cortex
ROSMAP study participant	Homo sapiens	NCBITAXON	NCBITaxon:9606	lymphocyte	BTO	BTO:0000775	late adult stage	UBERON	UBERON:0007222	20646778	The Religious order Study and the Memory and Aging Project (ROSMAP)	20646778_lymphocyte	lymphocyte
ROSMAP study participant	Homo sapiens	NCBITAXON	NCBITaxon:9606	brain	BTO	BTO:0000142	late adult stage	UBERON	UBERON:0007222	20649389	The Religious order Study and the Memory and Aging Project (ROSMAP)	20649389_brain	brain
ROSMAP study participant	Homo sapiens	NCBITAXON	NCBITaxon:9606	lymphocyte	BTO	BTO:0000775	late adult stage	UBERON	UBERON:0007222	20649389	The Religious order Study and the Memory and Aging Project (ROSMAP)	20649389_lymphocyte	lymphocyte
ROSMAP study participant	Homo sapiens	NCBITAXON	NCBITaxon:9606	brain	BTO	BTO:0000142	late adult stage	UBERON	UBERON:0007222	20654818	The Religious order Study and the Memory and Aging Project (ROSMAP)	20654818_brain	brain
ROSMAP study participant	Homo sapiens	NCBITAXON	NCBITaxon:9606	dorsolateral prefrontal cortex	UBERON	UBERON:0009834	late adult stage	UBERON	UBERON:0007222	20654818	The Religious order Study and the Memory and Aging Project (ROSMAP)	20654818_dorsolateral prefrontal cortex	dorsolateral prefrontal cortex
ROSMAP study participant	Homo sapiens	NCBITAXON	NCBITaxon:9606	lymphocyte	BTO	BTO:0000775	late adult stage	UBERON	UBERON:0007222	20654818	The Religious order Study and the Memory and Aging Project (ROSMAP)	20654818_lymphocyte	lymphocyte
ROSMAP study participant	Homo sapiens	NCBITAXON	NCBITaxon:9606	brain	BTO	BTO:0000142	late adult stage	UBERON	UBERON:0007222	20656964	The Religious order Study and the Memory and Aging Project (ROSMAP)	20656964_brain	brain
ROSMAP study participant	Homo sapiens	NCBITAXON	NCBITaxon:9606	dorsolateral prefrontal cortex	UBERON	UBERON:0009834	late adult stage	UBERON	UBERON:0007222	20656964	The Religious order Study and the Memory and Aging Project (ROSMAP)	20656964_dorsolateral prefrontal cortex	dorsolateral prefrontal cortex
ROSMAP study participant	Homo sapiens	NCBITAXON	NCBITaxon:9606	brain	BTO	BTO:0000142	late adult stage	UBERON	UBERON:0007222	20660226	The Religious order Study and the Memory and Aging Project (ROSMAP)	20660226_brain	brain
ROSMAP study participant	Homo sapiens	NCBITAXON	NCBITaxon:9606	dorsolateral prefrontal cortex	UBERON	UBERON:0009834	late adult stage	UBERON	UBERON:0007222	20660226	The Religious order Study and the Memory and Aging Project (ROSMAP)	20660226_dorsolateral prefrontal cortex	dorsolateral prefrontal cortex
ROSMAP study participant	Homo sapiens	NCBITAXON	NCBITaxon:9606	lymphocyte	BTO	BTO:0000775	late adult stage	UBERON	UBERON:0007222	20662822	The Religious order Study and the Memory and Aging Project (ROSMAP)	20662822_lymphocyte	lymphocyte
ROSMAP study participant	Homo sapiens	NCBITAXON	NCBITaxon:9606	blood	BTO	BTO:0000089	late adult stage	UBERON	UBERON:0007222	20665307	The Religious order Study and the Memory and Aging Project (ROSMAP)	20665307_blood	blood
ROSMAP study participant	Homo sapiens	NCBITAXON	NCBITaxon:9606	brain	BTO	BTO:0000142	late adult stage	UBERON	UBERON:0007222	20665307	The Religious order Study and the Memory and Aging Project (ROSMAP)	20665307_brain	brain
ROSMAP study participant	Homo sapiens	NCBITAXON	NCBITaxon:9606	dorsolateral prefrontal cortex	UBERON	UBERON:0009834	late adult stage	UBERON	UBERON:0007222	20665307	The Religious order Study and the Memory and Aging Project (ROSMAP)	20665307_dorsolateral prefrontal cortex	dorsolateral prefrontal cortex
ROSMAP study participant	Homo sapiens	NCBITAXON	NCBITaxon:9606	lymphocyte	BTO	BTO:0000775	late adult stage	UBERON	UBERON:0007222	20667589	The Religious order Study and the Memory and Aging Project (ROSMAP)	20667589_lymphocyte	lymphocyte
ROSMAP study participant	Homo sapiens	NCBITAXON	NCBITaxon:9606	blood	BTO	BTO:0000089	late adult stage	UBERON	UBERON:0007222	20674902	The Religious order Study and the Memory and Aging Project (ROSMAP)	20674902_blood	blood
ROSMAP study participant	Homo sapiens	NCBITAXON	NCBITaxon:9606	dorsolateral prefrontal cortex	UBERON	UBERON:0009834	late adult stage	UBERON	UBERON:0007222	20674902	The Religious order Study and the Memory and Aging Project (ROSMAP)	20674902_dorsolateral prefrontal cortex	dorsolateral prefrontal cortex
ROSMAP study participant	Homo sapiens	NCBITAXON	NCBITaxon:9606	lymphocyte	BTO	BTO:0000775	late adult stage	UBERON	UBERON:0007222	20674902	The Religious order Study and the Memory and Aging Project (ROSMAP)	20674902_lymphocyte	lymphocyte
ROSMAP study participant	Homo sapiens	NCBITAXON	NCBITaxon:9606	blood	BTO	BTO:0000089	late adult stage	UBERON	UBERON:0007222	20682204	The Religious order Study and the Memory and Aging Project (ROSMAP)	20682204_blood	blood
ROSMAP study participant	Homo sapiens	NCBITAXON	NCBITaxon:9606	dorsolateral prefrontal cortex	UBERON	UBERON:0009834	late adult stage	UBERON	UBERON:0007222	20682204	The Religious order Study and the Memory and Aging Project (ROSMAP)	20682204_dorsolateral prefrontal cortex	dorsolateral prefrontal cortex
ROSMAP study participant	Homo sapiens	NCBITAXON	NCBITaxon:9606	lymphocyte	BTO	BTO:0000775	late adult stage	UBERON	UBERON:0007222	20682204	The Religious order Study and the Memory and Aging Project (ROSMAP)	20682204_lymphocyte	lymphocyte
ROSMAP study participant	Homo sapiens	NCBITAXON	NCBITaxon:9606	brain	BTO	BTO:0000142	late adult stage	UBERON	UBERON:0007222	20683921	The Religious order Study and the Memory and Aging Project (ROSMAP)	20683921_brain	brain
ROSMAP study participant	Homo sapiens	NCBITAXON	NCBITaxon:9606	dorsolateral prefrontal cortex	UBERON	UBERON:0009834	late adult stage	UBERON	UBERON:0007222	20683921	The Religious order Study and the Memory and Aging Project (ROSMAP)	20683921_dorsolateral prefrontal cortex	dorsolateral prefrontal cortex
ROSMAP study participant	Homo sapiens	NCBITAXON	NCBITaxon:9606	lymphocyte	BTO	BTO:0000775	late adult stage	UBERON	UBERON:0007222	20683921	The Religious order Study and the Memory and Aging Project (ROSMAP)	20683921_lymphocyte	lymphocyte
ROSMAP study participant	Homo sapiens	NCBITAXON	NCBITaxon:9606	lymphocyte	BTO	BTO:0000775	late adult stage	UBERON	UBERON:0007222	20695263	The Religious order Study and the Memory and Aging Project (ROSMAP)	20695263_lymphocyte	lymphocyte
ROSMAP study participant	Homo sapiens	NCBITAXON	NCBITaxon:9606	lymphocyte	BTO	BTO:0000775	late adult stage	UBERON	UBERON:0007222	20701008	The Religious order Study and the Memory and Aging Project (ROSMAP)	20701008_lymphocyte	lymphocyte
ROSMAP study participant	Homo sapiens	NCBITAXON	NCBITaxon:9606	brain	BTO	BTO:0000142	late adult stage	UBERON	UBERON:0007222	20706215	The Religious order Study and the Memory and Aging Project (ROSMAP)	20706215_brain	brain
ROSMAP study participant	Homo sapiens	NCBITAXON	NCBITaxon:9606	dorsolateral prefrontal cortex	UBERON	UBERON:0009834	late adult stage	UBERON	UBERON:0007222	20706215	The Religious order Study and the Memory and Aging Project (ROSMAP)	20706215_dorsolateral prefrontal cortex	dorsolateral prefrontal cortex
ROSMAP study participant	Homo sapiens	NCBITAXON	NCBITaxon:9606	brain	BTO	BTO:0000142	late adult stage	UBERON	UBERON:0007222	20712597	The Religious order Study and the Memory and Aging Project (ROSMAP)	20712597_brain	brain
ROSMAP study participant	Homo sapiens	NCBITAXON	NCBITaxon:9606	lymphocyte	BTO	BTO:0000775	late adult stage	UBERON	UBERON:0007222	20712597	The Religious order Study and the Memory and Aging Project (ROSMAP)	20712597_lymphocyte	lymphocyte
ROSMAP study participant	Homo sapiens	NCBITAXON	NCBITaxon:9606	lymphocyte	BTO	BTO:0000775	late adult stage	UBERON	UBERON:0007222	20718719	The Religious order Study and the Memory and Aging Project (ROSMAP)	20718719_lymphocyte	lymphocyte
ROSMAP study participant	Homo sapiens	NCBITAXON	NCBITaxon:9606	lymphocyte	BTO	BTO:0000775	late adult stage	UBERON	UBERON:0007222	20721930	The Religious order Study and the Memory and Aging Project (ROSMAP)	20721930_lymphocyte	lymphocyte
ROSMAP study participant	Homo sapiens	NCBITAXON	NCBITaxon:9606	lymphocyte	BTO	BTO:0000775	late adult stage	UBERON	UBERON:0007222	20723662	The Religious order Study and the Memory and Aging Project (ROSMAP)	20723662_lymphocyte	lymphocyte
ROSMAP study participant	Homo sapiens	NCBITAXON	NCBITaxon:9606	brain	BTO	BTO:0000142	late adult stage	UBERON	UBERON:0007222	20726273	The Religious order Study and the Memory and Aging Project (ROSMAP)	20726273_brain	brain
ROSMAP study participant	Homo sapiens	NCBITAXON	NCBITaxon:9606	dorsolateral prefrontal cortex	UBERON	UBERON:0009834	late adult stage	UBERON	UBERON:0007222	20726273	The Religious order Study and the Memory and Aging Project (ROSMAP)	20726273_dorsolateral prefrontal cortex	dorsolateral prefrontal cortex
ROSMAP study participant	Homo sapiens	NCBITAXON	NCBITaxon:9606	lymphocyte	BTO	BTO:0000775	late adult stage	UBERON	UBERON:0007222	20726273	The Religious order Study and the Memory and Aging Project (ROSMAP)	20726273_lymphocyte	lymphocyte
ROSMAP study participant	Homo sapiens	NCBITAXON	NCBITaxon:9606	lymphocyte	BTO	BTO:0000775	late adult stage	UBERON	UBERON:0007222	20729046	The Religious order Study and the Memory and Aging Project (ROSMAP)	20729046_lymphocyte	lymphocyte
ROSMAP study participant	Homo sapiens	NCBITAXON	NCBITaxon:9606	brain	BTO	BTO:0000142	late adult stage	UBERON	UBERON:0007222	20730959	The Religious order Study and the Memory and Aging Project (ROSMAP)	20730959_brain	brain
ROSMAP study participant	Homo sapiens	NCBITAXON	NCBITaxon:9606	dorsolateral prefrontal cortex	UBERON	UBERON:0009834	late adult stage	UBERON	UBERON:0007222	20730959	The Religious order Study and the Memory and Aging Project (ROSMAP)	20730959_dorsolateral prefrontal cortex	dorsolateral prefrontal cortex
ROSMAP study participant	Homo sapiens	NCBITAXON	NCBITaxon:9606	brain	BTO	BTO:0000142	late adult stage	UBERON	UBERON:0007222	20732429	The Religious order Study and the Memory and Aging Project (ROSMAP)	20732429_brain	brain
ROSMAP study participant	Homo sapiens	NCBITAXON	NCBITaxon:9606	lymphocyte	BTO	BTO:0000775	late adult stage	UBERON	UBERON:0007222	20732429	The Religious order Study and the Memory and Aging Project (ROSMAP)	20732429_lymphocyte	lymphocyte
ROSMAP study participant	Homo sapiens	NCBITAXON	NCBITaxon:9606	brain	BTO	BTO:0000142	late adult stage	UBERON	UBERON:0007222	20733146	The Religious order Study and the Memory and Aging Project (ROSMAP)	20733146_brain	brain
ROSMAP study participant	Homo sapiens	NCBITAXON	NCBITaxon:9606	lymphocyte	BTO	BTO:0000775	late adult stage	UBERON	UBERON:0007222	20738353	The Religious order Study and the Memory and Aging Project (ROSMAP)	20738353_lymphocyte	lymphocyte
ROSMAP study participant	Homo sapiens	NCBITAXON	NCBITaxon:9606	lymphocyte	BTO	BTO:0000775	late adult stage	UBERON	UBERON:0007222	20739782	The Religious order Study and the Memory and Aging Project (ROSMAP)	20739782_lymphocyte	lymphocyte
ROSMAP study participant	Homo sapiens	NCBITAXON	NCBITaxon:9606	lymphocyte	BTO	BTO:0000775	late adult stage	UBERON	UBERON:0007222	20739944	The Religious order Study and the Memory and Aging Project (ROSMAP)	20739944_lymphocyte	lymphocyte
ROSMAP study participant	Homo sapiens	NCBITAXON	NCBITaxon:9606	lymphocyte	BTO	BTO:0000775	late adult stage	UBERON	UBERON:0007222	20741150	The Religious order Study and the Memory and Aging Project (ROSMAP)	20741150_lymphocyte	lymphocyte
ROSMAP study participant	Homo sapiens	NCBITAXON	NCBITaxon:9606	lymphocyte	BTO	BTO:0000775	late adult stage	UBERON	UBERON:0007222	20752487	The Religious order Study and the Memory and Aging Project (ROSMAP)	20752487_lymphocyte	lymphocyte
ROSMAP study participant	Homo sapiens	NCBITAXON	NCBITaxon:9606	lymphocyte	BTO	BTO:0000775	late adult stage	UBERON	UBERON:0007222	20764143	The Religious order Study and the Memory and Aging Project (ROSMAP)	20764143_lymphocyte	lymphocyte
ROSMAP study participant	Homo sapiens	NCBITAXON	NCBITaxon:9606	lymphocyte	BTO	BTO:0000775	late adult stage	UBERON	UBERON:0007222	20764305	The Religious order Study and the Memory and Aging Project (ROSMAP)	20764305_lymphocyte	lymphocyte
ROSMAP study participant	Homo sapiens	NCBITAXON	NCBITaxon:9606	blood	BTO	BTO:0000089	late adult stage	UBERON	UBERON:0007222	20767628	The Religious order Study and the Memory and Aging Project (ROSMAP)	20767628_blood	blood
ROSMAP study participant	Homo sapiens	NCBITAXON	NCBITaxon:9606	brain	BTO	BTO:0000142	late adult stage	UBERON	UBERON:0007222	20767628	The Religious order Study and the Memory and Aging Project (ROSMAP)	20767628_brain	brain
ROSMAP study participant	Homo sapiens	NCBITAXON	NCBITaxon:9606	dorsolateral prefrontal cortex	UBERON	UBERON:0009834	late adult stage	UBERON	UBERON:0007222	20767628	The Religious order Study and the Memory and Aging Project (ROSMAP)	20767628_dorsolateral prefrontal cortex	dorsolateral prefrontal cortex
ROSMAP study participant	Homo sapiens	NCBITAXON	NCBITaxon:9606	lymphocyte	BTO	BTO:0000775	late adult stage	UBERON	UBERON:0007222	20769648	The Religious order Study and the Memory and Aging Project (ROSMAP)	20769648_lymphocyte	lymphocyte
ROSMAP study participant	Homo sapiens	NCBITAXON	NCBITaxon:9606	blood	BTO	BTO:0000089	late adult stage	UBERON	UBERON:0007222	20774339	The Religious order Study and the Memory and Aging Project (ROSMAP)	20774339_blood	blood
ROSMAP study participant	Homo sapiens	NCBITAXON	NCBITaxon:9606	dorsolateral prefrontal cortex	UBERON	UBERON:0009834	late adult stage	UBERON	UBERON:0007222	20774339	The Religious order Study and the Memory and Aging Project (ROSMAP)	20774339_dorsolateral prefrontal cortex	dorsolateral prefrontal cortex
ROSMAP study participant	Homo sapiens	NCBITAXON	NCBITaxon:9606	lymphocyte	BTO	BTO:0000775	late adult stage	UBERON	UBERON:0007222	20774339	The Religious order Study and the Memory and Aging Project (ROSMAP)	20774339_lymphocyte	lymphocyte
ROSMAP study participant	Homo sapiens	NCBITAXON	NCBITaxon:9606	lymphocyte	BTO	BTO:0000775	late adult stage	UBERON	UBERON:0007222	20779672	The Religious order Study and the Memory and Aging Project (ROSMAP)	20779672_lymphocyte	lymphocyte
ROSMAP study participant	Homo sapiens	NCBITAXON	NCBITaxon:9606	lymphocyte	BTO	BTO:0000775	late adult stage	UBERON	UBERON:0007222	20779708	The Religious order Study and the Memory and Aging Project (ROSMAP)	20779708_lymphocyte	lymphocyte
ROSMAP study participant	Homo sapiens	NCBITAXON	NCBITaxon:9606	brain	BTO	BTO:0000142	late adult stage	UBERON	UBERON:0007222	20779834	The Religious order Study and the Memory and Aging Project (ROSMAP)	20779834_brain	brain
ROSMAP study participant	Homo sapiens	NCBITAXON	NCBITaxon:9606	dorsolateral prefrontal cortex	UBERON	UBERON:0009834	late adult stage	UBERON	UBERON:0007222	20779834	The Religious order Study and the Memory and Aging Project (ROSMAP)	20779834_dorsolateral prefrontal cortex	dorsolateral prefrontal cortex
ROSMAP study participant	Homo sapiens	NCBITAXON	NCBITaxon:9606	lymphocyte	BTO	BTO:0000775	late adult stage	UBERON	UBERON:0007222	20779834	The Religious order Study and the Memory and Aging Project (ROSMAP)	20779834_lymphocyte	lymphocyte
ROSMAP study participant	Homo sapiens	NCBITAXON	NCBITaxon:9606	blood	BTO	BTO:0000089	late adult stage	UBERON	UBERON:0007222	20780035	The Religious order Study and the Memory and Aging Project (ROSMAP)	20780035_blood	blood
ROSMAP study participant	Homo sapiens	NCBITAXON	NCBITaxon:9606	dorsolateral prefrontal cortex	UBERON	UBERON:0009834	late adult stage	UBERON	UBERON:0007222	20780035	The Religious order Study and the Memory and Aging Project (ROSMAP)	20780035_dorsolateral prefrontal cortex	dorsolateral prefrontal cortex
ROSMAP study participant	Homo sapiens	NCBITAXON	NCBITaxon:9606	lymphocyte	BTO	BTO:0000775	late adult stage	UBERON	UBERON:0007222	20780035	The Religious order Study and the Memory and Aging Project (ROSMAP)	20780035_lymphocyte	lymphocyte
ROSMAP study participant	Homo sapiens	NCBITAXON	NCBITaxon:9606	blood	BTO	BTO:0000089	late adult stage	UBERON	UBERON:0007222	20787136	The Religious order Study and the Memory and Aging Project (ROSMAP)	20787136_blood	blood
ROSMAP study participant	Homo sapiens	NCBITAXON	NCBITaxon:9606	brain	BTO	BTO:0000142	late adult stage	UBERON	UBERON:0007222	20787136	The Religious order Study and the Memory and Aging Project (ROSMAP)	20787136_brain	brain
ROSMAP study participant	Homo sapiens	NCBITAXON	NCBITaxon:9606	lymphocyte	BTO	BTO:0000775	late adult stage	UBERON	UBERON:0007222	20788853	The Religious order Study and the Memory and Aging Project (ROSMAP)	20788853_lymphocyte	lymphocyte
ROSMAP study participant	Homo sapiens	NCBITAXON	NCBITaxon:9606	blood	BTO	BTO:0000089	late adult stage	UBERON	UBERON:0007222	20794261	The Religious order Study and the Memory and Aging Project (ROSMAP)	20794261_blood	blood
ROSMAP study participant	Homo sapiens	NCBITAXON	NCBITaxon:9606	lymphocyte	BTO	BTO:0000775	late adult stage	UBERON	UBERON:0007222	20794261	The Religious order Study and the Memory and Aging Project (ROSMAP)	20794261_lymphocyte	lymphocyte
ROSMAP study participant	Homo sapiens	NCBITAXON	NCBITaxon:9606	brain	BTO	BTO:0000142	late adult stage	UBERON	UBERON:0007222	20798913	The Religious order Study and the Memory and Aging Project (ROSMAP)	20798913_brain	brain
ROSMAP study participant	Homo sapiens	NCBITAXON	NCBITaxon:9606	dorsolateral prefrontal cortex	UBERON	UBERON:0009834	late adult stage	UBERON	UBERON:0007222	20798913	The Religious order Study and the Memory and Aging Project (ROSMAP)	20798913_dorsolateral prefrontal cortex	dorsolateral prefrontal cortex
ROSMAP study participant	Homo sapiens	NCBITAXON	NCBITaxon:9606	brain	BTO	BTO:0000142	late adult stage	UBERON	UBERON:0007222	20800682	The Religious order Study and the Memory and Aging Project (ROSMAP)	20800682_brain	brain
ROSMAP study participant	Homo sapiens	NCBITAXON	NCBITaxon:9606	dorsolateral prefrontal cortex	UBERON	UBERON:0009834	late adult stage	UBERON	UBERON:0007222	20800682	The Religious order Study and the Memory and Aging Project (ROSMAP)	20800682_dorsolateral prefrontal cortex	dorsolateral prefrontal cortex
ROSMAP study participant	Homo sapiens	NCBITAXON	NCBITaxon:9606	lymphocyte	BTO	BTO:0000775	late adult stage	UBERON	UBERON:0007222	20802602	The Religious order Study and the Memory and Aging Project (ROSMAP)	20802602_lymphocyte	lymphocyte
ROSMAP study participant	Homo sapiens	NCBITAXON	NCBITaxon:9606	blood	BTO	BTO:0000089	late adult stage	UBERON	UBERON:0007222	20819999	The Religious order Study and the Memory and Aging Project (ROSMAP)	20819999_blood	blood
ROSMAP study participant	Homo sapiens	NCBITAXON	NCBITaxon:9606	lymphocyte	BTO	BTO:0000775	late adult stage	UBERON	UBERON:0007222	20819999	The Religious order Study and the Memory and Aging Project (ROSMAP)	20819999_lymphocyte	lymphocyte
ROSMAP study participant	Homo sapiens	NCBITAXON	NCBITaxon:9606	blood	BTO	BTO:0000089	late adult stage	UBERON	UBERON:0007222	20821943	The Religious order Study and the Memory and Aging Project (ROSMAP)	20821943_blood	blood
ROSMAP study participant	Homo sapiens	NCBITAXON	NCBITaxon:9606	dorsolateral prefrontal cortex	UBERON	UBERON:0009834	late adult stage	UBERON	UBERON:0007222	20821943	The Religious order Study and the Memory and Aging Project (ROSMAP)	20821943_dorsolateral prefrontal cortex	dorsolateral prefrontal cortex
ROSMAP study participant	Homo sapiens	NCBITAXON	NCBITaxon:9606	lymphocyte	BTO	BTO:0000775	late adult stage	UBERON	UBERON:0007222	20821943	The Religious order Study and the Memory and Aging Project (ROSMAP)	20821943_lymphocyte	lymphocyte
ROSMAP study participant	Homo sapiens	NCBITAXON	NCBITaxon:9606	brain	BTO	BTO:0000142	late adult stage	UBERON	UBERON:0007222	20834164	The Religious order Study and the Memory and Aging Project (ROSMAP)	20834164_brain	brain
ROSMAP study participant	Homo sapiens	NCBITAXON	NCBITaxon:9606	dorsolateral prefrontal cortex	UBERON	UBERON:0009834	late adult stage	UBERON	UBERON:0007222	20834164	The Religious order Study and the Memory and Aging Project (ROSMAP)	20834164_dorsolateral prefrontal cortex	dorsolateral prefrontal cortex
ROSMAP study participant	Homo sapiens	NCBITAXON	NCBITaxon:9606	lymphocyte	BTO	BTO:0000775	late adult stage	UBERON	UBERON:0007222	20834164	The Religious order Study and the Memory and Aging Project (ROSMAP)	20834164_lymphocyte	lymphocyte
ROSMAP study participant	Homo sapiens	NCBITAXON	NCBITaxon:9606	lymphocyte	BTO	BTO:0000775	late adult stage	UBERON	UBERON:0007222	20842880	The Religious order Study and the Memory and Aging Project (ROSMAP)	20842880_lymphocyte	lymphocyte
ROSMAP study participant	Homo sapiens	NCBITAXON	NCBITaxon:9606	lymphocyte	BTO	BTO:0000775	late adult stage	UBERON	UBERON:0007222	20848390	The Religious order Study and the Memory and Aging Project (ROSMAP)	20848390_lymphocyte	lymphocyte
ROSMAP study participant	Homo sapiens	NCBITAXON	NCBITaxon:9606	lymphocyte	BTO	BTO:0000775	late adult stage	UBERON	UBERON:0007222	20863565	The Religious order Study and the Memory and Aging Project (ROSMAP)	20863565_lymphocyte	lymphocyte
ROSMAP study participant	Homo sapiens	NCBITAXON	NCBITaxon:9606	brain	BTO	BTO:0000142	late adult stage	UBERON	UBERON:0007222	20865035	The Religious order Study and the Memory and Aging Project (ROSMAP)	20865035_brain	brain
ROSMAP study participant	Homo sapiens	NCBITAXON	NCBITaxon:9606	dorsolateral prefrontal cortex	UBERON	UBERON:0009834	late adult stage	UBERON	UBERON:0007222	20865035	The Religious order Study and the Memory and Aging Project (ROSMAP)	20865035_dorsolateral prefrontal cortex	dorsolateral prefrontal cortex
ROSMAP study participant	Homo sapiens	NCBITAXON	NCBITaxon:9606	lymphocyte	BTO	BTO:0000775	late adult stage	UBERON	UBERON:0007222	20865035	The Religious order Study and the Memory and Aging Project (ROSMAP)	20865035_lymphocyte	lymphocyte
ROSMAP study participant	Homo sapiens	NCBITAXON	NCBITaxon:9606	brain	BTO	BTO:0000142	late adult stage	UBERON	UBERON:0007222	20875195	The Religious order Study and the Memory and Aging Project (ROSMAP)	20875195_brain	brain
ROSMAP study participant	Homo sapiens	NCBITAXON	NCBITaxon:9606	dorsolateral prefrontal cortex	UBERON	UBERON:0009834	late adult stage	UBERON	UBERON:0007222	20875195	The Religious order Study and the Memory and Aging Project (ROSMAP)	20875195_dorsolateral prefrontal cortex	dorsolateral prefrontal cortex
ROSMAP study participant	Homo sapiens	NCBITAXON	NCBITaxon:9606	lymphocyte	BTO	BTO:0000775	late adult stage	UBERON	UBERON:0007222	20877791	The Religious order Study and the Memory and Aging Project (ROSMAP)	20877791_lymphocyte	lymphocyte
ROSMAP study participant	Homo sapiens	NCBITAXON	NCBITaxon:9606	blood	BTO	BTO:0000089	late adult stage	UBERON	UBERON:0007222	20882194	The Religious order Study and the Memory and Aging Project (ROSMAP)	20882194_blood	blood
ROSMAP study participant	Homo sapiens	NCBITAXON	NCBITaxon:9606	dorsolateral prefrontal cortex	UBERON	UBERON:0009834	late adult stage	UBERON	UBERON:0007222	20882194	The Religious order Study and the Memory and Aging Project (ROSMAP)	20882194_dorsolateral prefrontal cortex	dorsolateral prefrontal cortex
ROSMAP study participant	Homo sapiens	NCBITAXON	NCBITaxon:9606	lymphocyte	BTO	BTO:0000775	late adult stage	UBERON	UBERON:0007222	20886846	The Religious order Study and the Memory and Aging Project (ROSMAP)	20886846_lymphocyte	lymphocyte
ROSMAP study participant	Homo sapiens	NCBITAXON	NCBITaxon:9606	blood	BTO	BTO:0000089	late adult stage	UBERON	UBERON:0007222	20892128	The Religious order Study and the Memory and Aging Project (ROSMAP)	20892128_blood	blood
ROSMAP study participant	Homo sapiens	NCBITAXON	NCBITaxon:9606	dorsolateral prefrontal cortex	UBERON	UBERON:0009834	late adult stage	UBERON	UBERON:0007222	20892128	The Religious order Study and the Memory and Aging Project (ROSMAP)	20892128_dorsolateral prefrontal cortex	dorsolateral prefrontal cortex
ROSMAP study participant	Homo sapiens	NCBITAXON	NCBITaxon:9606	lymphocyte	BTO	BTO:0000775	late adult stage	UBERON	UBERON:0007222	20892128	The Religious order Study and the Memory and Aging Project (ROSMAP)	20892128_lymphocyte	lymphocyte
ROSMAP study participant	Homo sapiens	NCBITAXON	NCBITaxon:9606	lymphocyte	BTO	BTO:0000775	late adult stage	UBERON	UBERON:0007222	20895027	The Religious order Study and the Memory and Aging Project (ROSMAP)	20895027_lymphocyte	lymphocyte
ROSMAP study participant	Homo sapiens	NCBITAXON	NCBITaxon:9606	blood	BTO	BTO:0000089	late adult stage	UBERON	UBERON:0007222	20897173	The Religious order Study and the Memory and Aging Project (ROSMAP)	20897173_blood	blood
ROSMAP study participant	Homo sapiens	NCBITAXON	NCBITaxon:9606	lymphocyte	BTO	BTO:0000775	late adult stage	UBERON	UBERON:0007222	20897173	The Religious order Study and the Memory and Aging Project (ROSMAP)	20897173_lymphocyte	lymphocyte
ROSMAP study participant	Homo sapiens	NCBITAXON	NCBITaxon:9606	blood	BTO	BTO:0000089	late adult stage	UBERON	UBERON:0007222	20898476	The Religious order Study and the Memory and Aging Project (ROSMAP)	20898476_blood	blood
ROSMAP study participant	Homo sapiens	NCBITAXON	NCBITaxon:9606	dorsolateral prefrontal cortex	UBERON	UBERON:0009834	late adult stage	UBERON	UBERON:0007222	20898476	The Religious order Study and the Memory and Aging Project (ROSMAP)	20898476_dorsolateral prefrontal cortex	dorsolateral prefrontal cortex
ROSMAP study participant	Homo sapiens	NCBITAXON	NCBITaxon:9606	lymphocyte	BTO	BTO:0000775	late adult stage	UBERON	UBERON:0007222	20898476	The Religious order Study and the Memory and Aging Project (ROSMAP)	20898476_lymphocyte	lymphocyte
ROSMAP study participant	Homo sapiens	NCBITAXON	NCBITaxon:9606	lymphocyte	BTO	BTO:0000775	late adult stage	UBERON	UBERON:0007222	20901448	The Religious order Study and the Memory and Aging Project (ROSMAP)	20901448_lymphocyte	lymphocyte
ROSMAP study participant	Homo sapiens	NCBITAXON	NCBITaxon:9606	brain	BTO	BTO:0000142	late adult stage	UBERON	UBERON:0007222	20902039	The Religious order Study and the Memory and Aging Project (ROSMAP)	20902039_brain	brain
ROSMAP study participant	Homo sapiens	NCBITAXON	NCBITaxon:9606	lymphocyte	BTO	BTO:0000775	late adult stage	UBERON	UBERON:0007222	20902039	The Religious order Study and the Memory and Aging Project (ROSMAP)	20902039_lymphocyte	lymphocyte
ROSMAP study participant	Homo sapiens	NCBITAXON	NCBITaxon:9606	brain	BTO	BTO:0000142	late adult stage	UBERON	UBERON:0007222	20904347	The Religious order Study and the Memory and Aging Project (ROSMAP)	20904347_brain	brain
ROSMAP study participant	Homo sapiens	NCBITAXON	NCBITaxon:9606	dorsolateral prefrontal cortex	UBERON	UBERON:0009834	late adult stage	UBERON	UBERON:0007222	20904347	The Religious order Study and the Memory and Aging Project (ROSMAP)	20904347_dorsolateral prefrontal cortex	dorsolateral prefrontal cortex
ROSMAP study participant	Homo sapiens	NCBITAXON	NCBITaxon:9606	brain	BTO	BTO:0000142	late adult stage	UBERON	UBERON:0007222	20904509	The Religious order Study and the Memory and Aging Project (ROSMAP)	20904509_brain	brain
ROSMAP study participant	Homo sapiens	NCBITAXON	NCBITaxon:9606	dorsolateral prefrontal cortex	UBERON	UBERON:0009834	late adult stage	UBERON	UBERON:0007222	20904509	The Religious order Study and the Memory and Aging Project (ROSMAP)	20904509_dorsolateral prefrontal cortex	dorsolateral prefrontal cortex
ROSMAP study participant	Homo sapiens	NCBITAXON	NCBITaxon:9606	blood	BTO	BTO:0000089	late adult stage	UBERON	UBERON:0007222	20905352	The Religious order Study and the Memory and Aging Project (ROSMAP)	20905352_blood	blood
ROSMAP study participant	Homo sapiens	NCBITAXON	NCBITaxon:9606	lymphocyte	BTO	BTO:0000775	late adult stage	UBERON	UBERON:0007222	20905352	The Religious order Study and the Memory and Aging Project (ROSMAP)	20905352_lymphocyte	lymphocyte
ROSMAP study participant	Homo sapiens	NCBITAXON	NCBITaxon:9606	blood	BTO	BTO:0000089	late adult stage	UBERON	UBERON:0007222	20906079	The Religious order Study and the Memory and Aging Project (ROSMAP)	20906079_blood	blood
ROSMAP study participant	Homo sapiens	NCBITAXON	NCBITaxon:9606	brain	BTO	BTO:0000142	late adult stage	UBERON	UBERON:0007222	20906079	The Religious order Study and the Memory and Aging Project (ROSMAP)	20906079_brain	brain
ROSMAP study participant	Homo sapiens	NCBITAXON	NCBITaxon:9606	dorsolateral prefrontal cortex	UBERON	UBERON:0009834	late adult stage	UBERON	UBERON:0007222	20906079	The Religious order Study and the Memory and Aging Project (ROSMAP)	20906079_dorsolateral prefrontal cortex	dorsolateral prefrontal cortex
ROSMAP study participant	Homo sapiens	NCBITAXON	NCBITaxon:9606	lymphocyte	BTO	BTO:0000775	late adult stage	UBERON	UBERON:0007222	20906231	The Religious order Study and the Memory and Aging Project (ROSMAP)	20906231_lymphocyte	lymphocyte
ROSMAP study participant	Homo sapiens	NCBITAXON	NCBITaxon:9606	brain	BTO	BTO:0000142	late adult stage	UBERON	UBERON:0007222	20906493	The Religious order Study and the Memory and Aging Project (ROSMAP)	20906493_brain	brain
ROSMAP study participant	Homo sapiens	NCBITAXON	NCBITaxon:9606	dorsolateral prefrontal cortex	UBERON	UBERON:0009834	late adult stage	UBERON	UBERON:0007222	20906493	The Religious order Study and the Memory and Aging Project (ROSMAP)	20906493_dorsolateral prefrontal cortex	dorsolateral prefrontal cortex
ROSMAP study participant	Homo sapiens	NCBITAXON	NCBITaxon:9606	brain	BTO	BTO:0000142	late adult stage	UBERON	UBERON:0007222	20907246	The Religious order Study and the Memory and Aging Project (ROSMAP)	20907246_brain	brain
ROSMAP study participant	Homo sapiens	NCBITAXON	NCBITaxon:9606	dorsolateral prefrontal cortex	UBERON	UBERON:0009834	late adult stage	UBERON	UBERON:0007222	20907246	The Religious order Study and the Memory and Aging Project (ROSMAP)	20907246_dorsolateral prefrontal cortex	dorsolateral prefrontal cortex
ROSMAP study participant	Homo sapiens	NCBITAXON	NCBITaxon:9606	lymphocyte	BTO	BTO:0000775	late adult stage	UBERON	UBERON:0007222	20907246	The Religious order Study and the Memory and Aging Project (ROSMAP)	20907246_lymphocyte	lymphocyte
ROSMAP study participant	Homo sapiens	NCBITAXON	NCBITaxon:9606	brain	BTO	BTO:0000142	late adult stage	UBERON	UBERON:0007222	20907534	The Religious order Study and the Memory and Aging Project (ROSMAP)	20907534_brain	brain
ROSMAP study participant	Homo sapiens	NCBITAXON	NCBITaxon:9606	dorsolateral prefrontal cortex	UBERON	UBERON:0009834	late adult stage	UBERON	UBERON:0007222	20907534	The Religious order Study and the Memory and Aging Project (ROSMAP)	20907534_dorsolateral prefrontal cortex	dorsolateral prefrontal cortex
ROSMAP study participant	Homo sapiens	NCBITAXON	NCBITaxon:9606	lymphocyte	BTO	BTO:0000775	late adult stage	UBERON	UBERON:0007222	20907534	The Religious order Study and the Memory and Aging Project (ROSMAP)	20907534_lymphocyte	lymphocyte
ROSMAP study participant	Homo sapiens	NCBITAXON	NCBITaxon:9606	blood	BTO	BTO:0000089	late adult stage	UBERON	UBERON:0007222	20909680	The Religious order Study and the Memory and Aging Project (ROSMAP)	20909680_blood	blood
ROSMAP study participant	Homo sapiens	NCBITAXON	NCBITaxon:9606	lymphocyte	BTO	BTO:0000775	late adult stage	UBERON	UBERON:0007222	20909680	The Religious order Study and the Memory and Aging Project (ROSMAP)	20909680_lymphocyte	lymphocyte
ROSMAP study participant	Homo sapiens	NCBITAXON	NCBITaxon:9606	blood	BTO	BTO:0000089	late adult stage	UBERON	UBERON:0007222	20911508	The Religious order Study and the Memory and Aging Project (ROSMAP)	20911508_blood	blood
ROSMAP study participant	Homo sapiens	NCBITAXON	NCBITaxon:9606	lymphocyte	BTO	BTO:0000775	late adult stage	UBERON	UBERON:0007222	20911508	The Religious order Study and the Memory and Aging Project (ROSMAP)	20911508_lymphocyte	lymphocyte
ROSMAP study participant	Homo sapiens	NCBITAXON	NCBITaxon:9606	lymphocyte	BTO	BTO:0000775	late adult stage	UBERON	UBERON:0007222	20912225	The Religious order Study and the Memory and Aging Project (ROSMAP)	20912225_lymphocyte	lymphocyte
ROSMAP study participant	Homo sapiens	NCBITAXON	NCBITaxon:9606	blood	BTO	BTO:0000089	late adult stage	UBERON	UBERON:0007222	20914669	The Religious order Study and the Memory and Aging Project (ROSMAP)	20914669_blood	blood
ROSMAP study participant	Homo sapiens	NCBITAXON	NCBITaxon:9606	brain	BTO	BTO:0000142	late adult stage	UBERON	UBERON:0007222	20914669	The Religious order Study and the Memory and Aging Project (ROSMAP)	20914669_brain	brain
ROSMAP study participant	Homo sapiens	NCBITAXON	NCBITaxon:9606	dorsolateral prefrontal cortex	UBERON	UBERON:0009834	late adult stage	UBERON	UBERON:0007222	20914669	The Religious order Study and the Memory and Aging Project (ROSMAP)	20914669_dorsolateral prefrontal cortex	dorsolateral prefrontal cortex
ROSMAP study participant	Homo sapiens	NCBITAXON	NCBITaxon:9606	dorsolateral prefrontal cortex	UBERON	UBERON:0009834	late adult stage	UBERON	UBERON:0007222	20917568	The Religious order Study and the Memory and Aging Project (ROSMAP)	20917568_dorsolateral prefrontal cortex	dorsolateral prefrontal cortex
ROSMAP study participant	Homo sapiens	NCBITAXON	NCBITaxon:9606	blood	BTO	BTO:0000089	late adult stage	UBERON	UBERON:0007222	20917694	The Religious order Study and the Memory and Aging Project (ROSMAP)	20917694_blood	blood
ROSMAP study participant	Homo sapiens	NCBITAXON	NCBITaxon:9606	lymphocyte	BTO	BTO:0000775	late adult stage	UBERON	UBERON:0007222	20917694	The Religious order Study and the Memory and Aging Project (ROSMAP)	20917694_lymphocyte	lymphocyte
ROSMAP study participant	Homo sapiens	NCBITAXON	NCBITaxon:9606	brain	BTO	BTO:0000142	late adult stage	UBERON	UBERON:0007222	20920239	The Religious order Study and the Memory and Aging Project (ROSMAP)	20920239_brain	brain
ROSMAP study participant	Homo sapiens	NCBITAXON	NCBITaxon:9606	dorsolateral prefrontal cortex	UBERON	UBERON:0009834	late adult stage	UBERON	UBERON:0007222	20920239	The Religious order Study and the Memory and Aging Project (ROSMAP)	20920239_dorsolateral prefrontal cortex	dorsolateral prefrontal cortex
ROSMAP study participant	Homo sapiens	NCBITAXON	NCBITaxon:9606	blood	BTO	BTO:0000089	late adult stage	UBERON	UBERON:0007222	20920653	The Religious order Study and the Memory and Aging Project (ROSMAP)	20920653_blood	blood
ROSMAP study participant	Homo sapiens	NCBITAXON	NCBITaxon:9606	lymphocyte	BTO	BTO:0000775	late adult stage	UBERON	UBERON:0007222	20921532	The Religious order Study and the Memory and Aging Project (ROSMAP)	20921532_lymphocyte	lymphocyte
ROSMAP study participant	Homo sapiens	NCBITAXON	NCBITaxon:9606	lymphocyte	BTO	BTO:0000775	late adult stage	UBERON	UBERON:0007222	20921794	The Religious order Study and the Memory and Aging Project (ROSMAP)	20921794_lymphocyte	lymphocyte
ROSMAP study participant	Homo sapiens	NCBITAXON	NCBITaxon:9606	brain	BTO	BTO:0000142	late adult stage	UBERON	UBERON:0007222	20922259	The Religious order Study and the Memory and Aging Project (ROSMAP)	20922259_brain	brain
ROSMAP study participant	Homo sapiens	NCBITAXON	NCBITaxon:9606	dorsolateral prefrontal cortex	UBERON	UBERON:0009834	late adult stage	UBERON	UBERON:0007222	20922259	The Religious order Study and the Memory and Aging Project (ROSMAP)	20922259_dorsolateral prefrontal cortex	dorsolateral prefrontal cortex
ROSMAP study participant	Homo sapiens	NCBITAXON	NCBITaxon:9606	brain	BTO	BTO:0000142	late adult stage	UBERON	UBERON:0007222	20923002	The Religious order Study and the Memory and Aging Project (ROSMAP)	20923002_brain	brain
ROSMAP study participant	Homo sapiens	NCBITAXON	NCBITaxon:9606	lymphocyte	BTO	BTO:0000775	late adult stage	UBERON	UBERON:0007222	20923002	The Religious order Study and the Memory and Aging Project (ROSMAP)	20923002_lymphocyte	lymphocyte
ROSMAP study participant	Homo sapiens	NCBITAXON	NCBITaxon:9606	brain	BTO	BTO:0000142	late adult stage	UBERON	UBERON:0007222	20925446	The Religious order Study and the Memory and Aging Project (ROSMAP)	20925446_brain	brain
ROSMAP study participant	Homo sapiens	NCBITAXON	NCBITaxon:9606	dorsolateral prefrontal cortex	UBERON	UBERON:0009834	late adult stage	UBERON	UBERON:0007222	20925446	The Religious order Study and the Memory and Aging Project (ROSMAP)	20925446_dorsolateral prefrontal cortex	dorsolateral prefrontal cortex
ROSMAP study participant	Homo sapiens	NCBITAXON	NCBITaxon:9606	lymphocyte	BTO	BTO:0000775	late adult stage	UBERON	UBERON:0007222	20925446	The Religious order Study and the Memory and Aging Project (ROSMAP)	20925446_lymphocyte	lymphocyte
ROSMAP study participant	Homo sapiens	NCBITAXON	NCBITaxon:9606	blood	BTO	BTO:0000089	late adult stage	UBERON	UBERON:0007222	20925996	The Religious order Study and the Memory and Aging Project (ROSMAP)	20925996_blood	blood
ROSMAP study participant	Homo sapiens	NCBITAXON	NCBITaxon:9606	dorsolateral prefrontal cortex	UBERON	UBERON:0009834	late adult stage	UBERON	UBERON:0007222	20925996	The Religious order Study and the Memory and Aging Project (ROSMAP)	20925996_dorsolateral prefrontal cortex	dorsolateral prefrontal cortex
ROSMAP study participant	Homo sapiens	NCBITAXON	NCBITaxon:9606	lymphocyte	BTO	BTO:0000775	late adult stage	UBERON	UBERON:0007222	20925996	The Religious order Study and the Memory and Aging Project (ROSMAP)	20925996_lymphocyte	lymphocyte
ROSMAP study participant	Homo sapiens	NCBITAXON	NCBITaxon:9606	brain	BTO	BTO:0000142	late adult stage	UBERON	UBERON:0007222	20927178	The Religious order Study and the Memory and Aging Project (ROSMAP)	20927178_brain	brain
ROSMAP study participant	Homo sapiens	NCBITAXON	NCBITaxon:9606	dorsolateral prefrontal cortex	UBERON	UBERON:0009834	late adult stage	UBERON	UBERON:0007222	20927178	The Religious order Study and the Memory and Aging Project (ROSMAP)	20927178_dorsolateral prefrontal cortex	dorsolateral prefrontal cortex
ROSMAP study participant	Homo sapiens	NCBITAXON	NCBITaxon:9606	lymphocyte	BTO	BTO:0000775	late adult stage	UBERON	UBERON:0007222	20927880	The Religious order Study and the Memory and Aging Project (ROSMAP)	20927880_lymphocyte	lymphocyte
ROSMAP study participant	Homo sapiens	NCBITAXON	NCBITaxon:9606	blood	BTO	BTO:0000089	late adult stage	UBERON	UBERON:0007222	20928183	The Religious order Study and the Memory and Aging Project (ROSMAP)	20928183_blood	blood
ROSMAP study participant	Homo sapiens	NCBITAXON	NCBITaxon:9606	brain	BTO	BTO:0000142	late adult stage	UBERON	UBERON:0007222	20928183	The Religious order Study and the Memory and Aging Project (ROSMAP)	20928183_brain	brain
ROSMAP study participant	Homo sapiens	NCBITAXON	NCBITaxon:9606	dorsolateral prefrontal cortex	UBERON	UBERON:0009834	late adult stage	UBERON	UBERON:0007222	20928183	The Religious order Study and the Memory and Aging Project (ROSMAP)	20928183_dorsolateral prefrontal cortex	dorsolateral prefrontal cortex
ROSMAP study participant	Homo sapiens	NCBITAXON	NCBITaxon:9606	lymphocyte	BTO	BTO:0000775	late adult stage	UBERON	UBERON:0007222	20928345	The Religious order Study and the Memory and Aging Project (ROSMAP)	20928345_lymphocyte	lymphocyte
ROSMAP study participant	Homo sapiens	NCBITAXON	NCBITaxon:9606	brain	BTO	BTO:0000142	late adult stage	UBERON	UBERON:0007222	20929774	The Religious order Study and the Memory and Aging Project (ROSMAP)	20929774_brain	brain
ROSMAP study participant	Homo sapiens	NCBITAXON	NCBITaxon:9606	dorsolateral prefrontal cortex	UBERON	UBERON:0009834	late adult stage	UBERON	UBERON:0007222	20929774	The Religious order Study and the Memory and Aging Project (ROSMAP)	20929774_dorsolateral prefrontal cortex	dorsolateral prefrontal cortex
ROSMAP study participant	Homo sapiens	NCBITAXON	NCBITaxon:9606	brain	BTO	BTO:0000142	late adult stage	UBERON	UBERON:0007222	20933324	The Religious order Study and the Memory and Aging Project (ROSMAP)	20933324_brain	brain
ROSMAP study participant	Homo sapiens	NCBITAXON	NCBITaxon:9606	dorsolateral prefrontal cortex	UBERON	UBERON:0009834	late adult stage	UBERON	UBERON:0007222	20933324	The Religious order Study and the Memory and Aging Project (ROSMAP)	20933324_dorsolateral prefrontal cortex	dorsolateral prefrontal cortex
ROSMAP study participant	Homo sapiens	NCBITAXON	NCBITaxon:9606	blood	BTO	BTO:0000089	late adult stage	UBERON	UBERON:0007222	20934339	The Religious order Study and the Memory and Aging Project (ROSMAP)	20934339_blood	blood
ROSMAP study participant	Homo sapiens	NCBITAXON	NCBITaxon:9606	blood	BTO	BTO:0000089	late adult stage	UBERON	UBERON:0007222	20934889	The Religious order Study and the Memory and Aging Project (ROSMAP)	20934889_blood	blood
ROSMAP study participant	Homo sapiens	NCBITAXON	NCBITaxon:9606	lymphocyte	BTO	BTO:0000775	late adult stage	UBERON	UBERON:0007222	20934889	The Religious order Study and the Memory and Aging Project (ROSMAP)	20934889_lymphocyte	lymphocyte
ROSMAP study participant	Homo sapiens	NCBITAXON	NCBITaxon:9606	brain	BTO	BTO:0000142	late adult stage	UBERON	UBERON:0007222	20935218	The Religious order Study and the Memory and Aging Project (ROSMAP)	20935218_brain	brain
ROSMAP study participant	Homo sapiens	NCBITAXON	NCBITaxon:9606	lymphocyte	BTO	BTO:0000775	late adult stage	UBERON	UBERON:0007222	20935218	The Religious order Study and the Memory and Aging Project (ROSMAP)	20935218_lymphocyte	lymphocyte
ROSMAP study participant	Homo sapiens	NCBITAXON	NCBITaxon:9606	lymphocyte	BTO	BTO:0000775	late adult stage	UBERON	UBERON:0007222	20936061	The Religious order Study and the Memory and Aging Project (ROSMAP)	20936061_lymphocyte	lymphocyte
ROSMAP study participant	Homo sapiens	NCBITAXON	NCBITaxon:9606	lymphocyte	BTO	BTO:0000775	late adult stage	UBERON	UBERON:0007222	20936223	The Religious order Study and the Memory and Aging Project (ROSMAP)	20936223_lymphocyte	lymphocyte
ROSMAP study participant	Homo sapiens	NCBITAXON	NCBITaxon:9606	lymphocyte	BTO	BTO:0000775	late adult stage	UBERON	UBERON:0007222	20936511	The Religious order Study and the Memory and Aging Project (ROSMAP)	20936511_lymphocyte	lymphocyte
ROSMAP study participant	Homo sapiens	NCBITAXON	NCBITaxon:9606	lymphocyte	BTO	BTO:0000775	late adult stage	UBERON	UBERON:0007222	20938081	The Religious order Study and the Memory and Aging Project (ROSMAP)	20938081_lymphocyte	lymphocyte
ROSMAP study participant	Homo sapiens	NCBITAXON	NCBITaxon:9606	brain	BTO	BTO:0000142	late adult stage	UBERON	UBERON:0007222	20938117	The Religious order Study and the Memory and Aging Project (ROSMAP)	20938117_brain	brain
ROSMAP study participant	Homo sapiens	NCBITAXON	NCBITaxon:9606	lymphocyte	BTO	BTO:0000775	late adult stage	UBERON	UBERON:0007222	20938117	The Religious order Study and the Memory and Aging Project (ROSMAP)	20938117_lymphocyte	lymphocyte
ROSMAP study participant	Homo sapiens	NCBITAXON	NCBITaxon:9606	blood	BTO	BTO:0000089	late adult stage	UBERON	UBERON:0007222	20939708	The Religious order Study and the Memory and Aging Project (ROSMAP)	20939708_blood	blood
ROSMAP study participant	Homo sapiens	NCBITAXON	NCBITaxon:9606	dorsolateral prefrontal cortex	UBERON	UBERON:0009834	late adult stage	UBERON	UBERON:0007222	20939708	The Religious order Study and the Memory and Aging Project (ROSMAP)	20939708_dorsolateral prefrontal cortex	dorsolateral prefrontal cortex
ROSMAP study participant	Homo sapiens	NCBITAXON	NCBITaxon:9606	lymphocyte	BTO	BTO:0000775	late adult stage	UBERON	UBERON:0007222	20939708	The Religious order Study and the Memory and Aging Project (ROSMAP)	20939708_lymphocyte	lymphocyte
ROSMAP study participant	Homo sapiens	NCBITAXON	NCBITaxon:9606	brain	BTO	BTO:0000142	late adult stage	UBERON	UBERON:0007222	20939834	The Religious order Study and the Memory and Aging Project (ROSMAP)	20939834_brain	brain
ROSMAP study participant	Homo sapiens	NCBITAXON	NCBITaxon:9606	dorsolateral prefrontal cortex	UBERON	UBERON:0009834	late adult stage	UBERON	UBERON:0007222	20939834	The Religious order Study and the Memory and Aging Project (ROSMAP)	20939834_dorsolateral prefrontal cortex	dorsolateral prefrontal cortex
ROSMAP study participant	Homo sapiens	NCBITAXON	NCBITaxon:9606	lymphocyte	BTO	BTO:0000775	late adult stage	UBERON	UBERON:0007222	20940035	The Religious order Study and the Memory and Aging Project (ROSMAP)	20940035_lymphocyte	lymphocyte
ROSMAP study participant	Homo sapiens	NCBITAXON	NCBITaxon:9606	lymphocyte	BTO	BTO:0000775	late adult stage	UBERON	UBERON:0007222	20940611	The Religious order Study and the Memory and Aging Project (ROSMAP)	20940611_lymphocyte	lymphocyte
ROSMAP study participant	Homo sapiens	NCBITAXON	NCBITaxon:9606	brain	BTO	BTO:0000142	late adult stage	UBERON	UBERON:0007222	20942767	The Religious order Study and the Memory and Aging Project (ROSMAP)	20942767_brain	brain
ROSMAP study participant	Homo sapiens	NCBITAXON	NCBITaxon:9606	dorsolateral prefrontal cortex	UBERON	UBERON:0009834	late adult stage	UBERON	UBERON:0007222	20942767	The Religious order Study and the Memory and Aging Project (ROSMAP)	20942767_dorsolateral prefrontal cortex	dorsolateral prefrontal cortex
ROSMAP study participant	Homo sapiens	NCBITAXON	NCBITaxon:9606	brain	BTO	BTO:0000142	late adult stage	UBERON	UBERON:0007222	20944237	The Religious order Study and the Memory and Aging Project (ROSMAP)	20944237_brain	brain
ROSMAP study participant	Homo sapiens	NCBITAXON	NCBITaxon:9606	dorsolateral prefrontal cortex	UBERON	UBERON:0009834	late adult stage	UBERON	UBERON:0007222	20944237	The Religious order Study and the Memory and Aging Project (ROSMAP)	20944237_dorsolateral prefrontal cortex	dorsolateral prefrontal cortex
ROSMAP study participant	Homo sapiens	NCBITAXON	NCBITaxon:9606	brain	BTO	BTO:0000142	late adult stage	UBERON	UBERON:0007222	20945666	The Religious order Study and the Memory and Aging Project (ROSMAP)	20945666_brain	brain
ROSMAP study participant	Homo sapiens	NCBITAXON	NCBITaxon:9606	dorsolateral prefrontal cortex	UBERON	UBERON:0009834	late adult stage	UBERON	UBERON:0007222	20945666	The Religious order Study and the Memory and Aging Project (ROSMAP)	20945666_dorsolateral prefrontal cortex	dorsolateral prefrontal cortex
ROSMAP study participant	Homo sapiens	NCBITAXON	NCBITaxon:9606	brain	BTO	BTO:0000142	late adult stage	UBERON	UBERON:0007222	20946121	The Religious order Study and the Memory and Aging Project (ROSMAP)	20946121_brain	brain
ROSMAP study participant	Homo sapiens	NCBITAXON	NCBITaxon:9606	lymphocyte	BTO	BTO:0000775	late adult stage	UBERON	UBERON:0007222	20946121	The Religious order Study and the Memory and Aging Project (ROSMAP)	20946121_lymphocyte	lymphocyte
ROSMAP study participant	Homo sapiens	NCBITAXON	NCBITaxon:9606	brain	BTO	BTO:0000142	late adult stage	UBERON	UBERON:0007222	20946257	The Religious order Study and the Memory and Aging Project (ROSMAP)	20946257_brain	brain
ROSMAP study participant	Homo sapiens	NCBITAXON	NCBITaxon:9606	dorsolateral prefrontal cortex	UBERON	UBERON:0009834	late adult stage	UBERON	UBERON:0007222	20946257	The Religious order Study and the Memory and Aging Project (ROSMAP)	20946257_dorsolateral prefrontal cortex	dorsolateral prefrontal cortex
ROSMAP study participant	Homo sapiens	NCBITAXON	NCBITaxon:9606	brain	BTO	BTO:0000142	late adult stage	UBERON	UBERON:0007222	20946545	The Religious order Study and the Memory and Aging Project (ROSMAP)	20946545_brain	brain
ROSMAP study participant	Homo sapiens	NCBITAXON	NCBITaxon:9606	dorsolateral prefrontal cortex	UBERON	UBERON:0009834	late adult stage	UBERON	UBERON:0007222	20946545	The Religious order Study and the Memory and Aging Project (ROSMAP)	20946545_dorsolateral prefrontal cortex	dorsolateral prefrontal cortex
ROSMAP study participant	Homo sapiens	NCBITAXON	NCBITaxon:9606	brain	BTO	BTO:0000142	late adult stage	UBERON	UBERON:0007222	20947550	The Religious order Study and the Memory and Aging Project (ROSMAP)	20947550_brain	brain
ROSMAP study participant	Homo sapiens	NCBITAXON	NCBITaxon:9606	dorsolateral prefrontal cortex	UBERON	UBERON:0009834	late adult stage	UBERON	UBERON:0007222	20947550	The Religious order Study and the Memory and Aging Project (ROSMAP)	20947550_dorsolateral prefrontal cortex	dorsolateral prefrontal cortex
ROSMAP study participant	Homo sapiens	NCBITAXON	NCBITaxon:9606	lymphocyte	BTO	BTO:0000775	late adult stage	UBERON	UBERON:0007222	20947550	The Religious order Study and the Memory and Aging Project (ROSMAP)	20947550_lymphocyte	lymphocyte
ROSMAP study participant	Homo sapiens	NCBITAXON	NCBITaxon:9606	brain	BTO	BTO:0000142	late adult stage	UBERON	UBERON:0007222	20948277	The Religious order Study and the Memory and Aging Project (ROSMAP)	20948277_brain	brain
ROSMAP study participant	Homo sapiens	NCBITAXON	NCBITaxon:9606	dorsolateral prefrontal cortex	UBERON	UBERON:0009834	late adult stage	UBERON	UBERON:0007222	20948277	The Religious order Study and the Memory and Aging Project (ROSMAP)	20948277_dorsolateral prefrontal cortex	dorsolateral prefrontal cortex
ROSMAP study participant	Homo sapiens	NCBITAXON	NCBITaxon:9606	lymphocyte	BTO	BTO:0000775	late adult stage	UBERON	UBERON:0007222	20949570	The Religious order Study and the Memory and Aging Project (ROSMAP)	20949570_lymphocyte	lymphocyte
ROSMAP study participant	Homo sapiens	NCBITAXON	NCBITaxon:9606	lymphocyte	BTO	BTO:0000775	late adult stage	UBERON	UBERON:0007222	20950807	The Religious order Study and the Memory and Aging Project (ROSMAP)	20950807_lymphocyte	lymphocyte
ROSMAP study participant	Homo sapiens	NCBITAXON	NCBITaxon:9606	blood	BTO	BTO:0000089	late adult stage	UBERON	UBERON:0007222	20951100	The Religious order Study and the Memory and Aging Project (ROSMAP)	20951100_blood	blood
ROSMAP study participant	Homo sapiens	NCBITAXON	NCBITaxon:9606	dorsolateral prefrontal cortex	UBERON	UBERON:0009834	late adult stage	UBERON	UBERON:0007222	20951100	The Religious order Study and the Memory and Aging Project (ROSMAP)	20951100_dorsolateral prefrontal cortex	dorsolateral prefrontal cortex
ROSMAP study participant	Homo sapiens	NCBITAXON	NCBITaxon:9606	lymphocyte	BTO	BTO:0000775	late adult stage	UBERON	UBERON:0007222	20951100	The Religious order Study and the Memory and Aging Project (ROSMAP)	20951100_lymphocyte	lymphocyte
ROSMAP study participant	Homo sapiens	NCBITAXON	NCBITaxon:9606	lymphocyte	BTO	BTO:0000775	late adult stage	UBERON	UBERON:0007222	20952377	The Religious order Study and the Memory and Aging Project (ROSMAP)	20952377_lymphocyte	lymphocyte
ROSMAP study participant	Homo sapiens	NCBITAXON	NCBITaxon:9606	brain	BTO	BTO:0000142	late adult stage	UBERON	UBERON:0007222	20953832	The Religious order Study and the Memory and Aging Project (ROSMAP)	20953832_brain	brain
ROSMAP study participant	Homo sapiens	NCBITAXON	NCBITaxon:9606	dorsolateral prefrontal cortex	UBERON	UBERON:0009834	late adult stage	UBERON	UBERON:0007222	20953832	The Religious order Study and the Memory and Aging Project (ROSMAP)	20953832_dorsolateral prefrontal cortex	dorsolateral prefrontal cortex
ROSMAP study participant	Homo sapiens	NCBITAXON	NCBITaxon:9606	lymphocyte	BTO	BTO:0000775	late adult stage	UBERON	UBERON:0007222	20954009	The Religious order Study and the Memory and Aging Project (ROSMAP)	20954009_lymphocyte	lymphocyte
ROSMAP study participant	Homo sapiens	NCBITAXON	NCBITaxon:9606	blood	BTO	BTO:0000089	late adult stage	UBERON	UBERON:0007222	20954261	The Religious order Study and the Memory and Aging Project (ROSMAP)	20954261_blood	blood
ROSMAP study participant	Homo sapiens	NCBITAXON	NCBITaxon:9606	lymphocyte	BTO	BTO:0000775	late adult stage	UBERON	UBERON:0007222	20954261	The Religious order Study and the Memory and Aging Project (ROSMAP)	20954261_lymphocyte	lymphocyte
ROSMAP study participant	Homo sapiens	NCBITAXON	NCBITaxon:9606	brain	BTO	BTO:0000142	late adult stage	UBERON	UBERON:0007222	20954847	The Religious order Study and the Memory and Aging Project (ROSMAP)	20954847_brain	brain
ROSMAP study participant	Homo sapiens	NCBITAXON	NCBITaxon:9606	lymphocyte	BTO	BTO:0000775	late adult stage	UBERON	UBERON:0007222	20954847	The Religious order Study and the Memory and Aging Project (ROSMAP)	20954847_lymphocyte	lymphocyte
ROSMAP study participant	Homo sapiens	NCBITAXON	NCBITaxon:9606	brain	BTO	BTO:0000142	late adult stage	UBERON	UBERON:0007222	20956605	The Religious order Study and the Memory and Aging Project (ROSMAP)	20956605_brain	brain
ROSMAP study participant	Homo sapiens	NCBITAXON	NCBITaxon:9606	dorsolateral prefrontal cortex	UBERON	UBERON:0009834	late adult stage	UBERON	UBERON:0007222	20956605	The Religious order Study and the Memory and Aging Project (ROSMAP)	20956605_dorsolateral prefrontal cortex	dorsolateral prefrontal cortex
ROSMAP study participant	Homo sapiens	NCBITAXON	NCBITaxon:9606	brain	BTO	BTO:0000142	late adult stage	UBERON	UBERON:0007222	20956867	The Religious order Study and the Memory and Aging Project (ROSMAP)	20956867_brain	brain
ROSMAP study participant	Homo sapiens	NCBITAXON	NCBITaxon:9606	dorsolateral prefrontal cortex	UBERON	UBERON:0009834	late adult stage	UBERON	UBERON:0007222	20956867	The Religious order Study and the Memory and Aging Project (ROSMAP)	20956867_dorsolateral prefrontal cortex	dorsolateral prefrontal cortex
ROSMAP study participant	Homo sapiens	NCBITAXON	NCBITaxon:9606	blood	BTO	BTO:0000089	late adult stage	UBERON	UBERON:0007222	20959216	The Religious order Study and the Memory and Aging Project (ROSMAP)	20959216_blood	blood
ROSMAP study participant	Homo sapiens	NCBITAXON	NCBITaxon:9606	lymphocyte	BTO	BTO:0000775	late adult stage	UBERON	UBERON:0007222	20959216	The Religious order Study and the Memory and Aging Project (ROSMAP)	20959216_lymphocyte	lymphocyte
ROSMAP study participant	Homo sapiens	NCBITAXON	NCBITaxon:9606	lymphocyte	BTO	BTO:0000775	late adult stage	UBERON	UBERON:0007222	20959766	The Religious order Study and the Memory and Aging Project (ROSMAP)	20959766_lymphocyte	lymphocyte
ROSMAP study participant	Homo sapiens	NCBITAXON	NCBITaxon:9606	lymphocyte	BTO	BTO:0000775	late adult stage	UBERON	UBERON:0007222	20962563	The Religious order Study and the Memory and Aging Project (ROSMAP)	20962563_lymphocyte	lymphocyte
ROSMAP study participant	Homo sapiens	NCBITAXON	NCBITaxon:9606	brain	BTO	BTO:0000142	late adult stage	UBERON	UBERON:0007222	20963578	The Religious order Study and the Memory and Aging Project (ROSMAP)	20963578_brain	brain
ROSMAP study participant	Homo sapiens	NCBITAXON	NCBITaxon:9606	dorsolateral prefrontal cortex	UBERON	UBERON:0009834	late adult stage	UBERON	UBERON:0007222	20963578	The Religious order Study and the Memory and Aging Project (ROSMAP)	20963578_dorsolateral prefrontal cortex	dorsolateral prefrontal cortex
ROSMAP study participant	Homo sapiens	NCBITAXON	NCBITaxon:9606	lymphocyte	BTO	BTO:0000775	late adult stage	UBERON	UBERON:0007222	20963866	The Religious order Study and the Memory and Aging Project (ROSMAP)	20963866_lymphocyte	lymphocyte
ROSMAP study participant	Homo sapiens	NCBITAXON	NCBITaxon:9606	brain	BTO	BTO:0000142	late adult stage	UBERON	UBERON:0007222	20964295	The Religious order Study and the Memory and Aging Project (ROSMAP)	20964295_brain	brain
ROSMAP study participant	Homo sapiens	NCBITAXON	NCBITaxon:9606	dorsolateral prefrontal cortex	UBERON	UBERON:0009834	late adult stage	UBERON	UBERON:0007222	20964295	The Religious order Study and the Memory and Aging Project (ROSMAP)	20964295_dorsolateral prefrontal cortex	dorsolateral prefrontal cortex
ROSMAP study participant	Homo sapiens	NCBITAXON	NCBITaxon:9606	lymphocyte	BTO	BTO:0000775	late adult stage	UBERON	UBERON:0007222	20964295	The Religious order Study and the Memory and Aging Project (ROSMAP)	20964295_lymphocyte	lymphocyte
ROSMAP study participant	Homo sapiens	NCBITAXON	NCBITaxon:9606	brain	BTO	BTO:0000142	late adult stage	UBERON	UBERON:0007222	20965598	The Religious order Study and the Memory and Aging Project (ROSMAP)	20965598_brain	brain
ROSMAP study participant	Homo sapiens	NCBITAXON	NCBITaxon:9606	dorsolateral prefrontal cortex	UBERON	UBERON:0009834	late adult stage	UBERON	UBERON:0007222	20965598	The Religious order Study and the Memory and Aging Project (ROSMAP)	20965598_dorsolateral prefrontal cortex	dorsolateral prefrontal cortex
ROSMAP study participant	Homo sapiens	NCBITAXON	NCBITaxon:9606	lymphocyte	BTO	BTO:0000775	late adult stage	UBERON	UBERON:0007222	20965598	The Religious order Study and the Memory and Aging Project (ROSMAP)	20965598_lymphocyte	lymphocyte
ROSMAP study participant	Homo sapiens	NCBITAXON	NCBITaxon:9606	brain	BTO	BTO:0000142	late adult stage	UBERON	UBERON:0007222	20966477	The Religious order Study and the Memory and Aging Project (ROSMAP)	20966477_brain	brain
ROSMAP study participant	Homo sapiens	NCBITAXON	NCBITaxon:9606	dorsolateral prefrontal cortex	UBERON	UBERON:0009834	late adult stage	UBERON	UBERON:0007222	20966477	The Religious order Study and the Memory and Aging Project (ROSMAP)	20966477_dorsolateral prefrontal cortex	dorsolateral prefrontal cortex
ROSMAP study participant	Homo sapiens	NCBITAXON	NCBITaxon:9606	brain	BTO	BTO:0000142	late adult stage	UBERON	UBERON:0007222	20966891	The Religious order Study and the Memory and Aging Project (ROSMAP)	20966891_brain	brain
ROSMAP study participant	Homo sapiens	NCBITAXON	NCBITaxon:9606	dorsolateral prefrontal cortex	UBERON	UBERON:0009834	late adult stage	UBERON	UBERON:0007222	20966891	The Religious order Study and the Memory and Aging Project (ROSMAP)	20966891_dorsolateral prefrontal cortex	dorsolateral prefrontal cortex
ROSMAP study participant	Homo sapiens	NCBITAXON	NCBITaxon:9606	blood	BTO	BTO:0000089	late adult stage	UBERON	UBERON:0007222	20966927	The Religious order Study and the Memory and Aging Project (ROSMAP)	20966927_blood	blood
ROSMAP study participant	Homo sapiens	NCBITAXON	NCBITaxon:9606	lymphocyte	BTO	BTO:0000775	late adult stage	UBERON	UBERON:0007222	20966927	The Religious order Study and the Memory and Aging Project (ROSMAP)	20966927_lymphocyte	lymphocyte
ROSMAP study participant	Homo sapiens	NCBITAXON	NCBITaxon:9606	lymphocyte	BTO	BTO:0000775	late adult stage	UBERON	UBERON:0007222	20968235	The Religious order Study and the Memory and Aging Project (ROSMAP)	20968235_lymphocyte	lymphocyte
ROSMAP study participant	Homo sapiens	NCBITAXON	NCBITaxon:9606	lymphocyte	BTO	BTO:0000775	late adult stage	UBERON	UBERON:0007222	20968361	The Religious order Study and the Memory and Aging Project (ROSMAP)	20968361_lymphocyte	lymphocyte
ROSMAP study participant	Homo sapiens	NCBITAXON	NCBITaxon:9606	lymphocyte	BTO	BTO:0000775	late adult stage	UBERON	UBERON:0007222	20968785	The Religious order Study and the Memory and Aging Project (ROSMAP)	20968785_lymphocyte	lymphocyte
ROSMAP study participant	Homo sapiens	NCBITAXON	NCBITaxon:9606	brain	BTO	BTO:0000142	late adult stage	UBERON	UBERON:0007222	20969088	The Religious order Study and the Memory and Aging Project (ROSMAP)	20969088_brain	brain
ROSMAP study participant	Homo sapiens	NCBITAXON	NCBITaxon:9606	dorsolateral prefrontal cortex	UBERON	UBERON:0009834	late adult stage	UBERON	UBERON:0007222	20969088	The Religious order Study and the Memory and Aging Project (ROSMAP)	20969088_dorsolateral prefrontal cortex	dorsolateral prefrontal cortex
ROSMAP study participant	Homo sapiens	NCBITAXON	NCBITaxon:9606	brain	BTO	BTO:0000142	late adult stage	UBERON	UBERON:0007222	20969114	The Religious order Study and the Memory and Aging Project (ROSMAP)	20969114_brain	brain
ROSMAP study participant	Homo sapiens	NCBITAXON	NCBITaxon:9606	dorsolateral prefrontal cortex	UBERON	UBERON:0009834	late adult stage	UBERON	UBERON:0007222	20969114	The Religious order Study and the Memory and Aging Project (ROSMAP)	20969114_dorsolateral prefrontal cortex	dorsolateral prefrontal cortex
ROSMAP study participant	Homo sapiens	NCBITAXON	NCBITaxon:9606	lymphocyte	BTO	BTO:0000775	late adult stage	UBERON	UBERON:0007222	20969790	The Religious order Study and the Memory and Aging Project (ROSMAP)	20969790_lymphocyte	lymphocyte
ROSMAP study participant	Homo sapiens	NCBITAXON	NCBITaxon:9606	blood	BTO	BTO:0000089	late adult stage	UBERON	UBERON:0007222	20970441	The Religious order Study and the Memory and Aging Project (ROSMAP)	20970441_blood	blood
ROSMAP study participant	Homo sapiens	NCBITAXON	NCBITaxon:9606	brain	BTO	BTO:0000142	late adult stage	UBERON	UBERON:0007222	20970441	The Religious order Study and the Memory and Aging Project (ROSMAP)	20970441_brain	brain
ROSMAP study participant	Homo sapiens	NCBITAXON	NCBITaxon:9606	dorsolateral prefrontal cortex	UBERON	UBERON:0009834	late adult stage	UBERON	UBERON:0007222	20970441	The Religious order Study and the Memory and Aging Project (ROSMAP)	20970441_dorsolateral prefrontal cortex	dorsolateral prefrontal cortex
ROSMAP study participant	Homo sapiens	NCBITAXON	NCBITaxon:9606	lymphocyte	BTO	BTO:0000775	late adult stage	UBERON	UBERON:0007222	20971294	The Religious order Study and the Memory and Aging Project (ROSMAP)	20971294_lymphocyte	lymphocyte
ROSMAP study participant	Homo sapiens	NCBITAXON	NCBITaxon:9606	brain	BTO	BTO:0000142	late adult stage	UBERON	UBERON:0007222	20972759	The Religious order Study and the Memory and Aging Project (ROSMAP)	20972759_brain	brain
ROSMAP study participant	Homo sapiens	NCBITAXON	NCBITaxon:9606	lymphocyte	BTO	BTO:0000775	late adult stage	UBERON	UBERON:0007222	20972759	The Religious order Study and the Memory and Aging Project (ROSMAP)	20972759_lymphocyte	lymphocyte
ROSMAP study participant	Homo sapiens	NCBITAXON	NCBITaxon:9606	lymphocyte	BTO	BTO:0000775	late adult stage	UBERON	UBERON:0007222	20973340	The Religious order Study and the Memory and Aging Project (ROSMAP)	20973340_lymphocyte	lymphocyte
ROSMAP study participant	Homo sapiens	NCBITAXON	NCBITaxon:9606	lymphocyte	BTO	BTO:0000775	late adult stage	UBERON	UBERON:0007222	20973638	The Religious order Study and the Memory and Aging Project (ROSMAP)	20973638_lymphocyte	lymphocyte
ROSMAP study participant	Homo sapiens	NCBITAXON	NCBITaxon:9606	blood	BTO	BTO:0000089	late adult stage	UBERON	UBERON:0007222	20973890	The Religious order Study and the Memory and Aging Project (ROSMAP)	20973890_blood	blood
ROSMAP study participant	Homo sapiens	NCBITAXON	NCBITaxon:9606	lymphocyte	BTO	BTO:0000775	late adult stage	UBERON	UBERON:0007222	20973890	The Religious order Study and the Memory and Aging Project (ROSMAP)	20973890_lymphocyte	lymphocyte
ROSMAP study participant	Homo sapiens	NCBITAXON	NCBITaxon:9606	lymphocyte	BTO	BTO:0000775	late adult stage	UBERON	UBERON:0007222	20974193	The Religious order Study and the Memory and Aging Project (ROSMAP)	20974193_lymphocyte	lymphocyte
ROSMAP study participant	Homo sapiens	NCBITAXON	NCBITaxon:9606	blood	BTO	BTO:0000089	late adult stage	UBERON	UBERON:0007222	20974481	The Religious order Study and the Memory and Aging Project (ROSMAP)	20974481_blood	blood
ROSMAP study participant	Homo sapiens	NCBITAXON	NCBITaxon:9606	brain	BTO	BTO:0000142	late adult stage	UBERON	UBERON:0007222	20974481	The Religious order Study and the Memory and Aging Project (ROSMAP)	20974481_brain	brain
ROSMAP study participant	Homo sapiens	NCBITAXON	NCBITaxon:9606	dorsolateral prefrontal cortex	UBERON	UBERON:0009834	late adult stage	UBERON	UBERON:0007222	20974481	The Religious order Study and the Memory and Aging Project (ROSMAP)	20974481_dorsolateral prefrontal cortex	dorsolateral prefrontal cortex
ROSMAP study participant	Homo sapiens	NCBITAXON	NCBITaxon:9606	blood	BTO	BTO:0000089	late adult stage	UBERON	UBERON:0007222	20974517	The Religious order Study and the Memory and Aging Project (ROSMAP)	20974517_blood	blood
ROSMAP study participant	Homo sapiens	NCBITAXON	NCBITaxon:9606	dorsolateral prefrontal cortex	UBERON	UBERON:0009834	late adult stage	UBERON	UBERON:0007222	20974517	The Religious order Study and the Memory and Aging Project (ROSMAP)	20974517_dorsolateral prefrontal cortex	dorsolateral prefrontal cortex
ROSMAP study participant	Homo sapiens	NCBITAXON	NCBITaxon:9606	brain	BTO	BTO:0000142	late adult stage	UBERON	UBERON:0007222	20976799	The Religious order Study and the Memory and Aging Project (ROSMAP)	20976799_brain	brain
ROSMAP study participant	Homo sapiens	NCBITAXON	NCBITaxon:9606	lymphocyte	BTO	BTO:0000775	late adult stage	UBERON	UBERON:0007222	20976799	The Religious order Study and the Memory and Aging Project (ROSMAP)	20976799_lymphocyte	lymphocyte
ROSMAP study participant	Homo sapiens	NCBITAXON	NCBITaxon:9606	brain	BTO	BTO:0000142	late adult stage	UBERON	UBERON:0007222	20977678	The Religious order Study and the Memory and Aging Project (ROSMAP)	20977678_brain	brain
ROSMAP study participant	Homo sapiens	NCBITAXON	NCBITaxon:9606	dorsolateral prefrontal cortex	UBERON	UBERON:0009834	late adult stage	UBERON	UBERON:0007222	20977678	The Religious order Study and the Memory and Aging Project (ROSMAP)	20977678_dorsolateral prefrontal cortex	dorsolateral prefrontal cortex
ROSMAP study participant	Homo sapiens	NCBITAXON	NCBITaxon:9606	brain	BTO	BTO:0000142	late adult stage	UBERON	UBERON:0007222	20978133	The Religious order Study and the Memory and Aging Project (ROSMAP)	20978133_brain	brain
ROSMAP study participant	Homo sapiens	NCBITAXON	NCBITaxon:9606	dorsolateral prefrontal cortex	UBERON	UBERON:0009834	late adult stage	UBERON	UBERON:0007222	20978133	The Religious order Study and the Memory and Aging Project (ROSMAP)	20978133_dorsolateral prefrontal cortex	dorsolateral prefrontal cortex
ROSMAP study participant	Homo sapiens	NCBITAXON	NCBITaxon:9606	lymphocyte	BTO	BTO:0000775	late adult stage	UBERON	UBERON:0007222	20980187	The Religious order Study and the Memory and Aging Project (ROSMAP)	20980187_lymphocyte	lymphocyte
ROSMAP study participant	Homo sapiens	NCBITAXON	NCBITaxon:9606	brain	BTO	BTO:0000142	late adult stage	UBERON	UBERON:0007222	20983400	The Religious order Study and the Memory and Aging Project (ROSMAP)	20983400_brain	brain
ROSMAP study participant	Homo sapiens	NCBITAXON	NCBITaxon:9606	dorsolateral prefrontal cortex	UBERON	UBERON:0009834	late adult stage	UBERON	UBERON:0007222	20983400	The Religious order Study and the Memory and Aging Project (ROSMAP)	20983400_dorsolateral prefrontal cortex	dorsolateral prefrontal cortex
ROSMAP study participant	Homo sapiens	NCBITAXON	NCBITaxon:9606	blood	BTO	BTO:0000089	late adult stage	UBERON	UBERON:0007222	20984415	The Religious order Study and the Memory and Aging Project (ROSMAP)	20984415_blood	blood
ROSMAP study participant	Homo sapiens	NCBITAXON	NCBITaxon:9606	brain	BTO	BTO:0000142	late adult stage	UBERON	UBERON:0007222	20984415	The Religious order Study and the Memory and Aging Project (ROSMAP)	20984415_brain	brain
ROSMAP study participant	Homo sapiens	NCBITAXON	NCBITaxon:9606	dorsolateral prefrontal cortex	UBERON	UBERON:0009834	late adult stage	UBERON	UBERON:0007222	20984415	The Religious order Study and the Memory and Aging Project (ROSMAP)	20984415_dorsolateral prefrontal cortex	dorsolateral prefrontal cortex
ROSMAP study participant	Homo sapiens	NCBITAXON	NCBITaxon:9606	blood	BTO	BTO:0000089	late adult stage	UBERON	UBERON:0007222	20984965	The Religious order Study and the Memory and Aging Project (ROSMAP)	20984965_blood	blood
ROSMAP study participant	Homo sapiens	NCBITAXON	NCBITaxon:9606	lymphocyte	BTO	BTO:0000775	late adult stage	UBERON	UBERON:0007222	20986435	The Religious order Study and the Memory and Aging Project (ROSMAP)	20986435_lymphocyte	lymphocyte
ROSMAP study participant	Homo sapiens	NCBITAXON	NCBITaxon:9606	lymphocyte	BTO	BTO:0000775	late adult stage	UBERON	UBERON:0007222	20986985	The Religious order Study and the Memory and Aging Project (ROSMAP)	20986985_lymphocyte	lymphocyte
ROSMAP study participant	Homo sapiens	NCBITAXON	NCBITaxon:9606	lymphocyte	BTO	BTO:0000775	late adult stage	UBERON	UBERON:0007222	20988167	The Religious order Study and the Memory and Aging Project (ROSMAP)	20988167_lymphocyte	lymphocyte
ROSMAP study participant	Homo sapiens	NCBITAXON	NCBITaxon:9606	blood	BTO	BTO:0000089	late adult stage	UBERON	UBERON:0007222	20989910	The Religious order Study and the Memory and Aging Project (ROSMAP)	20989910_blood	blood
ROSMAP study participant	Homo sapiens	NCBITAXON	NCBITaxon:9606	brain	BTO	BTO:0000142	late adult stage	UBERON	UBERON:0007222	20989910	The Religious order Study and the Memory and Aging Project (ROSMAP)	20989910_brain	brain
ROSMAP study participant	Homo sapiens	NCBITAXON	NCBITaxon:9606	dorsolateral prefrontal cortex	UBERON	UBERON:0009834	late adult stage	UBERON	UBERON:0007222	20989910	The Religious order Study and the Memory and Aging Project (ROSMAP)	20989910_dorsolateral prefrontal cortex	dorsolateral prefrontal cortex
ROSMAP study participant	Homo sapiens	NCBITAXON	NCBITaxon:9606	blood	BTO	BTO:0000089	late adult stage	UBERON	UBERON:0007222	20990085	The Religious order Study and the Memory and Aging Project (ROSMAP)	20990085_blood	blood
ROSMAP study participant	Homo sapiens	NCBITAXON	NCBITaxon:9606	lymphocyte	BTO	BTO:0000775	late adult stage	UBERON	UBERON:0007222	20990085	The Religious order Study and the Memory and Aging Project (ROSMAP)	20990085_lymphocyte	lymphocyte
ROSMAP study participant	Homo sapiens	NCBITAXON	NCBITaxon:9606	brain	BTO	BTO:0000142	late adult stage	UBERON	UBERON:0007222	20993308	The Religious order Study and the Memory and Aging Project (ROSMAP)	20993308_brain	brain
ROSMAP study participant	Homo sapiens	NCBITAXON	NCBITaxon:9606	dorsolateral prefrontal cortex	UBERON	UBERON:0009834	late adult stage	UBERON	UBERON:0007222	20993308	The Religious order Study and the Memory and Aging Project (ROSMAP)	20993308_dorsolateral prefrontal cortex	dorsolateral prefrontal cortex
ROSMAP study participant	Homo sapiens	NCBITAXON	NCBITaxon:9606	brain	BTO	BTO:0000142	late adult stage	UBERON	UBERON:0007222	20994313	The Religious order Study and the Memory and Aging Project (ROSMAP)	20994313_brain	brain
ROSMAP study participant	Homo sapiens	NCBITAXON	NCBITaxon:9606	dorsolateral prefrontal cortex	UBERON	UBERON:0009834	late adult stage	UBERON	UBERON:0007222	20994313	The Religious order Study and the Memory and Aging Project (ROSMAP)	20994313_dorsolateral prefrontal cortex	dorsolateral prefrontal cortex
ROSMAP study participant	Homo sapiens	NCBITAXON	NCBITaxon:9606	blood	BTO	BTO:0000089	late adult stage	UBERON	UBERON:0007222	20995742	The Religious order Study and the Memory and Aging Project (ROSMAP)	20995742_blood	blood
ROSMAP study participant	Homo sapiens	NCBITAXON	NCBITaxon:9606	lymphocyte	BTO	BTO:0000775	late adult stage	UBERON	UBERON:0007222	20995742	The Religious order Study and the Memory and Aging Project (ROSMAP)	20995742_lymphocyte	lymphocyte
ROSMAP study participant	Homo sapiens	NCBITAXON	NCBITaxon:9606	brain	BTO	BTO:0000142	late adult stage	UBERON	UBERON:0007222	20996621	The Religious order Study and the Memory and Aging Project (ROSMAP)	20996621_brain	brain
ROSMAP study participant	Homo sapiens	NCBITAXON	NCBITaxon:9606	dorsolateral prefrontal cortex	UBERON	UBERON:0009834	late adult stage	UBERON	UBERON:0007222	20996621	The Religious order Study and the Memory and Aging Project (ROSMAP)	20996621_dorsolateral prefrontal cortex	dorsolateral prefrontal cortex
ROSMAP study participant	Homo sapiens	NCBITAXON	NCBITaxon:9606	blood	BTO	BTO:0000089	late adult stage	UBERON	UBERON:0007222	20997924	The Religious order Study and the Memory and Aging Project (ROSMAP)	20997924_blood	blood
ROSMAP study participant	Homo sapiens	NCBITAXON	NCBITaxon:9606	lymphocyte	BTO	BTO:0000775	late adult stage	UBERON	UBERON:0007222	20997924	The Religious order Study and the Memory and Aging Project (ROSMAP)	20997924_lymphocyte	lymphocyte
ROSMAP study participant	Homo sapiens	NCBITAXON	NCBITaxon:9606	brain	BTO	BTO:0000142	late adult stage	UBERON	UBERON:0007222	20998065	The Religious order Study and the Memory and Aging Project (ROSMAP)	20998065_brain	brain
ROSMAP study participant	Homo sapiens	NCBITAXON	NCBITaxon:9606	dorsolateral prefrontal cortex	UBERON	UBERON:0009834	late adult stage	UBERON	UBERON:0007222	20998065	The Religious order Study and the Memory and Aging Project (ROSMAP)	20998065_dorsolateral prefrontal cortex	dorsolateral prefrontal cortex
ROSMAP study participant	Homo sapiens	NCBITAXON	NCBITaxon:9606	lymphocyte	BTO	BTO:0000775	late adult stage	UBERON	UBERON:0007222	20999232	The Religious order Study and the Memory and Aging Project (ROSMAP)	20999232_lymphocyte	lymphocyte
ROSMAP study participant	Homo sapiens	NCBITAXON	NCBITaxon:9606	lymphocyte	BTO	BTO:0000775	late adult stage	UBERON	UBERON:0007222	21000054	The Religious order Study and the Memory and Aging Project (ROSMAP)	21000054_lymphocyte	lymphocyte
ROSMAP study participant	Homo sapiens	NCBITAXON	NCBITaxon:9606	brain	BTO	BTO:0000142	late adult stage	UBERON	UBERON:0007222	21000180	The Religious order Study and the Memory and Aging Project (ROSMAP)	21000180_brain	brain
ROSMAP study participant	Homo sapiens	NCBITAXON	NCBITaxon:9606	dorsolateral prefrontal cortex	UBERON	UBERON:0009834	late adult stage	UBERON	UBERON:0007222	21000180	The Religious order Study and the Memory and Aging Project (ROSMAP)	21000180_dorsolateral prefrontal cortex	dorsolateral prefrontal cortex
ROSMAP study participant	Homo sapiens	NCBITAXON	NCBITaxon:9606	brain	BTO	BTO:0000142	late adult stage	UBERON	UBERON:0007222	21000216	The Religious order Study and the Memory and Aging Project (ROSMAP)	21000216_brain	brain
ROSMAP study participant	Homo sapiens	NCBITAXON	NCBITaxon:9606	lymphocyte	BTO	BTO:0000775	late adult stage	UBERON	UBERON:0007222	21000342	The Religious order Study and the Memory and Aging Project (ROSMAP)	21000342_lymphocyte	lymphocyte
ROSMAP study participant	Homo sapiens	NCBITAXON	NCBITaxon:9606	blood	BTO	BTO:0000089	late adult stage	UBERON	UBERON:0007222	21000478	The Religious order Study and the Memory and Aging Project (ROSMAP)	21000478_blood	blood
ROSMAP study participant	Homo sapiens	NCBITAXON	NCBITaxon:9606	lymphocyte	BTO	BTO:0000775	late adult stage	UBERON	UBERON:0007222	21000478	The Religious order Study and the Memory and Aging Project (ROSMAP)	21000478_lymphocyte	lymphocyte
ROSMAP study participant	Homo sapiens	NCBITAXON	NCBITaxon:9606	brain	BTO	BTO:0000142	late adult stage	UBERON	UBERON:0007222	21000504	The Religious order Study and the Memory and Aging Project (ROSMAP)	21000504_brain	brain
ROSMAP study participant	Homo sapiens	NCBITAXON	NCBITaxon:9606	dorsolateral prefrontal cortex	UBERON	UBERON:0009834	late adult stage	UBERON	UBERON:0007222	21000504	The Religious order Study and the Memory and Aging Project (ROSMAP)	21000504_dorsolateral prefrontal cortex	dorsolateral prefrontal cortex
ROSMAP study participant	Homo sapiens	NCBITAXON	NCBITaxon:9606	blood	BTO	BTO:0000089	late adult stage	UBERON	UBERON:0007222	21000630	The Religious order Study and the Memory and Aging Project (ROSMAP)	21000630_blood	blood
ROSMAP study participant	Homo sapiens	NCBITAXON	NCBITaxon:9606	dorsolateral prefrontal cortex	UBERON	UBERON:0009834	late adult stage	UBERON	UBERON:0007222	21000630	The Religious order Study and the Memory and Aging Project (ROSMAP)	21000630_dorsolateral prefrontal cortex	dorsolateral prefrontal cortex
ROSMAP study participant	Homo sapiens	NCBITAXON	NCBITaxon:9606	lymphocyte	BTO	BTO:0000775	late adult stage	UBERON	UBERON:0007222	21000630	The Religious order Study and the Memory and Aging Project (ROSMAP)	21000630_lymphocyte	lymphocyte
ROSMAP study participant	Homo sapiens	NCBITAXON	NCBITaxon:9606	brain	BTO	BTO:0000142	late adult stage	UBERON	UBERON:0007222	21000766	The Religious order Study and the Memory and Aging Project (ROSMAP)	21000766_brain	brain
ROSMAP study participant	Homo sapiens	NCBITAXON	NCBITaxon:9606	dorsolateral prefrontal cortex	UBERON	UBERON:0009834	late adult stage	UBERON	UBERON:0007222	21000766	The Religious order Study and the Memory and Aging Project (ROSMAP)	21000766_dorsolateral prefrontal cortex	dorsolateral prefrontal cortex
ROSMAP study participant	Homo sapiens	NCBITAXON	NCBITaxon:9606	brain	BTO	BTO:0000142	late adult stage	UBERON	UBERON:0007222	21000928	The Religious order Study and the Memory and Aging Project (ROSMAP)	21000928_brain	brain
ROSMAP study participant	Homo sapiens	NCBITAXON	NCBITaxon:9606	lymphocyte	BTO	BTO:0000775	late adult stage	UBERON	UBERON:0007222	21000928	The Religious order Study and the Memory and Aging Project (ROSMAP)	21000928_lymphocyte	lymphocyte
ROSMAP study participant	Homo sapiens	NCBITAXON	NCBITaxon:9606				late adult stage	UBERON	UBERON:0007222	21001069	The Religious order Study and the Memory and Aging Project (ROSMAP)	21001069_NA
ROSMAP study participant	Homo sapiens	NCBITAXON	NCBITaxon:9606	lymphocyte	BTO	BTO:0000775	late adult stage	UBERON	UBERON:0007222	21001069	The Religious order Study and the Memory and Aging Project (ROSMAP)	21001069_lymphocyte	lymphocyte
ROSMAP study participant	Homo sapiens	NCBITAXON	NCBITaxon:9606	brain	BTO	BTO:0000142	late adult stage	UBERON	UBERON:0007222	21001195	The Religious order Study and the Memory and Aging Project (ROSMAP)	21001195_brain	brain
ROSMAP study participant	Homo sapiens	NCBITAXON	NCBITaxon:9606	lymphocyte	BTO	BTO:0000775	late adult stage	UBERON	UBERON:0007222	21001195	The Religious order Study and the Memory and Aging Project (ROSMAP)	21001195_lymphocyte	lymphocyte
ROSMAP study participant	Homo sapiens	NCBITAXON	NCBITaxon:9606	lymphocyte	BTO	BTO:0000775	late adult stage	UBERON	UBERON:0007222	21001221	The Religious order Study and the Memory and Aging Project (ROSMAP)	21001221_lymphocyte	lymphocyte
ROSMAP study participant	Homo sapiens	NCBITAXON	NCBITaxon:9606	brain	BTO	BTO:0000142	late adult stage	UBERON	UBERON:0007222	21001357	The Religious order Study and the Memory and Aging Project (ROSMAP)	21001357_brain	brain
ROSMAP study participant	Homo sapiens	NCBITAXON	NCBITaxon:9606	dorsolateral prefrontal cortex	UBERON	UBERON:0009834	late adult stage	UBERON	UBERON:0007222	21001357	The Religious order Study and the Memory and Aging Project (ROSMAP)	21001357_dorsolateral prefrontal cortex	dorsolateral prefrontal cortex
ROSMAP study participant	Homo sapiens	NCBITAXON	NCBITaxon:9606	lymphocyte	BTO	BTO:0000775	late adult stage	UBERON	UBERON:0007222	21001357	The Religious order Study and the Memory and Aging Project (ROSMAP)	21001357_lymphocyte	lymphocyte
ROSMAP study participant	Homo sapiens	NCBITAXON	NCBITaxon:9606	blood	BTO	BTO:0000089	late adult stage	UBERON	UBERON:0007222	21001519	The Religious order Study and the Memory and Aging Project (ROSMAP)	21001519_blood	blood
ROSMAP study participant	Homo sapiens	NCBITAXON	NCBITaxon:9606	dorsolateral prefrontal cortex	UBERON	UBERON:0009834	late adult stage	UBERON	UBERON:0007222	21001519	The Religious order Study and the Memory and Aging Project (ROSMAP)	21001519_dorsolateral prefrontal cortex	dorsolateral prefrontal cortex
ROSMAP study participant	Homo sapiens	NCBITAXON	NCBITaxon:9606	lymphocyte	BTO	BTO:0000775	late adult stage	UBERON	UBERON:0007222	21001519	The Religious order Study and the Memory and Aging Project (ROSMAP)	21001519_lymphocyte	lymphocyte
ROSMAP study participant	Homo sapiens	NCBITAXON	NCBITaxon:9606	brain	BTO	BTO:0000142	late adult stage	UBERON	UBERON:0007222	21001771	The Religious order Study and the Memory and Aging Project (ROSMAP)	21001771_brain	brain
ROSMAP study participant	Homo sapiens	NCBITAXON	NCBITaxon:9606	dorsolateral prefrontal cortex	UBERON	UBERON:0009834	late adult stage	UBERON	UBERON:0007222	21001771	The Religious order Study and the Memory and Aging Project (ROSMAP)	21001771_dorsolateral prefrontal cortex	dorsolateral prefrontal cortex
ROSMAP study participant	Homo sapiens	NCBITAXON	NCBITaxon:9606	lymphocyte	BTO	BTO:0000775	late adult stage	UBERON	UBERON:0007222	21001771	The Religious order Study and the Memory and Aging Project (ROSMAP)	21001771_lymphocyte	lymphocyte
ROSMAP study participant	Homo sapiens	NCBITAXON	NCBITaxon:9606	brain	BTO	BTO:0000142	late adult stage	UBERON	UBERON:0007222	21001807	The Religious order Study and the Memory and Aging Project (ROSMAP)	21001807_brain	brain
ROSMAP study participant	Homo sapiens	NCBITAXON	NCBITaxon:9606	dorsolateral prefrontal cortex	UBERON	UBERON:0009834	late adult stage	UBERON	UBERON:0007222	21001807	The Religious order Study and the Memory and Aging Project (ROSMAP)	21001807_dorsolateral prefrontal cortex	dorsolateral prefrontal cortex
ROSMAP study participant	Homo sapiens	NCBITAXON	NCBITaxon:9606	brain	BTO	BTO:0000142	late adult stage	UBERON	UBERON:0007222	21001933	The Religious order Study and the Memory and Aging Project (ROSMAP)	21001933_brain	brain
ROSMAP study participant	Homo sapiens	NCBITAXON	NCBITaxon:9606	dorsolateral prefrontal cortex	UBERON	UBERON:0009834	late adult stage	UBERON	UBERON:0007222	21001933	The Religious order Study and the Memory and Aging Project (ROSMAP)	21001933_dorsolateral prefrontal cortex	dorsolateral prefrontal cortex
ROSMAP study participant	Homo sapiens	NCBITAXON	NCBITaxon:9606	lymphocyte	BTO	BTO:0000775	late adult stage	UBERON	UBERON:0007222	21002074	The Religious order Study and the Memory and Aging Project (ROSMAP)	21002074_lymphocyte	lymphocyte
ROSMAP study participant	Homo sapiens	NCBITAXON	NCBITaxon:9606	lymphocyte	BTO	BTO:0000775	late adult stage	UBERON	UBERON:0007222	21002100	The Religious order Study and the Memory and Aging Project (ROSMAP)	21002100_lymphocyte	lymphocyte
ROSMAP study participant	Homo sapiens	NCBITAXON	NCBITaxon:9606	lymphocyte	BTO	BTO:0000775	late adult stage	UBERON	UBERON:0007222	21002236	The Religious order Study and the Memory and Aging Project (ROSMAP)	21002236_lymphocyte	lymphocyte
ROSMAP study participant	Homo sapiens	NCBITAXON	NCBITaxon:9606	lymphocyte	BTO	BTO:0000775	late adult stage	UBERON	UBERON:0007222	21002498	The Religious order Study and the Memory and Aging Project (ROSMAP)	21002498_lymphocyte	lymphocyte
ROSMAP study participant	Homo sapiens	NCBITAXON	NCBITaxon:9606	blood	BTO	BTO:0000089	late adult stage	UBERON	UBERON:0007222	21002524	The Religious order Study and the Memory and Aging Project (ROSMAP)	21002524_blood	blood
ROSMAP study participant	Homo sapiens	NCBITAXON	NCBITaxon:9606	dorsolateral prefrontal cortex	UBERON	UBERON:0009834	late adult stage	UBERON	UBERON:0007222	21002524	The Religious order Study and the Memory and Aging Project (ROSMAP)	21002524_dorsolateral prefrontal cortex	dorsolateral prefrontal cortex
ROSMAP study participant	Homo sapiens	NCBITAXON	NCBITaxon:9606	lymphocyte	BTO	BTO:0000775	late adult stage	UBERON	UBERON:0007222	21002524	The Religious order Study and the Memory and Aging Project (ROSMAP)	21002524_lymphocyte	lymphocyte
ROSMAP study participant	Homo sapiens	NCBITAXON	NCBITaxon:9606	lymphocyte	BTO	BTO:0000775	late adult stage	UBERON	UBERON:0007222	21002650	The Religious order Study and the Memory and Aging Project (ROSMAP)	21002650_lymphocyte	lymphocyte
ROSMAP study participant	Homo sapiens	NCBITAXON	NCBITaxon:9606	brain	BTO	BTO:0000142	late adult stage	UBERON	UBERON:0007222	21002812	The Religious order Study and the Memory and Aging Project (ROSMAP)	21002812_brain	brain
ROSMAP study participant	Homo sapiens	NCBITAXON	NCBITaxon:9606	dorsolateral prefrontal cortex	UBERON	UBERON:0009834	late adult stage	UBERON	UBERON:0007222	21002812	The Religious order Study and the Memory and Aging Project (ROSMAP)	21002812_dorsolateral prefrontal cortex	dorsolateral prefrontal cortex
ROSMAP study participant	Homo sapiens	NCBITAXON	NCBITaxon:9606	lymphocyte	BTO	BTO:0000775	late adult stage	UBERON	UBERON:0007222	21002812	The Religious order Study and the Memory and Aging Project (ROSMAP)	21002812_lymphocyte	lymphocyte
ROSMAP study participant	Homo sapiens	NCBITAXON	NCBITaxon:9606	brain	BTO	BTO:0000142	late adult stage	UBERON	UBERON:0007222	21101658	The Religious order Study and the Memory and Aging Project (ROSMAP)	21101658_brain	brain
ROSMAP study participant	Homo sapiens	NCBITAXON	NCBITaxon:9606	dorsolateral prefrontal cortex	UBERON	UBERON:0009834	late adult stage	UBERON	UBERON:0007222	21101658	The Religious order Study and the Memory and Aging Project (ROSMAP)	21101658_dorsolateral prefrontal cortex	dorsolateral prefrontal cortex
ROSMAP study participant	Homo sapiens	NCBITAXON	NCBITaxon:9606	lymphocyte	BTO	BTO:0000775	late adult stage	UBERON	UBERON:0007222	21103542	The Religious order Study and the Memory and Aging Project (ROSMAP)	21103542_lymphocyte	lymphocyte
ROSMAP study participant	Homo sapiens	NCBITAXON	NCBITaxon:9606	lymphocyte	BTO	BTO:0000775	late adult stage	UBERON	UBERON:0007222	21104269	The Religious order Study and the Memory and Aging Project (ROSMAP)	21104269_lymphocyte	lymphocyte
ROSMAP study participant	Homo sapiens	NCBITAXON	NCBITaxon:9606	lymphocyte	BTO	BTO:0000775	late adult stage	UBERON	UBERON:0007222	21104395	The Religious order Study and the Memory and Aging Project (ROSMAP)	21104395_lymphocyte	lymphocyte
ROSMAP study participant	Homo sapiens	NCBITAXON	NCBITaxon:9606	lymphocyte	BTO	BTO:0000775	late adult stage	UBERON	UBERON:0007222	21104719	The Religious order Study and the Memory and Aging Project (ROSMAP)	21104719_lymphocyte	lymphocyte
ROSMAP study participant	Homo sapiens	NCBITAXON	NCBITaxon:9606	blood	BTO	BTO:0000089	late adult stage	UBERON	UBERON:0007222	21108911	The Religious order Study and the Memory and Aging Project (ROSMAP)	21108911_blood	blood
ROSMAP study participant	Homo sapiens	NCBITAXON	NCBITaxon:9606	lymphocyte	BTO	BTO:0000775	late adult stage	UBERON	UBERON:0007222	21108911	The Religious order Study and the Memory and Aging Project (ROSMAP)	21108911_lymphocyte	lymphocyte
ROSMAP study participant	Homo sapiens	NCBITAXON	NCBITaxon:9606	brain	BTO	BTO:0000142	late adult stage	UBERON	UBERON:0007222	21111718	The Religious order Study and the Memory and Aging Project (ROSMAP)	21111718_brain	brain
ROSMAP study participant	Homo sapiens	NCBITAXON	NCBITaxon:9606	lymphocyte	BTO	BTO:0000775	late adult stage	UBERON	UBERON:0007222	21111718	The Religious order Study and the Memory and Aging Project (ROSMAP)	21111718_lymphocyte	lymphocyte
ROSMAP study participant	Homo sapiens	NCBITAXON	NCBITaxon:9606	brain	BTO	BTO:0000142	late adult stage	UBERON	UBERON:0007222	21112011	The Religious order Study and the Memory and Aging Project (ROSMAP)	21112011_brain	brain
ROSMAP study participant	Homo sapiens	NCBITAXON	NCBITaxon:9606	dorsolateral prefrontal cortex	UBERON	UBERON:0009834	late adult stage	UBERON	UBERON:0007222	21112011	The Religious order Study and the Memory and Aging Project (ROSMAP)	21112011_dorsolateral prefrontal cortex	dorsolateral prefrontal cortex
ROSMAP study participant	Homo sapiens	NCBITAXON	NCBITaxon:9606	brain	BTO	BTO:0000142	late adult stage	UBERON	UBERON:0007222	21113576	The Religious order Study and the Memory and Aging Project (ROSMAP)	21113576_brain	brain
ROSMAP study participant	Homo sapiens	NCBITAXON	NCBITaxon:9606	dorsolateral prefrontal cortex	UBERON	UBERON:0009834	late adult stage	UBERON	UBERON:0007222	21113576	The Religious order Study and the Memory and Aging Project (ROSMAP)	21113576_dorsolateral prefrontal cortex	dorsolateral prefrontal cortex
ROSMAP study participant	Homo sapiens	NCBITAXON	NCBITaxon:9606	lymphocyte	BTO	BTO:0000775	late adult stage	UBERON	UBERON:0007222	21113576	The Religious order Study and the Memory and Aging Project (ROSMAP)	21113576_lymphocyte	lymphocyte
ROSMAP study participant	Homo sapiens	NCBITAXON	NCBITaxon:9606	brain	BTO	BTO:0000142	late adult stage	UBERON	UBERON:0007222	21113864	The Religious order Study and the Memory and Aging Project (ROSMAP)	21113864_brain	brain
ROSMAP study participant	Homo sapiens	NCBITAXON	NCBITaxon:9606	blood	BTO	BTO:0000089	late adult stage	UBERON	UBERON:0007222	21114031	The Religious order Study and the Memory and Aging Project (ROSMAP)	21114031_blood	blood
ROSMAP study participant	Homo sapiens	NCBITAXON	NCBITaxon:9606	lymphocyte	BTO	BTO:0000775	late adult stage	UBERON	UBERON:0007222	21114031	The Religious order Study and the Memory and Aging Project (ROSMAP)	21114031_lymphocyte	lymphocyte
ROSMAP study participant	Homo sapiens	NCBITAXON	NCBITaxon:9606	blood	BTO	BTO:0000089	late adult stage	UBERON	UBERON:0007222	21117192	The Religious order Study and the Memory and Aging Project (ROSMAP)	21117192_blood	blood
ROSMAP study participant	Homo sapiens	NCBITAXON	NCBITaxon:9606	brain	BTO	BTO:0000142	late adult stage	UBERON	UBERON:0007222	21117192	The Religious order Study and the Memory and Aging Project (ROSMAP)	21117192_brain	brain
ROSMAP study participant	Homo sapiens	NCBITAXON	NCBITaxon:9606	dorsolateral prefrontal cortex	UBERON	UBERON:0009834	late adult stage	UBERON	UBERON:0007222	21117192	The Religious order Study and the Memory and Aging Project (ROSMAP)	21117192_dorsolateral prefrontal cortex	dorsolateral prefrontal cortex
ROSMAP study participant	Homo sapiens	NCBITAXON	NCBITaxon:9606	brain	BTO	BTO:0000142	late adult stage	UBERON	UBERON:0007222	21117516	The Religious order Study and the Memory and Aging Project (ROSMAP)	21117516_brain	brain
ROSMAP study participant	Homo sapiens	NCBITAXON	NCBITaxon:9606	dorsolateral prefrontal cortex	UBERON	UBERON:0009834	late adult stage	UBERON	UBERON:0007222	21117516	The Religious order Study and the Memory and Aging Project (ROSMAP)	21117516_dorsolateral prefrontal cortex	dorsolateral prefrontal cortex
ROSMAP study participant	Homo sapiens	NCBITAXON	NCBITaxon:9606	lymphocyte	BTO	BTO:0000775	late adult stage	UBERON	UBERON:0007222	21119086	The Religious order Study and the Memory and Aging Project (ROSMAP)	21119086_lymphocyte	lymphocyte
ROSMAP study participant	Homo sapiens	NCBITAXON	NCBITaxon:9606	brain	BTO	BTO:0000142	late adult stage	UBERON	UBERON:0007222	21120287	The Religious order Study and the Memory and Aging Project (ROSMAP)	21120287_brain	brain
ROSMAP study participant	Homo sapiens	NCBITAXON	NCBITaxon:9606	dorsolateral prefrontal cortex	UBERON	UBERON:0009834	late adult stage	UBERON	UBERON:0007222	21120287	The Religious order Study and the Memory and Aging Project (ROSMAP)	21120287_dorsolateral prefrontal cortex	dorsolateral prefrontal cortex
ROSMAP study participant	Homo sapiens	NCBITAXON	NCBITaxon:9606	lymphocyte	BTO	BTO:0000775	late adult stage	UBERON	UBERON:0007222	21120287	The Religious order Study and the Memory and Aging Project (ROSMAP)	21120287_lymphocyte	lymphocyte
ROSMAP study participant	Homo sapiens	NCBITAXON	NCBITaxon:9606	brain	BTO	BTO:0000142	late adult stage	UBERON	UBERON:0007222	21123050	The Religious order Study and the Memory and Aging Project (ROSMAP)	21123050_brain	brain
ROSMAP study participant	Homo sapiens	NCBITAXON	NCBITaxon:9606	lymphocyte	BTO	BTO:0000775	late adult stage	UBERON	UBERON:0007222	21123050	The Religious order Study and the Memory and Aging Project (ROSMAP)	21123050_lymphocyte	lymphocyte
ROSMAP study participant	Homo sapiens	NCBITAXON	NCBITaxon:9606	brain	BTO	BTO:0000142	late adult stage	UBERON	UBERON:0007222	21123474	The Religious order Study and the Memory and Aging Project (ROSMAP)	21123474_brain	brain
ROSMAP study participant	Homo sapiens	NCBITAXON	NCBITaxon:9606	dorsolateral prefrontal cortex	UBERON	UBERON:0009834	late adult stage	UBERON	UBERON:0007222	21123474	The Religious order Study and the Memory and Aging Project (ROSMAP)	21123474_dorsolateral prefrontal cortex	dorsolateral prefrontal cortex
ROSMAP study participant	Homo sapiens	NCBITAXON	NCBITaxon:9606	lymphocyte	BTO	BTO:0000775	late adult stage	UBERON	UBERON:0007222	21123474	The Religious order Study and the Memory and Aging Project (ROSMAP)	21123474_lymphocyte	lymphocyte
ROSMAP study participant	Homo sapiens	NCBITAXON	NCBITaxon:9606	brain	BTO	BTO:0000142	late adult stage	UBERON	UBERON:0007222	21123636	The Religious order Study and the Memory and Aging Project (ROSMAP)	21123636_brain	brain
ROSMAP study participant	Homo sapiens	NCBITAXON	NCBITaxon:9606	lymphocyte	BTO	BTO:0000775	late adult stage	UBERON	UBERON:0007222	21123636	The Religious order Study and the Memory and Aging Project (ROSMAP)	21123636_lymphocyte	lymphocyte
ROSMAP study participant	Homo sapiens	NCBITAXON	NCBITaxon:9606	brain	BTO	BTO:0000142	late adult stage	UBERON	UBERON:0007222	21125782	The Religious order Study and the Memory and Aging Project (ROSMAP)	21125782_brain	brain
ROSMAP study participant	Homo sapiens	NCBITAXON	NCBITaxon:9606	lymphocyte	BTO	BTO:0000775	late adult stage	UBERON	UBERON:0007222	21125782	The Religious order Study and the Memory and Aging Project (ROSMAP)	21125782_lymphocyte	lymphocyte
ROSMAP study participant	Homo sapiens	NCBITAXON	NCBITaxon:9606	brain	BTO	BTO:0000142	late adult stage	UBERON	UBERON:0007222	21125818	The Religious order Study and the Memory and Aging Project (ROSMAP)	21125818_brain	brain
ROSMAP study participant	Homo sapiens	NCBITAXON	NCBITaxon:9606	dorsolateral prefrontal cortex	UBERON	UBERON:0009834	late adult stage	UBERON	UBERON:0007222	21125818	The Religious order Study and the Memory and Aging Project (ROSMAP)	21125818_dorsolateral prefrontal cortex	dorsolateral prefrontal cortex
ROSMAP study participant	Homo sapiens	NCBITAXON	NCBITaxon:9606	lymphocyte	BTO	BTO:0000775	late adult stage	UBERON	UBERON:0007222	21125818	The Religious order Study and the Memory and Aging Project (ROSMAP)	21125818_lymphocyte	lymphocyte
ROSMAP study participant	Homo sapiens	NCBITAXON	NCBITaxon:9606	brain	BTO	BTO:0000142	late adult stage	UBERON	UBERON:0007222	21126085	The Religious order Study and the Memory and Aging Project (ROSMAP)	21126085_brain	brain
ROSMAP study participant	Homo sapiens	NCBITAXON	NCBITaxon:9606	dorsolateral prefrontal cortex	UBERON	UBERON:0009834	late adult stage	UBERON	UBERON:0007222	21126085	The Religious order Study and the Memory and Aging Project (ROSMAP)	21126085_dorsolateral prefrontal cortex	dorsolateral prefrontal cortex
ROSMAP study participant	Homo sapiens	NCBITAXON	NCBITaxon:9606	brain	BTO	BTO:0000142	late adult stage	UBERON	UBERON:0007222	21126823	The Religious order Study and the Memory and Aging Project (ROSMAP)	21126823_brain	brain
ROSMAP study participant	Homo sapiens	NCBITAXON	NCBITaxon:9606	dorsolateral prefrontal cortex	UBERON	UBERON:0009834	late adult stage	UBERON	UBERON:0007222	21126823	The Religious order Study and the Memory and Aging Project (ROSMAP)	21126823_dorsolateral prefrontal cortex	dorsolateral prefrontal cortex
ROSMAP study participant	Homo sapiens	NCBITAXON	NCBITaxon:9606	blood	BTO	BTO:0000089	late adult stage	UBERON	UBERON:0007222	21128131	The Religious order Study and the Memory and Aging Project (ROSMAP)	21128131_blood	blood
ROSMAP study participant	Homo sapiens	NCBITAXON	NCBITaxon:9606	lymphocyte	BTO	BTO:0000775	late adult stage	UBERON	UBERON:0007222	21128131	The Religious order Study and the Memory and Aging Project (ROSMAP)	21128131_lymphocyte	lymphocyte
ROSMAP study participant	Homo sapiens	NCBITAXON	NCBITaxon:9606	blood	BTO	BTO:0000089	late adult stage	UBERON	UBERON:0007222	21131352	The Religious order Study and the Memory and Aging Project (ROSMAP)	21131352_blood	blood
ROSMAP study participant	Homo sapiens	NCBITAXON	NCBITaxon:9606	lymphocyte	BTO	BTO:0000775	late adult stage	UBERON	UBERON:0007222	21131352	The Religious order Study and the Memory and Aging Project (ROSMAP)	21131352_lymphocyte	lymphocyte
ROSMAP study participant	Homo sapiens	NCBITAXON	NCBITaxon:9606	dorsolateral prefrontal cortex	UBERON	UBERON:0009834	late adult stage	UBERON	UBERON:0007222	21131938	The Religious order Study and the Memory and Aging Project (ROSMAP)	21131938_dorsolateral prefrontal cortex	dorsolateral prefrontal cortex
ROSMAP study participant	Homo sapiens	NCBITAXON	NCBITaxon:9606	lymphocyte	BTO	BTO:0000775	late adult stage	UBERON	UBERON:0007222	21133372	The Religious order Study and the Memory and Aging Project (ROSMAP)	21133372_lymphocyte	lymphocyte
ROSMAP study participant	Homo sapiens	NCBITAXON	NCBITaxon:9606	lymphocyte	BTO	BTO:0000775	late adult stage	UBERON	UBERON:0007222	21135130	The Religious order Study and the Memory and Aging Project (ROSMAP)	21135130_lymphocyte	lymphocyte
ROSMAP study participant	Homo sapiens	NCBITAXON	NCBITaxon:9606	blood	BTO	BTO:0000089	late adult stage	UBERON	UBERON:0007222	21135554	The Religious order Study and the Memory and Aging Project (ROSMAP)	21135554_blood	blood
ROSMAP study participant	Homo sapiens	NCBITAXON	NCBITaxon:9606	lymphocyte	BTO	BTO:0000775	late adult stage	UBERON	UBERON:0007222	21135554	The Religious order Study and the Memory and Aging Project (ROSMAP)	21135554_lymphocyte	lymphocyte
ROSMAP study participant	Homo sapiens	NCBITAXON	NCBITaxon:9606	blood	BTO	BTO:0000089	late adult stage	UBERON	UBERON:0007222	21135680	The Religious order Study and the Memory and Aging Project (ROSMAP)	21135680_blood	blood
ROSMAP study participant	Homo sapiens	NCBITAXON	NCBITaxon:9606	dorsolateral prefrontal cortex	UBERON	UBERON:0009834	late adult stage	UBERON	UBERON:0007222	21135680	The Religious order Study and the Memory and Aging Project (ROSMAP)	21135680_dorsolateral prefrontal cortex	dorsolateral prefrontal cortex
ROSMAP study participant	Homo sapiens	NCBITAXON	NCBITaxon:9606	lymphocyte	BTO	BTO:0000775	late adult stage	UBERON	UBERON:0007222	21135680	The Religious order Study and the Memory and Aging Project (ROSMAP)	21135680_lymphocyte	lymphocyte
ROSMAP study participant	Homo sapiens	NCBITAXON	NCBITaxon:9606	lymphocyte	BTO	BTO:0000775	late adult stage	UBERON	UBERON:0007222	21137312	The Religious order Study and the Memory and Aging Project (ROSMAP)	21137312_lymphocyte	lymphocyte
ROSMAP study participant	Homo sapiens	NCBITAXON	NCBITaxon:9606	lymphocyte	BTO	BTO:0000775	late adult stage	UBERON	UBERON:0007222	21138327	The Religious order Study and the Memory and Aging Project (ROSMAP)	21138327_lymphocyte	lymphocyte
ROSMAP study participant	Homo sapiens	NCBITAXON	NCBITaxon:9606	blood	BTO	BTO:0000089	late adult stage	UBERON	UBERON:0007222	21138877	The Religious order Study and the Memory and Aging Project (ROSMAP)	21138877_blood	blood
[truncated: 2,282 more rows]
