# Supplementary material for: A multi-omic atlas of the human frontal cortex for aging and Alzheimer’s disease research
Source: Sci Data. 2018 Aug 7;5:180142. doi: 10.1038/sdata.2018.142 (PMC6080491; doi:10.1038/sdata.2018.142)
Supplement: Supplementary file 1 [file sdata2018142-isa1.zip › a_assay_genotype.txt]

Sample Name	Protocol REF	Parameter Value[instrument]	Parameter Value[manufacturer]	Assay Name	Raw Data File	Comment[Data Repository]	Comment[Data Record Accession]	Comment[Data Record URI]	Protocol REF	Derived Data File	Comment[Data Repository]	Comment[Data Record Accession]	Comment[Data Record URI]	Factor Value[tissue type]
15196262_brain	Genotype data	HumanOmniExpress	Illumina	11AD39713	doi:10.7303/syn3157325	Synapse	doi:10.7303/syn3157325	https://doi.org/10.7303/syn3157325	Imputation	doi:10.7303/syn3157329	Synapse	doi:10.7303/syn3157329	https://doi.org/10.7303/syn3157329	brain
11331231_brain	Genotype data	HumanOmniExpress	Illumina	11AD39714	doi:10.7303/syn3157325	Synapse	doi:10.7303/syn3157325	https://doi.org/10.7303/syn3157325	Imputation	doi:10.7303/syn3157329	Synapse	doi:10.7303/syn3157329	https://doi.org/10.7303/syn3157329	brain
50403860_brain	Genotype data	HumanOmniExpress	Illumina	11AD39715	doi:10.7303/syn3157325	Synapse	doi:10.7303/syn3157325	https://doi.org/10.7303/syn3157325	Imputation	doi:10.7303/syn3157329	Synapse	doi:10.7303/syn3157329	https://doi.org/10.7303/syn3157329	brain
21138877_brain	Genotype data	HumanOmniExpress	Illumina	11AD39716	doi:10.7303/syn3157325	Synapse	doi:10.7303/syn3157325	https://doi.org/10.7303/syn3157325	Imputation	doi:10.7303/syn3157329	Synapse	doi:10.7303/syn3157329	https://doi.org/10.7303/syn3157329	brain
45800230_brain	Genotype data	HumanOmniExpress	Illumina	11AD39717	doi:10.7303/syn3157325	Synapse	doi:10.7303/syn3157325	https://doi.org/10.7303/syn3157325	Imputation	doi:10.7303/syn3157329	Synapse	doi:10.7303/syn3157329	https://doi.org/10.7303/syn3157329	brain
20154287_brain	Genotype data	HumanOmniExpress	Illumina	11AD39718	doi:10.7303/syn3157325	Synapse	doi:10.7303/syn3157325	https://doi.org/10.7303/syn3157325	Imputation	doi:10.7303/syn3157329	Synapse	doi:10.7303/syn3157329	https://doi.org/10.7303/syn3157329	brain
11459282_brain	Genotype data	HumanOmniExpress	Illumina	11AD39719	doi:10.7303/syn3157325	Synapse	doi:10.7303/syn3157325	https://doi.org/10.7303/syn3157325	Imputation	doi:10.7303/syn3157329	Synapse	doi:10.7303/syn3157329	https://doi.org/10.7303/syn3157329	brain
50106154_brain	Genotype data	HumanOmniExpress	Illumina	11AD39721	doi:10.7303/syn3157325	Synapse	doi:10.7303/syn3157325	https://doi.org/10.7303/syn3157325	Imputation	doi:10.7303/syn3157329	Synapse	doi:10.7303/syn3157329	https://doi.org/10.7303/syn3157329	brain
10261026_brain	Genotype data	HumanOmniExpress	Illumina	11AD39722	doi:10.7303/syn3157325	Synapse	doi:10.7303/syn3157325	https://doi.org/10.7303/syn3157325	Imputation	doi:10.7303/syn3157329	Synapse	doi:10.7303/syn3157329	https://doi.org/10.7303/syn3157329	brain
20225925_brain	Genotype data	HumanOmniExpress	Illumina	11AD39724	doi:10.7303/syn3157325	Synapse	doi:10.7303/syn3157325	https://doi.org/10.7303/syn3157325	Imputation	doi:10.7303/syn3157329	Synapse	doi:10.7303/syn3157329	https://doi.org/10.7303/syn3157329	brain
46251007_brain	Genotype data	HumanOmniExpress	Illumina	11AD39725	doi:10.7303/syn3157325	Synapse	doi:10.7303/syn3157325	https://doi.org/10.7303/syn3157325	Imputation	doi:10.7303/syn3157329	Synapse	doi:10.7303/syn3157329	https://doi.org/10.7303/syn3157329	brain
20974481_brain	Genotype data	HumanOmniExpress	Illumina	11AD39726	doi:10.7303/syn3157325	Synapse	doi:10.7303/syn3157325	https://doi.org/10.7303/syn3157325	Imputation	doi:10.7303/syn3157329	Synapse	doi:10.7303/syn3157329	https://doi.org/10.7303/syn3157329	brain
94092977_brain	Genotype data	HumanOmniExpress	Illumina	11AD39727	doi:10.7303/syn3157325	Synapse	doi:10.7303/syn3157325	https://doi.org/10.7303/syn3157325	Imputation	doi:10.7303/syn3157329	Synapse	doi:10.7303/syn3157329	https://doi.org/10.7303/syn3157329	brain
50101785_brain	Genotype data	HumanOmniExpress	Illumina	11AD39729	doi:10.7303/syn3157325	Synapse	doi:10.7303/syn3157325	https://doi.org/10.7303/syn3157325	Imputation	doi:10.7303/syn3157329	Synapse	doi:10.7303/syn3157329	https://doi.org/10.7303/syn3157329	brain
50300822_brain	Genotype data	HumanOmniExpress	Illumina	11AD39730	doi:10.7303/syn3157325	Synapse	doi:10.7303/syn3157325	https://doi.org/10.7303/syn3157325	Imputation	doi:10.7303/syn3157329	Synapse	doi:10.7303/syn3157329	https://doi.org/10.7303/syn3157329	brain
52311825_brain	Genotype data	HumanOmniExpress	Illumina	11AD39731	doi:10.7303/syn3157325	Synapse	doi:10.7303/syn3157325	https://doi.org/10.7303/syn3157325	Imputation	doi:10.7303/syn3157329	Synapse	doi:10.7303/syn3157329	https://doi.org/10.7303/syn3157329	brain
11399321_brain	Genotype data	HumanOmniExpress	Illumina	11AD39732	doi:10.7303/syn3157325	Synapse	doi:10.7303/syn3157325	https://doi.org/10.7303/syn3157325	Imputation	doi:10.7303/syn3157329	Synapse	doi:10.7303/syn3157329	https://doi.org/10.7303/syn3157329	brain
20474300_brain	Genotype data	HumanOmniExpress	Illumina	11AD39734	doi:10.7303/syn3157325	Synapse	doi:10.7303/syn3157325	https://doi.org/10.7303/syn3157325	Imputation	doi:10.7303/syn3157329	Synapse	doi:10.7303/syn3157329	https://doi.org/10.7303/syn3157329	brain
20264512_brain	Genotype data	HumanOmniExpress	Illumina	11AD39737	doi:10.7303/syn3157325	Synapse	doi:10.7303/syn3157325	https://doi.org/10.7303/syn3157325	Imputation	doi:10.7303/syn3157329	Synapse	doi:10.7303/syn3157329	https://doi.org/10.7303/syn3157329	brain
89903942_brain	Genotype data	HumanOmniExpress	Illumina	11AD39738	doi:10.7303/syn3157325	Synapse	doi:10.7303/syn3157325	https://doi.org/10.7303/syn3157325	Imputation	doi:10.7303/syn3157329	Synapse	doi:10.7303/syn3157329	https://doi.org/10.7303/syn3157329	brain
20453625_brain	Genotype data	HumanOmniExpress	Illumina	11AD39739	doi:10.7303/syn3157325	Synapse	doi:10.7303/syn3157325	https://doi.org/10.7303/syn3157325	Imputation	doi:10.7303/syn3157329	Synapse	doi:10.7303/syn3157329	https://doi.org/10.7303/syn3157329	brain
20439591_brain	Genotype data	HumanOmniExpress	Illumina	11AD39740	doi:10.7303/syn3157325	Synapse	doi:10.7303/syn3157325	https://doi.org/10.7303/syn3157325	Imputation	doi:10.7303/syn3157329	Synapse	doi:10.7303/syn3157329	https://doi.org/10.7303/syn3157329	brain
21197684_brain	Genotype data	HumanOmniExpress	Illumina	11AD39741	doi:10.7303/syn3157325	Synapse	doi:10.7303/syn3157325	https://doi.org/10.7303/syn3157325	Imputation	doi:10.7303/syn3157329	Synapse	doi:10.7303/syn3157329	https://doi.org/10.7303/syn3157329	brain
20977678_brain	Genotype data	HumanOmniExpress	Illumina	11AD39742	doi:10.7303/syn3157325	Synapse	doi:10.7303/syn3157325	https://doi.org/10.7303/syn3157325	Imputation	doi:10.7303/syn3157329	Synapse	doi:10.7303/syn3157329	https://doi.org/10.7303/syn3157329	brain
10401770_brain	Genotype data	HumanOmniExpress	Illumina	11AD39743	doi:10.7303/syn3157325	Synapse	doi:10.7303/syn3157325	https://doi.org/10.7303/syn3157325	Imputation	doi:10.7303/syn3157329	Synapse	doi:10.7303/syn3157329	https://doi.org/10.7303/syn3157329	brain
33646937_brain	Genotype data	HumanOmniExpress	Illumina	11AD39744	doi:10.7303/syn3157325	Synapse	doi:10.7303/syn3157325	https://doi.org/10.7303/syn3157325	Imputation	doi:10.7303/syn3157329	Synapse	doi:10.7303/syn3157329	https://doi.org/10.7303/syn3157329	brain
10518782_brain	Genotype data	HumanOmniExpress	Illumina	11AD39745	doi:10.7303/syn3157325	Synapse	doi:10.7303/syn3157325	https://doi.org/10.7303/syn3157325	Imputation	doi:10.7303/syn3157329	Synapse	doi:10.7303/syn3157329	https://doi.org/10.7303/syn3157329	brain
50108200_brain	Genotype data	HumanOmniExpress	Illumina	11AD39746	doi:10.7303/syn3157325	Synapse	doi:10.7303/syn3157325	https://doi.org/10.7303/syn3157325	Imputation	doi:10.7303/syn3157329	Synapse	doi:10.7303/syn3157329	https://doi.org/10.7303/syn3157329	brain
20904347_brain	Genotype data	HumanOmniExpress	Illumina	11AD39749	doi:10.7303/syn3157325	Synapse	doi:10.7303/syn3157325	https://doi.org/10.7303/syn3157325	Imputation	doi:10.7303/syn3157329	Synapse	doi:10.7303/syn3157329	https://doi.org/10.7303/syn3157329	brain
50301963_brain	Genotype data	HumanOmniExpress	Illumina	11AD39750	doi:10.7303/syn3157325	Synapse	doi:10.7303/syn3157325	https://doi.org/10.7303/syn3157325	Imputation	doi:10.7303/syn3157329	Synapse	doi:10.7303/syn3157329	https://doi.org/10.7303/syn3157329	brain
20220420_brain	Genotype data	HumanOmniExpress	Illumina	11AD39751	doi:10.7303/syn3157325	Synapse	doi:10.7303/syn3157325	https://doi.org/10.7303/syn3157325	Imputation	doi:10.7303/syn3157329	Synapse	doi:10.7303/syn3157329	https://doi.org/10.7303/syn3157329	brain
21274280_brain	Genotype data	HumanOmniExpress	Illumina	11AD39752	doi:10.7303/syn3157325	Synapse	doi:10.7303/syn3157325	https://doi.org/10.7303/syn3157325	Imputation	doi:10.7303/syn3157329	Synapse	doi:10.7303/syn3157329	https://doi.org/10.7303/syn3157329	brain
10557081_brain	Genotype data	HumanOmniExpress	Illumina	11AD39754	doi:10.7303/syn3157325	Synapse	doi:10.7303/syn3157325	https://doi.org/10.7303/syn3157325	Imputation	doi:10.7303/syn3157329	Synapse	doi:10.7303/syn3157329	https://doi.org/10.7303/syn3157329	brain
21198987_brain	Genotype data	HumanOmniExpress	Illumina	11AD39755	doi:10.7303/syn3157325	Synapse	doi:10.7303/syn3157325	https://doi.org/10.7303/syn3157325	Imputation	doi:10.7303/syn3157329	Synapse	doi:10.7303/syn3157329	https://doi.org/10.7303/syn3157329	brain
20989910_brain	Genotype data	HumanOmniExpress	Illumina	11AD39756	doi:10.7303/syn3157325	Synapse	doi:10.7303/syn3157325	https://doi.org/10.7303/syn3157325	Imputation	doi:10.7303/syn3157329	Synapse	doi:10.7303/syn3157329	https://doi.org/10.7303/syn3157329	brain
15769399_brain	Genotype data	HumanOmniExpress	Illumina	11AD39757	doi:10.7303/syn3157325	Synapse	doi:10.7303/syn3157325	https://doi.org/10.7303/syn3157325	Imputation	doi:10.7303/syn3157329	Synapse	doi:10.7303/syn3157329	https://doi.org/10.7303/syn3157329	brain
20263921_brain	Genotype data	HumanOmniExpress	Illumina	11AD39759	doi:10.7303/syn3157325	Synapse	doi:10.7303/syn3157325	https://doi.org/10.7303/syn3157325	Imputation	doi:10.7303/syn3157329	Synapse	doi:10.7303/syn3157329	https://doi.org/10.7303/syn3157329	brain
50400385_brain	Genotype data	HumanOmniExpress	Illumina	11AD39760	doi:10.7303/syn3157325	Synapse	doi:10.7303/syn3157325	https://doi.org/10.7303/syn3157325	Imputation	doi:10.7303/syn3157329	Synapse	doi:10.7303/syn3157329	https://doi.org/10.7303/syn3157329	brain
50500136_brain	Genotype data	HumanOmniExpress	Illumina	11AD39761	doi:10.7303/syn3157325	Synapse	doi:10.7303/syn3157325	https://doi.org/10.7303/syn3157325	Imputation	doi:10.7303/syn3157329	Synapse	doi:10.7303/syn3157329	https://doi.org/10.7303/syn3157329	brain
18414513_brain	Genotype data	HumanOmniExpress	Illumina	11AD39762	doi:10.7303/syn3157325	Synapse	doi:10.7303/syn3157325	https://doi.org/10.7303/syn3157325	Imputation	doi:10.7303/syn3157329	Synapse	doi:10.7303/syn3157329	https://doi.org/10.7303/syn3157329	brain
86600442_brain	Genotype data	HumanOmniExpress	Illumina	11AD39763	doi:10.7303/syn3157325	Synapse	doi:10.7303/syn3157325	https://doi.org/10.7303/syn3157325	Imputation	doi:10.7303/syn3157329	Synapse	doi:10.7303/syn3157329	https://doi.org/10.7303/syn3157329	brain
10436131_brain	Genotype data	HumanOmniExpress	Illumina	11AD39764	doi:10.7303/syn3157325	Synapse	doi:10.7303/syn3157325	https://doi.org/10.7303/syn3157325	Imputation	doi:10.7303/syn3157329	Synapse	doi:10.7303/syn3157329	https://doi.org/10.7303/syn3157329	brain
10589255_brain	Genotype data	HumanOmniExpress	Illumina	11AD39765	doi:10.7303/syn3157325	Synapse	doi:10.7303/syn3157325	https://doi.org/10.7303/syn3157325	Imputation	doi:10.7303/syn3157329	Synapse	doi:10.7303/syn3157329	https://doi.org/10.7303/syn3157329	brain
87410220_brain	Genotype data	HumanOmniExpress	Illumina	11AD39768	doi:10.7303/syn3157325	Synapse	doi:10.7303/syn3157325	https://doi.org/10.7303/syn3157325	Imputation	doi:10.7303/syn3157329	Synapse	doi:10.7303/syn3157329	https://doi.org/10.7303/syn3157329	brain
34287534_brain	Genotype data	HumanOmniExpress	Illumina	11AD39769	doi:10.7303/syn3157325	Synapse	doi:10.7303/syn3157325	https://doi.org/10.7303/syn3157325	Imputation	doi:10.7303/syn3157329	Synapse	doi:10.7303/syn3157329	https://doi.org/10.7303/syn3157329	brain
11453772_brain	Genotype data	HumanOmniExpress	Illumina	11AD39770	doi:10.7303/syn3157325	Synapse	doi:10.7303/syn3157325	https://doi.org/10.7303/syn3157325	Imputation	doi:10.7303/syn3157329	Synapse	doi:10.7303/syn3157329	https://doi.org/10.7303/syn3157329	brain
20380417_brain	Genotype data	HumanOmniExpress	Illumina	11AD39771	doi:10.7303/syn3157325	Synapse	doi:10.7303/syn3157325	https://doi.org/10.7303/syn3157325	Imputation	doi:10.7303/syn3157329	Synapse	doi:10.7303/syn3157329	https://doi.org/10.7303/syn3157329	brain
40756151_brain	Genotype data	HumanOmniExpress	Illumina	11AD39772	doi:10.7303/syn3157325	Synapse	doi:10.7303/syn3157325	https://doi.org/10.7303/syn3157325	Imputation	doi:10.7303/syn3157329	Synapse	doi:10.7303/syn3157329	https://doi.org/10.7303/syn3157329	brain
50403446_brain	Genotype data	HumanOmniExpress	Illumina	11AD39774	doi:10.7303/syn3157325	Synapse	doi:10.7303/syn3157325	https://doi.org/10.7303/syn3157325	Imputation	doi:10.7303/syn3157329	Synapse	doi:10.7303/syn3157329	https://doi.org/10.7303/syn3157329	brain
65292866_brain	Genotype data	HumanOmniExpress	Illumina	11AD39775	doi:10.7303/syn3157325	Synapse	doi:10.7303/syn3157325	https://doi.org/10.7303/syn3157325	Imputation	doi:10.7303/syn3157329	Synapse	doi:10.7303/syn3157329	https://doi.org/10.7303/syn3157329	brain
33477756_brain	Genotype data	HumanOmniExpress	Illumina	11AD39776	doi:10.7303/syn3157325	Synapse	doi:10.7303/syn3157325	https://doi.org/10.7303/syn3157325	Imputation	doi:10.7303/syn3157329	Synapse	doi:10.7303/syn3157329	https://doi.org/10.7303/syn3157329	brain
20944237_brain	Genotype data	HumanOmniExpress	Illumina	11AD39778	doi:10.7303/syn3157325	Synapse	doi:10.7303/syn3157325	https://doi.org/10.7303/syn3157325	Imputation	doi:10.7303/syn3157329	Synapse	doi:10.7303/syn3157329	https://doi.org/10.7303/syn3157329	brain
11466029_brain	Genotype data	HumanOmniExpress	Illumina	11AD39779	doi:10.7303/syn3157325	Synapse	doi:10.7303/syn3157325	https://doi.org/10.7303/syn3157325	Imputation	doi:10.7303/syn3157329	Synapse	doi:10.7303/syn3157329	https://doi.org/10.7303/syn3157329	brain
50109927_brain	Genotype data	HumanOmniExpress	Illumina	11AD39782	doi:10.7303/syn3157325	Synapse	doi:10.7303/syn3157325	https://doi.org/10.7303/syn3157325	Imputation	doi:10.7303/syn3157329	Synapse	doi:10.7303/syn3157329	https://doi.org/10.7303/syn3157329	brain
20147440_brain	Genotype data	HumanOmniExpress	Illumina	11AD39784	doi:10.7303/syn3157325	Synapse	doi:10.7303/syn3157325	https://doi.org/10.7303/syn3157325	Imputation	doi:10.7303/syn3157329	Synapse	doi:10.7303/syn3157329	https://doi.org/10.7303/syn3157329	brain
11652071_brain	Genotype data	HumanOmniExpress	Illumina	11AD39785	doi:10.7303/syn3157325	Synapse	doi:10.7303/syn3157325	https://doi.org/10.7303/syn3157325	Imputation	doi:10.7303/syn3157329	Synapse	doi:10.7303/syn3157329	https://doi.org/10.7303/syn3157329	brain
46909396_brain	Genotype data	HumanOmniExpress	Illumina	11AD39787	doi:10.7303/syn3157325	Synapse	doi:10.7303/syn3157325	https://doi.org/10.7303/syn3157325	Imputation	doi:10.7303/syn3157329	Synapse	doi:10.7303/syn3157329	https://doi.org/10.7303/syn3157329	brain
50101523_brain	Genotype data	HumanOmniExpress	Illumina	11AD39788	doi:10.7303/syn3157325	Synapse	doi:10.7303/syn3157325	https://doi.org/10.7303/syn3157325	Imputation	doi:10.7303/syn3157329	Synapse	doi:10.7303/syn3157329	https://doi.org/10.7303/syn3157329	brain
20928183_brain	Genotype data	HumanOmniExpress	Illumina	11AD39790	doi:10.7303/syn3157325	Synapse	doi:10.7303/syn3157325	https://doi.org/10.7303/syn3157325	Imputation	doi:10.7303/syn3157329	Synapse	doi:10.7303/syn3157329	https://doi.org/10.7303/syn3157329	brain
62176713_brain	Genotype data	HumanOmniExpress	Illumina	11AD39794	doi:10.7303/syn3157325	Synapse	doi:10.7303/syn3157325	https://doi.org/10.7303/syn3157325	Imputation	doi:10.7303/syn3157329	Synapse	doi:10.7303/syn3157329	https://doi.org/10.7303/syn3157329	brain
20966891_brain	Genotype data	HumanOmniExpress	Illumina	11AD39795	doi:10.7303/syn3157325	Synapse	doi:10.7303/syn3157325	https://doi.org/10.7303/syn3157325	Imputation	doi:10.7303/syn3157329	Synapse	doi:10.7303/syn3157329	https://doi.org/10.7303/syn3157329	brain
11494091_brain	Genotype data	HumanOmniExpress	Illumina	11AD39796	doi:10.7303/syn3157325	Synapse	doi:10.7303/syn3157325	https://doi.org/10.7303/syn3157325	Imputation	doi:10.7303/syn3157329	Synapse	doi:10.7303/syn3157329	https://doi.org/10.7303/syn3157329	brain
50105149_brain	Genotype data	HumanOmniExpress	Illumina	11AD39797	doi:10.7303/syn3157325	Synapse	doi:10.7303/syn3157325	https://doi.org/10.7303/syn3157325	Imputation	doi:10.7303/syn3157329	Synapse	doi:10.7303/syn3157329	https://doi.org/10.7303/syn3157329	brain
20358955_brain	Genotype data	HumanOmniExpress	Illumina	11AD39798	doi:10.7303/syn3157325	Synapse	doi:10.7303/syn3157325	https://doi.org/10.7303/syn3157325	Imputation	doi:10.7303/syn3157329	Synapse	doi:10.7303/syn3157329	https://doi.org/10.7303/syn3157329	brain
95919181_brain	Genotype data	HumanOmniExpress	Illumina	11AD39800	doi:10.7303/syn3157325	Synapse	doi:10.7303/syn3157325	https://doi.org/10.7303/syn3157325	Imputation	doi:10.7303/syn3157329	Synapse	doi:10.7303/syn3157329	https://doi.org/10.7303/syn3157329	brain
50303145_brain	Genotype data	HumanOmniExpress	Illumina	11AD39801	doi:10.7303/syn3157325	Synapse	doi:10.7303/syn3157325	https://doi.org/10.7303/syn3157325	Imputation	doi:10.7303/syn3157329	Synapse	doi:10.7303/syn3157329	https://doi.org/10.7303/syn3157329	brain
15738428_brain	Genotype data	HumanOmniExpress	Illumina	11AD39804	doi:10.7303/syn3157325	Synapse	doi:10.7303/syn3157325	https://doi.org/10.7303/syn3157325	Imputation	doi:10.7303/syn3157329	Synapse	doi:10.7303/syn3157329	https://doi.org/10.7303/syn3157329	brain
77743003_brain	Genotype data	HumanOmniExpress	Illumina	11AD39805	doi:10.7303/syn3157325	Synapse	doi:10.7303/syn3157325	https://doi.org/10.7303/syn3157325	Imputation	doi:10.7303/syn3157329	Synapse	doi:10.7303/syn3157329	https://doi.org/10.7303/syn3157329	brain
12850397_brain	Genotype data	HumanOmniExpress	Illumina	11AD39806	doi:10.7303/syn3157325	Synapse	doi:10.7303/syn3157325	https://doi.org/10.7303/syn3157325	Imputation	doi:10.7303/syn3157329	Synapse	doi:10.7303/syn3157329	https://doi.org/10.7303/syn3157329	brain
20939834_brain	Genotype data	HumanOmniExpress	Illumina	11AD39810	doi:10.7303/syn3157325	Synapse	doi:10.7303/syn3157325	https://doi.org/10.7303/syn3157325	Imputation	doi:10.7303/syn3157329	Synapse	doi:10.7303/syn3157329	https://doi.org/10.7303/syn3157329	brain
20576919_brain	Genotype data	HumanOmniExpress	Illumina	11AD39811	doi:10.7303/syn3157325	Synapse	doi:10.7303/syn3157325	https://doi.org/10.7303/syn3157325	Imputation	doi:10.7303/syn3157329	Synapse	doi:10.7303/syn3157329	https://doi.org/10.7303/syn3157329	brain
59204827_brain	Genotype data	HumanOmniExpress	Illumina	11AD39812	doi:10.7303/syn3157325	Synapse	doi:10.7303/syn3157325	https://doi.org/10.7303/syn3157325	Imputation	doi:10.7303/syn3157329	Synapse	doi:10.7303/syn3157329	https://doi.org/10.7303/syn3157329	brain
11326252_lymphocyte	Genotype data	HumanOmniExpress	Illumina	11AD39814	doi:10.7303/syn3157325	Synapse	doi:10.7303/syn3157325	https://doi.org/10.7303/syn3157325	Imputation	doi:10.7303/syn3157329	Synapse	doi:10.7303/syn3157329	https://doi.org/10.7303/syn3157329	lymphocyte
86408244_lymphocyte	Genotype data	HumanOmniExpress	Illumina	11AD39815	doi:10.7303/syn3157325	Synapse	doi:10.7303/syn3157325	https://doi.org/10.7303/syn3157325	Imputation	doi:10.7303/syn3157329	Synapse	doi:10.7303/syn3157329	https://doi.org/10.7303/syn3157329	lymphocyte
15739271_lymphocyte	Genotype data	HumanOmniExpress	Illumina	11AD39816	doi:10.7303/syn3157325	Synapse	doi:10.7303/syn3157325	https://doi.org/10.7303/syn3157325	Imputation	doi:10.7303/syn3157329	Synapse	doi:10.7303/syn3157329	https://doi.org/10.7303/syn3157329	lymphocyte
10116694_lymphocyte	Genotype data	HumanOmniExpress	Illumina	11AD39817	doi:10.7303/syn3157325	Synapse	doi:10.7303/syn3157325	https://doi.org/10.7303/syn3157325	Imputation	doi:10.7303/syn3157329	Synapse	doi:10.7303/syn3157329	https://doi.org/10.7303/syn3157329	lymphocyte
7287209_lymphocyte	Genotype data	HumanOmniExpress	Illumina	11AD39818	doi:10.7303/syn3157325	Synapse	doi:10.7303/syn3157325	https://doi.org/10.7303/syn3157325	Imputation	doi:10.7303/syn3157329	Synapse	doi:10.7303/syn3157329	https://doi.org/10.7303/syn3157329	lymphocyte
70917649_lymphocyte	Genotype data	HumanOmniExpress	Illumina	11AD39819	doi:10.7303/syn3157325	Synapse	doi:10.7303/syn3157325	https://doi.org/10.7303/syn3157325	Imputation	doi:10.7303/syn3157329	Synapse	doi:10.7303/syn3157329	https://doi.org/10.7303/syn3157329	lymphocyte
95329283_brain	Genotype data	HumanOmniExpress	Illumina	11AD39820	doi:10.7303/syn3157325	Synapse	doi:10.7303/syn3157325	https://doi.org/10.7303/syn3157325	Imputation	doi:10.7303/syn3157329	Synapse	doi:10.7303/syn3157329	https://doi.org/10.7303/syn3157329	brain
10902992_brain	Genotype data	HumanOmniExpress	Illumina	11AD39821	doi:10.7303/syn3157325	Synapse	doi:10.7303/syn3157325	https://doi.org/10.7303/syn3157325	Imputation	doi:10.7303/syn3157329	Synapse	doi:10.7303/syn3157329	https://doi.org/10.7303/syn3157329	brain
3889845_lymphocyte	Genotype data	HumanOmniExpress	Illumina	11AD39822	doi:10.7303/syn3157325	Synapse	doi:10.7303/syn3157325	https://doi.org/10.7303/syn3157325	Imputation	doi:10.7303/syn3157329	Synapse	doi:10.7303/syn3157329	https://doi.org/10.7303/syn3157329	lymphocyte
11188366_lymphocyte	Genotype data	HumanOmniExpress	Illumina	11AD39823	doi:10.7303/syn3157325	Synapse	doi:10.7303/syn3157325	https://doi.org/10.7303/syn3157325	Imputation	doi:10.7303/syn3157329	Synapse	doi:10.7303/syn3157329	https://doi.org/10.7303/syn3157329	lymphocyte
84955962_lymphocyte	Genotype data	HumanOmniExpress	Illumina	11AD39824	doi:10.7303/syn3157325	Synapse	doi:10.7303/syn3157325	https://doi.org/10.7303/syn3157325	Imputation	doi:10.7303/syn3157329	Synapse	doi:10.7303/syn3157329	https://doi.org/10.7303/syn3157329	lymphocyte
87645445_lymphocyte	Genotype data	HumanOmniExpress	Illumina	11AD39825	doi:10.7303/syn3157325	Synapse	doi:10.7303/syn3157325	https://doi.org/10.7303/syn3157325	Imputation	doi:10.7303/syn3157329	Synapse	doi:10.7303/syn3157329	https://doi.org/10.7303/syn3157329	lymphocyte
89377194_lymphocyte	Genotype data	HumanOmniExpress	Illumina	11AD39827	doi:10.7303/syn3157325	Synapse	doi:10.7303/syn3157325	https://doi.org/10.7303/syn3157325	Imputation	doi:10.7303/syn3157329	Synapse	doi:10.7303/syn3157329	https://doi.org/10.7303/syn3157329	lymphocyte
83173570_lymphocyte	Genotype data	HumanOmniExpress	Illumina	11AD39828	doi:10.7303/syn3157325	Synapse	doi:10.7303/syn3157325	https://doi.org/10.7303/syn3157325	Imputation	doi:10.7303/syn3157329	Synapse	doi:10.7303/syn3157329	https://doi.org/10.7303/syn3157329	lymphocyte
68745332_lymphocyte	Genotype data	HumanOmniExpress	Illumina	11AD39830	doi:10.7303/syn3157325	Synapse	doi:10.7303/syn3157325	https://doi.org/10.7303/syn3157325	Imputation	doi:10.7303/syn3157329	Synapse	doi:10.7303/syn3157329	https://doi.org/10.7303/syn3157329	lymphocyte
20270920_brain	Genotype data	HumanOmniExpress	Illumina	11AD39835	doi:10.7303/syn3157325	Synapse	doi:10.7303/syn3157325	https://doi.org/10.7303/syn3157325	Imputation	doi:10.7303/syn3157329	Synapse	doi:10.7303/syn3157329	https://doi.org/10.7303/syn3157329	brain
11615242_brain	Genotype data	HumanOmniExpress	Illumina	11AD39836	doi:10.7303/syn3157325	Synapse	doi:10.7303/syn3157325	https://doi.org/10.7303/syn3157325	Imputation	doi:10.7303/syn3157329	Synapse	doi:10.7303/syn3157329	https://doi.org/10.7303/syn3157329	brain
91670673_lymphocyte	Genotype data	HumanOmniExpress	Illumina	11AD39837	doi:10.7303/syn3157325	Synapse	doi:10.7303/syn3157325	https://doi.org/10.7303/syn3157325	Imputation	doi:10.7303/syn3157329	Synapse	doi:10.7303/syn3157329	https://doi.org/10.7303/syn3157329	lymphocyte
22789958_lymphocyte	Genotype data	HumanOmniExpress	Illumina	11AD39839	doi:10.7303/syn3157325	Synapse	doi:10.7303/syn3157325	https://doi.org/10.7303/syn3157325	Imputation	doi:10.7303/syn3157329	Synapse	doi:10.7303/syn3157329	https://doi.org/10.7303/syn3157329	lymphocyte
85508351_lymphocyte	Genotype data	HumanOmniExpress	Illumina	11AD39841	doi:10.7303/syn3157325	Synapse	doi:10.7303/syn3157325	https://doi.org/10.7303/syn3157325	Imputation	doi:10.7303/syn3157329	Synapse	doi:10.7303/syn3157329	https://doi.org/10.7303/syn3157329	lymphocyte
91583467_lymphocyte	Genotype data	HumanOmniExpress	Illumina	11AD39843	doi:10.7303/syn3157325	Synapse	doi:10.7303/syn3157325	https://doi.org/10.7303/syn3157325	Imputation	doi:10.7303/syn3157329	Synapse	doi:10.7303/syn3157329	https://doi.org/10.7303/syn3157329	lymphocyte
1809849_lymphocyte	Genotype data	HumanOmniExpress	Illumina	11AD39844	doi:10.7303/syn3157325	Synapse	doi:10.7303/syn3157325	https://doi.org/10.7303/syn3157325	Imputation	doi:10.7303/syn3157329	Synapse	doi:10.7303/syn3157329	https://doi.org/10.7303/syn3157329	lymphocyte
75726430_lymphocyte	Genotype data	HumanOmniExpress	Illumina	11AD39846	doi:10.7303/syn3157325	Synapse	doi:10.7303/syn3157325	https://doi.org/10.7303/syn3157325	Imputation	doi:10.7303/syn3157329	Synapse	doi:10.7303/syn3157329	https://doi.org/10.7303/syn3157329	lymphocyte
49094578_lymphocyte	Genotype data	HumanOmniExpress	Illumina	11AD39848	doi:10.7303/syn3157325	Synapse	doi:10.7303/syn3157325	https://doi.org/10.7303/syn3157325	Imputation	doi:10.7303/syn3157329	Synapse	doi:10.7303/syn3157329	https://doi.org/10.7303/syn3157329	lymphocyte
26581268_lymphocyte	Genotype data	HumanOmniExpress	Illumina	11AD39849	doi:10.7303/syn3157325	Synapse	doi:10.7303/syn3157325	https://doi.org/10.7303/syn3157325	Imputation	doi:10.7303/syn3157329	Synapse	doi:10.7303/syn3157329	https://doi.org/10.7303/syn3157329	lymphocyte
20842880_lymphocyte	Genotype data	HumanOmniExpress	Illumina	11AD39850	doi:10.7303/syn3157325	Synapse	doi:10.7303/syn3157325	https://doi.org/10.7303/syn3157325	Imputation	doi:10.7303/syn3157329	Synapse	doi:10.7303/syn3157329	https://doi.org/10.7303/syn3157329	lymphocyte
10665684_lymphocyte	Genotype data	HumanOmniExpress	Illumina	11AD39851	doi:10.7303/syn3157325	Synapse	doi:10.7303/syn3157325	https://doi.org/10.7303/syn3157325	Imputation	doi:10.7303/syn3157329	Synapse	doi:10.7303/syn3157329	https://doi.org/10.7303/syn3157329	lymphocyte
21190619_lymphocyte	Genotype data	HumanOmniExpress	Illumina	11AD39855	doi:10.7303/syn3157325	Synapse	doi:10.7303/syn3157325	https://doi.org/10.7303/syn3157325	Imputation	doi:10.7303/syn3157329	Synapse	doi:10.7303/syn3157329	https://doi.org/10.7303/syn3157329	lymphocyte
22454720_lymphocyte	Genotype data	HumanOmniExpress	Illumina	11AD39856	doi:10.7303/syn3157325	Synapse	doi:10.7303/syn3157325	https://doi.org/10.7303/syn3157325	Imputation	doi:10.7303/syn3157329	Synapse	doi:10.7303/syn3157329	https://doi.org/10.7303/syn3157329	lymphocyte
96016939_lymphocyte	Genotype data	HumanOmniExpress	Illumina	11AD39858	doi:10.7303/syn3157325	Synapse	doi:10.7303/syn3157325	https://doi.org/10.7303/syn3157325	Imputation	doi:10.7303/syn3157329	Synapse	doi:10.7303/syn3157329	https://doi.org/10.7303/syn3157329	lymphocyte
50103705_lymphocyte	Genotype data	HumanOmniExpress	Illumina	11AD39859	doi:10.7303/syn3157325	Synapse	doi:10.7303/syn3157325	https://doi.org/10.7303/syn3157325	Imputation	doi:10.7303/syn3157329	Synapse	doi:10.7303/syn3157329	https://doi.org/10.7303/syn3157329	lymphocyte
2967974_lymphocyte	Genotype data	HumanOmniExpress	Illumina	11AD39863	doi:10.7303/syn3157325	Synapse	doi:10.7303/syn3157325	https://doi.org/10.7303/syn3157325	Imputation	doi:10.7303/syn3157329	Synapse	doi:10.7303/syn3157329	https://doi.org/10.7303/syn3157329	lymphocyte
51157141_lymphocyte	Genotype data	HumanOmniExpress	Illumina	11AD39864	doi:10.7303/syn3157325	Synapse	doi:10.7303/syn3157325	https://doi.org/10.7303/syn3157325	Imputation	doi:10.7303/syn3157329	Synapse	doi:10.7303/syn3157329	https://doi.org/10.7303/syn3157329	lymphocyte
81810992_lymphocyte	Genotype data	HumanOmniExpress	Illumina	11AD39866	doi:10.7303/syn3157325	Synapse	doi:10.7303/syn3157325	https://doi.org/10.7303/syn3157325	Imputation	doi:10.7303/syn3157329	Synapse	doi:10.7303/syn3157329	https://doi.org/10.7303/syn3157329	lymphocyte
78353027_lymphocyte	Genotype data	HumanOmniExpress	Illumina	11AD39867	doi:10.7303/syn3157325	Synapse	doi:10.7303/syn3157325	https://doi.org/10.7303/syn3157325	Imputation	doi:10.7303/syn3157329	Synapse	doi:10.7303/syn3157329	https://doi.org/10.7303/syn3157329	lymphocyte
21408940_brain	Genotype data	HumanOmniExpress	Illumina	11AD39868	doi:10.7303/syn3157325	Synapse	doi:10.7303/syn3157325	https://doi.org/10.7303/syn3157325	Imputation	doi:10.7303/syn3157329	Synapse	doi:10.7303/syn3157329	https://doi.org/10.7303/syn3157329	brain
709354_lymphocyte	Genotype data	HumanOmniExpress	Illumina	11AD39871	doi:10.7303/syn3157325	Synapse	doi:10.7303/syn3157325	https://doi.org/10.7303/syn3157325	Imputation	doi:10.7303/syn3157329	Synapse	doi:10.7303/syn3157329	https://doi.org/10.7303/syn3157329	lymphocyte
22809217_lymphocyte	Genotype data	HumanOmniExpress	Illumina	11AD39872	doi:10.7303/syn3157325	Synapse	doi:10.7303/syn3157325	https://doi.org/10.7303/syn3157325	Imputation	doi:10.7303/syn3157329	Synapse	doi:10.7303/syn3157329	https://doi.org/10.7303/syn3157329	lymphocyte
24051131_lymphocyte	Genotype data	HumanOmniExpress	Illumina	11AD39873	doi:10.7303/syn3157325	Synapse	doi:10.7303/syn3157325	https://doi.org/10.7303/syn3157325	Imputation	doi:10.7303/syn3157329	Synapse	doi:10.7303/syn3157329	https://doi.org/10.7303/syn3157329	lymphocyte
4319814_lymphocyte	Genotype data	HumanOmniExpress	Illumina	11AD39874	doi:10.7303/syn3157325	Synapse	doi:10.7303/syn3157325	https://doi.org/10.7303/syn3157325	Imputation	doi:10.7303/syn3157329	Synapse	doi:10.7303/syn3157329	https://doi.org/10.7303/syn3157329	lymphocyte
26084536_lymphocyte	Genotype data	HumanOmniExpress	Illumina	11AD39875	doi:10.7303/syn3157325	Synapse	doi:10.7303/syn3157325	https://doi.org/10.7303/syn3157325	Imputation	doi:10.7303/syn3157329	Synapse	doi:10.7303/syn3157329	https://doi.org/10.7303/syn3157329	lymphocyte
40530793_lymphocyte	Genotype data	HumanOmniExpress	Illumina	11AD39876	doi:10.7303/syn3157325	Synapse	doi:10.7303/syn3157325	https://doi.org/10.7303/syn3157325	Imputation	doi:10.7303/syn3157329	Synapse	doi:10.7303/syn3157329	https://doi.org/10.7303/syn3157329	lymphocyte
10042633_lymphocyte	Genotype data	HumanOmniExpress	Illumina	11AD39877	doi:10.7303/syn3157325	Synapse	doi:10.7303/syn3157325	https://doi.org/10.7303/syn3157325	Imputation	doi:10.7303/syn3157329	Synapse	doi:10.7303/syn3157329	https://doi.org/10.7303/syn3157329	lymphocyte
40871627_lymphocyte	Genotype data	HumanOmniExpress	Illumina	11AD39878	doi:10.7303/syn3157325	Synapse	doi:10.7303/syn3157325	https://doi.org/10.7303/syn3157325	Imputation	doi:10.7303/syn3157329	Synapse	doi:10.7303/syn3157329	https://doi.org/10.7303/syn3157329	lymphocyte
48331728_lymphocyte	Genotype data	HumanOmniExpress	Illumina	11AD39879	doi:10.7303/syn3157325	Synapse	doi:10.7303/syn3157325	https://doi.org/10.7303/syn3157325	Imputation	doi:10.7303/syn3157329	Synapse	doi:10.7303/syn3157329	https://doi.org/10.7303/syn3157329	lymphocyte
54539393_lymphocyte	Genotype data	HumanOmniExpress	Illumina	11AD39880	doi:10.7303/syn3157325	Synapse	doi:10.7303/syn3157325	https://doi.org/10.7303/syn3157325	Imputation	doi:10.7303/syn3157329	Synapse	doi:10.7303/syn3157329	https://doi.org/10.7303/syn3157329	lymphocyte
55585885_lymphocyte	Genotype data	HumanOmniExpress	Illumina	11AD39881	doi:10.7303/syn3157325	Synapse	doi:10.7303/syn3157325	https://doi.org/10.7303/syn3157325	Imputation	doi:10.7303/syn3157329	Synapse	doi:10.7303/syn3157329	https://doi.org/10.7303/syn3157329	lymphocyte
24664996_lymphocyte	Genotype data	HumanOmniExpress	Illumina	11AD39882	doi:10.7303/syn3157325	Synapse	doi:10.7303/syn3157325	https://doi.org/10.7303/syn3157325	Imputation	doi:10.7303/syn3157329	Synapse	doi:10.7303/syn3157329	https://doi.org/10.7303/syn3157329	lymphocyte
63818202_lymphocyte	Genotype data	HumanOmniExpress	Illumina	11AD39884	doi:10.7303/syn3157325	Synapse	doi:10.7303/syn3157325	https://doi.org/10.7303/syn3157325	Imputation	doi:10.7303/syn3157329	Synapse	doi:10.7303/syn3157329	https://doi.org/10.7303/syn3157329	lymphocyte
65017989_lymphocyte	Genotype data	HumanOmniExpress	Illumina	11AD39885	doi:10.7303/syn3157325	Synapse	doi:10.7303/syn3157325	https://doi.org/10.7303/syn3157325	Imputation	doi:10.7303/syn3157329	Synapse	doi:10.7303/syn3157329	https://doi.org/10.7303/syn3157329	lymphocyte
72276737_lymphocyte	Genotype data	HumanOmniExpress	Illumina	11AD39886	doi:10.7303/syn3157325	Synapse	doi:10.7303/syn3157325	https://doi.org/10.7303/syn3157325	Imputation	doi:10.7303/syn3157329	Synapse	doi:10.7303/syn3157329	https://doi.org/10.7303/syn3157329	lymphocyte
78267114_lymphocyte	Genotype data	HumanOmniExpress	Illumina	11AD39887	doi:10.7303/syn3157325	Synapse	doi:10.7303/syn3157325	https://doi.org/10.7303/syn3157325	Imputation	doi:10.7303/syn3157329	Synapse	doi:10.7303/syn3157329	https://doi.org/10.7303/syn3157329	lymphocyte
84916951_lymphocyte	Genotype data	HumanOmniExpress	Illumina	11AD39888	doi:10.7303/syn3157325	Synapse	doi:10.7303/syn3157325	https://doi.org/10.7303/syn3157325	Imputation	doi:10.7303/syn3157329	Synapse	doi:10.7303/syn3157329	https://doi.org/10.7303/syn3157329	lymphocyte
2950975_lymphocyte	Genotype data	HumanOmniExpress	Illumina	11AD39889	doi:10.7303/syn3157325	Synapse	doi:10.7303/syn3157325	https://doi.org/10.7303/syn3157325	Imputation	doi:10.7303/syn3157329	Synapse	doi:10.7303/syn3157329	https://doi.org/10.7303/syn3157329	lymphocyte
56670427_lymphocyte	Genotype data	HumanOmniExpress	Illumina	11AD39890	doi:10.7303/syn3157325	Synapse	doi:10.7303/syn3157325	https://doi.org/10.7303/syn3157325	Imputation	doi:10.7303/syn3157329	Synapse	doi:10.7303/syn3157329	https://doi.org/10.7303/syn3157329	lymphocyte
87275819_lymphocyte	Genotype data	HumanOmniExpress	Illumina	11AD39891	doi:10.7303/syn3157325	Synapse	doi:10.7303/syn3157325	https://doi.org/10.7303/syn3157325	Imputation	doi:10.7303/syn3157329	Synapse	doi:10.7303/syn3157329	https://doi.org/10.7303/syn3157329	lymphocyte
88533384_lymphocyte	Genotype data	HumanOmniExpress	Illumina	11AD39892	doi:10.7303/syn3157325	Synapse	doi:10.7303/syn3157325	https://doi.org/10.7303/syn3157325	Imputation	doi:10.7303/syn3157329	Synapse	doi:10.7303/syn3157329	https://doi.org/10.7303/syn3157329	lymphocyte
89437343_lymphocyte	Genotype data	HumanOmniExpress	Illumina	11AD39893	doi:10.7303/syn3157325	Synapse	doi:10.7303/syn3157325	https://doi.org/10.7303/syn3157325	Imputation	doi:10.7303/syn3157329	Synapse	doi:10.7303/syn3157329	https://doi.org/10.7303/syn3157329	lymphocyte
92602617_lymphocyte	Genotype data	HumanOmniExpress	Illumina	11AD39894	doi:10.7303/syn3157325	Synapse	doi:10.7303/syn3157325	https://doi.org/10.7303/syn3157325	Imputation	doi:10.7303/syn3157329	Synapse	doi:10.7303/syn3157329	https://doi.org/10.7303/syn3157329	lymphocyte
95620227_lymphocyte	Genotype data	HumanOmniExpress	Illumina	11AD39895	doi:10.7303/syn3157325	Synapse	doi:10.7303/syn3157325	https://doi.org/10.7303/syn3157325	Imputation	doi:10.7303/syn3157329	Synapse	doi:10.7303/syn3157329	https://doi.org/10.7303/syn3157329	lymphocyte
20365116_brain	Genotype data	HumanOmniExpress	Illumina	11AD39896	doi:10.7303/syn3157325	Synapse	doi:10.7303/syn3157325	https://doi.org/10.7303/syn3157325	Imputation	doi:10.7303/syn3157329	Synapse	doi:10.7303/syn3157329	https://doi.org/10.7303/syn3157329	brain
15011686_lymphocyte	Genotype data	HumanOmniExpress	Illumina	11AD39897	doi:10.7303/syn3157325	Synapse	doi:10.7303/syn3157325	https://doi.org/10.7303/syn3157325	Imputation	doi:10.7303/syn3157329	Synapse	doi:10.7303/syn3157329	https://doi.org/10.7303/syn3157329	lymphocyte
20907534_lymphocyte	Genotype data	HumanOmniExpress	Illumina	11AD39898	doi:10.7303/syn3157325	Synapse	doi:10.7303/syn3157325	https://doi.org/10.7303/syn3157325	Imputation	doi:10.7303/syn3157329	Synapse	doi:10.7303/syn3157329	https://doi.org/10.7303/syn3157329	lymphocyte
80352799_lymphocyte	Genotype data	HumanOmniExpress	Illumina	11AD39899	doi:10.7303/syn3157325	Synapse	doi:10.7303/syn3157325	https://doi.org/10.7303/syn3157325	Imputation	doi:10.7303/syn3157329	Synapse	doi:10.7303/syn3157329	https://doi.org/10.7303/syn3157329	lymphocyte
69866926_lymphocyte	Genotype data	HumanOmniExpress	Illumina	11AD39900	doi:10.7303/syn3157325	Synapse	doi:10.7303/syn3157325	https://doi.org/10.7303/syn3157325	Imputation	doi:10.7303/syn3157329	Synapse	doi:10.7303/syn3157329	https://doi.org/10.7303/syn3157329	lymphocyte
98186040_lymphocyte	Genotype data	HumanOmniExpress	Illumina	11AD39901	doi:10.7303/syn3157325	Synapse	doi:10.7303/syn3157325	https://doi.org/10.7303/syn3157325	Imputation	doi:10.7303/syn3157329	Synapse	doi:10.7303/syn3157329	https://doi.org/10.7303/syn3157329	lymphocyte
36689398_lymphocyte	Genotype data	HumanOmniExpress	Illumina	11AD39902	doi:10.7303/syn3157325	Synapse	doi:10.7303/syn3157325	https://doi.org/10.7303/syn3157325	Imputation	doi:10.7303/syn3157329	Synapse	doi:10.7303/syn3157329	https://doi.org/10.7303/syn3157329	lymphocyte
62398393_lymphocyte	Genotype data	HumanOmniExpress	Illumina	11AD39903	doi:10.7303/syn3157325	Synapse	doi:10.7303/syn3157325	https://doi.org/10.7303/syn3157325	Imputation	doi:10.7303/syn3157329	Synapse	doi:10.7303/syn3157329	https://doi.org/10.7303/syn3157329	lymphocyte
20348895_lymphocyte	Genotype data	HumanOmniExpress	Illumina	11AD39925	doi:10.7303/syn3157325	Synapse	doi:10.7303/syn3157325	https://doi.org/10.7303/syn3157325	Imputation	doi:10.7303/syn3157329	Synapse	doi:10.7303/syn3157329	https://doi.org/10.7303/syn3157329	lymphocyte
20718719_lymphocyte	Genotype data	HumanOmniExpress	Illumina	11AD39926	doi:10.7303/syn3157325	Synapse	doi:10.7303/syn3157325	https://doi.org/10.7303/syn3157325	Imputation	doi:10.7303/syn3157329	Synapse	doi:10.7303/syn3157329	https://doi.org/10.7303/syn3157329	lymphocyte
20721930_lymphocyte	Genotype data	HumanOmniExpress	Illumina	11AD39927	doi:10.7303/syn3157325	Synapse	doi:10.7303/syn3157325	https://doi.org/10.7303/syn3157325	Imputation	doi:10.7303/syn3157329	Synapse	doi:10.7303/syn3157329	https://doi.org/10.7303/syn3157329	lymphocyte
20729046_lymphocyte	Genotype data	HumanOmniExpress	Illumina	11AD39928	doi:10.7303/syn3157325	Synapse	doi:10.7303/syn3157325	https://doi.org/10.7303/syn3157325	Imputation	doi:10.7303/syn3157329	Synapse	doi:10.7303/syn3157329	https://doi.org/10.7303/syn3157329	lymphocyte
20764305_lymphocyte	Genotype data	HumanOmniExpress	Illumina	11AD39929	doi:10.7303/syn3157325	Synapse	doi:10.7303/syn3157325	https://doi.org/10.7303/syn3157325	Imputation	doi:10.7303/syn3157329	Synapse	doi:10.7303/syn3157329	https://doi.org/10.7303/syn3157329	lymphocyte
55943467_lymphocyte	Genotype data	HumanOmniExpress	Illumina	11AD39931	doi:10.7303/syn3157325	Synapse	doi:10.7303/syn3157325	https://doi.org/10.7303/syn3157325	Imputation	doi:10.7303/syn3157329	Synapse	doi:10.7303/syn3157329	https://doi.org/10.7303/syn3157329	lymphocyte
50408789_lymphocyte	Genotype data	HumanOmniExpress	Illumina	11AD39933	doi:10.7303/syn3157325	Synapse	doi:10.7303/syn3157325	https://doi.org/10.7303/syn3157325	Imputation	doi:10.7303/syn3157329	Synapse	doi:10.7303/syn3157329	https://doi.org/10.7303/syn3157329	lymphocyte
52175661_lymphocyte	Genotype data	HumanOmniExpress	Illumina	11AD39934	doi:10.7303/syn3157325	Synapse	doi:10.7303/syn3157325	https://doi.org/10.7303/syn3157325	Imputation	doi:10.7303/syn3157329	Synapse	doi:10.7303/syn3157329	https://doi.org/10.7303/syn3157329	lymphocyte
21151608_lymphocyte	Genotype data	HumanOmniExpress	Illumina	11AD39938	doi:10.7303/syn3157325	Synapse	doi:10.7303/syn3157325	https://doi.org/10.7303/syn3157325	Imputation	doi:10.7303/syn3157329	Synapse	doi:10.7303/syn3157329	https://doi.org/10.7303/syn3157329	lymphocyte
20999232_lymphocyte	Genotype data	HumanOmniExpress	Illumina	11AD39939	doi:10.7303/syn3157325	Synapse	doi:10.7303/syn3157325	https://doi.org/10.7303/syn3157325	Imputation	doi:10.7303/syn3157329	Synapse	doi:10.7303/syn3157329	https://doi.org/10.7303/syn3157329	lymphocyte
50105851_lymphocyte	Genotype data	HumanOmniExpress	Illumina	11AD39940	doi:10.7303/syn3157325	Synapse	doi:10.7303/syn3157325	https://doi.org/10.7303/syn3157325	Imputation	doi:10.7303/syn3157329	Synapse	doi:10.7303/syn3157329	https://doi.org/10.7303/syn3157329	lymphocyte
20963866_lymphocyte	Genotype data	HumanOmniExpress	Illumina	11AD39941	doi:10.7303/syn3157325	Synapse	doi:10.7303/syn3157325	https://doi.org/10.7303/syn3157325	Imputation	doi:10.7303/syn3157329	Synapse	doi:10.7303/syn3157329	https://doi.org/10.7303/syn3157329	lymphocyte
96091926_lymphocyte	Genotype data	HumanOmniExpress	Illumina	11AD39943	doi:10.7303/syn3157325	Synapse	doi:10.7303/syn3157325	https://doi.org/10.7303/syn3157325	Imputation	doi:10.7303/syn3157329	Synapse	doi:10.7303/syn3157329	https://doi.org/10.7303/syn3157329	lymphocyte
95439194_lymphocyte	Genotype data	HumanOmniExpress	Illumina	11AD39944	doi:10.7303/syn3157325	Synapse	doi:10.7303/syn3157325	https://doi.org/10.7303/syn3157325	Imputation	doi:10.7303/syn3157329	Synapse	doi:10.7303/syn3157329	https://doi.org/10.7303/syn3157329	lymphocyte
50107295_lymphocyte	Genotype data	HumanOmniExpress	Illumina	11AD39948	doi:10.7303/syn3157325	Synapse	doi:10.7303/syn3157325	https://doi.org/10.7303/syn3157325	Imputation	doi:10.7303/syn3157329	Synapse	doi:10.7303/syn3157329	https://doi.org/10.7303/syn3157329	lymphocyte
67266328_lymphocyte	Genotype data	HumanOmniExpress	Illumina	11AD39949	doi:10.7303/syn3157325	Synapse	doi:10.7303/syn3157325	https://doi.org/10.7303/syn3157325	Imputation	doi:10.7303/syn3157329	Synapse	doi:10.7303/syn3157329	https://doi.org/10.7303/syn3157329	lymphocyte
50300958_lymphocyte	Genotype data	HumanOmniExpress	Illumina	11AD39950	doi:10.7303/syn3157325	Synapse	doi:10.7303/syn3157325	https://doi.org/10.7303/syn3157325	Imputation	doi:10.7303/syn3157329	Synapse	doi:10.7303/syn3157329	https://doi.org/10.7303/syn3157329	lymphocyte
45212640_lymphocyte	Genotype data	HumanOmniExpress	Illumina	11AD39951	doi:10.7303/syn3157325	Synapse	doi:10.7303/syn3157325	https://doi.org/10.7303/syn3157325	Imputation	doi:10.7303/syn3157329	Synapse	doi:10.7303/syn3157329	https://doi.org/10.7303/syn3157329	lymphocyte
16068769_lymphocyte	Genotype data	HumanOmniExpress	Illumina	11AD39953	doi:10.7303/syn3157325	Synapse	doi:10.7303/syn3157325	https://doi.org/10.7303/syn3157325	Imputation	doi:10.7303/syn3157329	Synapse	doi:10.7303/syn3157329	https://doi.org/10.7303/syn3157329	lymphocyte
58006501_lymphocyte	Genotype data	HumanOmniExpress	Illumina	11AD39954	doi:10.7303/syn3157325	Synapse	doi:10.7303/syn3157325	https://doi.org/10.7303/syn3157325	Imputation	doi:10.7303/syn3157329	Synapse	doi:10.7303/syn3157329	https://doi.org/10.7303/syn3157329	lymphocyte
22677865_lymphocyte	Genotype data	HumanOmniExpress	Illumina	11AD39955	doi:10.7303/syn3157325	Synapse	doi:10.7303/syn3157325	https://doi.org/10.7303/syn3157325	Imputation	doi:10.7303/syn3157329	Synapse	doi:10.7303/syn3157329	https://doi.org/10.7303/syn3157329	lymphocyte
57434619_lymphocyte	Genotype data	HumanOmniExpress	Illumina	11AD39956	doi:10.7303/syn3157325	Synapse	doi:10.7303/syn3157325	https://doi.org/10.7303/syn3157325	Imputation	doi:10.7303/syn3157329	Synapse	doi:10.7303/syn3157329	https://doi.org/10.7303/syn3157329	lymphocyte
3902977_lymphocyte	Genotype data	HumanOmniExpress	Illumina	11AD39957	doi:10.7303/syn3157325	Synapse	doi:10.7303/syn3157325	https://doi.org/10.7303/syn3157325	Imputation	doi:10.7303/syn3157329	Synapse	doi:10.7303/syn3157329	https://doi.org/10.7303/syn3157329	lymphocyte
94630355_lymphocyte	Genotype data	HumanOmniExpress	Illumina	11AD39958	doi:10.7303/syn3157325	Synapse	doi:10.7303/syn3157325	https://doi.org/10.7303/syn3157325	Imputation	doi:10.7303/syn3157329	Synapse	doi:10.7303/syn3157329	https://doi.org/10.7303/syn3157329	lymphocyte
75175129_lymphocyte	Genotype data	HumanOmniExpress	Illumina	11AD39959	doi:10.7303/syn3157325	Synapse	doi:10.7303/syn3157325	https://doi.org/10.7303/syn3157325	Imputation	doi:10.7303/syn3157329	Synapse	doi:10.7303/syn3157329	https://doi.org/10.7303/syn3157329	lymphocyte
17151093_lymphocyte	Genotype data	HumanOmniExpress	Illumina	11AD39961	doi:10.7303/syn3157325	Synapse	doi:10.7303/syn3157325	https://doi.org/10.7303/syn3157325	Imputation	doi:10.7303/syn3157329	Synapse	doi:10.7303/syn3157329	https://doi.org/10.7303/syn3157329	lymphocyte
25455983_lymphocyte	Genotype data	HumanOmniExpress	Illumina	11AD39962	doi:10.7303/syn3157325	Synapse	doi:10.7303/syn3157325	https://doi.org/10.7303/syn3157325	Imputation	doi:10.7303/syn3157329	Synapse	doi:10.7303/syn3157329	https://doi.org/10.7303/syn3157329	lymphocyte
45563760_lymphocyte	Genotype data	HumanOmniExpress	Illumina	11AD39963	doi:10.7303/syn3157325	Synapse	doi:10.7303/syn3157325	https://doi.org/10.7303/syn3157325	Imputation	doi:10.7303/syn3157329	Synapse	doi:10.7303/syn3157329	https://doi.org/10.7303/syn3157329	lymphocyte
99911705_lymphocyte	Genotype data	HumanOmniExpress	Illumina	11AD39964	doi:10.7303/syn3157325	Synapse	doi:10.7303/syn3157325	https://doi.org/10.7303/syn3157325	Imputation	doi:10.7303/syn3157329	Synapse	doi:10.7303/syn3157329	https://doi.org/10.7303/syn3157329	lymphocyte
18659212_lymphocyte	Genotype data	HumanOmniExpress	Illumina	11AD39965	doi:10.7303/syn3157325	Synapse	doi:10.7303/syn3157325	https://doi.org/10.7303/syn3157325	Imputation	doi:10.7303/syn3157329	Synapse	doi:10.7303/syn3157329	https://doi.org/10.7303/syn3157329	lymphocyte
46957588_lymphocyte	Genotype data	HumanOmniExpress	Illumina	11AD39967	doi:10.7303/syn3157325	Synapse	doi:10.7303/syn3157325	https://doi.org/10.7303/syn3157325	Imputation	doi:10.7303/syn3157329	Synapse	doi:10.7303/syn3157329	https://doi.org/10.7303/syn3157329	lymphocyte
60909048_lymphocyte	Genotype data	HumanOmniExpress	Illumina	11AD39968	doi:10.7303/syn3157325	Synapse	doi:10.7303/syn3157325	https://doi.org/10.7303/syn3157325	Imputation	doi:10.7303/syn3157329	Synapse	doi:10.7303/syn3157329	https://doi.org/10.7303/syn3157329	lymphocyte
51599255_lymphocyte	Genotype data	HumanOmniExpress	Illumina	11AD39969	doi:10.7303/syn3157325	Synapse	doi:10.7303/syn3157325	https://doi.org/10.7303/syn3157325	Imputation	doi:10.7303/syn3157329	Synapse	doi:10.7303/syn3157329	https://doi.org/10.7303/syn3157329	lymphocyte
89649999_lymphocyte	Genotype data	HumanOmniExpress	Illumina	11AD39970	doi:10.7303/syn3157325	Synapse	doi:10.7303/syn3157325	https://doi.org/10.7303/syn3157325	Imputation	doi:10.7303/syn3157329	Synapse	doi:10.7303/syn3157329	https://doi.org/10.7303/syn3157329	lymphocyte
5427601_lymphocyte	Genotype data	HumanOmniExpress	Illumina	11AD39971	doi:10.7303/syn3157325	Synapse	doi:10.7303/syn3157325	https://doi.org/10.7303/syn3157325	Imputation	doi:10.7303/syn3157329	Synapse	doi:10.7303/syn3157329	https://doi.org/10.7303/syn3157329	lymphocyte
77252103_lymphocyte	Genotype data	HumanOmniExpress	Illumina	11AD39972	doi:10.7303/syn3157325	Synapse	doi:10.7303/syn3157325	https://doi.org/10.7303/syn3157325	Imputation	doi:10.7303/syn3157329	Synapse	doi:10.7303/syn3157329	https://doi.org/10.7303/syn3157329	lymphocyte
14393933_lymphocyte	Genotype data	HumanOmniExpress	Illumina	11AD39973	doi:10.7303/syn3157325	Synapse	doi:10.7303/syn3157325	https://doi.org/10.7303/syn3157325	Imputation	doi:10.7303/syn3157329	Synapse	doi:10.7303/syn3157329	https://doi.org/10.7303/syn3157329	lymphocyte
29462612_lymphocyte	Genotype data	HumanOmniExpress	Illumina	11AD39974	doi:10.7303/syn3157325	Synapse	doi:10.7303/syn3157325	https://doi.org/10.7303/syn3157325	Imputation	doi:10.7303/syn3157329	Synapse	doi:10.7303/syn3157329	https://doi.org/10.7303/syn3157329	lymphocyte
39304782_lymphocyte	Genotype data	HumanOmniExpress	Illumina	11AD39975	doi:10.7303/syn3157325	Synapse	doi:10.7303/syn3157325	https://doi.org/10.7303/syn3157325	Imputation	doi:10.7303/syn3157329	Synapse	doi:10.7303/syn3157329	https://doi.org/10.7303/syn3157329	lymphocyte
46105408_lymphocyte	Genotype data	HumanOmniExpress	Illumina	11AD39976	doi:10.7303/syn3157325	Synapse	doi:10.7303/syn3157325	https://doi.org/10.7303/syn3157325	Imputation	doi:10.7303/syn3157329	Synapse	doi:10.7303/syn3157329	https://doi.org/10.7303/syn3157329	lymphocyte
52064033_lymphocyte	Genotype data	HumanOmniExpress	Illumina	11AD39977	doi:10.7303/syn3157325	Synapse	doi:10.7303/syn3157325	https://doi.org/10.7303/syn3157325	Imputation	doi:10.7303/syn3157329	Synapse	doi:10.7303/syn3157329	https://doi.org/10.7303/syn3157329	lymphocyte
90906596_lymphocyte	Genotype data	HumanOmniExpress	Illumina	11AD39978	doi:10.7303/syn3157325	Synapse	doi:10.7303/syn3157325	https://doi.org/10.7303/syn3157325	Imputation	doi:10.7303/syn3157329	Synapse	doi:10.7303/syn3157329	https://doi.org/10.7303/syn3157329	lymphocyte
33100582_lymphocyte	Genotype data	HumanOmniExpress	Illumina	11AD39979	doi:10.7303/syn3157325	Synapse	doi:10.7303/syn3157325	https://doi.org/10.7303/syn3157325	Imputation	doi:10.7303/syn3157329	Synapse	doi:10.7303/syn3157329	https://doi.org/10.7303/syn3157329	lymphocyte
87585034_lymphocyte	Genotype data	HumanOmniExpress	Illumina	11AD39980	doi:10.7303/syn3157325	Synapse	doi:10.7303/syn3157325	https://doi.org/10.7303/syn3157325	Imputation	doi:10.7303/syn3157329	Synapse	doi:10.7303/syn3157329	https://doi.org/10.7303/syn3157329	lymphocyte
18126826_lymphocyte	Genotype data	HumanOmniExpress	Illumina	11AD39981	doi:10.7303/syn3157325	Synapse	doi:10.7303/syn3157325	https://doi.org/10.7303/syn3157325	Imputation	doi:10.7303/syn3157329	Synapse	doi:10.7303/syn3157329	https://doi.org/10.7303/syn3157329	lymphocyte
81569322_lymphocyte	Genotype data	HumanOmniExpress	Illumina	11AD39983	doi:10.7303/syn3157325	Synapse	doi:10.7303/syn3157325	https://doi.org/10.7303/syn3157325	Imputation	doi:10.7303/syn3157329	Synapse	doi:10.7303/syn3157329	https://doi.org/10.7303/syn3157329	lymphocyte
51622573_lymphocyte	Genotype data	HumanOmniExpress	Illumina	11AD39984	doi:10.7303/syn3157325	Synapse	doi:10.7303/syn3157325	https://doi.org/10.7303/syn3157325	Imputation	doi:10.7303/syn3157329	Synapse	doi:10.7303/syn3157329	https://doi.org/10.7303/syn3157329	lymphocyte
29244108_lymphocyte	Genotype data	HumanOmniExpress	Illumina	11AD39987	doi:10.7303/syn3157325	Synapse	doi:10.7303/syn3157325	https://doi.org/10.7303/syn3157325	Imputation	doi:10.7303/syn3157329	Synapse	doi:10.7303/syn3157329	https://doi.org/10.7303/syn3157329	lymphocyte
79803180_lymphocyte	Genotype data	HumanOmniExpress	Illumina	11AD39990	doi:10.7303/syn3157325	Synapse	doi:10.7303/syn3157325	https://doi.org/10.7303/syn3157325	Imputation	doi:10.7303/syn3157329	Synapse	doi:10.7303/syn3157329	https://doi.org/10.7303/syn3157329	lymphocyte
34135713_lymphocyte	Genotype data	HumanOmniExpress	Illumina	11AD39991	doi:10.7303/syn3157325	Synapse	doi:10.7303/syn3157325	https://doi.org/10.7303/syn3157325	Imputation	doi:10.7303/syn3157329	Synapse	doi:10.7303/syn3157329	https://doi.org/10.7303/syn3157329	lymphocyte
3380931_lymphocyte	Genotype data	HumanOmniExpress	Illumina	11AD39992	doi:10.7303/syn3157325	Synapse	doi:10.7303/syn3157325	https://doi.org/10.7303/syn3157325	Imputation	doi:10.7303/syn3157329	Synapse	doi:10.7303/syn3157329	https://doi.org/10.7303/syn3157329	lymphocyte
2904677_lymphocyte	Genotype data	HumanOmniExpress	Illumina	11AD39993	doi:10.7303/syn3157325	Synapse	doi:10.7303/syn3157325	https://doi.org/10.7303/syn3157325	Imputation	doi:10.7303/syn3157329	Synapse	doi:10.7303/syn3157329	https://doi.org/10.7303/syn3157329	lymphocyte
77716758_lymphocyte	Genotype data	HumanOmniExpress	Illumina	11AD39994	doi:10.7303/syn3157325	Synapse	doi:10.7303/syn3157325	https://doi.org/10.7303/syn3157325	Imputation	doi:10.7303/syn3157329	Synapse	doi:10.7303/syn3157329	https://doi.org/10.7303/syn3157329	lymphocyte
56029116_lymphocyte	Genotype data	HumanOmniExpress	Illumina	11AD39995	doi:10.7303/syn3157325	Synapse	doi:10.7303/syn3157325	https://doi.org/10.7303/syn3157325	Imputation	doi:10.7303/syn3157329	Synapse	doi:10.7303/syn3157329	https://doi.org/10.7303/syn3157329	lymphocyte
74522154_lymphocyte	Genotype data	HumanOmniExpress	Illumina	11AD39996	doi:10.7303/syn3157325	Synapse	doi:10.7303/syn3157325	https://doi.org/10.7303/syn3157325	Imputation	doi:10.7303/syn3157329	Synapse	doi:10.7303/syn3157329	https://doi.org/10.7303/syn3157329	lymphocyte
88961000_lymphocyte	Genotype data	HumanOmniExpress	Illumina	11AD39997	doi:10.7303/syn3157325	Synapse	doi:10.7303/syn3157325	https://doi.org/10.7303/syn3157325	Imputation	doi:10.7303/syn3157329	Synapse	doi:10.7303/syn3157329	https://doi.org/10.7303/syn3157329	lymphocyte
77366180_lymphocyte	Genotype data	HumanOmniExpress	Illumina	11AD39998	doi:10.7303/syn3157325	Synapse	doi:10.7303/syn3157325	https://doi.org/10.7303/syn3157325	Imputation	doi:10.7303/syn3157329	Synapse	doi:10.7303/syn3157329	https://doi.org/10.7303/syn3157329	lymphocyte
93417026_lymphocyte	Genotype data	HumanOmniExpress	Illumina	11AD39999	doi:10.7303/syn3157325	Synapse	doi:10.7303/syn3157325	https://doi.org/10.7303/syn3157325	Imputation	doi:10.7303/syn3157329	Synapse	doi:10.7303/syn3157329	https://doi.org/10.7303/syn3157329	lymphocyte
59449940_lymphocyte	Genotype data	HumanOmniExpress	Illumina	11AD40000	doi:10.7303/syn3157325	Synapse	doi:10.7303/syn3157325	https://doi.org/10.7303/syn3157325	Imputation	doi:10.7303/syn3157329	Synapse	doi:10.7303/syn3157329	https://doi.org/10.7303/syn3157329	lymphocyte
78707509_lymphocyte	Genotype data	HumanOmniExpress	Illumina	11AD40001	doi:10.7303/syn3157325	Synapse	doi:10.7303/syn3157325	https://doi.org/10.7303/syn3157325	Imputation	doi:10.7303/syn3157329	Synapse	doi:10.7303/syn3157329	https://doi.org/10.7303/syn3157329	lymphocyte
74635126_lymphocyte	Genotype data	HumanOmniExpress	Illumina	11AD40002	doi:10.7303/syn3157325	Synapse	doi:10.7303/syn3157325	https://doi.org/10.7303/syn3157325	Imputation	doi:10.7303/syn3157329	Synapse	doi:10.7303/syn3157329	https://doi.org/10.7303/syn3157329	lymphocyte
58326624_lymphocyte	Genotype data	HumanOmniExpress	Illumina	11AD40003	doi:10.7303/syn3157325	Synapse	doi:10.7303/syn3157325	https://doi.org/10.7303/syn3157325	Imputation	doi:10.7303/syn3157329	Synapse	doi:10.7303/syn3157329	https://doi.org/10.7303/syn3157329	lymphocyte
93041854_lymphocyte	Genotype data	HumanOmniExpress	Illumina	11AD40004	doi:10.7303/syn3157325	Synapse	doi:10.7303/syn3157325	https://doi.org/10.7303/syn3157325	Imputation	doi:10.7303/syn3157329	Synapse	doi:10.7303/syn3157329	https://doi.org/10.7303/syn3157329	lymphocyte
66447233_lymphocyte	Genotype data	HumanOmniExpress	Illumina	11AD40005	doi:10.7303/syn3157325	Synapse	doi:10.7303/syn3157325	https://doi.org/10.7303/syn3157325	Imputation	doi:10.7303/syn3157329	Synapse	doi:10.7303/syn3157329	https://doi.org/10.7303/syn3157329	lymphocyte
68361020_lymphocyte	Genotype data	HumanOmniExpress	Illumina	11AD40006	doi:10.7303/syn3157325	Synapse	doi:10.7303/syn3157325	https://doi.org/10.7303/syn3157325	Imputation	doi:10.7303/syn3157329	Synapse	doi:10.7303/syn3157329	https://doi.org/10.7303/syn3157329	lymphocyte
64386439_lymphocyte	Genotype data	HumanOmniExpress	Illumina	11AD40007	doi:10.7303/syn3157325	Synapse	doi:10.7303/syn3157325	https://doi.org/10.7303/syn3157325	Imputation	doi:10.7303/syn3157329	Synapse	doi:10.7303/syn3157329	https://doi.org/10.7303/syn3157329	lymphocyte
51485304_lymphocyte	Genotype data	HumanOmniExpress	Illumina	11AD40008	doi:10.7303/syn3157325	Synapse	doi:10.7303/syn3157325	https://doi.org/10.7303/syn3157325	Imputation	doi:10.7303/syn3157329	Synapse	doi:10.7303/syn3157329	https://doi.org/10.7303/syn3157329	lymphocyte
35924492_lymphocyte	Genotype data	HumanOmniExpress	Illumina	11AD40010	doi:10.7303/syn3157325	Synapse	doi:10.7303/syn3157325	https://doi.org/10.7303/syn3157325	Imputation	doi:10.7303/syn3157329	Synapse	doi:10.7303/syn3157329	https://doi.org/10.7303/syn3157329	lymphocyte
28855597_lymphocyte	Genotype data	HumanOmniExpress	Illumina	11AD40011	doi:10.7303/syn3157325	Synapse	doi:10.7303/syn3157325	https://doi.org/10.7303/syn3157325	Imputation	doi:10.7303/syn3157329	Synapse	doi:10.7303/syn3157329	https://doi.org/10.7303/syn3157329	lymphocyte
37750518_lymphocyte	Genotype data	HumanOmniExpress	Illumina	11AD40012	doi:10.7303/syn3157325	Synapse	doi:10.7303/syn3157325	https://doi.org/10.7303/syn3157325	Imputation	doi:10.7303/syn3157329	Synapse	doi:10.7303/syn3157329	https://doi.org/10.7303/syn3157329	lymphocyte
47705812_lymphocyte	Genotype data	HumanOmniExpress	Illumina	11AD40013	doi:10.7303/syn3157325	Synapse	doi:10.7303/syn3157325	https://doi.org/10.7303/syn3157325	Imputation	doi:10.7303/syn3157329	Synapse	doi:10.7303/syn3157329	https://doi.org/10.7303/syn3157329	lymphocyte
90805280_lymphocyte	Genotype data	HumanOmniExpress	Illumina	11AD40014	doi:10.7303/syn3157325	Synapse	doi:10.7303/syn3157325	https://doi.org/10.7303/syn3157325	Imputation	doi:10.7303/syn3157329	Synapse	doi:10.7303/syn3157329	https://doi.org/10.7303/syn3157329	lymphocyte
55603674_lymphocyte	Genotype data	HumanOmniExpress	Illumina	11AD40015	doi:10.7303/syn3157325	Synapse	doi:10.7303/syn3157325	https://doi.org/10.7303/syn3157325	Imputation	doi:10.7303/syn3157329	Synapse	doi:10.7303/syn3157329	https://doi.org/10.7303/syn3157329	lymphocyte
87821751_lymphocyte	Genotype data	HumanOmniExpress	Illumina	11AD40016	doi:10.7303/syn3157325	Synapse	doi:10.7303/syn3157325	https://doi.org/10.7303/syn3157325	Imputation	doi:10.7303/syn3157329	Synapse	doi:10.7303/syn3157329	https://doi.org/10.7303/syn3157329	lymphocyte
55580128_lymphocyte	Genotype data	HumanOmniExpress	Illumina	11AD40017	doi:10.7303/syn3157325	Synapse	doi:10.7303/syn3157325	https://doi.org/10.7303/syn3157325	Imputation	doi:10.7303/syn3157329	Synapse	doi:10.7303/syn3157329	https://doi.org/10.7303/syn3157329	lymphocyte
60278494_lymphocyte	Genotype data	HumanOmniExpress	Illumina	11AD40022	doi:10.7303/syn3157325	Synapse	doi:10.7303/syn3157325	https://doi.org/10.7303/syn3157325	Imputation	doi:10.7303/syn3157329	Synapse	doi:10.7303/syn3157329	https://doi.org/10.7303/syn3157329	lymphocyte
21000478_lymphocyte	Genotype data	HumanOmniExpress	Illumina	11AD40028	doi:10.7303/syn3157325	Synapse	doi:10.7303/syn3157325	https://doi.org/10.7303/syn3157325	Imputation	doi:10.7303/syn3157329	Synapse	doi:10.7303/syn3157329	https://doi.org/10.7303/syn3157329	lymphocyte
20802602_lymphocyte	Genotype data	HumanOmniExpress	Illumina	11AD40029	doi:10.7303/syn3157325	Synapse	doi:10.7303/syn3157325	https://doi.org/10.7303/syn3157325	Imputation	doi:10.7303/syn3157329	Synapse	doi:10.7303/syn3157329	https://doi.org/10.7303/syn3157329	lymphocyte
20779834_lymphocyte	Genotype data	HumanOmniExpress	Illumina	11AD40030	doi:10.7303/syn3157325	Synapse	doi:10.7303/syn3157325	https://doi.org/10.7303/syn3157325	Imputation	doi:10.7303/syn3157329	Synapse	doi:10.7303/syn3157329	https://doi.org/10.7303/syn3157329	lymphocyte
50108750_lymphocyte	Genotype data	HumanOmniExpress	Illumina	11AD40031	doi:10.7303/syn3157325	Synapse	doi:10.7303/syn3157325	https://doi.org/10.7303/syn3157325	Imputation	doi:10.7303/syn3157329	Synapse	doi:10.7303/syn3157329	https://doi.org/10.7303/syn3157329	lymphocyte
21268322_lymphocyte	Genotype data	HumanOmniExpress	Illumina	11AD40033	doi:10.7303/syn3157325	Synapse	doi:10.7303/syn3157325	https://doi.org/10.7303/syn3157325	Imputation	doi:10.7303/syn3157329	Synapse	doi:10.7303/syn3157329	https://doi.org/10.7303/syn3157329	lymphocyte
20254876_brain	Genotype data	HumanOmniExpress	Illumina	11AD40034	doi:10.7303/syn3157325	Synapse	doi:10.7303/syn3157325	https://doi.org/10.7303/syn3157325	Imputation	doi:10.7303/syn3157329	Synapse	doi:10.7303/syn3157329	https://doi.org/10.7303/syn3157329	brain
42809527_lymphocyte	Genotype data	HumanOmniExpress	Illumina	11AD40035	doi:10.7303/syn3157325	Synapse	doi:10.7303/syn3157325	https://doi.org/10.7303/syn3157325	Imputation	doi:10.7303/syn3157329	Synapse	doi:10.7303/syn3157329	https://doi.org/10.7303/syn3157329	lymphocyte
39027584_lymphocyte	Genotype data	HumanOmniExpress	Illumina	11AD40039	doi:10.7303/syn3157325	Synapse	doi:10.7303/syn3157325	https://doi.org/10.7303/syn3157325	Imputation	doi:10.7303/syn3157329	Synapse	doi:10.7303/syn3157329	https://doi.org/10.7303/syn3157329	lymphocyte
88488240_lymphocyte	Genotype data	HumanOmniExpress	Illumina	11AD40041	doi:10.7303/syn3157325	Synapse	doi:10.7303/syn3157325	https://doi.org/10.7303/syn3157325	Imputation	doi:10.7303/syn3157329	Synapse	doi:10.7303/syn3157329	https://doi.org/10.7303/syn3157329	lymphocyte
95127085_lymphocyte	Genotype data	HumanOmniExpress	Illumina	11AD40043	doi:10.7303/syn3157325	Synapse	doi:10.7303/syn3157325	https://doi.org/10.7303/syn3157325	Imputation	doi:10.7303/syn3157329	Synapse	doi:10.7303/syn3157329	https://doi.org/10.7303/syn3157329	lymphocyte
19606719_lymphocyte	Genotype data	HumanOmniExpress	Illumina	11AD40044	doi:10.7303/syn3157325	Synapse	doi:10.7303/syn3157325	https://doi.org/10.7303/syn3157325	Imputation	doi:10.7303/syn3157329	Synapse	doi:10.7303/syn3157329	https://doi.org/10.7303/syn3157329	lymphocyte
57002539_lymphocyte	Genotype data	HumanOmniExpress	Illumina	11AD40045	doi:10.7303/syn3157325	Synapse	doi:10.7303/syn3157325	https://doi.org/10.7303/syn3157325	Imputation	doi:10.7303/syn3157329	Synapse	doi:10.7303/syn3157329	https://doi.org/10.7303/syn3157329	lymphocyte
29182641_lymphocyte	Genotype data	HumanOmniExpress	Illumina	11AD40046	doi:10.7303/syn3157325	Synapse	doi:10.7303/syn3157325	https://doi.org/10.7303/syn3157325	Imputation	doi:10.7303/syn3157329	Synapse	doi:10.7303/syn3157329	https://doi.org/10.7303/syn3157329	lymphocyte
65838800_lymphocyte	Genotype data	HumanOmniExpress	Illumina	11AD40049	doi:10.7303/syn3157325	Synapse	doi:10.7303/syn3157325	https://doi.org/10.7303/syn3157325	Imputation	doi:10.7303/syn3157329	Synapse	doi:10.7303/syn3157329	https://doi.org/10.7303/syn3157329	lymphocyte
15193075_lymphocyte	Genotype data	HumanOmniExpress	Illumina	11AD40051	doi:10.7303/syn3157325	Synapse	doi:10.7303/syn3157325	https://doi.org/10.7303/syn3157325	Imputation	doi:10.7303/syn3157329	Synapse	doi:10.7303/syn3157329	https://doi.org/10.7303/syn3157329	lymphocyte
95914848_lymphocyte	Genotype data	HumanOmniExpress	Illumina	11AD40053	doi:10.7303/syn3157325	Synapse	doi:10.7303/syn3157325	https://doi.org/10.7303/syn3157325	Imputation	doi:10.7303/syn3157329	Synapse	doi:10.7303/syn3157329	https://doi.org/10.7303/syn3157329	lymphocyte
94328246_lymphocyte	Genotype data	HumanOmniExpress	Illumina	11AD40054	doi:10.7303/syn3157325	Synapse	doi:10.7303/syn3157325	https://doi.org/10.7303/syn3157325	Imputation	doi:10.7303/syn3157329	Synapse	doi:10.7303/syn3157329	https://doi.org/10.7303/syn3157329	lymphocyte
50105437_brain	Genotype data	HumanOmniExpress	Illumina	11AD40055	doi:10.7303/syn3157325	Synapse	doi:10.7303/syn3157325	https://doi.org/10.7303/syn3157325	Imputation	doi:10.7303/syn3157329	Synapse	doi:10.7303/syn3157329	https://doi.org/10.7303/syn3157329	brain
37470097_lymphocyte	Genotype data	HumanOmniExpress	Illumina	11AD40056	doi:10.7303/syn3157325	Synapse	doi:10.7303/syn3157325	https://doi.org/10.7303/syn3157325	Imputation	doi:10.7303/syn3157329	Synapse	doi:10.7303/syn3157329	https://doi.org/10.7303/syn3157329	lymphocyte
64997274_lymphocyte	Genotype data	HumanOmniExpress	Illumina	11AD40060	doi:10.7303/syn3157325	Synapse	doi:10.7303/syn3157325	https://doi.org/10.7303/syn3157325	Imputation	doi:10.7303/syn3157329	Synapse	doi:10.7303/syn3157329	https://doi.org/10.7303/syn3157329	lymphocyte
11630129_lymphocyte	Genotype data	HumanOmniExpress	Illumina	11AD40061	doi:10.7303/syn3157325	Synapse	doi:10.7303/syn3157325	https://doi.org/10.7303/syn3157325	Imputation	doi:10.7303/syn3157329	Synapse	doi:10.7303/syn3157329	https://doi.org/10.7303/syn3157329	lymphocyte
11478659_lymphocyte	Genotype data	HumanOmniExpress	Illumina	11AD40062	doi:10.7303/syn3157325	Synapse	doi:10.7303/syn3157325	https://doi.org/10.7303/syn3157325	Imputation	doi:10.7303/syn3157329	Synapse	doi:10.7303/syn3157329	https://doi.org/10.7303/syn3157329	lymphocyte
246264_lymphocyte	Genotype data	HumanOmniExpress	Illumina	11AD40084	doi:10.7303/syn3157325	Synapse	doi:10.7303/syn3157325	https://doi.org/10.7303/syn3157325	Imputation	doi:10.7303/syn3157329	Synapse	doi:10.7303/syn3157329	https://doi.org/10.7303/syn3157329	lymphocyte
31701041_lymphocyte	Genotype data	HumanOmniExpress	Illumina	11AD40085	doi:10.7303/syn3157325	Synapse	doi:10.7303/syn3157325	https://doi.org/10.7303/syn3157325	Imputation	doi:10.7303/syn3157329	Synapse	doi:10.7303/syn3157329	https://doi.org/10.7303/syn3157329	lymphocyte
50403572_lymphocyte	Genotype data	HumanOmniExpress	Illumina	11AD40086	doi:10.7303/syn3157325	Synapse	doi:10.7303/syn3157325	https://doi.org/10.7303/syn3157325	Imputation	doi:10.7303/syn3157329	Synapse	doi:10.7303/syn3157329	https://doi.org/10.7303/syn3157329	lymphocyte
19994956_lymphocyte	Genotype data	HumanOmniExpress	Illumina	11AD40088	doi:10.7303/syn3157325	Synapse	doi:10.7303/syn3157325	https://doi.org/10.7303/syn3157325	Imputation	doi:10.7303/syn3157329	Synapse	doi:10.7303/syn3157329	https://doi.org/10.7303/syn3157329	lymphocyte
25681825_lymphocyte	Genotype data	HumanOmniExpress	Illumina	11AD40089	doi:10.7303/syn3157325	Synapse	doi:10.7303/syn3157325	https://doi.org/10.7303/syn3157325	Imputation	doi:10.7303/syn3157329	Synapse	doi:10.7303/syn3157329	https://doi.org/10.7303/syn3157329	lymphocyte
43211671_lymphocyte	Genotype data	HumanOmniExpress	Illumina	11AD40091	doi:10.7303/syn3157325	Synapse	doi:10.7303/syn3157325	https://doi.org/10.7303/syn3157325	Imputation	doi:10.7303/syn3157329	Synapse	doi:10.7303/syn3157329	https://doi.org/10.7303/syn3157329	lymphocyte
94937061_lymphocyte	Genotype data	HumanOmniExpress	Illumina	11AD40092	doi:10.7303/syn3157325	Synapse	doi:10.7303/syn3157325	https://doi.org/10.7303/syn3157325	Imputation	doi:10.7303/syn3157329	Synapse	doi:10.7303/syn3157329	https://doi.org/10.7303/syn3157329	lymphocyte
69660076_lymphocyte	Genotype data	HumanOmniExpress	Illumina	11AD40093	doi:10.7303/syn3157325	Synapse	doi:10.7303/syn3157325	https://doi.org/10.7303/syn3157325	Imputation	doi:10.7303/syn3157329	Synapse	doi:10.7303/syn3157329	https://doi.org/10.7303/syn3157329	lymphocyte
91444029_lymphocyte	Genotype data	HumanOmniExpress	Illumina	11AD40100	doi:10.7303/syn3157325	Synapse	doi:10.7303/syn3157325	https://doi.org/10.7303/syn3157325	Imputation	doi:10.7303/syn3157329	Synapse	doi:10.7303/syn3157329	https://doi.org/10.7303/syn3157329	lymphocyte
20251553_brain	Genotype data	HumanOmniExpress	Illumina	11AD40103	doi:10.7303/syn3157325	Synapse	doi:10.7303/syn3157325	https://doi.org/10.7303/syn3157325	Imputation	doi:10.7303/syn3157329	Synapse	doi:10.7303/syn3157329	https://doi.org/10.7303/syn3157329	brain
74203334_lymphocyte	Genotype data	HumanOmniExpress	Illumina	11AD40105	doi:10.7303/syn3157325	Synapse	doi:10.7303/syn3157325	https://doi.org/10.7303/syn3157325	Imputation	doi:10.7303/syn3157329	Synapse	doi:10.7303/syn3157329	https://doi.org/10.7303/syn3157329	lymphocyte
13419518_lymphocyte	Genotype data	HumanOmniExpress	Illumina	11AD40107	doi:10.7303/syn3157325	Synapse	doi:10.7303/syn3157325	https://doi.org/10.7303/syn3157325	Imputation	doi:10.7303/syn3157329	Synapse	doi:10.7303/syn3157329	https://doi.org/10.7303/syn3157329	lymphocyte
51730202_lymphocyte	Genotype data	HumanOmniExpress	Illumina	11AD40108	doi:10.7303/syn3157325	Synapse	doi:10.7303/syn3157325	https://doi.org/10.7303/syn3157325	Imputation	doi:10.7303/syn3157329	Synapse	doi:10.7303/syn3157329	https://doi.org/10.7303/syn3157329	lymphocyte
81185560_lymphocyte	Genotype data	HumanOmniExpress	Illumina	11AD40109	doi:10.7303/syn3157325	Synapse	doi:10.7303/syn3157325	https://doi.org/10.7303/syn3157325	Imputation	doi:10.7303/syn3157329	Synapse	doi:10.7303/syn3157329	https://doi.org/10.7303/syn3157329	lymphocyte
83944153_lymphocyte	Genotype data	HumanOmniExpress	Illumina	11AD40110	doi:10.7303/syn3157325	Synapse	doi:10.7303/syn3157325	https://doi.org/10.7303/syn3157325	Imputation	doi:10.7303/syn3157329	Synapse	doi:10.7303/syn3157329	https://doi.org/10.7303/syn3157329	lymphocyte
16621574_lymphocyte	Genotype data	HumanOmniExpress	Illumina	11AD40111	doi:10.7303/syn3157325	Synapse	doi:10.7303/syn3157325	https://doi.org/10.7303/syn3157325	Imputation	doi:10.7303/syn3157329	Synapse	doi:10.7303/syn3157329	https://doi.org/10.7303/syn3157329	lymphocyte
62651593_lymphocyte	Genotype data	HumanOmniExpress	Illumina	11AD40112	doi:10.7303/syn3157325	Synapse	doi:10.7303/syn3157325	https://doi.org/10.7303/syn3157325	Imputation	doi:10.7303/syn3157329	Synapse	doi:10.7303/syn3157329	https://doi.org/10.7303/syn3157329	lymphocyte
14575759_lymphocyte	Genotype data	HumanOmniExpress	Illumina	11AD40113	doi:10.7303/syn3157325	Synapse	doi:10.7303/syn3157325	https://doi.org/10.7303/syn3157325	Imputation	doi:10.7303/syn3157329	Synapse	doi:10.7303/syn3157329	https://doi.org/10.7303/syn3157329	lymphocyte
47619873_lymphocyte	Genotype data	HumanOmniExpress	Illumina	11AD40114	doi:10.7303/syn3157325	Synapse	doi:10.7303/syn3157325	https://doi.org/10.7303/syn3157325	Imputation	doi:10.7303/syn3157329	Synapse	doi:10.7303/syn3157329	https://doi.org/10.7303/syn3157329	lymphocyte
65856136_lymphocyte	Genotype data	HumanOmniExpress	Illumina	11AD40115	doi:10.7303/syn3157325	Synapse	doi:10.7303/syn3157325	https://doi.org/10.7303/syn3157325	Imputation	doi:10.7303/syn3157329	Synapse	doi:10.7303/syn3157329	https://doi.org/10.7303/syn3157329	lymphocyte
87604126_lymphocyte	Genotype data	HumanOmniExpress	Illumina	11AD40116	doi:10.7303/syn3157325	Synapse	doi:10.7303/syn3157325	https://doi.org/10.7303/syn3157325	Imputation	doi:10.7303/syn3157329	Synapse	doi:10.7303/syn3157329	https://doi.org/10.7303/syn3157329	lymphocyte
64831489_lymphocyte	Genotype data	HumanOmniExpress	Illumina	11AD40117	doi:10.7303/syn3157325	Synapse	doi:10.7303/syn3157325	https://doi.org/10.7303/syn3157325	Imputation	doi:10.7303/syn3157329	Synapse	doi:10.7303/syn3157329	https://doi.org/10.7303/syn3157329	lymphocyte
94463356_lymphocyte	Genotype data	HumanOmniExpress	Illumina	11AD40118	doi:10.7303/syn3157325	Synapse	doi:10.7303/syn3157325	https://doi.org/10.7303/syn3157325	Imputation	doi:10.7303/syn3157329	Synapse	doi:10.7303/syn3157329	https://doi.org/10.7303/syn3157329	lymphocyte
95845256_lymphocyte	Genotype data	HumanOmniExpress	Illumina	11AD40119	doi:10.7303/syn3157325	Synapse	doi:10.7303/syn3157325	https://doi.org/10.7303/syn3157325	Imputation	doi:10.7303/syn3157329	Synapse	doi:10.7303/syn3157329	https://doi.org/10.7303/syn3157329	lymphocyte
48480640_lymphocyte	Genotype data	HumanOmniExpress	Illumina	11AD40120	doi:10.7303/syn3157325	Synapse	doi:10.7303/syn3157325	https://doi.org/10.7303/syn3157325	Imputation	doi:10.7303/syn3157329	Synapse	doi:10.7303/syn3157329	https://doi.org/10.7303/syn3157329	lymphocyte
54739607_lymphocyte	Genotype data	HumanOmniExpress	Illumina	11AD40121	doi:10.7303/syn3157325	Synapse	doi:10.7303/syn3157325	https://doi.org/10.7303/syn3157325	Imputation	doi:10.7303/syn3157329	Synapse	doi:10.7303/syn3157329	https://doi.org/10.7303/syn3157329	lymphocyte
26011331_lymphocyte	Genotype data	HumanOmniExpress	Illumina	11AD40122	doi:10.7303/syn3157325	Synapse	doi:10.7303/syn3157325	https://doi.org/10.7303/syn3157325	Imputation	doi:10.7303/syn3157329	Synapse	doi:10.7303/syn3157329	https://doi.org/10.7303/syn3157329	lymphocyte
807897_lymphocyte	Genotype data	HumanOmniExpress	Illumina	11AD40123	doi:10.7303/syn3157325	Synapse	doi:10.7303/syn3157325	https://doi.org/10.7303/syn3157325	Imputation	doi:10.7303/syn3157329	Synapse	doi:10.7303/syn3157329	https://doi.org/10.7303/syn3157329	lymphocyte
86937852_lymphocyte	Genotype data	HumanOmniExpress	Illumina	11AD40124	doi:10.7303/syn3157325	Synapse	doi:10.7303/syn3157325	https://doi.org/10.7303/syn3157325	Imputation	doi:10.7303/syn3157329	Synapse	doi:10.7303/syn3157329	https://doi.org/10.7303/syn3157329	lymphocyte
71291394_lymphocyte	Genotype data	HumanOmniExpress	Illumina	11AD40125	doi:10.7303/syn3157325	Synapse	doi:10.7303/syn3157325	https://doi.org/10.7303/syn3157325	Imputation	doi:10.7303/syn3157329	Synapse	doi:10.7303/syn3157329	https://doi.org/10.7303/syn3157329	lymphocyte
88703606_lymphocyte	Genotype data	HumanOmniExpress	Illumina	11AD40126	doi:10.7303/syn3157325	Synapse	doi:10.7303/syn3157325	https://doi.org/10.7303/syn3157325	Imputation	doi:10.7303/syn3157329	Synapse	doi:10.7303/syn3157329	https://doi.org/10.7303/syn3157329	lymphocyte
16583691_lymphocyte	Genotype data	HumanOmniExpress	Illumina	11AD40127	doi:10.7303/syn3157325	Synapse	doi:10.7303/syn3157325	https://doi.org/10.7303/syn3157325	Imputation	doi:10.7303/syn3157329	Synapse	doi:10.7303/syn3157329	https://doi.org/10.7303/syn3157329	lymphocyte
53791255_lymphocyte	Genotype data	HumanOmniExpress	Illumina	11AD40128	doi:10.7303/syn3157325	Synapse	doi:10.7303/syn3157325	https://doi.org/10.7303/syn3157325	Imputation	doi:10.7303/syn3157329	Synapse	doi:10.7303/syn3157329	https://doi.org/10.7303/syn3157329	lymphocyte
85578107_lymphocyte	Genotype data	HumanOmniExpress	Illumina	11AD40129	doi:10.7303/syn3157325	Synapse	doi:10.7303/syn3157325	https://doi.org/10.7303/syn3157325	Imputation	doi:10.7303/syn3157329	Synapse	doi:10.7303/syn3157329	https://doi.org/10.7303/syn3157329	lymphocyte
25254826_lymphocyte	Genotype data	HumanOmniExpress	Illumina	11AD40130	doi:10.7303/syn3157325	Synapse	doi:10.7303/syn3157325	https://doi.org/10.7303/syn3157325	Imputation	doi:10.7303/syn3157329	Synapse	doi:10.7303/syn3157329	https://doi.org/10.7303/syn3157329	lymphocyte
81274534_lymphocyte	Genotype data	HumanOmniExpress	Illumina	11AD40131	doi:10.7303/syn3157325	Synapse	doi:10.7303/syn3157325	https://doi.org/10.7303/syn3157325	Imputation	doi:10.7303/syn3157329	Synapse	doi:10.7303/syn3157329	https://doi.org/10.7303/syn3157329	lymphocyte
58657524_lymphocyte	Genotype data	HumanOmniExpress	Illumina	11AD40132	doi:10.7303/syn3157325	Synapse	doi:10.7303/syn3157325	https://doi.org/10.7303/syn3157325	Imputation	doi:10.7303/syn3157329	Synapse	doi:10.7303/syn3157329	https://doi.org/10.7303/syn3157329	lymphocyte
33635574_lymphocyte	Genotype data	HumanOmniExpress	Illumina	11AD40133	doi:10.7303/syn3157325	Synapse	doi:10.7303/syn3157325	https://doi.org/10.7303/syn3157325	Imputation	doi:10.7303/syn3157329	Synapse	doi:10.7303/syn3157329	https://doi.org/10.7303/syn3157329	lymphocyte
65009263_lymphocyte	Genotype data	HumanOmniExpress	Illumina	11AD40134	doi:10.7303/syn3157325	Synapse	doi:10.7303/syn3157325	https://doi.org/10.7303/syn3157325	Imputation	doi:10.7303/syn3157329	Synapse	doi:10.7303/syn3157329	https://doi.org/10.7303/syn3157329	lymphocyte
20569910_brain	Genotype data	HumanOmniExpress	Illumina	11AD40141	doi:10.7303/syn3157325	Synapse	doi:10.7303/syn3157325	https://doi.org/10.7303/syn3157325	Imputation	doi:10.7303/syn3157329	Synapse	doi:10.7303/syn3157329	https://doi.org/10.7303/syn3157329	brain
55897318_lymphocyte	Genotype data	HumanOmniExpress	Illumina	11AD40144	doi:10.7303/syn3157325	Synapse	doi:10.7303/syn3157325	https://doi.org/10.7303/syn3157325	Imputation	doi:10.7303/syn3157329	Synapse	doi:10.7303/syn3157329	https://doi.org/10.7303/syn3157329	lymphocyte
52173227_lymphocyte	Genotype data	HumanOmniExpress	Illumina	11AD40152	doi:10.7303/syn3157325	Synapse	doi:10.7303/syn3157325	https://doi.org/10.7303/syn3157325	Imputation	doi:10.7303/syn3157329	Synapse	doi:10.7303/syn3157329	https://doi.org/10.7303/syn3157329	lymphocyte
84525776_lymphocyte	Genotype data	HumanOmniExpress	Illumina	11AD40153	doi:10.7303/syn3157325	Synapse	doi:10.7303/syn3157325	https://doi.org/10.7303/syn3157325	Imputation	doi:10.7303/syn3157329	Synapse	doi:10.7303/syn3157329	https://doi.org/10.7303/syn3157329	lymphocyte
13633244_lymphocyte	Genotype data	HumanOmniExpress	Illumina	11AD40157	doi:10.7303/syn3157325	Synapse	doi:10.7303/syn3157325	https://doi.org/10.7303/syn3157325	Imputation	doi:10.7303/syn3157329	Synapse	doi:10.7303/syn3157329	https://doi.org/10.7303/syn3157329	lymphocyte
50303271_lymphocyte	Genotype data	HumanOmniExpress	Illumina	11AD40159	doi:10.7303/syn3157325	Synapse	doi:10.7303/syn3157325	https://doi.org/10.7303/syn3157325	Imputation	doi:10.7303/syn3157329	Synapse	doi:10.7303/syn3157329	https://doi.org/10.7303/syn3157329	lymphocyte
3700779_lymphocyte	Genotype data	HumanOmniExpress	Illumina	11AD40160	doi:10.7303/syn3157325	Synapse	doi:10.7303/syn3157325	https://doi.org/10.7303/syn3157325	Imputation	doi:10.7303/syn3157329	Synapse	doi:10.7303/syn3157329	https://doi.org/10.7303/syn3157329	lymphocyte
21408102_lymphocyte	Genotype data	HumanOmniExpress	Illumina	11AD40164	doi:10.7303/syn3157325	Synapse	doi:10.7303/syn3157325	https://doi.org/10.7303/syn3157325	Imputation	doi:10.7303/syn3157329	Synapse	doi:10.7303/syn3157329	https://doi.org/10.7303/syn3157329	lymphocyte
50408365_lymphocyte	Genotype data	HumanOmniExpress	Illumina	11AD40169	doi:10.7303/syn3157325	Synapse	doi:10.7303/syn3157325	https://doi.org/10.7303/syn3157325	Imputation	doi:10.7303/syn3157329	Synapse	doi:10.7303/syn3157329	https://doi.org/10.7303/syn3157329	lymphocyte
9121_lymphocyte	Genotype data	HumanOmniExpress	Illumina	11AD40179	doi:10.7303/syn3157325	Synapse	doi:10.7303/syn3157325	https://doi.org/10.7303/syn3157325	Imputation	doi:10.7303/syn3157329	Synapse	doi:10.7303/syn3157329	https://doi.org/10.7303/syn3157329	lymphocyte
79155639_lymphocyte	Genotype data	HumanOmniExpress	Illumina	11AD40180	doi:10.7303/syn3157325	Synapse	doi:10.7303/syn3157325	https://doi.org/10.7303/syn3157325	Imputation	doi:10.7303/syn3157329	Synapse	doi:10.7303/syn3157329	https://doi.org/10.7303/syn3157329	lymphocyte
50300372_lymphocyte	Genotype data	HumanOmniExpress	Illumina	11AD40186	doi:10.7303/syn3157325	Synapse	doi:10.7303/syn3157325	https://doi.org/10.7303/syn3157325	Imputation	doi:10.7303/syn3157329	Synapse	doi:10.7303/syn3157329	https://doi.org/10.7303/syn3157329	lymphocyte
20285459_lymphocyte	Genotype data	HumanOmniExpress	Illumina	11AD40193	doi:10.7303/syn3157325	Synapse	doi:10.7303/syn3157325	https://doi.org/10.7303/syn3157325	Imputation	doi:10.7303/syn3157329	Synapse	doi:10.7303/syn3157329	https://doi.org/10.7303/syn3157329	lymphocyte
21401849_lymphocyte	Genotype data	HumanOmniExpress	Illumina	11AD40195	doi:10.7303/syn3157325	Synapse	doi:10.7303/syn3157325	https://doi.org/10.7303/syn3157325	Imputation	doi:10.7303/syn3157329	Synapse	doi:10.7303/syn3157329	https://doi.org/10.7303/syn3157329	lymphocyte
20863565_lymphocyte	Genotype data	HumanOmniExpress	Illumina	11AD40200	doi:10.7303/syn3157325	Synapse	doi:10.7303/syn3157325	https://doi.org/10.7303/syn3157325	Imputation	doi:10.7303/syn3157329	Synapse	doi:10.7303/syn3157329	https://doi.org/10.7303/syn3157329	lymphocyte
21405591_lymphocyte	Genotype data	HumanOmniExpress	Illumina	11AD40205	doi:10.7303/syn3157325	Synapse	doi:10.7303/syn3157325	https://doi.org/10.7303/syn3157325	Imputation	doi:10.7303/syn3157329	Synapse	doi:10.7303/syn3157329	https://doi.org/10.7303/syn3157329	lymphocyte
21401975_lymphocyte	Genotype data	HumanOmniExpress	Illumina	11AD40206	doi:10.7303/syn3157325	Synapse	doi:10.7303/syn3157325	https://doi.org/10.7303/syn3157325	Imputation	doi:10.7303/syn3157329	Synapse	doi:10.7303/syn3157329	https://doi.org/10.7303/syn3157329	lymphocyte
50106604_lymphocyte	Genotype data	HumanOmniExpress	Illumina	11AD40211	doi:10.7303/syn3157325	Synapse	doi:10.7303/syn3157325	https://doi.org/10.7303/syn3157325	Imputation	doi:10.7303/syn3157329	Synapse	doi:10.7303/syn3157329	https://doi.org/10.7303/syn3157329	lymphocyte
68813045_lymphocyte	Genotype data	HumanOmniExpress	Illumina	11AD40212	doi:10.7303/syn3157325	Synapse	doi:10.7303/syn3157325	https://doi.org/10.7303/syn3157325	Imputation	doi:10.7303/syn3157329	Synapse	doi:10.7303/syn3157329	https://doi.org/10.7303/syn3157329	lymphocyte
6625341_lymphocyte	Genotype data	HumanOmniExpress	Illumina	11AD40213	doi:10.7303/syn3157325	Synapse	doi:10.7303/syn3157325	https://doi.org/10.7303/syn3157325	Imputation	doi:10.7303/syn3157329	Synapse	doi:10.7303/syn3157329	https://doi.org/10.7303/syn3157329	lymphocyte
26975216_lymphocyte	Genotype data	HumanOmniExpress	Illumina	11AD40214	doi:10.7303/syn3157325	Synapse	doi:10.7303/syn3157325	https://doi.org/10.7303/syn3157325	Imputation	doi:10.7303/syn3157329	Synapse	doi:10.7303/syn3157329	https://doi.org/10.7303/syn3157329	lymphocyte
79590778_lymphocyte	Genotype data	HumanOmniExpress	Illumina	11AD40215	doi:10.7303/syn3157325	Synapse	doi:10.7303/syn3157325	https://doi.org/10.7303/syn3157325	Imputation	doi:10.7303/syn3157329	Synapse	doi:10.7303/syn3157329	https://doi.org/10.7303/syn3157329	lymphocyte
92039030_lymphocyte	Genotype data	HumanOmniExpress	Illumina	11AD40217	doi:10.7303/syn3157325	Synapse	doi:10.7303/syn3157325	https://doi.org/10.7303/syn3157325	Imputation	doi:10.7303/syn3157329	Synapse	doi:10.7303/syn3157329	https://doi.org/10.7303/syn3157329	lymphocyte
8558869_lymphocyte	Genotype data	HumanOmniExpress	Illumina	11AD40225	doi:10.7303/syn3157325	Synapse	doi:10.7303/syn3157325	https://doi.org/10.7303/syn3157325	Imputation	doi:10.7303/syn3157329	Synapse	doi:10.7303/syn3157329	https://doi.org/10.7303/syn3157329	lymphocyte
9108223_lymphocyte	Genotype data	HumanOmniExpress	Illumina	11AD40226	doi:10.7303/syn3157325	Synapse	doi:10.7303/syn3157325	https://doi.org/10.7303/syn3157325	Imputation	doi:10.7303/syn3157329	Synapse	doi:10.7303/syn3157329	https://doi.org/10.7303/syn3157329	lymphocyte
28663873_lymphocyte	Genotype data	HumanOmniExpress	Illumina	11AD40227	doi:10.7303/syn3157325	Synapse	doi:10.7303/syn3157325	https://doi.org/10.7303/syn3157325	Imputation	doi:10.7303/syn3157329	Synapse	doi:10.7303/syn3157329	https://doi.org/10.7303/syn3157329	lymphocyte
28680644_lymphocyte	Genotype data	HumanOmniExpress	Illumina	11AD40228	doi:10.7303/syn3157325	Synapse	doi:10.7303/syn3157325	https://doi.org/10.7303/syn3157325	Imputation	doi:10.7303/syn3157329	Synapse	doi:10.7303/syn3157329	https://doi.org/10.7303/syn3157329	lymphocyte
56800561_lymphocyte	Genotype data	HumanOmniExpress	Illumina	11AD40229	doi:10.7303/syn3157325	Synapse	doi:10.7303/syn3157325	https://doi.org/10.7303/syn3157325	Imputation	doi:10.7303/syn3157329	Synapse	doi:10.7303/syn3157329	https://doi.org/10.7303/syn3157329	lymphocyte
79455082_lymphocyte	Genotype data	HumanOmniExpress	Illumina	11AD40230	doi:10.7303/syn3157325	Synapse	doi:10.7303/syn3157325	https://doi.org/10.7303/syn3157325	Imputation	doi:10.7303/syn3157329	Synapse	doi:10.7303/syn3157329	https://doi.org/10.7303/syn3157329	lymphocyte
97449632_lymphocyte	Genotype data	HumanOmniExpress	Illumina	11AD40231	doi:10.7303/syn3157325	Synapse	doi:10.7303/syn3157325	https://doi.org/10.7303/syn3157325	Imputation	doi:10.7303/syn3157329	Synapse	doi:10.7303/syn3157329	https://doi.org/10.7303/syn3157329	lymphocyte
65082780_lymphocyte	Genotype data	HumanOmniExpress	Illumina	11AD40232	doi:10.7303/syn3157325	Synapse	doi:10.7303/syn3157325	https://doi.org/10.7303/syn3157325	Imputation	doi:10.7303/syn3157329	Synapse	doi:10.7303/syn3157329	https://doi.org/10.7303/syn3157329	lymphocyte
82728899_lymphocyte	Genotype data	HumanOmniExpress	Illumina	11AD40233	doi:10.7303/syn3157325	Synapse	doi:10.7303/syn3157325	https://doi.org/10.7303/syn3157325	Imputation	doi:10.7303/syn3157329	Synapse	doi:10.7303/syn3157329	https://doi.org/10.7303/syn3157329	lymphocyte
68481703_lymphocyte	Genotype data	HumanOmniExpress	Illumina	11AD40234	doi:10.7303/syn3157325	Synapse	doi:10.7303/syn3157325	https://doi.org/10.7303/syn3157325	Imputation	doi:10.7303/syn3157329	Synapse	doi:10.7303/syn3157329	https://doi.org/10.7303/syn3157329	lymphocyte
95638231_lymphocyte	Genotype data	HumanOmniExpress	Illumina	11AD40235	doi:10.7303/syn3157325	Synapse	doi:10.7303/syn3157325	https://doi.org/10.7303/syn3157325	Imputation	doi:10.7303/syn3157329	Synapse	doi:10.7303/syn3157329	https://doi.org/10.7303/syn3157329	lymphocyte
26516467_lymphocyte	Genotype data	HumanOmniExpress	Illumina	11AD40236	doi:10.7303/syn3157325	Synapse	doi:10.7303/syn3157325	https://doi.org/10.7303/syn3157325	Imputation	doi:10.7303/syn3157329	Synapse	doi:10.7303/syn3157329	https://doi.org/10.7303/syn3157329	lymphocyte
81639479_lymphocyte	Genotype data	HumanOmniExpress	Illumina	11AD40237	doi:10.7303/syn3157325	Synapse	doi:10.7303/syn3157325	https://doi.org/10.7303/syn3157325	Imputation	doi:10.7303/syn3157329	Synapse	doi:10.7303/syn3157329	https://doi.org/10.7303/syn3157329	lymphocyte
91199969_lymphocyte	Genotype data	HumanOmniExpress	Illumina	11AD40238	doi:10.7303/syn3157325	Synapse	doi:10.7303/syn3157325	https://doi.org/10.7303/syn3157325	Imputation	doi:10.7303/syn3157329	Synapse	doi:10.7303/syn3157329	https://doi.org/10.7303/syn3157329	lymphocyte
14030021_lymphocyte	Genotype data	HumanOmniExpress	Illumina	11AD40239	doi:10.7303/syn3157325	Synapse	doi:10.7303/syn3157325	https://doi.org/10.7303/syn3157325	Imputation	doi:10.7303/syn3157329	Synapse	doi:10.7303/syn3157329	https://doi.org/10.7303/syn3157329	lymphocyte
99750088_lymphocyte	Genotype data	HumanOmniExpress	Illumina	11AD40240	doi:10.7303/syn3157325	Synapse	doi:10.7303/syn3157325	https://doi.org/10.7303/syn3157325	Imputation	doi:10.7303/syn3157329	Synapse	doi:10.7303/syn3157329	https://doi.org/10.7303/syn3157329	lymphocyte
16212351_lymphocyte	Genotype data	HumanOmniExpress	Illumina	11AD40241	doi:10.7303/syn3157325	Synapse	doi:10.7303/syn3157325	https://doi.org/10.7303/syn3157325	Imputation	doi:10.7303/syn3157329	Synapse	doi:10.7303/syn3157329	https://doi.org/10.7303/syn3157329	lymphocyte
70329923_lymphocyte	Genotype data	HumanOmniExpress	Illumina	11AD40242	doi:10.7303/syn3157325	Synapse	doi:10.7303/syn3157325	https://doi.org/10.7303/syn3157325	Imputation	doi:10.7303/syn3157329	Synapse	doi:10.7303/syn3157329	https://doi.org/10.7303/syn3157329	lymphocyte
99718754_lymphocyte	Genotype data	HumanOmniExpress	Illumina	11AD40243	doi:10.7303/syn3157325	Synapse	doi:10.7303/syn3157325	https://doi.org/10.7303/syn3157325	Imputation	doi:10.7303/syn3157329	Synapse	doi:10.7303/syn3157329	https://doi.org/10.7303/syn3157329	lymphocyte
16716896_lymphocyte	Genotype data	HumanOmniExpress	Illumina	11AD40244	doi:10.7303/syn3157325	Synapse	doi:10.7303/syn3157325	https://doi.org/10.7303/syn3157325	Imputation	doi:10.7303/syn3157329	Synapse	doi:10.7303/syn3157329	https://doi.org/10.7303/syn3157329	lymphocyte
34204855_lymphocyte	Genotype data	HumanOmniExpress	Illumina	11AD40246	doi:10.7303/syn3157325	Synapse	doi:10.7303/syn3157325	https://doi.org/10.7303/syn3157325	Imputation	doi:10.7303/syn3157329	Synapse	doi:10.7303/syn3157329	https://doi.org/10.7303/syn3157329	lymphocyte
88799920_lymphocyte	Genotype data	HumanOmniExpress	Illumina	11AD40247	doi:10.7303/syn3157325	Synapse	doi:10.7303/syn3157325	https://doi.org/10.7303/syn3157325	Imputation	doi:10.7303/syn3157329	Synapse	doi:10.7303/syn3157329	https://doi.org/10.7303/syn3157329	lymphocyte
69982407_lymphocyte	Genotype data	HumanOmniExpress	Illumina	11AD40248	doi:10.7303/syn3157325	Synapse	doi:10.7303/syn3157325	https://doi.org/10.7303/syn3157325	Imputation	doi:10.7303/syn3157329	Synapse	doi:10.7303/syn3157329	https://doi.org/10.7303/syn3157329	lymphocyte
92959959_lymphocyte	Genotype data	HumanOmniExpress	Illumina	11AD40249	doi:10.7303/syn3157325	Synapse	doi:10.7303/syn3157325	https://doi.org/10.7303/syn3157325	Imputation	doi:10.7303/syn3157329	Synapse	doi:10.7303/syn3157329	https://doi.org/10.7303/syn3157329	lymphocyte
50103255_lymphocyte	Genotype data	HumanOmniExpress	Illumina	11AD40250	doi:10.7303/syn3157325	Synapse	doi:10.7303/syn3157325	https://doi.org/10.7303/syn3157325	Imputation	doi:10.7303/syn3157329	Synapse	doi:10.7303/syn3157329	https://doi.org/10.7303/syn3157329	lymphocyte
24930281_lymphocyte	Genotype data	HumanOmniExpress	Illumina	11AD40251	doi:10.7303/syn3157325	Synapse	doi:10.7303/syn3157325	https://doi.org/10.7303/syn3157325	Imputation	doi:10.7303/syn3157329	Synapse	doi:10.7303/syn3157329	https://doi.org/10.7303/syn3157329	lymphocyte
4984547_lymphocyte	Genotype data	HumanOmniExpress	Illumina	11AD40252	doi:10.7303/syn3157325	Synapse	doi:10.7303/syn3157325	https://doi.org/10.7303/syn3157325	Imputation	doi:10.7303/syn3157329	Synapse	doi:10.7303/syn3157329	https://doi.org/10.7303/syn3157329	lymphocyte
33725003_lymphocyte	Genotype data	HumanOmniExpress	Illumina	11AD40261	doi:10.7303/syn3157325	Synapse	doi:10.7303/syn3157325	https://doi.org/10.7303/syn3157325	Imputation	doi:10.7303/syn3157329	Synapse	doi:10.7303/syn3157329	https://doi.org/10.7303/syn3157329	lymphocyte
96612533_lymphocyte	Genotype data	HumanOmniExpress	Illumina	11AD40262	doi:10.7303/syn3157325	Synapse	doi:10.7303/syn3157325	https://doi.org/10.7303/syn3157325	Imputation	doi:10.7303/syn3157329	Synapse	doi:10.7303/syn3157329	https://doi.org/10.7303/syn3157329	lymphocyte
99750664_lymphocyte	Genotype data	HumanOmniExpress	Illumina	11AD40263	doi:10.7303/syn3157325	Synapse	doi:10.7303/syn3157325	https://doi.org/10.7303/syn3157325	Imputation	doi:10.7303/syn3157329	Synapse	doi:10.7303/syn3157329	https://doi.org/10.7303/syn3157329	lymphocyte
20465129_lymphocyte	Genotype data	HumanOmniExpress	Illumina	11AD40264	doi:10.7303/syn3157325	Synapse	doi:10.7303/syn3157325	https://doi.org/10.7303/syn3157325	Imputation	doi:10.7303/syn3157329	Synapse	doi:10.7303/syn3157329	https://doi.org/10.7303/syn3157329	lymphocyte
91875770_lymphocyte	Genotype data	HumanOmniExpress	Illumina	11AD40265	doi:10.7303/syn3157325	Synapse	doi:10.7303/syn3157325	https://doi.org/10.7303/syn3157325	Imputation	doi:10.7303/syn3157329	Synapse	doi:10.7303/syn3157329	https://doi.org/10.7303/syn3157329	lymphocyte
37946272_lymphocyte	Genotype data	HumanOmniExpress	Illumina	11AD40266	doi:10.7303/syn3157325	Synapse	doi:10.7303/syn3157325	https://doi.org/10.7303/syn3157325	Imputation	doi:10.7303/syn3157329	Synapse	doi:10.7303/syn3157329	https://doi.org/10.7303/syn3157329	lymphocyte
50106028_brain	Genotype data	HumanOmniExpress	Illumina	11AD40267	doi:10.7303/syn3157325	Synapse	doi:10.7303/syn3157325	https://doi.org/10.7303/syn3157325	Imputation	doi:10.7303/syn3157329	Synapse	doi:10.7303/syn3157329	https://doi.org/10.7303/syn3157329	brain
29403481_lymphocyte	Genotype data	HumanOmniExpress	Illumina	11AD40268	doi:10.7303/syn3157325	Synapse	doi:10.7303/syn3157325	https://doi.org/10.7303/syn3157325	Imputation	doi:10.7303/syn3157329	Synapse	doi:10.7303/syn3157329	https://doi.org/10.7303/syn3157329	lymphocyte
88015139_lymphocyte	Genotype data	HumanOmniExpress	Illumina	11AD40270	doi:10.7303/syn3157325	Synapse	doi:10.7303/syn3157325	https://doi.org/10.7303/syn3157325	Imputation	doi:10.7303/syn3157329	Synapse	doi:10.7303/syn3157329	https://doi.org/10.7303/syn3157329	lymphocyte
53825614_lymphocyte	Genotype data	HumanOmniExpress	Illumina	11AD40271	doi:10.7303/syn3157325	Synapse	doi:10.7303/syn3157325	https://doi.org/10.7303/syn3157325	Imputation	doi:10.7303/syn3157329	Synapse	doi:10.7303/syn3157329	https://doi.org/10.7303/syn3157329	lymphocyte
25670598_lymphocyte	Genotype data	HumanOmniExpress	Illumina	11AD40274	doi:10.7303/syn3157325	Synapse	doi:10.7303/syn3157325	https://doi.org/10.7303/syn3157325	Imputation	doi:10.7303/syn3157329	Synapse	doi:10.7303/syn3157329	https://doi.org/10.7303/syn3157329	lymphocyte
74067756_lymphocyte	Genotype data	HumanOmniExpress	Illumina	11AD40278	doi:10.7303/syn3157325	Synapse	doi:10.7303/syn3157325	https://doi.org/10.7303/syn3157325	Imputation	doi:10.7303/syn3157329	Synapse	doi:10.7303/syn3157329	https://doi.org/10.7303/syn3157329	lymphocyte
27463113_lymphocyte	Genotype data	HumanOmniExpress	Illumina	11AD40279	doi:10.7303/syn3157325	Synapse	doi:10.7303/syn3157325	https://doi.org/10.7303/syn3157325	Imputation	doi:10.7303/syn3157329	Synapse	doi:10.7303/syn3157329	https://doi.org/10.7303/syn3157329	lymphocyte
44797362_lymphocyte	Genotype data	HumanOmniExpress	Illumina	11AD40281	doi:10.7303/syn3157325	Synapse	doi:10.7303/syn3157325	https://doi.org/10.7303/syn3157325	Imputation	doi:10.7303/syn3157329	Synapse	doi:10.7303/syn3157329	https://doi.org/10.7303/syn3157329	lymphocyte
51520126_lymphocyte	Genotype data	HumanOmniExpress	Illumina	11AD40282	doi:10.7303/syn3157325	Synapse	doi:10.7303/syn3157325	https://doi.org/10.7303/syn3157325	Imputation	doi:10.7303/syn3157329	Synapse	doi:10.7303/syn3157329	https://doi.org/10.7303/syn3157329	lymphocyte
95185625_lymphocyte	Genotype data	HumanOmniExpress	Illumina	11AD40283	doi:10.7303/syn3157325	Synapse	doi:10.7303/syn3157325	https://doi.org/10.7303/syn3157325	Imputation	doi:10.7303/syn3157329	Synapse	doi:10.7303/syn3157329	https://doi.org/10.7303/syn3157329	lymphocyte
34853696_lymphocyte	Genotype data	HumanOmniExpress	Illumina	11AD40285	doi:10.7303/syn3157325	Synapse	doi:10.7303/syn3157325	https://doi.org/10.7303/syn3157325	Imputation	doi:10.7303/syn3157329	Synapse	doi:10.7303/syn3157329	https://doi.org/10.7303/syn3157329	lymphocyte
20973340_lymphocyte	Genotype data	HumanOmniExpress	Illumina	11AD40287	doi:10.7303/syn3157325	Synapse	doi:10.7303/syn3157325	https://doi.org/10.7303/syn3157325	Imputation	doi:10.7303/syn3157329	Synapse	doi:10.7303/syn3157329	https://doi.org/10.7303/syn3157329	lymphocyte
88837803_lymphocyte	Genotype data	HumanOmniExpress	Illumina	11AD40289	doi:10.7303/syn3157325	Synapse	doi:10.7303/syn3157325	https://doi.org/10.7303/syn3157325	Imputation	doi:10.7303/syn3157329	Synapse	doi:10.7303/syn3157329	https://doi.org/10.7303/syn3157329	lymphocyte
32202457_lymphocyte	Genotype data	HumanOmniExpress	Illumina	11AD40290	doi:10.7303/syn3157325	Synapse	doi:10.7303/syn3157325	https://doi.org/10.7303/syn3157325	Imputation	doi:10.7303/syn3157329	Synapse	doi:10.7303/syn3157329	https://doi.org/10.7303/syn3157329	lymphocyte
97859996_lymphocyte	Genotype data	HumanOmniExpress	Illumina	11AD40291	doi:10.7303/syn3157325	Synapse	doi:10.7303/syn3157325	https://doi.org/10.7303/syn3157325	Imputation	doi:10.7303/syn3157329	Synapse	doi:10.7303/syn3157329	https://doi.org/10.7303/syn3157329	lymphocyte
50103831_lymphocyte	Genotype data	HumanOmniExpress	Illumina	11AD40292	doi:10.7303/syn3157325	Synapse	doi:10.7303/syn3157325	https://doi.org/10.7303/syn3157325	Imputation	doi:10.7303/syn3157329	Synapse	doi:10.7303/syn3157329	https://doi.org/10.7303/syn3157329	lymphocyte
50501015_lymphocyte	Genotype data	HumanOmniExpress	Illumina	11AD40294	doi:10.7303/syn3157325	Synapse	doi:10.7303/syn3157325	https://doi.org/10.7303/syn3157325	Imputation	doi:10.7303/syn3157329	Synapse	doi:10.7303/syn3157329	https://doi.org/10.7303/syn3157329	lymphocyte
21272396_brain	Genotype data	HumanOmniExpress	Illumina	11AD40296	doi:10.7303/syn3157325	Synapse	doi:10.7303/syn3157325	https://doi.org/10.7303/syn3157325	Imputation	doi:10.7303/syn3157329	Synapse	doi:10.7303/syn3157329	https://doi.org/10.7303/syn3157329	brain
21403995_brain	Genotype data	HumanOmniExpress	Illumina	11AD40297	doi:10.7303/syn3157325	Synapse	doi:10.7303/syn3157325	https://doi.org/10.7303/syn3157325	Imputation	doi:10.7303/syn3157329	Synapse	doi:10.7303/syn3157329	https://doi.org/10.7303/syn3157329	brain
37065652_brain	Genotype data	HumanOmniExpress	Illumina	11AD40298	doi:10.7303/syn3157325	Synapse	doi:10.7303/syn3157325	https://doi.org/10.7303/syn3157325	Imputation	doi:10.7303/syn3157329	Synapse	doi:10.7303/syn3157329	https://doi.org/10.7303/syn3157329	brain
20171346_lymphocyte	Genotype data	HumanOmniExpress	Illumina	11AD40300	doi:10.7303/syn3157325	Synapse	doi:10.7303/syn3157325	https://doi.org/10.7303/syn3157325	Imputation	doi:10.7303/syn3157329	Synapse	doi:10.7303/syn3157329	https://doi.org/10.7303/syn3157329	lymphocyte
89800328_lymphocyte	Genotype data	HumanOmniExpress	Illumina	11AD40301	doi:10.7303/syn3157325	Synapse	doi:10.7303/syn3157325	https://doi.org/10.7303/syn3157325	Imputation	doi:10.7303/syn3157329	Synapse	doi:10.7303/syn3157329	https://doi.org/10.7303/syn3157329	lymphocyte
10989297_lymphocyte	Genotype data	HumanOmniExpress	Illumina	11AD40302	doi:10.7303/syn3157325	Synapse	doi:10.7303/syn3157325	https://doi.org/10.7303/syn3157325	Imputation	doi:10.7303/syn3157329	Synapse	doi:10.7303/syn3157329	https://doi.org/10.7303/syn3157329	lymphocyte
83216408_lymphocyte	Genotype data	HumanOmniExpress	Illumina	11AD40303	doi:10.7303/syn3157325	Synapse	doi:10.7303/syn3157325	https://doi.org/10.7303/syn3157325	Imputation	doi:10.7303/syn3157329	Synapse	doi:10.7303/syn3157329	https://doi.org/10.7303/syn3157329	lymphocyte
68525196_lymphocyte	Genotype data	HumanOmniExpress	Illumina	11AD40306	doi:10.7303/syn3157325	Synapse	doi:10.7303/syn3157325	https://doi.org/10.7303/syn3157325	Imputation	doi:10.7303/syn3157329	Synapse	doi:10.7303/syn3157329	https://doi.org/10.7303/syn3157329	lymphocyte
20969790_lymphocyte	Genotype data	HumanOmniExpress	Illumina	11AD40310	doi:10.7303/syn3157325	Synapse	doi:10.7303/syn3157325	https://doi.org/10.7303/syn3157325	Imputation	doi:10.7303/syn3157329	Synapse	doi:10.7303/syn3157329	https://doi.org/10.7303/syn3157329	lymphocyte
52052115_lymphocyte	Genotype data	HumanOmniExpress	Illumina	11AD40414	doi:10.7303/syn3157325	Synapse	doi:10.7303/syn3157325	https://doi.org/10.7303/syn3157325	Imputation	doi:10.7303/syn3157329	Synapse	doi:10.7303/syn3157329	https://doi.org/10.7303/syn3157329	lymphocyte
29178839_lymphocyte	Genotype data	HumanOmniExpress	Illumina	11AD40415	doi:10.7303/syn3157325	Synapse	doi:10.7303/syn3157325	https://doi.org/10.7303/syn3157325	Imputation	doi:10.7303/syn3157329	Synapse	doi:10.7303/syn3157329	https://doi.org/10.7303/syn3157329	lymphocyte
58542820_lymphocyte	Genotype data	HumanOmniExpress	Illumina	11AD40416	doi:10.7303/syn3157325	Synapse	doi:10.7303/syn3157325	https://doi.org/10.7303/syn3157325	Imputation	doi:10.7303/syn3157329	Synapse	doi:10.7303/syn3157329	https://doi.org/10.7303/syn3157329	lymphocyte
1841461_lymphocyte	Genotype data	HumanOmniExpress	Illumina	11AD40417	doi:10.7303/syn3157325	Synapse	doi:10.7303/syn3157325	https://doi.org/10.7303/syn3157325	Imputation	doi:10.7303/syn3157329	Synapse	doi:10.7303/syn3157329	https://doi.org/10.7303/syn3157329	lymphocyte
77180612_lymphocyte	Genotype data	HumanOmniExpress	Illumina	11AD40418	doi:10.7303/syn3157325	Synapse	doi:10.7303/syn3157325	https://doi.org/10.7303/syn3157325	Imputation	doi:10.7303/syn3157329	Synapse	doi:10.7303/syn3157329	https://doi.org/10.7303/syn3157329	lymphocyte
62656674_lymphocyte	Genotype data	HumanOmniExpress	Illumina	11AD40419	doi:10.7303/syn3157325	Synapse	doi:10.7303/syn3157325	https://doi.org/10.7303/syn3157325	Imputation	doi:10.7303/syn3157329	Synapse	doi:10.7303/syn3157329	https://doi.org/10.7303/syn3157329	lymphocyte
69011361_lymphocyte	Genotype data	HumanOmniExpress	Illumina	11AD40420	doi:10.7303/syn3157325	Synapse	doi:10.7303/syn3157325	https://doi.org/10.7303/syn3157325	Imputation	doi:10.7303/syn3157329	Synapse	doi:10.7303/syn3157329	https://doi.org/10.7303/syn3157329	lymphocyte
67946467_lymphocyte	Genotype data	HumanOmniExpress	Illumina	11AD40421	doi:10.7303/syn3157325	Synapse	doi:10.7303/syn3157325	https://doi.org/10.7303/syn3157325	Imputation	doi:10.7303/syn3157329	Synapse	doi:10.7303/syn3157329	https://doi.org/10.7303/syn3157329	lymphocyte
49647935_lymphocyte	Genotype data	HumanOmniExpress	Illumina	11AD40422	doi:10.7303/syn3157325	Synapse	doi:10.7303/syn3157325	https://doi.org/10.7303/syn3157325	Imputation	doi:10.7303/syn3157329	Synapse	doi:10.7303/syn3157329	https://doi.org/10.7303/syn3157329	lymphocyte
66743772_lymphocyte	Genotype data	HumanOmniExpress	Illumina	11AD40423	doi:10.7303/syn3157325	Synapse	doi:10.7303/syn3157325	https://doi.org/10.7303/syn3157325	Imputation	doi:10.7303/syn3157329	Synapse	doi:10.7303/syn3157329	https://doi.org/10.7303/syn3157329	lymphocyte
11323939_lymphocyte	Genotype data	HumanOmniExpress	Illumina	11AD40424	doi:10.7303/syn3157325	Synapse	doi:10.7303/syn3157325	https://doi.org/10.7303/syn3157325	Imputation	doi:10.7303/syn3157329	Synapse	doi:10.7303/syn3157329	https://doi.org/10.7303/syn3157329	lymphocyte
9061779_lymphocyte	Genotype data	HumanOmniExpress	Illumina	11AD40425	doi:10.7303/syn3157325	Synapse	doi:10.7303/syn3157325	https://doi.org/10.7303/syn3157325	Imputation	doi:10.7303/syn3157329	Synapse	doi:10.7303/syn3157329	https://doi.org/10.7303/syn3157329	lymphocyte
31999149_lymphocyte	Genotype data	HumanOmniExpress	Illumina	11AD40426	doi:10.7303/syn3157325	Synapse	doi:10.7303/syn3157325	https://doi.org/10.7303/syn3157325	Imputation	doi:10.7303/syn3157329	Synapse	doi:10.7303/syn3157329	https://doi.org/10.7303/syn3157329	lymphocyte
4862682_lymphocyte	Genotype data	HumanOmniExpress	Illumina	11AD40427	doi:10.7303/syn3157325	Synapse	doi:10.7303/syn3157325	https://doi.org/10.7303/syn3157325	Imputation	doi:10.7303/syn3157329	Synapse	doi:10.7303/syn3157329	https://doi.org/10.7303/syn3157329	lymphocyte
9351224_lymphocyte	Genotype data	HumanOmniExpress	Illumina	11AD40428	doi:10.7303/syn3157325	Synapse	doi:10.7303/syn3157325	https://doi.org/10.7303/syn3157325	Imputation	doi:10.7303/syn3157329	Synapse	doi:10.7303/syn3157329	https://doi.org/10.7303/syn3157329	lymphocyte
56432243_lymphocyte	Genotype data	HumanOmniExpress	Illumina	11AD40639	doi:10.7303/syn3157325	Synapse	doi:10.7303/syn3157325	https://doi.org/10.7303/syn3157325	Imputation	doi:10.7303/syn3157329	Synapse	doi:10.7303/syn3157329	https://doi.org/10.7303/syn3157329	lymphocyte
41417981_lymphocyte	Genotype data	HumanOmniExpress	Illumina	11AD40640	doi:10.7303/syn3157325	Synapse	doi:10.7303/syn3157325	https://doi.org/10.7303/syn3157325	Imputation	doi:10.7303/syn3157329	Synapse	doi:10.7303/syn3157329	https://doi.org/10.7303/syn3157329	lymphocyte
95161041_lymphocyte	Genotype data	HumanOmniExpress	Illumina	11AD40642	doi:10.7303/syn3157325	Synapse	doi:10.7303/syn3157325	https://doi.org/10.7303/syn3157325	Imputation	doi:10.7303/syn3157329	Synapse	doi:10.7303/syn3157329	https://doi.org/10.7303/syn3157329	lymphocyte
50104008_brain	Genotype data	HumanOmniExpress	Illumina	11AD40644	doi:10.7303/syn3157325	Synapse	doi:10.7303/syn3157325	https://doi.org/10.7303/syn3157325	Imputation	doi:10.7303/syn3157329	Synapse	doi:10.7303/syn3157329	https://doi.org/10.7303/syn3157329	brain
16029910_lymphocyte	Genotype data	HumanOmniExpress	Illumina	11AD40645	doi:10.7303/syn3157325	Synapse	doi:10.7303/syn3157325	https://doi.org/10.7303/syn3157325	Imputation	doi:10.7303/syn3157329	Synapse	doi:10.7303/syn3157329	https://doi.org/10.7303/syn3157329	lymphocyte
18643192_lymphocyte	Genotype data	HumanOmniExpress	Illumina	11AD40646	doi:10.7303/syn3157325	Synapse	doi:10.7303/syn3157325	https://doi.org/10.7303/syn3157325	Imputation	doi:10.7303/syn3157329	Synapse	doi:10.7303/syn3157329	https://doi.org/10.7303/syn3157329	lymphocyte
24573038_lymphocyte	Genotype data	HumanOmniExpress	Illumina	11AD40648	doi:10.7303/syn3157325	Synapse	doi:10.7303/syn3157325	https://doi.org/10.7303/syn3157325	Imputation	doi:10.7303/syn3157329	Synapse	doi:10.7303/syn3157329	https://doi.org/10.7303/syn3157329	lymphocyte
55204773_lymphocyte	Genotype data	HumanOmniExpress	Illumina	11AD40650	doi:10.7303/syn3157325	Synapse	doi:10.7303/syn3157325	https://doi.org/10.7303/syn3157325	Imputation	doi:10.7303/syn3157329	Synapse	doi:10.7303/syn3157329	https://doi.org/10.7303/syn3157329	lymphocyte
285563_lymphocyte	Genotype data	GeneChip 6.0	Affymetrix	MAP00285563	doi:10.7303/syn3157325	Synapse	doi:10.7303/syn3157325	https://doi.org/10.7303/syn3157325	Imputation	doi:10.7303/syn3157329	Synapse	doi:10.7303/syn3157329	https://doi.org/10.7303/syn3157329	lymphocyte
482428_lymphocyte	Genotype data	GeneChip 6.0	Affymetrix	MAP00482428	doi:10.7303/syn3157325	Synapse	doi:10.7303/syn3157325	https://doi.org/10.7303/syn3157325	Imputation	doi:10.7303/syn3157329	Synapse	doi:10.7303/syn3157329	https://doi.org/10.7303/syn3157329	lymphocyte
617643_lymphocyte	Genotype data	GeneChip 6.0	Affymetrix	MAP00617643	doi:10.7303/syn3157325	Synapse	doi:10.7303/syn3157325	https://doi.org/10.7303/syn3157325	Imputation	doi:10.7303/syn3157329	Synapse	doi:10.7303/syn3157329	https://doi.org/10.7303/syn3157329	lymphocyte
668310_brain	Genotype data	GeneChip 6.0	Affymetrix	MAP00668310	doi:10.7303/syn3157325	Synapse	doi:10.7303/syn3157325	https://doi.org/10.7303/syn3157325	Imputation	doi:10.7303/syn3157329	Synapse	doi:10.7303/syn3157329	https://doi.org/10.7303/syn3157329	brain
696418_lymphocyte	Genotype data	GeneChip 6.0	Affymetrix	MAP00696418	doi:10.7303/syn3157325	Synapse	doi:10.7303/syn3157325	https://doi.org/10.7303/syn3157325	Imputation	doi:10.7303/syn3157329	Synapse	doi:10.7303/syn3157329	https://doi.org/10.7303/syn3157329	lymphocyte
1243685_lymphocyte	Genotype data	GeneChip 6.0	Affymetrix	MAP01243685	doi:10.7303/syn3157325	Synapse	doi:10.7303/syn3157325	https://doi.org/10.7303/syn3157325	Imputation	doi:10.7303/syn3157329	Synapse	doi:10.7303/syn3157329	https://doi.org/10.7303/syn3157329	lymphocyte
1266704_lymphocyte	Genotype data	GeneChip 6.0	Affymetrix	MAP01266704	doi:10.7303/syn3157325	Synapse	doi:10.7303/syn3157325	https://doi.org/10.7303/syn3157325	Imputation	doi:10.7303/syn3157329	Synapse	doi:10.7303/syn3157329	https://doi.org/10.7303/syn3157329	lymphocyte
1797756_lymphocyte	Genotype data	GeneChip 6.0	Affymetrix	MAP01797756	doi:10.7303/syn3157325	Synapse	doi:10.7303/syn3157325	https://doi.org/10.7303/syn3157325	Imputation	doi:10.7303/syn3157329	Synapse	doi:10.7303/syn3157329	https://doi.org/10.7303/syn3157329	lymphocyte
2136155_lymphocyte	Genotype data	GeneChip 6.0	Affymetrix	MAP02136155	doi:10.7303/syn3157325	Synapse	doi:10.7303/syn3157325	https://doi.org/10.7303/syn3157325	Imputation	doi:10.7303/syn3157329	Synapse	doi:10.7303/syn3157329	https://doi.org/10.7303/syn3157329	lymphocyte
2188675_lymphocyte	Genotype data	GeneChip 6.0	Affymetrix	MAP02188675	doi:10.7303/syn3157325	Synapse	doi:10.7303/syn3157325	https://doi.org/10.7303/syn3157325	Imputation	doi:10.7303/syn3157329	Synapse	doi:10.7303/syn3157329	https://doi.org/10.7303/syn3157329	lymphocyte
2525608_lymphocyte	Genotype data	GeneChip 6.0	Affymetrix	MAP02525608	doi:10.7303/syn3157325	Synapse	doi:10.7303/syn3157325	https://doi.org/10.7303/syn3157325	Imputation	doi:10.7303/syn3157329	Synapse	doi:10.7303/syn3157329	https://doi.org/10.7303/syn3157329	lymphocyte
2657173_lymphocyte	Genotype data	GeneChip 6.0	Affymetrix	MAP02657173	doi:10.7303/syn3157325	Synapse	doi:10.7303/syn3157325	https://doi.org/10.7303/syn3157325	Imputation	doi:10.7303/syn3157329	Synapse	doi:10.7303/syn3157329	https://doi.org/10.7303/syn3157329	lymphocyte
2673641_lymphocyte	Genotype data	GeneChip 6.0	Affymetrix	MAP02673641	doi:10.7303/syn3157325	Synapse	doi:10.7303/syn3157325	https://doi.org/10.7303/syn3157325	Imputation	doi:10.7303/syn3157329	Synapse	doi:10.7303/syn3157329	https://doi.org/10.7303/syn3157329	lymphocyte
2817047_lymphocyte	Genotype data	GeneChip 6.0	Affymetrix	MAP02817047	doi:10.7303/syn3157325	Synapse	doi:10.7303/syn3157325	https://doi.org/10.7303/syn3157325	Imputation	doi:10.7303/syn3157329	Synapse	doi:10.7303/syn3157329	https://doi.org/10.7303/syn3157329	lymphocyte
2899847_lymphocyte	Genotype data	GeneChip 6.0	Affymetrix	MAP02899847	doi:10.7303/syn3157325	Synapse	doi:10.7303/syn3157325	https://doi.org/10.7303/syn3157325	Imputation	doi:10.7303/syn3157329	Synapse	doi:10.7303/syn3157329	https://doi.org/10.7303/syn3157329	lymphocyte
3227207_lymphocyte	Genotype data	GeneChip 6.0	Affymetrix	MAP03227207	doi:10.7303/syn3157325	Synapse	doi:10.7303/syn3157325	https://doi.org/10.7303/syn3157325	Imputation	doi:10.7303/syn3157329	Synapse	doi:10.7303/syn3157329	https://doi.org/10.7303/syn3157329	lymphocyte
3335936_lymphocyte	Genotype data	GeneChip 6.0	Affymetrix	MAP03335936	doi:10.7303/syn3157325	Synapse	doi:10.7303/syn3157325	https://doi.org/10.7303/syn3157325	Imputation	doi:10.7303/syn3157329	Synapse	doi:10.7303/syn3157329	https://doi.org/10.7303/syn3157329	lymphocyte
3430444_lymphocyte	Genotype data	GeneChip 6.0	Affymetrix	MAP03430444	doi:10.7303/syn3157325	Synapse	doi:10.7303/syn3157325	https://doi.org/10.7303/syn3157325	Imputation	doi:10.7303/syn3157329	Synapse	doi:10.7303/syn3157329	https://doi.org/10.7303/syn3157329	lymphocyte
3713990_lymphocyte	Genotype data	GeneChip 6.0	Affymetrix	MAP03713990	doi:10.7303/syn3157325	Synapse	doi:10.7303/syn3157325	https://doi.org/10.7303/syn3157325	Imputation	doi:10.7303/syn3157329	Synapse	doi:10.7303/syn3157329	https://doi.org/10.7303/syn3157329	lymphocyte
3971682_lymphocyte	Genotype data	GeneChip 6.0	Affymetrix	MAP03971682	doi:10.7303/syn3157325	Synapse	doi:10.7303/syn3157325	https://doi.org/10.7303/syn3157325	Imputation	doi:10.7303/syn3157329	Synapse	doi:10.7303/syn3157329	https://doi.org/10.7303/syn3157329	lymphocyte
4127190_lymphocyte	Genotype data	GeneChip 6.0	Affymetrix	MAP04127190	doi:10.7303/syn3157325	Synapse	doi:10.7303/syn3157325	https://doi.org/10.7303/syn3157325	Imputation	doi:10.7303/syn3157329	Synapse	doi:10.7303/syn3157329	https://doi.org/10.7303/syn3157329	lymphocyte
4330337_lymphocyte	Genotype data	GeneChip 6.0	Affymetrix	MAP04330337	doi:10.7303/syn3157325	Synapse	doi:10.7303/syn3157325	https://doi.org/10.7303/syn3157325	Imputation	doi:10.7303/syn3157329	Synapse	doi:10.7303/syn3157329	https://doi.org/10.7303/syn3157329	lymphocyte
4493359_lymphocyte	Genotype data	GeneChip 6.0	Affymetrix	MAP04493359	doi:10.7303/syn3157325	Synapse	doi:10.7303/syn3157325	https://doi.org/10.7303/syn3157325	Imputation	doi:10.7303/syn3157329	Synapse	doi:10.7303/syn3157329	https://doi.org/10.7303/syn3157329	lymphocyte
4767750_lymphocyte	Genotype data	GeneChip 6.0	Affymetrix	MAP04767750	doi:10.7303/syn3157325	Synapse	doi:10.7303/syn3157325	https://doi.org/10.7303/syn3157325	Imputation	doi:10.7303/syn3157329	Synapse	doi:10.7303/syn3157329	https://doi.org/10.7303/syn3157329	lymphocyte
4879843_lymphocyte	Genotype data	GeneChip 6.0	Affymetrix	MAP04879843	doi:10.7303/syn3157325	Synapse	doi:10.7303/syn3157325	https://doi.org/10.7303/syn3157325	Imputation	doi:10.7303/syn3157329	Synapse	doi:10.7303/syn3157329	https://doi.org/10.7303/syn3157329	lymphocyte
4947970_brain	Genotype data	GeneChip 6.0	Affymetrix	MAP04947970	doi:10.7303/syn3157325	Synapse	doi:10.7303/syn3157325	https://doi.org/10.7303/syn3157325	Imputation	doi:10.7303/syn3157329	Synapse	doi:10.7303/syn3157329	https://doi.org/10.7303/syn3157329	brain
4981936_lymphocyte	Genotype data	GeneChip 6.0	Affymetrix	MAP04981936	doi:10.7303/syn3157325	Synapse	doi:10.7303/syn3157325	https://doi.org/10.7303/syn3157325	Imputation	doi:10.7303/syn3157329	Synapse	doi:10.7303/syn3157329	https://doi.org/10.7303/syn3157329	lymphocyte
5001777_lymphocyte	Genotype data	GeneChip 6.0	Affymetrix	MAP05001777	doi:10.7303/syn3157325	Synapse	doi:10.7303/syn3157325	https://doi.org/10.7303/syn3157325	Imputation	doi:10.7303/syn3157329	Synapse	doi:10.7303/syn3157329	https://doi.org/10.7303/syn3157329	lymphocyte
5102083_lymphocyte	Genotype data	GeneChip 6.0	Affymetrix	MAP05102083	doi:10.7303/syn3157325	Synapse	doi:10.7303/syn3157325	https://doi.org/10.7303/syn3157325	Imputation	doi:10.7303/syn3157329	Synapse	doi:10.7303/syn3157329	https://doi.org/10.7303/syn3157329	lymphocyte
5218242_lymphocyte	Genotype data	GeneChip 6.0	Affymetrix	MAP05218242	doi:10.7303/syn3157325	Synapse	doi:10.7303/syn3157325	https://doi.org/10.7303/syn3157325	Imputation	doi:10.7303/syn3157329	Synapse	doi:10.7303/syn3157329	https://doi.org/10.7303/syn3157329	lymphocyte
5331374_lymphocyte	Genotype data	GeneChip 6.0	Affymetrix	MAP05331374	doi:10.7303/syn3157325	Synapse	doi:10.7303/syn3157325	https://doi.org/10.7303/syn3157325	Imputation	doi:10.7303/syn3157329	Synapse	doi:10.7303/syn3157329	https://doi.org/10.7303/syn3157329	lymphocyte
5375330_lymphocyte	Genotype data	GeneChip 6.0	Affymetrix	MAP05375330	doi:10.7303/syn3157325	Synapse	doi:10.7303/syn3157325	https://doi.org/10.7303/syn3157325	Imputation	doi:10.7303/syn3157329	Synapse	doi:10.7303/syn3157329	https://doi.org/10.7303/syn3157329	lymphocyte
5498462_lymphocyte	Genotype data	GeneChip 6.0	Affymetrix	MAP05498462	doi:10.7303/syn3157325	Synapse	doi:10.7303/syn3157325	https://doi.org/10.7303/syn3157325	Imputation	doi:10.7303/syn3157329	Synapse	doi:10.7303/syn3157329	https://doi.org/10.7303/syn3157329	lymphocyte
5522533_lymphocyte	Genotype data	GeneChip 6.0	Affymetrix	MAP05522533	doi:10.7303/syn3157325	Synapse	doi:10.7303/syn3157325	https://doi.org/10.7303/syn3157325	Imputation	doi:10.7303/syn3157329	Synapse	doi:10.7303/syn3157329	https://doi.org/10.7303/syn3157329	lymphocyte
5632732_lymphocyte	Genotype data	GeneChip 6.0	Affymetrix	MAP05632732	doi:10.7303/syn3157325	Synapse	doi:10.7303/syn3157325	https://doi.org/10.7303/syn3157325	Imputation	doi:10.7303/syn3157329	Synapse	doi:10.7303/syn3157329	https://doi.org/10.7303/syn3157329	lymphocyte
5689621_lymphocyte	Genotype data	GeneChip 6.0	Affymetrix	MAP05689621	doi:10.7303/syn3157325	Synapse	doi:10.7303/syn3157325	https://doi.org/10.7303/syn3157325	Imputation	doi:10.7303/syn3157329	Synapse	doi:10.7303/syn3157329	https://doi.org/10.7303/syn3157329	lymphocyte
5779736_lymphocyte	Genotype data	GeneChip 6.0	Affymetrix	MAP05779736	doi:10.7303/syn3157325	Synapse	doi:10.7303/syn3157325	https://doi.org/10.7303/syn3157325	Imputation	doi:10.7303/syn3157329	Synapse	doi:10.7303/syn3157329	https://doi.org/10.7303/syn3157329	lymphocyte
6073025_lymphocyte	Genotype data	GeneChip 6.0	Affymetrix	MAP06073025	doi:10.7303/syn3157325	Synapse	doi:10.7303/syn3157325	https://doi.org/10.7303/syn3157325	Imputation	doi:10.7303/syn3157329	Synapse	doi:10.7303/syn3157329	https://doi.org/10.7303/syn3157329	lymphocyte
6107196_brain	Genotype data	GeneChip 6.0	Affymetrix	MAP06107196	doi:10.7303/syn3157325	Synapse	doi:10.7303/syn3157325	https://doi.org/10.7303/syn3157325	Imputation	doi:10.7303/syn3157329	Synapse	doi:10.7303/syn3157329	https://doi.org/10.7303/syn3157329	brain
6272612_lymphocyte	Genotype data	GeneChip 6.0	Affymetrix	MAP06272612	doi:10.7303/syn3157325	Synapse	doi:10.7303/syn3157325	https://doi.org/10.7303/syn3157325	Imputation	doi:10.7303/syn3157329	Synapse	doi:10.7303/syn3157329	https://doi.org/10.7303/syn3157329	lymphocyte
6769734_lymphocyte	Genotype data	GeneChip 6.0	Affymetrix	MAP06769734	doi:10.7303/syn3157325	Synapse	doi:10.7303/syn3157325	https://doi.org/10.7303/syn3157325	Imputation	doi:10.7303/syn3157329	Synapse	doi:10.7303/syn3157329	https://doi.org/10.7303/syn3157329	lymphocyte
6804844_lymphocyte	Genotype data	GeneChip 6.0	Affymetrix	MAP06804844	doi:10.7303/syn3157325	Synapse	doi:10.7303/syn3157325	https://doi.org/10.7303/syn3157325	Imputation	doi:10.7303/syn3157329	Synapse	doi:10.7303/syn3157329	https://doi.org/10.7303/syn3157329	lymphocyte
6881437_lymphocyte	Genotype data	GeneChip 6.0	Affymetrix	MAP06881437	doi:10.7303/syn3157325	Synapse	doi:10.7303/syn3157325	https://doi.org/10.7303/syn3157325	Imputation	doi:10.7303/syn3157329	Synapse	doi:10.7303/syn3157329	https://doi.org/10.7303/syn3157329	lymphocyte
7117738_lymphocyte	Genotype data	GeneChip 6.0	Affymetrix	MAP07117738	doi:10.7303/syn3157325	Synapse	doi:10.7303/syn3157325	https://doi.org/10.7303/syn3157325	Imputation	doi:10.7303/syn3157329	Synapse	doi:10.7303/syn3157329	https://doi.org/10.7303/syn3157329	lymphocyte
7142937_lymphocyte	Genotype data	GeneChip 6.0	Affymetrix	MAP07142937	doi:10.7303/syn3157325	Synapse	doi:10.7303/syn3157325	https://doi.org/10.7303/syn3157325	Imputation	doi:10.7303/syn3157329	Synapse	doi:10.7303/syn3157329	https://doi.org/10.7303/syn3157329	lymphocyte
7253015_lymphocyte	Genotype data	GeneChip 6.0	Affymetrix	MAP07253015	doi:10.7303/syn3157325	Synapse	doi:10.7303/syn3157325	https://doi.org/10.7303/syn3157325	Imputation	doi:10.7303/syn3157329	Synapse	doi:10.7303/syn3157329	https://doi.org/10.7303/syn3157329	lymphocyte
7265221_lymphocyte	Genotype data	GeneChip 6.0	Affymetrix	MAP07265221	doi:10.7303/syn3157325	Synapse	doi:10.7303/syn3157325	https://doi.org/10.7303/syn3157325	Imputation	doi:10.7303/syn3157329	Synapse	doi:10.7303/syn3157329	https://doi.org/10.7303/syn3157329	lymphocyte
7311370_lymphocyte	Genotype data	GeneChip 6.0	Affymetrix	MAP07311370	doi:10.7303/syn3157325	Synapse	doi:10.7303/syn3157325	https://doi.org/10.7303/syn3157325	Imputation	doi:10.7303/syn3157329	Synapse	doi:10.7303/syn3157329	https://doi.org/10.7303/syn3157329	lymphocyte
7883803_lymphocyte	Genotype data	GeneChip 6.0	Affymetrix	MAP07883803	doi:10.7303/syn3157325	Synapse	doi:10.7303/syn3157325	https://doi.org/10.7303/syn3157325	Imputation	doi:10.7303/syn3157329	Synapse	doi:10.7303/syn3157329	https://doi.org/10.7303/syn3157329	lymphocyte
8109170_lymphocyte	Genotype data	GeneChip 6.0	Affymetrix	MAP08109170	doi:10.7303/syn3157325	Synapse	doi:10.7303/syn3157325	https://doi.org/10.7303/syn3157325	Imputation	doi:10.7303/syn3157329	Synapse	doi:10.7303/syn3157329	https://doi.org/10.7303/syn3157329	lymphocyte
8132197_lymphocyte	Genotype data	GeneChip 6.0	Affymetrix	MAP08132197	doi:10.7303/syn3157325	Synapse	doi:10.7303/syn3157325	https://doi.org/10.7303/syn3157325	Imputation	doi:10.7303/syn3157329	Synapse	doi:10.7303/syn3157329	https://doi.org/10.7303/syn3157329	lymphocyte
8337320_lymphocyte	Genotype data	GeneChip 6.0	Affymetrix	MAP08337320	doi:10.7303/syn3157325	Synapse	doi:10.7303/syn3157325	https://doi.org/10.7303/syn3157325	Imputation	doi:10.7303/syn3157329	Synapse	doi:10.7303/syn3157329	https://doi.org/10.7303/syn3157329	lymphocyte
8390339_lymphocyte	Genotype data	GeneChip 6.0	Affymetrix	MAP08390339	doi:10.7303/syn3157325	Synapse	doi:10.7303/syn3157325	https://doi.org/10.7303/syn3157325	Imputation	doi:10.7303/syn3157329	Synapse	doi:10.7303/syn3157329	https://doi.org/10.7303/syn3157329	lymphocyte
8536593_lymphocyte	Genotype data	GeneChip 6.0	Affymetrix	MAP08536593	doi:10.7303/syn3157325	Synapse	doi:10.7303/syn3157325	https://doi.org/10.7303/syn3157325	Imputation	doi:10.7303/syn3157329	Synapse	doi:10.7303/syn3157329	https://doi.org/10.7303/syn3157329	lymphocyte
8604620_lymphocyte	Genotype data	GeneChip 6.0	Affymetrix	MAP08604620	doi:10.7303/syn3157325	Synapse	doi:10.7303/syn3157325	https://doi.org/10.7303/syn3157325	Imputation	doi:10.7303/syn3157329	Synapse	doi:10.7303/syn3157329	https://doi.org/10.7303/syn3157329	lymphocyte
8637647_lymphocyte	Genotype data	GeneChip 6.0	Affymetrix	MAP08637647	doi:10.7303/syn3157325	Synapse	doi:10.7303/syn3157325	https://doi.org/10.7303/syn3157325	Imputation	doi:10.7303/syn3157329	Synapse	doi:10.7303/syn3157329	https://doi.org/10.7303/syn3157329	lymphocyte
8682642_lymphocyte	Genotype data	GeneChip 6.0	Affymetrix	MAP08682642	doi:10.7303/syn3157325	Synapse	doi:10.7303/syn3157325	https://doi.org/10.7303/syn3157325	Imputation	doi:10.7303/syn3157329	Synapse	doi:10.7303/syn3157329	https://doi.org/10.7303/syn3157329	lymphocyte
8891975_lymphocyte	Genotype data	GeneChip 6.0	Affymetrix	MAP08891975	doi:10.7303/syn3157325	Synapse	doi:10.7303/syn3157325	https://doi.org/10.7303/syn3157325	Imputation	doi:10.7303/syn3157329	Synapse	doi:10.7303/syn3157329	https://doi.org/10.7303/syn3157329	lymphocyte
9032080_brain	Genotype data	GeneChip 6.0	Affymetrix	MAP09032080	doi:10.7303/syn3157325	Synapse	doi:10.7303/syn3157325	https://doi.org/10.7303/syn3157325	Imputation	doi:10.7303/syn3157329	Synapse	doi:10.7303/syn3157329	https://doi.org/10.7303/syn3157329	brain
9391376_lymphocyte	Genotype data	GeneChip 6.0	Affymetrix	MAP09391376	doi:10.7303/syn3157325	Synapse	doi:10.7303/syn3157325	https://doi.org/10.7303/syn3157325	Imputation	doi:10.7303/syn3157329	Synapse	doi:10.7303/syn3157329	https://doi.org/10.7303/syn3157329	lymphocyte
9508427_lymphocyte	Genotype data	GeneChip 6.0	Affymetrix	MAP09508427	doi:10.7303/syn3157325	Synapse	doi:10.7303/syn3157325	https://doi.org/10.7303/syn3157325	Imputation	doi:10.7303/syn3157329	Synapse	doi:10.7303/syn3157329	https://doi.org/10.7303/syn3157329	lymphocyte
9650662_lymphocyte	Genotype data	GeneChip 6.0	Affymetrix	MAP09650662	doi:10.7303/syn3157325	Synapse	doi:10.7303/syn3157325	https://doi.org/10.7303/syn3157325	Imputation	doi:10.7303/syn3157329	Synapse	doi:10.7303/syn3157329	https://doi.org/10.7303/syn3157329	lymphocyte
9841821_lymphocyte	Genotype data	GeneChip 6.0	Affymetrix	MAP09841821	doi:10.7303/syn3157325	Synapse	doi:10.7303/syn3157325	https://doi.org/10.7303/syn3157325	Imputation	doi:10.7303/syn3157329	Synapse	doi:10.7303/syn3157329	https://doi.org/10.7303/syn3157329	lymphocyte
9986931_lymphocyte	Genotype data	GeneChip 6.0	Affymetrix	MAP09986931	doi:10.7303/syn3157325	Synapse	doi:10.7303/syn3157325	https://doi.org/10.7303/syn3157325	Imputation	doi:10.7303/syn3157329	Synapse	doi:10.7303/syn3157329	https://doi.org/10.7303/syn3157329	lymphocyte
10093562_lymphocyte	Genotype data	GeneChip 6.0	Affymetrix	MAP10093562	doi:10.7303/syn3157325	Synapse	doi:10.7303/syn3157325	https://doi.org/10.7303/syn3157325	Imputation	doi:10.7303/syn3157329	Synapse	doi:10.7303/syn3157329	https://doi.org/10.7303/syn3157329	lymphocyte
12317427_lymphocyte	Genotype data	GeneChip 6.0	Affymetrix	MAP12317427	doi:10.7303/syn3157325	Synapse	doi:10.7303/syn3157325	https://doi.org/10.7303/syn3157325	Imputation	doi:10.7303/syn3157329	Synapse	doi:10.7303/syn3157329	https://doi.org/10.7303/syn3157329	lymphocyte
12365619_lymphocyte	Genotype data	GeneChip 6.0	Affymetrix	MAP12365619	doi:10.7303/syn3157325	Synapse	doi:10.7303/syn3157325	https://doi.org/10.7303/syn3157325	Imputation	doi:10.7303/syn3157329	Synapse	doi:10.7303/syn3157329	https://doi.org/10.7303/syn3157329	lymphocyte
12788806_lymphocyte	Genotype data	GeneChip 6.0	Affymetrix	MAP12788806	doi:10.7303/syn3157325	Synapse	doi:10.7303/syn3157325	https://doi.org/10.7303/syn3157325	Imputation	doi:10.7303/syn3157329	Synapse	doi:10.7303/syn3157329	https://doi.org/10.7303/syn3157329	lymphocyte
12799845_lymphocyte	Genotype data	GeneChip 6.0	Affymetrix	MAP12799845	doi:10.7303/syn3157325	Synapse	doi:10.7303/syn3157325	https://doi.org/10.7303/syn3157325	Imputation	doi:10.7303/syn3157329	Synapse	doi:10.7303/syn3157329	https://doi.org/10.7303/syn3157329	lymphocyte
13346850_lymphocyte	Genotype data	GeneChip 6.0	Affymetrix	MAP13346850	doi:10.7303/syn3157325	Synapse	doi:10.7303/syn3157325	https://doi.org/10.7303/syn3157325	Imputation	doi:10.7303/syn3157329	Synapse	doi:10.7303/syn3157329	https://doi.org/10.7303/syn3157329	lymphocyte
13380780_lymphocyte	Genotype data	GeneChip 6.0	Affymetrix	MAP13380780	doi:10.7303/syn3157325	Synapse	doi:10.7303/syn3157325	https://doi.org/10.7303/syn3157325	Imputation	doi:10.7303/syn3157329	Synapse	doi:10.7303/syn3157329	https://doi.org/10.7303/syn3157329	lymphocyte
13447030_lymphocyte	Genotype data	GeneChip 6.0	Affymetrix	MAP13447030	doi:10.7303/syn3157325	Synapse	doi:10.7303/syn3157325	https://doi.org/10.7303/syn3157325	Imputation	doi:10.7303/syn3157329	Synapse	doi:10.7303/syn3157329	https://doi.org/10.7303/syn3157329	lymphocyte
13464351_lymphocyte	Genotype data	GeneChip 6.0	Affymetrix	MAP13464351	doi:10.7303/syn3157325	Synapse	doi:10.7303/syn3157325	https://doi.org/10.7303/syn3157325	Imputation	doi:10.7303/syn3157329	Synapse	doi:10.7303/syn3157329	https://doi.org/10.7303/syn3157329	lymphocyte
13485298_lymphocyte	Genotype data	GeneChip 6.0	Affymetrix	MAP13485298	doi:10.7303/syn3157325	Synapse	doi:10.7303/syn3157325	https://doi.org/10.7303/syn3157325	Imputation	doi:10.7303/syn3157329	Synapse	doi:10.7303/syn3157329	https://doi.org/10.7303/syn3157329	lymphocyte
13666711_lymphocyte	Genotype data	GeneChip 6.0	Affymetrix	MAP13666711	doi:10.7303/syn3157325	Synapse	doi:10.7303/syn3157325	https://doi.org/10.7303/syn3157325	Imputation	doi:10.7303/syn3157329	Synapse	doi:10.7303/syn3157329	https://doi.org/10.7303/syn3157329	lymphocyte
13747771_lymphocyte	Genotype data	GeneChip 6.0	Affymetrix	MAP13747771	doi:10.7303/syn3157325	Synapse	doi:10.7303/syn3157325	https://doi.org/10.7303/syn3157325	Imputation	doi:10.7303/syn3157329	Synapse	doi:10.7303/syn3157329	https://doi.org/10.7303/syn3157329	lymphocyte
14074375_lymphocyte	Genotype data	GeneChip 6.0	Affymetrix	MAP14074375	doi:10.7303/syn3157325	Synapse	doi:10.7303/syn3157325	https://doi.org/10.7303/syn3157325	Imputation	doi:10.7303/syn3157329	Synapse	doi:10.7303/syn3157329	https://doi.org/10.7303/syn3157329	lymphocyte
14184286_lymphocyte	Genotype data	GeneChip 6.0	Affymetrix	MAP14184286	doi:10.7303/syn3157325	Synapse	doi:10.7303/syn3157325	https://doi.org/10.7303/syn3157325	Imputation	doi:10.7303/syn3157329	Synapse	doi:10.7303/syn3157329	https://doi.org/10.7303/syn3157329	lymphocyte
14397423_lymphocyte	Genotype data	GeneChip 6.0	Affymetrix	MAP14397423	doi:10.7303/syn3157325	Synapse	doi:10.7303/syn3157325	https://doi.org/10.7303/syn3157325	Imputation	doi:10.7303/syn3157329	Synapse	doi:10.7303/syn3157329	https://doi.org/10.7303/syn3157329	lymphocyte
14452889_lymphocyte	Genotype data	GeneChip 6.0	Affymetrix	MAP14452889	doi:10.7303/syn3157325	Synapse	doi:10.7303/syn3157325	https://doi.org/10.7303/syn3157325	Imputation	doi:10.7303/syn3157329	Synapse	doi:10.7303/syn3157329	https://doi.org/10.7303/syn3157329	lymphocyte
14498577_lymphocyte	Genotype data	GeneChip 6.0	Affymetrix	MAP14498577	doi:10.7303/syn3157325	Synapse	doi:10.7303/syn3157325	https://doi.org/10.7303/syn3157325	Imputation	doi:10.7303/syn3157329	Synapse	doi:10.7303/syn3157329	https://doi.org/10.7303/syn3157329	lymphocyte
14696573_lymphocyte	Genotype data	GeneChip 6.0	Affymetrix	MAP14696573	doi:10.7303/syn3157325	Synapse	doi:10.7303/syn3157325	https://doi.org/10.7303/syn3157325	Imputation	doi:10.7303/syn3157329	Synapse	doi:10.7303/syn3157329	https://doi.org/10.7303/syn3157329	lymphocyte
14726154_lymphocyte	Genotype data	GeneChip 6.0	Affymetrix	MAP14726154	doi:10.7303/syn3157325	Synapse	doi:10.7303/syn3157325	https://doi.org/10.7303/syn3157325	Imputation	doi:10.7303/syn3157329	Synapse	doi:10.7303/syn3157329	https://doi.org/10.7303/syn3157329	lymphocyte
15218541_brain	Genotype data	GeneChip 6.0	Affymetrix	MAP15218541	doi:10.7303/syn3157325	Synapse	doi:10.7303/syn3157325	https://doi.org/10.7303/syn3157325	Imputation	doi:10.7303/syn3157329	Synapse	doi:10.7303/syn3157329	https://doi.org/10.7303/syn3157329	brain
15286377_lymphocyte	Genotype data	GeneChip 6.0	Affymetrix	MAP15286377	doi:10.7303/syn3157325	Synapse	doi:10.7303/syn3157325	https://doi.org/10.7303/syn3157325	Imputation	doi:10.7303/syn3157329	Synapse	doi:10.7303/syn3157329	https://doi.org/10.7303/syn3157329	lymphocyte
15302308_lymphocyte	Genotype data	GeneChip 6.0	Affymetrix	MAP15302308	doi:10.7303/syn3157325	Synapse	doi:10.7303/syn3157325	https://doi.org/10.7303/syn3157325	Imputation	doi:10.7303/syn3157329	Synapse	doi:10.7303/syn3157329	https://doi.org/10.7303/syn3157329	lymphocyte
15373321_lymphocyte	Genotype data	GeneChip 6.0	Affymetrix	MAP15373321	doi:10.7303/syn3157325	Synapse	doi:10.7303/syn3157325	https://doi.org/10.7303/syn3157325	Imputation	doi:10.7303/syn3157329	Synapse	doi:10.7303/syn3157329	https://doi.org/10.7303/syn3157329	lymphocyte
15376482_lymphocyte	Genotype data	GeneChip 6.0	Affymetrix	MAP15376482	doi:10.7303/syn3157325	Synapse	doi:10.7303/syn3157325	https://doi.org/10.7303/syn3157325	Imputation	doi:10.7303/syn3157329	Synapse	doi:10.7303/syn3157329	https://doi.org/10.7303/syn3157329	lymphocyte
15387421_lymphocyte	Genotype data	GeneChip 6.0	Affymetrix	MAP15387421	doi:10.7303/syn3157325	Synapse	doi:10.7303/syn3157325	https://doi.org/10.7303/syn3157325	Imputation	doi:10.7303/syn3157329	Synapse	doi:10.7303/syn3157329	https://doi.org/10.7303/syn3157329	lymphocyte
15690969_lymphocyte	Genotype data	GeneChip 6.0	Affymetrix	MAP15690969	doi:10.7303/syn3157325	Synapse	doi:10.7303/syn3157325	https://doi.org/10.7303/syn3157325	Imputation	doi:10.7303/syn3157329	Synapse	doi:10.7303/syn3157329	https://doi.org/10.7303/syn3157329	lymphocyte
16322424_lymphocyte	Genotype data	GeneChip 6.0	Affymetrix	MAP16322424	doi:10.7303/syn3157325	Synapse	doi:10.7303/syn3157325	https://doi.org/10.7303/syn3157325	Imputation	doi:10.7303/syn3157329	Synapse	doi:10.7303/syn3157329	https://doi.org/10.7303/syn3157329	lymphocyte
16446147_lymphocyte	Genotype data	GeneChip 6.0	Affymetrix	MAP16446147	doi:10.7303/syn3157325	Synapse	doi:10.7303/syn3157325	https://doi.org/10.7303/syn3157325	Imputation	doi:10.7303/syn3157329	Synapse	doi:10.7303/syn3157329	https://doi.org/10.7303/syn3157329	lymphocyte
16513683_lymphocyte	Genotype data	GeneChip 6.0	Affymetrix	MAP16513683	doi:10.7303/syn3157325	Synapse	doi:10.7303/syn3157325	https://doi.org/10.7303/syn3157325	Imputation	doi:10.7303/syn3157329	Synapse	doi:10.7303/syn3157329	https://doi.org/10.7303/syn3157329	lymphocyte
17219510_brain	Genotype data	GeneChip 6.0	Affymetrix	MAP17219510	doi:10.7303/syn3157325	Synapse	doi:10.7303/syn3157325	https://doi.org/10.7303/syn3157325	Imputation	doi:10.7303/syn3157329	Synapse	doi:10.7303/syn3157329	https://doi.org/10.7303/syn3157329	brain
17233356_lymphocyte	Genotype data	GeneChip 6.0	Affymetrix	MAP17233356	doi:10.7303/syn3157325	Synapse	doi:10.7303/syn3157325	https://doi.org/10.7303/syn3157325	Imputation	doi:10.7303/syn3157329	Synapse	doi:10.7303/syn3157329	https://doi.org/10.7303/syn3157329	lymphocyte
17255334_lymphocyte	Genotype data	GeneChip 6.0	Affymetrix	MAP17255334	doi:10.7303/syn3157325	Synapse	doi:10.7303/syn3157325	https://doi.org/10.7303/syn3157325	Imputation	doi:10.7303/syn3157329	Synapse	doi:10.7303/syn3157329	https://doi.org/10.7303/syn3157329	lymphocyte
17260313_lymphocyte	Genotype data	GeneChip 6.0	Affymetrix	MAP17260313	doi:10.7303/syn3157325	Synapse	doi:10.7303/syn3157325	https://doi.org/10.7303/syn3157325	Imputation	doi:10.7303/syn3157329	Synapse	doi:10.7303/syn3157329	https://doi.org/10.7303/syn3157329	lymphocyte
17345449_lymphocyte	Genotype data	GeneChip 6.0	Affymetrix	MAP17345449	doi:10.7303/syn3157325	Synapse	doi:10.7303/syn3157325	https://doi.org/10.7303/syn3157325	Imputation	doi:10.7303/syn3157329	Synapse	doi:10.7303/syn3157329	https://doi.org/10.7303/syn3157329	lymphocyte
17413576_lymphocyte	Genotype data	GeneChip 6.0	Affymetrix	MAP17413576	doi:10.7303/syn3157325	Synapse	doi:10.7303/syn3157325	https://doi.org/10.7303/syn3157325	Imputation	doi:10.7303/syn3157329	Synapse	doi:10.7303/syn3157329	https://doi.org/10.7303/syn3157329	lymphocyte
17615774_lymphocyte	Genotype data	GeneChip 6.0	Affymetrix	MAP17615774	doi:10.7303/syn3157325	Synapse	doi:10.7303/syn3157325	https://doi.org/10.7303/syn3157325	Imputation	doi:10.7303/syn3157329	Synapse	doi:10.7303/syn3157329	https://doi.org/10.7303/syn3157329	lymphocyte
17705889_lymphocyte	Genotype data	GeneChip 6.0	Affymetrix	MAP17705889	doi:10.7303/syn3157325	Synapse	doi:10.7303/syn3157325	https://doi.org/10.7303/syn3157325	Imputation	doi:10.7303/syn3157329	Synapse	doi:10.7303/syn3157329	https://doi.org/10.7303/syn3157329	lymphocyte
17827744_lymphocyte	Genotype data	GeneChip 6.0	Affymetrix	MAP17827744	doi:10.7303/syn3157325	Synapse	doi:10.7303/syn3157325	https://doi.org/10.7303/syn3157325	Imputation	doi:10.7303/syn3157329	Synapse	doi:10.7303/syn3157329	https://doi.org/10.7303/syn3157329	lymphocyte
17929065_lymphocyte	Genotype data	GeneChip 6.0	Affymetrix	MAP17929065	doi:10.7303/syn3157325	Synapse	doi:10.7303/syn3157325	https://doi.org/10.7303/syn3157325	Imputation	doi:10.7303/syn3157329	Synapse	doi:10.7303/syn3157329	https://doi.org/10.7303/syn3157329	lymphocyte
17974060_lymphocyte	Genotype data	GeneChip 6.0	Affymetrix	MAP17974060	doi:10.7303/syn3157325	Synapse	doi:10.7303/syn3157325	https://doi.org/10.7303/syn3157325	Imputation	doi:10.7303/syn3157329	Synapse	doi:10.7303/syn3157329	https://doi.org/10.7303/syn3157329	lymphocyte
18112988_lymphocyte	Genotype data	GeneChip 6.0	Affymetrix	MAP18112988	doi:10.7303/syn3157325	Synapse	doi:10.7303/syn3157325	https://doi.org/10.7303/syn3157325	Imputation	doi:10.7303/syn3157329	Synapse	doi:10.7303/syn3157329	https://doi.org/10.7303/syn3157329	lymphocyte
18301541_lymphocyte	Genotype data	GeneChip 6.0	Affymetrix	MAP18301541	doi:10.7303/syn3157325	Synapse	doi:10.7303/syn3157325	https://doi.org/10.7303/syn3157325	Imputation	doi:10.7303/syn3157329	Synapse	doi:10.7303/syn3157329	https://doi.org/10.7303/syn3157329	lymphocyte
18455382_lymphocyte	Genotype data	GeneChip 6.0	Affymetrix	MAP18455382	doi:10.7303/syn3157325	Synapse	doi:10.7303/syn3157325	https://doi.org/10.7303/syn3157325	Imputation	doi:10.7303/syn3157329	Synapse	doi:10.7303/syn3157329	https://doi.org/10.7303/syn3157329	lymphocyte
18611216_lymphocyte	Genotype data	GeneChip 6.0	Affymetrix	MAP18611216	doi:10.7303/syn3157325	Synapse	doi:10.7303/syn3157325	https://doi.org/10.7303/syn3157325	Imputation	doi:10.7303/syn3157329	Synapse	doi:10.7303/syn3157329	https://doi.org/10.7303/syn3157329	lymphocyte
18740882_lymphocyte	Genotype data	GeneChip 6.0	Affymetrix	MAP18740882	doi:10.7303/syn3157325	Synapse	doi:10.7303/syn3157325	https://doi.org/10.7303/syn3157325	Imputation	doi:10.7303/syn3157329	Synapse	doi:10.7303/syn3157329	https://doi.org/10.7303/syn3157329	lymphocyte
18920002_lymphocyte	Genotype data	GeneChip 6.0	Affymetrix	MAP18920002	doi:10.7303/syn3157325	Synapse	doi:10.7303/syn3157325	https://doi.org/10.7303/syn3157325	Imputation	doi:10.7303/syn3157329	Synapse	doi:10.7303/syn3157329	https://doi.org/10.7303/syn3157329	lymphocyte
18942080_lymphocyte	Genotype data	GeneChip 6.0	Affymetrix	MAP18942080	doi:10.7303/syn3157325	Synapse	doi:10.7303/syn3157325	https://doi.org/10.7303/syn3157325	Imputation	doi:10.7303/syn3157329	Synapse	doi:10.7303/syn3157329	https://doi.org/10.7303/syn3157329	lymphocyte
19325445_lymphocyte	Genotype data	GeneChip 6.0	Affymetrix	MAP19325445	doi:10.7303/syn3157325	Synapse	doi:10.7303/syn3157325	https://doi.org/10.7303/syn3157325	Imputation	doi:10.7303/syn3157329	Synapse	doi:10.7303/syn3157329	https://doi.org/10.7303/syn3157329	lymphocyte
19429100_lymphocyte	Genotype data	GeneChip 6.0	Affymetrix	MAP19429100	doi:10.7303/syn3157325	Synapse	doi:10.7303/syn3157325	https://doi.org/10.7303/syn3157325	Imputation	doi:10.7303/syn3157329	Synapse	doi:10.7303/syn3157329	https://doi.org/10.7303/syn3157329	lymphocyte
19460005_lymphocyte	Genotype data	GeneChip 6.0	Affymetrix	MAP19460005	doi:10.7303/syn3157325	Synapse	doi:10.7303/syn3157325	https://doi.org/10.7303/syn3157325	Imputation	doi:10.7303/syn3157329	Synapse	doi:10.7303/syn3157329	https://doi.org/10.7303/syn3157329	lymphocyte
19721447_lymphocyte	Genotype data	GeneChip 6.0	Affymetrix	MAP19721447	doi:10.7303/syn3157325	Synapse	doi:10.7303/syn3157325	https://doi.org/10.7303/syn3157325	Imputation	doi:10.7303/syn3157329	Synapse	doi:10.7303/syn3157329	https://doi.org/10.7303/syn3157329	lymphocyte
19785885_lymphocyte	Genotype data	GeneChip 6.0	Affymetrix	MAP19785885	doi:10.7303/syn3157325	Synapse	doi:10.7303/syn3157325	https://doi.org/10.7303/syn3157325	Imputation	doi:10.7303/syn3157329	Synapse	doi:10.7303/syn3157329	https://doi.org/10.7303/syn3157329	lymphocyte
21362537_lymphocyte	Genotype data	GeneChip 6.0	Affymetrix	MAP21362537	doi:10.7303/syn3157325	Synapse	doi:10.7303/syn3157325	https://doi.org/10.7303/syn3157325	Imputation	doi:10.7303/syn3157329	Synapse	doi:10.7303/syn3157329	https://doi.org/10.7303/syn3157329	lymphocyte
22408684_lymphocyte	Genotype data	GeneChip 6.0	Affymetrix	MAP22408684	doi:10.7303/syn3157325	Synapse	doi:10.7303/syn3157325	https://doi.org/10.7303/syn3157325	Imputation	doi:10.7303/syn3157329	Synapse	doi:10.7303/syn3157329	https://doi.org/10.7303/syn3157329	lymphocyte
22486606_lymphocyte	Genotype data	GeneChip 6.0	Affymetrix	MAP22486606	doi:10.7303/syn3157325	Synapse	doi:10.7303/syn3157325	https://doi.org/10.7303/syn3157325	Imputation	doi:10.7303/syn3157329	Synapse	doi:10.7303/syn3157329	https://doi.org/10.7303/syn3157329	lymphocyte
22644848_lymphocyte	Genotype data	GeneChip 6.0	Affymetrix	MAP22644848	doi:10.7303/syn3157325	Synapse	doi:10.7303/syn3157325	https://doi.org/10.7303/syn3157325	Imputation	doi:10.7303/syn3157329	Synapse	doi:10.7303/syn3157329	https://doi.org/10.7303/syn3157329	lymphocyte
22776575_lymphocyte	Genotype data	GeneChip 6.0	Affymetrix	MAP22776575	doi:10.7303/syn3157325	Synapse	doi:10.7303/syn3157325	https://doi.org/10.7303/syn3157325	Imputation	doi:10.7303/syn3157329	Synapse	doi:10.7303/syn3157329	https://doi.org/10.7303/syn3157329	lymphocyte
22813029_brain	Genotype data	GeneChip 6.0	Affymetrix	MAP22813029	doi:10.7303/syn3157325	Synapse	doi:10.7303/syn3157325	https://doi.org/10.7303/syn3157325	Imputation	doi:10.7303/syn3157329	Synapse	doi:10.7303/syn3157329	https://doi.org/10.7303/syn3157329	brain
22865387_lymphocyte	Genotype data	GeneChip 6.0	Affymetrix	MAP22865387	doi:10.7303/syn3157325	Synapse	doi:10.7303/syn3157325	https://doi.org/10.7303/syn3157325	Imputation	doi:10.7303/syn3157329	Synapse	doi:10.7303/syn3157329	https://doi.org/10.7303/syn3157329	lymphocyte
22868024_brain	Genotype data	GeneChip 6.0	Affymetrix	MAP22868024	doi:10.7303/syn3157325	Synapse	doi:10.7303/syn3157325	https://doi.org/10.7303/syn3157325	Imputation	doi:10.7303/syn3157329	Synapse	doi:10.7303/syn3157329	https://doi.org/10.7303/syn3157329	brain
23004922_lymphocyte	Genotype data	GeneChip 6.0	Affymetrix	MAP23004922	doi:10.7303/syn3157325	Synapse	doi:10.7303/syn3157325	https://doi.org/10.7303/syn3157325	Imputation	doi:10.7303/syn3157329	Synapse	doi:10.7303/syn3157329	https://doi.org/10.7303/syn3157329	lymphocyte
23601829_lymphocyte	Genotype data	GeneChip 6.0	Affymetrix	MAP23601829	doi:10.7303/syn3157325	Synapse	doi:10.7303/syn3157325	https://doi.org/10.7303/syn3157325	Imputation	doi:10.7303/syn3157329	Synapse	doi:10.7303/syn3157329	https://doi.org/10.7303/syn3157329	lymphocyte
23634846_lymphocyte	Genotype data	GeneChip 6.0	Affymetrix	MAP23634846	doi:10.7303/syn3157325	Synapse	doi:10.7303/syn3157325	https://doi.org/10.7303/syn3157325	Imputation	doi:10.7303/syn3157329	Synapse	doi:10.7303/syn3157329	https://doi.org/10.7303/syn3157329	lymphocyte
23690880_brain	Genotype data	GeneChip 6.0	Affymetrix	MAP23690880	doi:10.7303/syn3157325	Synapse	doi:10.7303/syn3157325	https://doi.org/10.7303/syn3157325	Imputation	doi:10.7303/syn3157329	Synapse	doi:10.7303/syn3157329	https://doi.org/10.7303/syn3157329	brain
23791808_lymphocyte	Genotype data	GeneChip 6.0	Affymetrix	MAP23791808	doi:10.7303/syn3157325	Synapse	doi:10.7303/syn3157325	https://doi.org/10.7303/syn3157325	Imputation	doi:10.7303/syn3157329	Synapse	doi:10.7303/syn3157329	https://doi.org/10.7303/syn3157329	lymphocyte
23825005_lymphocyte	Genotype data	GeneChip 6.0	Affymetrix	MAP23825005	doi:10.7303/syn3157325	Synapse	doi:10.7303/syn3157325	https://doi.org/10.7303/syn3157325	Imputation	doi:10.7303/syn3157329	Synapse	doi:10.7303/syn3157329	https://doi.org/10.7303/syn3157329	lymphocyte
23870000_brain	Genotype data	GeneChip 6.0	Affymetrix	MAP23870000	doi:10.7303/syn3157325	Synapse	doi:10.7303/syn3157325	https://doi.org/10.7303/syn3157325	Imputation	doi:10.7303/syn3157329	Synapse	doi:10.7303/syn3157329	https://doi.org/10.7303/syn3157329	brain
23892088_lymphocyte	Genotype data	GeneChip 6.0	Affymetrix	MAP23892088	doi:10.7303/syn3157325	Synapse	doi:10.7303/syn3157325	https://doi.org/10.7303/syn3157325	Imputation	doi:10.7303/syn3157329	Synapse	doi:10.7303/syn3157329	https://doi.org/10.7303/syn3157329	lymphocyte
23993132_lymphocyte	Genotype data	GeneChip 6.0	Affymetrix	MAP23993132	doi:10.7303/syn3157325	Synapse	doi:10.7303/syn3157325	https://doi.org/10.7303/syn3157325	Imputation	doi:10.7303/syn3157329	Synapse	doi:10.7303/syn3157329	https://doi.org/10.7303/syn3157329	lymphocyte
24039289_brain	Genotype data	GeneChip 6.0	Affymetrix	MAP24039289	doi:10.7303/syn3157325	Synapse	doi:10.7303/syn3157325	https://doi.org/10.7303/syn3157325	Imputation	doi:10.7303/syn3157329	Synapse	doi:10.7303/syn3157329	https://doi.org/10.7303/syn3157329	brain
24073245_lymphocyte	Genotype data	GeneChip 6.0	Affymetrix	MAP24073245	doi:10.7303/syn3157325	Synapse	doi:10.7303/syn3157325	https://doi.org/10.7303/syn3157325	Imputation	doi:10.7303/syn3157329	Synapse	doi:10.7303/syn3157329	https://doi.org/10.7303/syn3157329	lymphocyte
24141372_lymphocyte	Genotype data	GeneChip 6.0	Affymetrix	MAP24141372	doi:10.7303/syn3157325	Synapse	doi:10.7303/syn3157325	https://doi.org/10.7303/syn3157325	Imputation	doi:10.7303/syn3157329	Synapse	doi:10.7303/syn3157329	https://doi.org/10.7303/syn3157329	lymphocyte
24219409_lymphocyte	Genotype data	GeneChip 6.0	Affymetrix	MAP24219409	doi:10.7303/syn3157325	Synapse	doi:10.7303/syn3157325	https://doi.org/10.7303/syn3157325	Imputation	doi:10.7303/syn3157329	Synapse	doi:10.7303/syn3157329	https://doi.org/10.7303/syn3157329	lymphocyte
24310553_brain	Genotype data	GeneChip 6.0	Affymetrix	MAP24310553	doi:10.7303/syn3157325	Synapse	doi:10.7303/syn3157325	https://doi.org/10.7303/syn3157325	Imputation	doi:10.7303/syn3157329	Synapse	doi:10.7303/syn3157329	https://doi.org/10.7303/syn3157329	brain
24644776_lymphocyte	Genotype data	GeneChip 6.0	Affymetrix	MAP24644776	doi:10.7303/syn3157325	Synapse	doi:10.7303/syn3157325	https://doi.org/10.7303/syn3157325	Imputation	doi:10.7303/syn3157329	Synapse	doi:10.7303/syn3157329	https://doi.org/10.7303/syn3157329	lymphocyte
24680888_lymphocyte	Genotype data	GeneChip 6.0	Affymetrix	MAP24680888	doi:10.7303/syn3157325	Synapse	doi:10.7303/syn3157325	https://doi.org/10.7303/syn3157325	Imputation	doi:10.7303/syn3157329	Synapse	doi:10.7303/syn3157329	https://doi.org/10.7303/syn3157329	lymphocyte
24747976_lymphocyte	Genotype data	GeneChip 6.0	Affymetrix	MAP24747976	doi:10.7303/syn3157325	Synapse	doi:10.7303/syn3157325	https://doi.org/10.7303/syn3157325	Imputation	doi:10.7303/syn3157329	Synapse	doi:10.7303/syn3157329	https://doi.org/10.7303/syn3157329	lymphocyte
24951704_lymphocyte	Genotype data	GeneChip 6.0	Affymetrix	MAP24951704	doi:10.7303/syn3157325	Synapse	doi:10.7303/syn3157325	https://doi.org/10.7303/syn3157325	Imputation	doi:10.7303/syn3157329	Synapse	doi:10.7303/syn3157329	https://doi.org/10.7303/syn3157329	lymphocyte
25300551_brain	Genotype data	GeneChip 6.0	Affymetrix	MAP25300551	doi:10.7303/syn3157325	Synapse	doi:10.7303/syn3157325	https://doi.org/10.7303/syn3157325	Imputation	doi:10.7303/syn3157329	Synapse	doi:10.7303/syn3157329	https://doi.org/10.7303/syn3157329	brain
25423683_lymphocyte	Genotype data	GeneChip 6.0	Affymetrix	MAP25423683	doi:10.7303/syn3157325	Synapse	doi:10.7303/syn3157325	https://doi.org/10.7303/syn3157325	Imputation	doi:10.7303/syn3157329	Synapse	doi:10.7303/syn3157329	https://doi.org/10.7303/syn3157329	lymphocyte
25580771_lymphocyte	Genotype data	GeneChip 6.0	Affymetrix	MAP25580771	doi:10.7303/syn3157325	Synapse	doi:10.7303/syn3157325	https://doi.org/10.7303/syn3157325	Imputation	doi:10.7303/syn3157329	Synapse	doi:10.7303/syn3157329	https://doi.org/10.7303/syn3157329	lymphocyte
25837301_lymphocyte	Genotype data	GeneChip 6.0	Affymetrix	MAP25837301	doi:10.7303/syn3157325	Synapse	doi:10.7303/syn3157325	https://doi.org/10.7303/syn3157325	Imputation	doi:10.7303/syn3157329	Synapse	doi:10.7303/syn3157329	https://doi.org/10.7303/syn3157329	lymphocyte
25939172_lymphocyte	Genotype data	GeneChip 6.0	Affymetrix	MAP25939172	doi:10.7303/syn3157325	Synapse	doi:10.7303/syn3157325	https://doi.org/10.7303/syn3157325	Imputation	doi:10.7303/syn3157329	Synapse	doi:10.7303/syn3157329	https://doi.org/10.7303/syn3157329	lymphocyte
25974431_lymphocyte	Genotype data	GeneChip 6.0	Affymetrix	MAP25974431	doi:10.7303/syn3157325	Synapse	doi:10.7303/syn3157325	https://doi.org/10.7303/syn3157325	Imputation	doi:10.7303/syn3157329	Synapse	doi:10.7303/syn3157329	https://doi.org/10.7303/syn3157329	lymphocyte
26498416_lymphocyte	Genotype data	GeneChip 6.0	Affymetrix	MAP26498416	doi:10.7303/syn3157325	Synapse	doi:10.7303/syn3157325	https://doi.org/10.7303/syn3157325	Imputation	doi:10.7303/syn3157329	Synapse	doi:10.7303/syn3157329	https://doi.org/10.7303/syn3157329	lymphocyte
26569730_lymphocyte	Genotype data	GeneChip 6.0	Affymetrix	MAP26569730	doi:10.7303/syn3157325	Synapse	doi:10.7303/syn3157325	https://doi.org/10.7303/syn3157325	Imputation	doi:10.7303/syn3157329	Synapse	doi:10.7303/syn3157329	https://doi.org/10.7303/syn3157329	lymphocyte
26631069_lymphocyte	Genotype data	GeneChip 6.0	Affymetrix	MAP26631069	doi:10.7303/syn3157325	Synapse	doi:10.7303/syn3157325	https://doi.org/10.7303/syn3157325	Imputation	doi:10.7303/syn3157329	Synapse	doi:10.7303/syn3157329	https://doi.org/10.7303/syn3157329	lymphocyte
26637867_lymphocyte	Genotype data	GeneChip 6.0	Affymetrix	MAP26637867	doi:10.7303/syn3157325	Synapse	doi:10.7303/syn3157325	https://doi.org/10.7303/syn3157325	Imputation	doi:10.7303/syn3157329	Synapse	doi:10.7303/syn3157329	https://doi.org/10.7303/syn3157329	lymphocyte
26671823_lymphocyte	Genotype data	GeneChip 6.0	Affymetrix	MAP26671823	doi:10.7303/syn3157325	Synapse	doi:10.7303/syn3157325	https://doi.org/10.7303/syn3157325	Imputation	doi:10.7303/syn3157329	Synapse	doi:10.7303/syn3157329	https://doi.org/10.7303/syn3157329	lymphocyte
26929170_lymphocyte	Genotype data	GeneChip 6.0	Affymetrix	MAP26929170	doi:10.7303/syn3157325	Synapse	doi:10.7303/syn3157325	https://doi.org/10.7303/syn3157325	Imputation	doi:10.7303/syn3157329	Synapse	doi:10.7303/syn3157329	https://doi.org/10.7303/syn3157329	lymphocyte
26938063_lymphocyte	Genotype data	GeneChip 6.0	Affymetrix	MAP26938063	doi:10.7303/syn3157325	Synapse	doi:10.7303/syn3157325	https://doi.org/10.7303/syn3157325	Imputation	doi:10.7303/syn3157329	Synapse	doi:10.7303/syn3157329	https://doi.org/10.7303/syn3157329	lymphocyte
27054288_lymphocyte	Genotype data	GeneChip 6.0	Affymetrix	MAP27054288	doi:10.7303/syn3157325	Synapse	doi:10.7303/syn3157325	https://doi.org/10.7303/syn3157325	Imputation	doi:10.7303/syn3157329	Synapse	doi:10.7303/syn3157329	https://doi.org/10.7303/syn3157329	lymphocyte
27083391_lymphocyte	Genotype data	GeneChip 6.0	Affymetrix	MAP27083391	doi:10.7303/syn3157325	Synapse	doi:10.7303/syn3157325	https://doi.org/10.7303/syn3157325	Imputation	doi:10.7303/syn3157329	Synapse	doi:10.7303/syn3157329	https://doi.org/10.7303/syn3157329	lymphocyte
27242962_lymphocyte	Genotype data	GeneChip 6.0	Affymetrix	MAP27242962	doi:10.7303/syn3157325	Synapse	doi:10.7303/syn3157325	https://doi.org/10.7303/syn3157325	Imputation	doi:10.7303/syn3157329	Synapse	doi:10.7303/syn3157329	https://doi.org/10.7303/syn3157329	lymphocyte
27313862_lymphocyte	Genotype data	GeneChip 6.0	Affymetrix	MAP27313862	doi:10.7303/syn3157325	Synapse	doi:10.7303/syn3157325	https://doi.org/10.7303/syn3157325	Imputation	doi:10.7303/syn3157329	Synapse	doi:10.7303/syn3157329	https://doi.org/10.7303/syn3157329	lymphocyte
27481601_lymphocyte	Genotype data	GeneChip 6.0	Affymetrix	MAP27481601	doi:10.7303/syn3157325	Synapse	doi:10.7303/syn3157325	https://doi.org/10.7303/syn3157325	Imputation	doi:10.7303/syn3157329	Synapse	doi:10.7303/syn3157329	https://doi.org/10.7303/syn3157329	lymphocyte
27560777_brain	Genotype data	GeneChip 6.0	Affymetrix	MAP27560777	doi:10.7303/syn3157325	Synapse	doi:10.7303/syn3157325	https://doi.org/10.7303/syn3157325	Imputation	doi:10.7303/syn3157329	Synapse	doi:10.7303/syn3157329	https://doi.org/10.7303/syn3157329	brain
27865599_lymphocyte	Genotype data	GeneChip 6.0	Affymetrix	MAP27865599	doi:10.7303/syn3157325	Synapse	doi:10.7303/syn3157325	https://doi.org/10.7303/syn3157325	Imputation	doi:10.7303/syn3157329	Synapse	doi:10.7303/syn3157329	https://doi.org/10.7303/syn3157329	lymphocyte
27908391_lymphocyte	Genotype data	GeneChip 6.0	Affymetrix	MAP27908391	doi:10.7303/syn3157325	Synapse	doi:10.7303/syn3157325	https://doi.org/10.7303/syn3157325	Imputation	doi:10.7303/syn3157329	Synapse	doi:10.7303/syn3157329	https://doi.org/10.7303/syn3157329	lymphocyte
28314511_lymphocyte	Genotype data	GeneChip 6.0	Affymetrix	MAP28314511	doi:10.7303/syn3157325	Synapse	doi:10.7303/syn3157325	https://doi.org/10.7303/syn3157325	Imputation	doi:10.7303/syn3157329	Synapse	doi:10.7303/syn3157329	https://doi.org/10.7303/syn3157329	lymphocyte
28875005_lymphocyte	Genotype data	GeneChip 6.0	Affymetrix	MAP28875005	doi:10.7303/syn3157325	Synapse	doi:10.7303/syn3157325	https://doi.org/10.7303/syn3157325	Imputation	doi:10.7303/syn3157329	Synapse	doi:10.7303/syn3157329	https://doi.org/10.7303/syn3157329	lymphocyte
29067201_lymphocyte	Genotype data	GeneChip 6.0	Affymetrix	MAP29067201	doi:10.7303/syn3157325	Synapse	doi:10.7303/syn3157325	https://doi.org/10.7303/syn3157325	Imputation	doi:10.7303/syn3157329	Synapse	doi:10.7303/syn3157329	https://doi.org/10.7303/syn3157329	lymphocyte
29278716_lymphocyte	Genotype data	GeneChip 6.0	Affymetrix	MAP29278716	doi:10.7303/syn3157325	Synapse	doi:10.7303/syn3157325	https://doi.org/10.7303/syn3157325	Imputation	doi:10.7303/syn3157329	Synapse	doi:10.7303/syn3157329	https://doi.org/10.7303/syn3157329	lymphocyte
29306403_lymphocyte	Genotype data	GeneChip 6.0	Affymetrix	MAP29306403	doi:10.7303/syn3157325	Synapse	doi:10.7303/syn3157325	https://doi.org/10.7303/syn3157325	Imputation	doi:10.7303/syn3157329	Synapse	doi:10.7303/syn3157329	https://doi.org/10.7303/syn3157329	lymphocyte
29540773_lymphocyte	Genotype data	GeneChip 6.0	Affymetrix	MAP29540773	doi:10.7303/syn3157325	Synapse	doi:10.7303/syn3157325	https://doi.org/10.7303/syn3157325	Imputation	doi:10.7303/syn3157329	Synapse	doi:10.7303/syn3157329	https://doi.org/10.7303/syn3157329	lymphocyte
29629849_lymphocyte	Genotype data	GeneChip 6.0	Affymetrix	MAP29629849	doi:10.7303/syn3157325	Synapse	doi:10.7303/syn3157325	https://doi.org/10.7303/syn3157325	Imputation	doi:10.7303/syn3157329	Synapse	doi:10.7303/syn3157329	https://doi.org/10.7303/syn3157329	lymphocyte
29821047_lymphocyte	Genotype data	GeneChip 6.0	Affymetrix	MAP29821047	doi:10.7303/syn3157325	Synapse	doi:10.7303/syn3157325	https://doi.org/10.7303/syn3157325	Imputation	doi:10.7303/syn3157329	Synapse	doi:10.7303/syn3157329	https://doi.org/10.7303/syn3157329	lymphocyte
29933130_brain	Genotype data	GeneChip 6.0	Affymetrix	MAP29933130	doi:10.7303/syn3157325	Synapse	doi:10.7303/syn3157325	https://doi.org/10.7303/syn3157325	Imputation	doi:10.7303/syn3157329	Synapse	doi:10.7303/syn3157329	https://doi.org/10.7303/syn3157329	brain
30257786_lymphocyte	Genotype data	GeneChip 6.0	Affymetrix	MAP30257786	doi:10.7303/syn3157325	Synapse	doi:10.7303/syn3157325	https://doi.org/10.7303/syn3157325	Imputation	doi:10.7303/syn3157329	Synapse	doi:10.7303/syn3157329	https://doi.org/10.7303/syn3157329	lymphocyte
30261598_lymphocyte	Genotype data	GeneChip 6.0	Affymetrix	MAP30261598	doi:10.7303/syn3157325	Synapse	doi:10.7303/syn3157325	https://doi.org/10.7303/syn3157325	Imputation	doi:10.7303/syn3157329	Synapse	doi:10.7303/syn3157329	https://doi.org/10.7303/syn3157329	lymphocyte
30311425_lymphocyte	Genotype data	GeneChip 6.0	Affymetrix	MAP30311425	doi:10.7303/syn3157325	Synapse	doi:10.7303/syn3157325	https://doi.org/10.7303/syn3157325	Imputation	doi:10.7303/syn3157329	Synapse	doi:10.7303/syn3157329	https://doi.org/10.7303/syn3157329	lymphocyte
30663686_lymphocyte	Genotype data	GeneChip 6.0	Affymetrix	MAP30663686	doi:10.7303/syn3157325	Synapse	doi:10.7303/syn3157325	https://doi.org/10.7303/syn3157325	Imputation	doi:10.7303/syn3157329	Synapse	doi:10.7303/syn3157329	https://doi.org/10.7303/syn3157329	lymphocyte
30755009_lymphocyte	Genotype data	GeneChip 6.0	Affymetrix	MAP30755009	doi:10.7303/syn3157325	Synapse	doi:10.7303/syn3157325	https://doi.org/10.7303/syn3157325	Imputation	doi:10.7303/syn3157329	Synapse	doi:10.7303/syn3157329	https://doi.org/10.7303/syn3157329	lymphocyte
30819298_lymphocyte	Genotype data	GeneChip 6.0	Affymetrix	MAP30819298	doi:10.7303/syn3157325	Synapse	doi:10.7303/syn3157325	https://doi.org/10.7303/syn3157325	Imputation	doi:10.7303/syn3157329	Synapse	doi:10.7303/syn3157329	https://doi.org/10.7303/syn3157329	lymphocyte
31037310_brain	Genotype data	GeneChip 6.0	Affymetrix	MAP31037310	doi:10.7303/syn3157325	Synapse	doi:10.7303/syn3157325	https://doi.org/10.7303/syn3157325	Imputation	doi:10.7303/syn3157329	Synapse	doi:10.7303/syn3157329	https://doi.org/10.7303/syn3157329	brain
31504924_lymphocyte	Genotype data	GeneChip 6.0	Affymetrix	MAP31504924	doi:10.7303/syn3157325	Synapse	doi:10.7303/syn3157325	https://doi.org/10.7303/syn3157325	Imputation	doi:10.7303/syn3157329	Synapse	doi:10.7303/syn3157329	https://doi.org/10.7303/syn3157329	lymphocyte
31509843_lymphocyte	Genotype data	GeneChip 6.0	Affymetrix	MAP31509843	doi:10.7303/syn3157325	Synapse	doi:10.7303/syn3157325	https://doi.org/10.7303/syn3157325	Imputation	doi:10.7303/syn3157329	Synapse	doi:10.7303/syn3157329	https://doi.org/10.7303/syn3157329	lymphocyte
31533749_lymphocyte	Genotype data	GeneChip 6.0	Affymetrix	MAP31533749	doi:10.7303/syn3157325	Synapse	doi:10.7303/syn3157325	https://doi.org/10.7303/syn3157325	Imputation	doi:10.7303/syn3157329	Synapse	doi:10.7303/syn3157329	https://doi.org/10.7303/syn3157329	lymphocyte
31587865_lymphocyte	Genotype data	GeneChip 6.0	Affymetrix	MAP31587865	doi:10.7303/syn3157325	Synapse	doi:10.7303/syn3157325	https://doi.org/10.7303/syn3157325	Imputation	doi:10.7303/syn3157329	Synapse	doi:10.7303/syn3157329	https://doi.org/10.7303/syn3157329	lymphocyte
31726180_lymphocyte	Genotype data	GeneChip 6.0	Affymetrix	MAP31726180	doi:10.7303/syn3157325	Synapse	doi:10.7303/syn3157325	https://doi.org/10.7303/syn3157325	Imputation	doi:10.7303/syn3157329	Synapse	doi:10.7303/syn3157329	https://doi.org/10.7303/syn3157329	lymphocyte
31728786_lymphocyte	Genotype data	GeneChip 6.0	Affymetrix	MAP31728786	doi:10.7303/syn3157325	Synapse	doi:10.7303/syn3157325	https://doi.org/10.7303/syn3157325	Imputation	doi:10.7303/syn3157329	Synapse	doi:10.7303/syn3157329	https://doi.org/10.7303/syn3157329	lymphocyte
31756046_brain	Genotype data	GeneChip 6.0	Affymetrix	MAP31756046	doi:10.7303/syn3157325	Synapse	doi:10.7303/syn3157325	https://doi.org/10.7303/syn3157325	Imputation	doi:10.7303/syn3157329	Synapse	doi:10.7303/syn3157329	https://doi.org/10.7303/syn3157329	brain
31813134_lymphocyte	Genotype data	GeneChip 6.0	Affymetrix	MAP31813134	doi:10.7303/syn3157325	Synapse	doi:10.7303/syn3157325	https://doi.org/10.7303/syn3157325	Imputation	doi:10.7303/syn3157329	Synapse	doi:10.7303/syn3157329	https://doi.org/10.7303/syn3157329	lymphocyte
31824173_lymphocyte	Genotype data	GeneChip 6.0	Affymetrix	MAP31824173	doi:10.7303/syn3157325	Synapse	doi:10.7303/syn3157325	https://doi.org/10.7303/syn3157325	Imputation	doi:10.7303/syn3157329	Synapse	doi:10.7303/syn3157329	https://doi.org/10.7303/syn3157329	lymphocyte
31914288_lymphocyte	Genotype data	GeneChip 6.0	Affymetrix	MAP31914288	doi:10.7303/syn3157325	Synapse	doi:10.7303/syn3157325	https://doi.org/10.7303/syn3157325	Imputation	doi:10.7303/syn3157329	Synapse	doi:10.7303/syn3157329	https://doi.org/10.7303/syn3157329	lymphocyte
31989791_lymphocyte	Genotype data	GeneChip 6.0	Affymetrix	MAP31989791	doi:10.7303/syn3157325	Synapse	doi:10.7303/syn3157325	https://doi.org/10.7303/syn3157325	Imputation	doi:10.7303/syn3157329	Synapse	doi:10.7303/syn3157329	https://doi.org/10.7303/syn3157329	lymphocyte
32244817_lymphocyte	Genotype data	GeneChip 6.0	Affymetrix	MAP32244817	doi:10.7303/syn3157325	Synapse	doi:10.7303/syn3157325	https://doi.org/10.7303/syn3157325	Imputation	doi:10.7303/syn3157329	Synapse	doi:10.7303/syn3157329	https://doi.org/10.7303/syn3157329	lymphocyte
32383679_lymphocyte	Genotype data	GeneChip 6.0	Affymetrix	MAP32383679	doi:10.7303/syn3157325	Synapse	doi:10.7303/syn3157325	https://doi.org/10.7303/syn3157325	Imputation	doi:10.7303/syn3157329	Synapse	doi:10.7303/syn3157329	https://doi.org/10.7303/syn3157329	lymphocyte
32689956_lymphocyte	Genotype data	GeneChip 6.0	Affymetrix	MAP32689956	doi:10.7303/syn3157325	Synapse	doi:10.7303/syn3157325	https://doi.org/10.7303/syn3157325	Imputation	doi:10.7303/syn3157329	Synapse	doi:10.7303/syn3157329	https://doi.org/10.7303/syn3157329	lymphocyte
32705437_lymphocyte	Genotype data	GeneChip 6.0	Affymetrix	MAP32705437	doi:10.7303/syn3157325	Synapse	doi:10.7303/syn3157325	https://doi.org/10.7303/syn3157325	Imputation	doi:10.7303/syn3157329	Synapse	doi:10.7303/syn3157329	https://doi.org/10.7303/syn3157329	lymphocyte
32863530_lymphocyte	Genotype data	GeneChip 6.0	Affymetrix	MAP32863530	doi:10.7303/syn3157325	Synapse	doi:10.7303/syn3157325	https://doi.org/10.7303/syn3157325	Imputation	doi:10.7303/syn3157329	Synapse	doi:10.7303/syn3157329	https://doi.org/10.7303/syn3157329	lymphocyte
32959281_lymphocyte	Genotype data	GeneChip 6.0	Affymetrix	MAP32959281	doi:10.7303/syn3157325	Synapse	doi:10.7303/syn3157325	https://doi.org/10.7303/syn3157325	Imputation	doi:10.7303/syn3157329	Synapse	doi:10.7303/syn3157329	https://doi.org/10.7303/syn3157329	lymphocyte
33006377_lymphocyte	Genotype data	GeneChip 6.0	Affymetrix	MAP33006377	doi:10.7303/syn3157325	Synapse	doi:10.7303/syn3157325	https://doi.org/10.7303/syn3157325	Imputation	doi:10.7303/syn3157329	Synapse	doi:10.7303/syn3157329	https://doi.org/10.7303/syn3157329	lymphocyte
33062311_lymphocyte	Genotype data	GeneChip 6.0	Affymetrix	MAP33062311	doi:10.7303/syn3157325	Synapse	doi:10.7303/syn3157325	https://doi.org/10.7303/syn3157325	Imputation	doi:10.7303/syn3157329	Synapse	doi:10.7303/syn3157329	https://doi.org/10.7303/syn3157329	lymphocyte
33084399_lymphocyte	Genotype data	GeneChip 6.0	Affymetrix	MAP33084399	doi:10.7303/syn3157325	Synapse	doi:10.7303/syn3157325	https://doi.org/10.7303/syn3157325	Imputation	doi:10.7303/syn3157329	Synapse	doi:10.7303/syn3157329	https://doi.org/10.7303/syn3157329	lymphocyte
33118460_lymphocyte	Genotype data	GeneChip 6.0	Affymetrix	MAP33118460	doi:10.7303/syn3157325	Synapse	doi:10.7303/syn3157325	https://doi.org/10.7303/syn3157325	Imputation	doi:10.7303/syn3157329	Synapse	doi:10.7303/syn3157329	https://doi.org/10.7303/syn3157329	lymphocyte
33321607_lymphocyte	Genotype data	GeneChip 6.0	Affymetrix	MAP33321607	doi:10.7303/syn3157325	Synapse	doi:10.7303/syn3157325	https://doi.org/10.7303/syn3157325	Imputation	doi:10.7303/syn3157329	Synapse	doi:10.7303/syn3157329	https://doi.org/10.7303/syn3157329	lymphocyte
33332646_lymphocyte	Genotype data	GeneChip 6.0	Affymetrix	MAP33332646	doi:10.7303/syn3157325	Synapse	doi:10.7303/syn3157325	https://doi.org/10.7303/syn3157325	Imputation	doi:10.7303/syn3157329	Synapse	doi:10.7303/syn3157329	https://doi.org/10.7303/syn3157329	lymphocyte
33400773_lymphocyte	Genotype data	GeneChip 6.0	Affymetrix	MAP33400773	doi:10.7303/syn3157325	Synapse	doi:10.7303/syn3157325	https://doi.org/10.7303/syn3157325	Imputation	doi:10.7303/syn3157329	Synapse	doi:10.7303/syn3157329	https://doi.org/10.7303/syn3157329	lymphocyte
33411712_brain	Genotype data	GeneChip 6.0	Affymetrix	MAP33411712	doi:10.7303/syn3157325	Synapse	doi:10.7303/syn3157325	https://doi.org/10.7303/syn3157325	Imputation	doi:10.7303/syn3157329	Synapse	doi:10.7303/syn3157329	https://doi.org/10.7303/syn3157329	brain
33501827_lymphocyte	Genotype data	GeneChip 6.0	Affymetrix	MAP33501827	doi:10.7303/syn3157325	Synapse	doi:10.7303/syn3157325	https://doi.org/10.7303/syn3157325	Imputation	doi:10.7303/syn3157329	Synapse	doi:10.7303/syn3157329	https://doi.org/10.7303/syn3157329	lymphocyte
33679954_lymphocyte	Genotype data	GeneChip 6.0	Affymetrix	MAP33679954	doi:10.7303/syn3157325	Synapse	doi:10.7303/syn3157325	https://doi.org/10.7303/syn3157325	Imputation	doi:10.7303/syn3157329	Synapse	doi:10.7303/syn3157329	https://doi.org/10.7303/syn3157329	lymphocyte
33707641_lymphocyte	Genotype data	GeneChip 6.0	Affymetrix	MAP33707641	doi:10.7303/syn3157325	Synapse	doi:10.7303/syn3157325	https://doi.org/10.7303/syn3157325	Imputation	doi:10.7303/syn3157329	Synapse	doi:10.7303/syn3157329	https://doi.org/10.7303/syn3157329	lymphocyte
33781047_lymphocyte	Genotype data	GeneChip 6.0	Affymetrix	MAP33781047	doi:10.7303/syn3157325	Synapse	doi:10.7303/syn3157325	https://doi.org/10.7303/syn3157325	Imputation	doi:10.7303/syn3157329	Synapse	doi:10.7303/syn3157329	https://doi.org/10.7303/syn3157329	lymphocyte
34108468_lymphocyte	Genotype data	GeneChip 6.0	Affymetrix	MAP34108468	doi:10.7303/syn3157325	Synapse	doi:10.7303/syn3157325	https://doi.org/10.7303/syn3157325	Imputation	doi:10.7303/syn3157329	Synapse	doi:10.7303/syn3157329	https://doi.org/10.7303/syn3157329	lymphocyte
34326260_lymphocyte	Genotype data	GeneChip 6.0	Affymetrix	MAP34326260	doi:10.7303/syn3157325	Synapse	doi:10.7303/syn3157325	https://doi.org/10.7303/syn3157325	Imputation	doi:10.7303/syn3157329	Synapse	doi:10.7303/syn3157329	https://doi.org/10.7303/syn3157329	lymphocyte
34524842_lymphocyte	Genotype data	GeneChip 6.0	Affymetrix	MAP34524842	doi:10.7303/syn3157325	Synapse	doi:10.7303/syn3157325	https://doi.org/10.7303/syn3157325	Imputation	doi:10.7303/syn3157329	Synapse	doi:10.7303/syn3157329	https://doi.org/10.7303/syn3157329	lymphocyte
34726040_brain	Genotype data	GeneChip 6.0	Affymetrix	MAP34726040	doi:10.7303/syn3157325	Synapse	doi:10.7303/syn3157325	https://doi.org/10.7303/syn3157325	Imputation	doi:10.7303/syn3157329	Synapse	doi:10.7303/syn3157329	https://doi.org/10.7303/syn3157329	brain
34781079_lymphocyte	Genotype data	GeneChip 6.0	Affymetrix	MAP34781079	doi:10.7303/syn3157325	Synapse	doi:10.7303/syn3157325	https://doi.org/10.7303/syn3157325	Imputation	doi:10.7303/syn3157329	Synapse	doi:10.7303/syn3157329	https://doi.org/10.7303/syn3157329	lymphocyte
34962204_lymphocyte	Genotype data	GeneChip 6.0	Affymetrix	MAP34962204	doi:10.7303/syn3157325	Synapse	doi:10.7303/syn3157325	https://doi.org/10.7303/syn3157325	Imputation	doi:10.7303/syn3157329	Synapse	doi:10.7303/syn3157329	https://doi.org/10.7303/syn3157329	lymphocyte
34999847_lymphocyte	Genotype data	GeneChip 6.0	Affymetrix	MAP34999847	doi:10.7303/syn3157325	Synapse	doi:10.7303/syn3157325	https://doi.org/10.7303/syn3157325	Imputation	doi:10.7303/syn3157329	Synapse	doi:10.7303/syn3157329	https://doi.org/10.7303/syn3157329	lymphocyte
35072859_lymphocyte	Genotype data	GeneChip 6.0	Affymetrix	MAP35072859	doi:10.7303/syn3157325	Synapse	doi:10.7303/syn3157325	https://doi.org/10.7303/syn3157325	Imputation	doi:10.7303/syn3157329	Synapse	doi:10.7303/syn3157329	https://doi.org/10.7303/syn3157329	lymphocyte
35079112_lymphocyte	Genotype data	GeneChip 6.0	Affymetrix	MAP35079112	doi:10.7303/syn3157325	Synapse	doi:10.7303/syn3157325	https://doi.org/10.7303/syn3157325	Imputation	doi:10.7303/syn3157329	Synapse	doi:10.7303/syn3157329	https://doi.org/10.7303/syn3157329	lymphocyte
35110444_lymphocyte	Genotype data	GeneChip 6.0	Affymetrix	MAP35110444	doi:10.7303/syn3157325	Synapse	doi:10.7303/syn3157325	https://doi.org/10.7303/syn3157325	Imputation	doi:10.7303/syn3157329	Synapse	doi:10.7303/syn3157329	https://doi.org/10.7303/syn3157329	lymphocyte
35170130_lymphocyte	Genotype data	GeneChip 6.0	Affymetrix	MAP35170130	doi:10.7303/syn3157325	Synapse	doi:10.7303/syn3157325	https://doi.org/10.7303/syn3157325	Imputation	doi:10.7303/syn3157329	Synapse	doi:10.7303/syn3157329	https://doi.org/10.7303/syn3157329	lymphocyte
35286551_lymphocyte	Genotype data	GeneChip 6.0	Affymetrix	MAP35286551	doi:10.7303/syn3157325	Synapse	doi:10.7303/syn3157325	https://doi.org/10.7303/syn3157325	Imputation	doi:10.7303/syn3157329	Synapse	doi:10.7303/syn3157329	https://doi.org/10.7303/syn3157329	lymphocyte
35299510_lymphocyte	Genotype data	GeneChip 6.0	Affymetrix	MAP35299510	doi:10.7303/syn3157325	Synapse	doi:10.7303/syn3157325	https://doi.org/10.7303/syn3157325	Imputation	doi:10.7303/syn3157329	Synapse	doi:10.7303/syn3157329	https://doi.org/10.7303/syn3157329	lymphocyte
35458631_lymphocyte	Genotype data	GeneChip 6.0	Affymetrix	MAP35458631	doi:10.7303/syn3157325	Synapse	doi:10.7303/syn3157325	https://doi.org/10.7303/syn3157325	Imputation	doi:10.7303/syn3157329	Synapse	doi:10.7303/syn3157329	https://doi.org/10.7303/syn3157329	lymphocyte
35592862_lymphocyte	Genotype data	GeneChip 6.0	Affymetrix	MAP35592862	doi:10.7303/syn3157325	Synapse	doi:10.7303/syn3157325	https://doi.org/10.7303/syn3157325	Imputation	doi:10.7303/syn3157329	Synapse	doi:10.7303/syn3157329	https://doi.org/10.7303/syn3157329	lymphocyte
35705009_lymphocyte	Genotype data	GeneChip 6.0	Affymetrix	MAP35705009	doi:10.7303/syn3157325	Synapse	doi:10.7303/syn3157325	https://doi.org/10.7303/syn3157325	Imputation	doi:10.7303/syn3157329	Synapse	doi:10.7303/syn3157329	https://doi.org/10.7303/syn3157329	lymphocyte
35847634_lymphocyte	Genotype data	GeneChip 6.0	Affymetrix	MAP35847634	doi:10.7303/syn3157325	Synapse	doi:10.7303/syn3157325	https://doi.org/10.7303/syn3157325	Imputation	doi:10.7303/syn3157329	Synapse	doi:10.7303/syn3157329	https://doi.org/10.7303/syn3157329	lymphocyte
35941263_lymphocyte	Genotype data	GeneChip 6.0	Affymetrix	MAP35941263	doi:10.7303/syn3157325	Synapse	doi:10.7303/syn3157325	https://doi.org/10.7303/syn3157325	Imputation	doi:10.7303/syn3157329	Synapse	doi:10.7303/syn3157329	https://doi.org/10.7303/syn3157329	lymphocyte
36010337_lymphocyte	Genotype data	GeneChip 6.0	Affymetrix	MAP36010337	doi:10.7303/syn3157325	Synapse	doi:10.7303/syn3157325	https://doi.org/10.7303/syn3157325	Imputation	doi:10.7303/syn3157329	Synapse	doi:10.7303/syn3157329	https://doi.org/10.7303/syn3157329	lymphocyte
36087310_lymphocyte	Genotype data	GeneChip 6.0	Affymetrix	MAP36087310	doi:10.7303/syn3157325	Synapse	doi:10.7303/syn3157325	https://doi.org/10.7303/syn3157325	Imputation	doi:10.7303/syn3157329	Synapse	doi:10.7303/syn3157329	https://doi.org/10.7303/syn3157329	lymphocyte
36128228_lymphocyte	Genotype data	GeneChip 6.0	Affymetrix	MAP36128228	doi:10.7303/syn3157325	Synapse	doi:10.7303/syn3157325	https://doi.org/10.7303/syn3157325	Imputation	doi:10.7303/syn3157329	Synapse	doi:10.7303/syn3157329	https://doi.org/10.7303/syn3157329	lymphocyte
36267530_lymphocyte	Genotype data	GeneChip 6.0	Affymetrix	MAP36267530	doi:10.7303/syn3157325	Synapse	doi:10.7303/syn3157325	https://doi.org/10.7303/syn3157325	Imputation	doi:10.7303/syn3157329	Synapse	doi:10.7303/syn3157329	https://doi.org/10.7303/syn3157329	lymphocyte
36379623_brain	Genotype data	GeneChip 6.0	Affymetrix	MAP36379623	doi:10.7303/syn3157325	Synapse	doi:10.7303/syn3157325	https://doi.org/10.7303/syn3157325	Imputation	doi:10.7303/syn3157329	Synapse	doi:10.7303/syn3157329	https://doi.org/10.7303/syn3157329	brain
36379885_lymphocyte	Genotype data	GeneChip 6.0	Affymetrix	MAP36379885	doi:10.7303/syn3157325	Synapse	doi:10.7303/syn3157325	https://doi.org/10.7303/syn3157325	Imputation	doi:10.7303/syn3157329	Synapse	doi:10.7303/syn3157329	https://doi.org/10.7303/syn3157329	lymphocyte
36492755_brain	Genotype data	GeneChip 6.0	Affymetrix	MAP36492755	doi:10.7303/syn3157325	Synapse	doi:10.7303/syn3157325	https://doi.org/10.7303/syn3157325	Imputation	doi:10.7303/syn3157329	Synapse	doi:10.7303/syn3157329	https://doi.org/10.7303/syn3157329	brain
36751041_lymphocyte	Genotype data	GeneChip 6.0	Affymetrix	MAP36751041	doi:10.7303/syn3157325	Synapse	doi:10.7303/syn3157325	https://doi.org/10.7303/syn3157325	Imputation	doi:10.7303/syn3157329	Synapse	doi:10.7303/syn3157329	https://doi.org/10.7303/syn3157329	lymphocyte
36773029_lymphocyte	Genotype data	GeneChip 6.0	Affymetrix	MAP36773029	doi:10.7303/syn3157325	Synapse	doi:10.7303/syn3157325	https://doi.org/10.7303/syn3157325	Imputation	doi:10.7303/syn3157329	Synapse	doi:10.7303/syn3157329	https://doi.org/10.7303/syn3157329	lymphocyte
36830117_lymphocyte	Genotype data	GeneChip 6.0	Affymetrix	MAP36830117	doi:10.7303/syn3157325	Synapse	doi:10.7303/syn3157325	https://doi.org/10.7303/syn3157325	Imputation	doi:10.7303/syn3157329	Synapse	doi:10.7303/syn3157329	https://doi.org/10.7303/syn3157329	lymphocyte
36951779_lymphocyte	Genotype data	GeneChip 6.0	Affymetrix	MAP36951779	doi:10.7303/syn3157325	Synapse	doi:10.7303/syn3157325	https://doi.org/10.7303/syn3157325	Imputation	doi:10.7303/syn3157329	Synapse	doi:10.7303/syn3157329	https://doi.org/10.7303/syn3157329	lymphocyte
36953249_lymphocyte	Genotype data	GeneChip 6.0	Affymetrix	MAP36953249	doi:10.7303/syn3157325	Synapse	doi:10.7303/syn3157325	https://doi.org/10.7303/syn3157325	Imputation	doi:10.7303/syn3157329	Synapse	doi:10.7303/syn3157329	https://doi.org/10.7303/syn3157329	lymphocyte
36997205_lymphocyte	Genotype data	GeneChip 6.0	Affymetrix	MAP36997205	doi:10.7303/syn3157325	Synapse	doi:10.7303/syn3157325	https://doi.org/10.7303/syn3157325	Imputation	doi:10.7303/syn3157329	Synapse	doi:10.7303/syn3157329	https://doi.org/10.7303/syn3157329	lymphocyte
37178462_lymphocyte	Genotype data	GeneChip 6.0	Affymetrix	MAP37178462	doi:10.7303/syn3157325	Synapse	doi:10.7303/syn3157325	https://doi.org/10.7303/syn3157325	Imputation	doi:10.7303/syn3157329	Synapse	doi:10.7303/syn3157329	https://doi.org/10.7303/syn3157329	lymphocyte
37190440_lymphocyte	Genotype data	GeneChip 6.0	Affymetrix	MAP37190440	doi:10.7303/syn3157325	Synapse	doi:10.7303/syn3157325	https://doi.org/10.7303/syn3157325	Imputation	doi:10.7303/syn3157329	Synapse	doi:10.7303/syn3157329	https://doi.org/10.7303/syn3157329	lymphocyte
37251992_lymphocyte	Genotype data	GeneChip 6.0	Affymetrix	MAP37251992	doi:10.7303/syn3157325	Synapse	doi:10.7303/syn3157325	https://doi.org/10.7303/syn3157325	Imputation	doi:10.7303/syn3157329	Synapse	doi:10.7303/syn3157329	https://doi.org/10.7303/syn3157329	lymphocyte
37280555_lymphocyte	Genotype data	GeneChip 6.0	Affymetrix	MAP37280555	doi:10.7303/syn3157325	Synapse	doi:10.7303/syn3157325	https://doi.org/10.7303/syn3157325	Imputation	doi:10.7303/syn3157329	Synapse	doi:10.7303/syn3157329	https://doi.org/10.7303/syn3157329	lymphocyte
37439930_lymphocyte	Genotype data	GeneChip 6.0	Affymetrix	MAP37439930	doi:10.7303/syn3157325	Synapse	doi:10.7303/syn3157325	https://doi.org/10.7303/syn3157325	Imputation	doi:10.7303/syn3157329	Synapse	doi:10.7303/syn3157329	https://doi.org/10.7303/syn3157329	lymphocyte
37452211_lymphocyte	Genotype data	GeneChip 6.0	Affymetrix	MAP37452211	doi:10.7303/syn3157325	Synapse	doi:10.7303/syn3157325	https://doi.org/10.7303/syn3157325	Imputation	doi:10.7303/syn3157329	Synapse	doi:10.7303/syn3157329	https://doi.org/10.7303/syn3157329	lymphocyte
37527863_lymphocyte	Genotype data	GeneChip 6.0	Affymetrix	MAP37527863	doi:10.7303/syn3157325	Synapse	doi:10.7303/syn3157325	https://doi.org/10.7303/syn3157325	Imputation	doi:10.7303/syn3157329	Synapse	doi:10.7303/syn3157329	https://doi.org/10.7303/syn3157329	lymphocyte
37617978_lymphocyte	Genotype data	GeneChip 6.0	Affymetrix	MAP37617978	doi:10.7303/syn3157325	Synapse	doi:10.7303/syn3157325	https://doi.org/10.7303/syn3157325	Imputation	doi:10.7303/syn3157329	Synapse	doi:10.7303/syn3157329	https://doi.org/10.7303/syn3157329	lymphocyte
37712486_lymphocyte	Genotype data	GeneChip 6.0	Affymetrix	MAP37712486	doi:10.7303/syn3157325	Synapse	doi:10.7303/syn3157325	https://doi.org/10.7303/syn3157325	Imputation	doi:10.7303/syn3157329	Synapse	doi:10.7303/syn3157329	https://doi.org/10.7303/syn3157329	lymphocyte
37759927_lymphocyte	Genotype data	GeneChip 6.0	Affymetrix	MAP37759927	doi:10.7303/syn3157325	Synapse	doi:10.7303/syn3157325	https://doi.org/10.7303/syn3157325	Imputation	doi:10.7303/syn3157329	Synapse	doi:10.7303/syn3157329	https://doi.org/10.7303/syn3157329	lymphocyte
37865636_lymphocyte	Genotype data	GeneChip 6.0	Affymetrix	MAP37865636	doi:10.7303/syn3157325	Synapse	doi:10.7303/syn3157325	https://doi.org/10.7303/syn3157325	Imputation	doi:10.7303/syn3157329	Synapse	doi:10.7303/syn3157329	https://doi.org/10.7303/syn3157329	lymphocyte
37913381_lymphocyte	Genotype data	GeneChip 6.0	Affymetrix	MAP37913381	doi:10.7303/syn3157325	Synapse	doi:10.7303/syn3157325	https://doi.org/10.7303/syn3157325	Imputation	doi:10.7303/syn3157329	Synapse	doi:10.7303/syn3157329	https://doi.org/10.7303/syn3157329	lymphocyte
37914710_lymphocyte	Genotype data	GeneChip 6.0	Affymetrix	MAP37914710	doi:10.7303/syn3157325	Synapse	doi:10.7303/syn3157325	https://doi.org/10.7303/syn3157325	Imputation	doi:10.7303/syn3157329	Synapse	doi:10.7303/syn3157329	https://doi.org/10.7303/syn3157329	lymphocyte
37997363_lymphocyte	Genotype data	GeneChip 6.0	Affymetrix	MAP37997363	doi:10.7303/syn3157325	Synapse	doi:10.7303/syn3157325	https://doi.org/10.7303/syn3157325	Imputation	doi:10.7303/syn3157329	Synapse	doi:10.7303/syn3157329	https://doi.org/10.7303/syn3157329	lymphocyte
38056377_lymphocyte	Genotype data	GeneChip 6.0	Affymetrix	MAP38056377	doi:10.7303/syn3157325	Synapse	doi:10.7303/syn3157325	https://doi.org/10.7303/syn3157325	Imputation	doi:10.7303/syn3157329	Synapse	doi:10.7303/syn3157329	https://doi.org/10.7303/syn3157329	lymphocyte
38113465_lymphocyte	Genotype data	GeneChip 6.0	Affymetrix	MAP38113465	doi:10.7303/syn3157325	Synapse	doi:10.7303/syn3157325	https://doi.org/10.7303/syn3157325	Imputation	doi:10.7303/syn3157329	Synapse	doi:10.7303/syn3157329	https://doi.org/10.7303/syn3157329	lymphocyte
38606123_lymphocyte	Genotype data	GeneChip 6.0	Affymetrix	MAP38606123	doi:10.7303/syn3157325	Synapse	doi:10.7303/syn3157325	https://doi.org/10.7303/syn3157325	Imputation	doi:10.7303/syn3157329	Synapse	doi:10.7303/syn3157329	https://doi.org/10.7303/syn3157329	lymphocyte
38618915_lymphocyte	Genotype data	GeneChip 6.0	Affymetrix	MAP38618915	doi:10.7303/syn3157325	Synapse	doi:10.7303/syn3157325	https://doi.org/10.7303/syn3157325	Imputation	doi:10.7303/syn3157329	Synapse	doi:10.7303/syn3157329	https://doi.org/10.7303/syn3157329	lymphocyte
39125441_lymphocyte	Genotype data	GeneChip 6.0	Affymetrix	MAP39125441	doi:10.7303/syn3157325	Synapse	doi:10.7303/syn3157325	https://doi.org/10.7303/syn3157325	Imputation	doi:10.7303/syn3157329	Synapse	doi:10.7303/syn3157329	https://doi.org/10.7303/syn3157329	lymphocyte
39136480_lymphocyte	Genotype data	GeneChip 6.0	Affymetrix	MAP39136480	doi:10.7303/syn3157325	Synapse	doi:10.7303/syn3157325	https://doi.org/10.7303/syn3157325	Imputation	doi:10.7303/syn3157329	Synapse	doi:10.7303/syn3157329	https://doi.org/10.7303/syn3157329	lymphocyte
39226595_lymphocyte	Genotype data	GeneChip 6.0	Affymetrix	MAP39226595	doi:10.7303/syn3157325	Synapse	doi:10.7303/syn3157325	https://doi.org/10.7303/syn3157325	Imputation	doi:10.7303/syn3157329	Synapse	doi:10.7303/syn3157329	https://doi.org/10.7303/syn3157329	lymphocyte
39236493_lymphocyte	Genotype data	GeneChip 6.0	Affymetrix	MAP39236493	doi:10.7303/syn3157325	Synapse	doi:10.7303/syn3157325	https://doi.org/10.7303/syn3157325	Imputation	doi:10.7303/syn3157329	Synapse	doi:10.7303/syn3157329	https://doi.org/10.7303/syn3157329	lymphocyte
39282539_lymphocyte	Genotype data	GeneChip 6.0	Affymetrix	MAP39282539	doi:10.7303/syn3157325	Synapse	doi:10.7303/syn3157325	https://doi.org/10.7303/syn3157325	Imputation	doi:10.7303/syn3157329	Synapse	doi:10.7303/syn3157329	https://doi.org/10.7303/syn3157329	lymphocyte
39316600_lymphocyte	Genotype data	GeneChip 6.0	Affymetrix	MAP39316600	doi:10.7303/syn3157325	Synapse	doi:10.7303/syn3157325	https://doi.org/10.7303/syn3157325	Imputation	doi:10.7303/syn3157329	Synapse	doi:10.7303/syn3157329	https://doi.org/10.7303/syn3157329	lymphocyte
39393581_lymphocyte	Genotype data	GeneChip 6.0	Affymetrix	MAP39393581	doi:10.7303/syn3157325	Synapse	doi:10.7303/syn3157325	https://doi.org/10.7303/syn3157325	Imputation	doi:10.7303/syn3157329	Synapse	doi:10.7303/syn3157329	https://doi.org/10.7303/syn3157329	lymphocyte
39405962_lymphocyte	Genotype data	GeneChip 6.0	Affymetrix	MAP39405962	doi:10.7303/syn3157325	Synapse	doi:10.7303/syn3157325	https://doi.org/10.7303/syn3157325	Imputation	doi:10.7303/syn3157329	Synapse	doi:10.7303/syn3157329	https://doi.org/10.7303/syn3157329	lymphocyte
39484737_lymphocyte	Genotype data	GeneChip 6.0	Affymetrix	MAP39484737	doi:10.7303/syn3157325	Synapse	doi:10.7303/syn3157325	https://doi.org/10.7303/syn3157325	Imputation	doi:10.7303/syn3157329	Synapse	doi:10.7303/syn3157329	https://doi.org/10.7303/syn3157329	lymphocyte
39539033_lymphocyte	Genotype data	GeneChip 6.0	Affymetrix	MAP39539033	doi:10.7303/syn3157325	Synapse	doi:10.7303/syn3157325	https://doi.org/10.7303/syn3157325	Imputation	doi:10.7303/syn3157329	Synapse	doi:10.7303/syn3157329	https://doi.org/10.7303/syn3157329	lymphocyte
39541825_lymphocyte	Genotype data	GeneChip 6.0	Affymetrix	MAP39541825	doi:10.7303/syn3157325	Synapse	doi:10.7303/syn3157325	https://doi.org/10.7303/syn3157325	Imputation	doi:10.7303/syn3157329	Synapse	doi:10.7303/syn3157329	https://doi.org/10.7303/syn3157329	lymphocyte
39680713_lymphocyte	Genotype data	GeneChip 6.0	Affymetrix	MAP39680713	doi:10.7303/syn3157325	Synapse	doi:10.7303/syn3157325	https://doi.org/10.7303/syn3157325	Imputation	doi:10.7303/syn3157329	Synapse	doi:10.7303/syn3157329	https://doi.org/10.7303/syn3157329	lymphocyte
39721045_lymphocyte	Genotype data	GeneChip 6.0	Affymetrix	MAP39721045	doi:10.7303/syn3157325	Synapse	doi:10.7303/syn3157325	https://doi.org/10.7303/syn3157325	Imputation	doi:10.7303/syn3157329	Synapse	doi:10.7303/syn3157329	https://doi.org/10.7303/syn3157329	lymphocyte
39800111_lymphocyte	Genotype data	GeneChip 6.0	Affymetrix	MAP39800111	doi:10.7303/syn3157325	Synapse	doi:10.7303/syn3157325	https://doi.org/10.7303/syn3157325	Imputation	doi:10.7303/syn3157329	Synapse	doi:10.7303/syn3157329	https://doi.org/10.7303/syn3157329	lymphocyte
39989287_lymphocyte	Genotype data	GeneChip 6.0	Affymetrix	MAP39989287	doi:10.7303/syn3157325	Synapse	doi:10.7303/syn3157325	https://doi.org/10.7303/syn3157325	Imputation	doi:10.7303/syn3157329	Synapse	doi:10.7303/syn3157329	https://doi.org/10.7303/syn3157329	lymphocyte
40071481_lymphocyte	Genotype data	GeneChip 6.0	Affymetrix	MAP40071481	doi:10.7303/syn3157325	Synapse	doi:10.7303/syn3157325	https://doi.org/10.7303/syn3157325	Imputation	doi:10.7303/syn3157329	Synapse	doi:10.7303/syn3157329	https://doi.org/10.7303/syn3157329	lymphocyte
40385646_lymphocyte	Genotype data	GeneChip 6.0	Affymetrix	MAP40385646	doi:10.7303/syn3157325	Synapse	doi:10.7303/syn3157325	https://doi.org/10.7303/syn3157325	Imputation	doi:10.7303/syn3157329	Synapse	doi:10.7303/syn3157329	https://doi.org/10.7303/syn3157329	lymphocyte
40401703_lymphocyte	Genotype data	GeneChip 6.0	Affymetrix	MAP40401703	doi:10.7303/syn3157325	Synapse	doi:10.7303/syn3157325	https://doi.org/10.7303/syn3157325	Imputation	doi:10.7303/syn3157329	Synapse	doi:10.7303/syn3157329	https://doi.org/10.7303/syn3157329	lymphocyte
40510997_lymphocyte	Genotype data	GeneChip 6.0	Affymetrix	MAP40510997	doi:10.7303/syn3157325	Synapse	doi:10.7303/syn3157325	https://doi.org/10.7303/syn3157325	Imputation	doi:10.7303/syn3157329	Synapse	doi:10.7303/syn3157329	https://doi.org/10.7303/syn3157329	lymphocyte
40530379_lymphocyte	Genotype data	GeneChip 6.0	Affymetrix	MAP40530379	doi:10.7303/syn3157325	Synapse	doi:10.7303/syn3157325	https://doi.org/10.7303/syn3157325	Imputation	doi:10.7303/syn3157329	Synapse	doi:10.7303/syn3157329	https://doi.org/10.7303/syn3157329	lymphocyte
40600002_lymphocyte	Genotype data	GeneChip 6.0	Affymetrix	MAP40600002	doi:10.7303/syn3157325	Synapse	doi:10.7303/syn3157325	https://doi.org/10.7303/syn3157325	Imputation	doi:10.7303/syn3157329	Synapse	doi:10.7303/syn3157329	https://doi.org/10.7303/syn3157329	lymphocyte
40611041_lymphocyte	Genotype data	GeneChip 6.0	Affymetrix	MAP40611041	doi:10.7303/syn3157325	Synapse	doi:10.7303/syn3157325	https://doi.org/10.7303/syn3157325	Imputation	doi:10.7303/syn3157329	Synapse	doi:10.7303/syn3157329	https://doi.org/10.7303/syn3157329	lymphocyte
40622080_lymphocyte	Genotype data	GeneChip 6.0	Affymetrix	MAP40622080	doi:10.7303/syn3157325	Synapse	doi:10.7303/syn3157325	https://doi.org/10.7303/syn3157325	Imputation	doi:10.7303/syn3157329	Synapse	doi:10.7303/syn3157329	https://doi.org/10.7303/syn3157329	lymphocyte
40880222_lymphocyte	Genotype data	GeneChip 6.0	Affymetrix	MAP40880222	doi:10.7303/syn3157325	Synapse	doi:10.7303/syn3157325	https://doi.org/10.7303/syn3157325	Imputation	doi:10.7303/syn3157329	Synapse	doi:10.7303/syn3157329	https://doi.org/10.7303/syn3157329	lymphocyte
41265021_lymphocyte	Genotype data	GeneChip 6.0	Affymetrix	MAP41265021	doi:10.7303/syn3157325	Synapse	doi:10.7303/syn3157325	https://doi.org/10.7303/syn3157325	Imputation	doi:10.7303/syn3157329	Synapse	doi:10.7303/syn3157329	https://doi.org/10.7303/syn3157329	lymphocyte
41285665_lymphocyte	Genotype data	GeneChip 6.0	Affymetrix	MAP41285665	doi:10.7303/syn3157325	Synapse	doi:10.7303/syn3157325	https://doi.org/10.7303/syn3157325	Imputation	doi:10.7303/syn3157329	Synapse	doi:10.7303/syn3157329	https://doi.org/10.7303/syn3157329	lymphocyte
41296604_lymphocyte	Genotype data	GeneChip 6.0	Affymetrix	MAP41296604	doi:10.7303/syn3157325	Synapse	doi:10.7303/syn3157325	https://doi.org/10.7303/syn3157325	Imputation	doi:10.7303/syn3157329	Synapse	doi:10.7303/syn3157329	https://doi.org/10.7303/syn3157329	lymphocyte
41357606_lymphocyte	Genotype data	GeneChip 6.0	Affymetrix	MAP41357606	doi:10.7303/syn3157325	Synapse	doi:10.7303/syn3157325	https://doi.org/10.7303/syn3157325	Imputation	doi:10.7303/syn3157329	Synapse	doi:10.7303/syn3157329	https://doi.org/10.7303/syn3157329	lymphocyte
41773404_lymphocyte	Genotype data	GeneChip 6.0	Affymetrix	MAP41773404	doi:10.7303/syn3157325	Synapse	doi:10.7303/syn3157325	https://doi.org/10.7303/syn3157325	Imputation	doi:10.7303/syn3157329	Synapse	doi:10.7303/syn3157329	https://doi.org/10.7303/syn3157329	lymphocyte
42023091_lymphocyte	Genotype data	GeneChip 6.0	Affymetrix	MAP42023091	doi:10.7303/syn3157325	Synapse	doi:10.7303/syn3157325	https://doi.org/10.7303/syn3157325	Imputation	doi:10.7303/syn3157329	Synapse	doi:10.7303/syn3157329	https://doi.org/10.7303/syn3157329	lymphocyte
42063693_lymphocyte	Genotype data	GeneChip 6.0	Affymetrix	MAP42063693	doi:10.7303/syn3157325	Synapse	doi:10.7303/syn3157325	https://doi.org/10.7303/syn3157325	Imputation	doi:10.7303/syn3157329	Synapse	doi:10.7303/syn3157329	https://doi.org/10.7303/syn3157329	lymphocyte
42297641_lymphocyte	Genotype data	GeneChip 6.0	Affymetrix	MAP42297641	doi:10.7303/syn3157325	Synapse	doi:10.7303/syn3157325	https://doi.org/10.7303/syn3157325	Imputation	doi:10.7303/syn3157329	Synapse	doi:10.7303/syn3157329	https://doi.org/10.7303/syn3157329	lymphocyte
42387756_lymphocyte	Genotype data	GeneChip 6.0	Affymetrix	MAP42387756	doi:10.7303/syn3157325	Synapse	doi:10.7303/syn3157325	https://doi.org/10.7303/syn3157325	Imputation	doi:10.7303/syn3157329	Synapse	doi:10.7303/syn3157329	https://doi.org/10.7303/syn3157329	lymphocyte
42433067_lymphocyte	Genotype data	GeneChip 6.0	Affymetrix	MAP42433067	doi:10.7303/syn3157325	Synapse	doi:10.7303/syn3157325	https://doi.org/10.7303/syn3157325	Imputation	doi:10.7303/syn3157329	Synapse	doi:10.7303/syn3157329	https://doi.org/10.7303/syn3157329	lymphocyte
42949394_lymphocyte	Genotype data	GeneChip 6.0	Affymetrix	MAP42949394	doi:10.7303/syn3157325	Synapse	doi:10.7303/syn3157325	https://doi.org/10.7303/syn3157325	Imputation	doi:10.7303/syn3157329	Synapse	doi:10.7303/syn3157329	https://doi.org/10.7303/syn3157329	lymphocyte
42988567_lymphocyte	Genotype data	GeneChip 6.0	Affymetrix	MAP42988567	doi:10.7303/syn3157325	Synapse	doi:10.7303/syn3157325	https://doi.org/10.7303/syn3157325	Imputation	doi:10.7303/syn3157329	Synapse	doi:10.7303/syn3157329	https://doi.org/10.7303/syn3157329	lymphocyte
43074402_brain	Genotype data	GeneChip 6.0	Affymetrix	MAP43074402	doi:10.7303/syn3157325	Synapse	doi:10.7303/syn3157325	https://doi.org/10.7303/syn3157325	Imputation	doi:10.7303/syn3157329	Synapse	doi:10.7303/syn3157329	https://doi.org/10.7303/syn3157329	brain
43119512_lymphocyte	Genotype data	GeneChip 6.0	Affymetrix	MAP43119512	doi:10.7303/syn3157325	Synapse	doi:10.7303/syn3157325	https://doi.org/10.7303/syn3157325	Imputation	doi:10.7303/syn3157329	Synapse	doi:10.7303/syn3157329	https://doi.org/10.7303/syn3157329	lymphocyte
43191312_lymphocyte	Genotype data	GeneChip 6.0	Affymetrix	MAP43191312	doi:10.7303/syn3157325	Synapse	doi:10.7303/syn3157325	https://doi.org/10.7303/syn3157325	Imputation	doi:10.7303/syn3157329	Synapse	doi:10.7303/syn3157329	https://doi.org/10.7303/syn3157329	lymphocyte
43485807_lymphocyte	Genotype data	GeneChip 6.0	Affymetrix	MAP43485807	doi:10.7303/syn3157325	Synapse	doi:10.7303/syn3157325	https://doi.org/10.7303/syn3157325	Imputation	doi:10.7303/syn3157329	Synapse	doi:10.7303/syn3157329	https://doi.org/10.7303/syn3157329	lymphocyte
43536587_lymphocyte	Genotype data	GeneChip 6.0	Affymetrix	MAP43536587	doi:10.7303/syn3157325	Synapse	doi:10.7303/syn3157325	https://doi.org/10.7303/syn3157325	Imputation	doi:10.7303/syn3157329	Synapse	doi:10.7303/syn3157329	https://doi.org/10.7303/syn3157329	lymphocyte
44019405_lymphocyte	Genotype data	GeneChip 6.0	Affymetrix	MAP44019405	doi:10.7303/syn3157325	Synapse	doi:10.7303/syn3157325	https://doi.org/10.7303/syn3157325	Imputation	doi:10.7303/syn3157329	Synapse	doi:10.7303/syn3157329	https://doi.org/10.7303/syn3157329	lymphocyte
44041093_lymphocyte	Genotype data	GeneChip 6.0	Affymetrix	MAP44041093	doi:10.7303/syn3157325	Synapse	doi:10.7303/syn3157325	https://doi.org/10.7303/syn3157325	Imputation	doi:10.7303/syn3157329	Synapse	doi:10.7303/syn3157329	https://doi.org/10.7303/syn3157329	lymphocyte
44299049_lymphocyte	Genotype data	GeneChip 6.0	Affymetrix	MAP44299049	doi:10.7303/syn3157325	Synapse	doi:10.7303/syn3157325	https://doi.org/10.7303/syn3157325	Imputation	doi:10.7303/syn3157329	Synapse	doi:10.7303/syn3157329	https://doi.org/10.7303/syn3157329	lymphocyte
44472870_lymphocyte	Genotype data	GeneChip 6.0	Affymetrix	MAP44472870	doi:10.7303/syn3157325	Synapse	doi:10.7303/syn3157325	https://doi.org/10.7303/syn3157325	Imputation	doi:10.7303/syn3157329	Synapse	doi:10.7303/syn3157329	https://doi.org/10.7303/syn3157329	lymphocyte
44655449_lymphocyte	Genotype data	GeneChip 6.0	Affymetrix	MAP44655449	doi:10.7303/syn3157325	Synapse	doi:10.7303/syn3157325	https://doi.org/10.7303/syn3157325	Imputation	doi:10.7303/syn3157329	Synapse	doi:10.7303/syn3157329	https://doi.org/10.7303/syn3157329	lymphocyte
44671043_lymphocyte	Genotype data	GeneChip 6.0	Affymetrix	MAP44671043	doi:10.7303/syn3157325	Synapse	doi:10.7303/syn3157325	https://doi.org/10.7303/syn3157325	Imputation	doi:10.7303/syn3157329	Synapse	doi:10.7303/syn3157329	https://doi.org/10.7303/syn3157329	lymphocyte
44751386_lymphocyte	Genotype data	GeneChip 6.0	Affymetrix	MAP44751386	doi:10.7303/syn3157325	Synapse	doi:10.7303/syn3157325	https://doi.org/10.7303/syn3157325	Imputation	doi:10.7303/syn3157329	Synapse	doi:10.7303/syn3157329	https://doi.org/10.7303/syn3157329	lymphocyte
44842532_lymphocyte	Genotype data	GeneChip 6.0	Affymetrix	MAP44842532	doi:10.7303/syn3157325	Synapse	doi:10.7303/syn3157325	https://doi.org/10.7303/syn3157325	Imputation	doi:10.7303/syn3157329	Synapse	doi:10.7303/syn3157329	https://doi.org/10.7303/syn3157329	lymphocyte
44951690_lymphocyte	Genotype data	GeneChip 6.0	Affymetrix	MAP44951690	doi:10.7303/syn3157325	Synapse	doi:10.7303/syn3157325	https://doi.org/10.7303/syn3157325	Imputation	doi:10.7303/syn3157329	Synapse	doi:10.7303/syn3157329	https://doi.org/10.7303/syn3157329	lymphocyte
44952317_lymphocyte	Genotype data	GeneChip 6.0	Affymetrix	MAP44952317	doi:10.7303/syn3157325	Synapse	doi:10.7303/syn3157325	https://doi.org/10.7303/syn3157325	Imputation	doi:10.7303/syn3157329	Synapse	doi:10.7303/syn3157329	https://doi.org/10.7303/syn3157329	lymphocyte
44985334_lymphocyte	Genotype data	GeneChip 6.0	Affymetrix	MAP44985334	doi:10.7303/syn3157325	Synapse	doi:10.7303/syn3157325	https://doi.org/10.7303/syn3157325	Imputation	doi:10.7303/syn3157329	Synapse	doi:10.7303/syn3157329	https://doi.org/10.7303/syn3157329	lymphocyte
45115248_lymphocyte	Genotype data	GeneChip 6.0	Affymetrix	MAP45115248	doi:10.7303/syn3157325	Synapse	doi:10.7303/syn3157325	https://doi.org/10.7303/syn3157325	Imputation	doi:10.7303/syn3157329	Synapse	doi:10.7303/syn3157329	https://doi.org/10.7303/syn3157329	lymphocyte
45122535_lymphocyte	Genotype data	GeneChip 6.0	Affymetrix	MAP45122535	doi:10.7303/syn3157325	Synapse	doi:10.7303/syn3157325	https://doi.org/10.7303/syn3157325	Imputation	doi:10.7303/syn3157329	Synapse	doi:10.7303/syn3157329	https://doi.org/10.7303/syn3157329	lymphocyte
45450112_lymphocyte	Genotype data	GeneChip 6.0	Affymetrix	MAP45450112	doi:10.7303/syn3157325	Synapse	doi:10.7303/syn3157325	https://doi.org/10.7303/syn3157325	Imputation	doi:10.7303/syn3157329	Synapse	doi:10.7303/syn3157329	https://doi.org/10.7303/syn3157329	lymphocyte
45514725_lymphocyte	Genotype data	GeneChip 6.0	Affymetrix	MAP45514725	doi:10.7303/syn3157325	Synapse	doi:10.7303/syn3157325	https://doi.org/10.7303/syn3157325	Imputation	doi:10.7303/syn3157329	Synapse	doi:10.7303/syn3157329	https://doi.org/10.7303/syn3157329	lymphocyte
45566083_lymphocyte	Genotype data	GeneChip 6.0	Affymetrix	MAP45566083	doi:10.7303/syn3157325	Synapse	doi:10.7303/syn3157325	https://doi.org/10.7303/syn3157325	Imputation	doi:10.7303/syn3157329	Synapse	doi:10.7303/syn3157329	https://doi.org/10.7303/syn3157329	lymphocyte
45627085_lymphocyte	Genotype data	GeneChip 6.0	Affymetrix	MAP45627085	doi:10.7303/syn3157325	Synapse	doi:10.7303/syn3157325	https://doi.org/10.7303/syn3157325	Imputation	doi:10.7303/syn3157329	Synapse	doi:10.7303/syn3157329	https://doi.org/10.7303/syn3157329	lymphocyte
45984063_lymphocyte	Genotype data	GeneChip 6.0	Affymetrix	MAP45984063	doi:10.7303/syn3157325	Synapse	doi:10.7303/syn3157325	https://doi.org/10.7303/syn3157325	Imputation	doi:10.7303/syn3157329	Synapse	doi:10.7303/syn3157329	https://doi.org/10.7303/syn3157329	lymphocyte
45986371_lymphocyte	Genotype data	GeneChip 6.0	Affymetrix	MAP45986371	doi:10.7303/syn3157325	Synapse	doi:10.7303/syn3157325	https://doi.org/10.7303/syn3157325	Imputation	doi:10.7303/syn3157329	Synapse	doi:10.7303/syn3157329	https://doi.org/10.7303/syn3157329	lymphocyte
46000440_brain	Genotype data	GeneChip 6.0	Affymetrix	MAP46000440	doi:10.7303/syn3157325	Synapse	doi:10.7303/syn3157325	https://doi.org/10.7303/syn3157325	Imputation	doi:10.7303/syn3157329	Synapse	doi:10.7303/syn3157329	https://doi.org/10.7303/syn3157329	brain
46178577_lymphocyte	Genotype data	GeneChip 6.0	Affymetrix	MAP46178577	doi:10.7303/syn3157325	Synapse	doi:10.7303/syn3157325	https://doi.org/10.7303/syn3157325	Imputation	doi:10.7303/syn3157329	Synapse	doi:10.7303/syn3157329	https://doi.org/10.7303/syn3157329	lymphocyte
46189516_lymphocyte	Genotype data	GeneChip 6.0	Affymetrix	MAP46189516	doi:10.7303/syn3157325	Synapse	doi:10.7303/syn3157325	https://doi.org/10.7303/syn3157325	Imputation	doi:10.7303/syn3157329	Synapse	doi:10.7303/syn3157329	https://doi.org/10.7303/syn3157329	lymphocyte
46246604_lymphocyte	Genotype data	GeneChip 6.0	Affymetrix	MAP46246604	doi:10.7303/syn3157325	Synapse	doi:10.7303/syn3157325	https://doi.org/10.7303/syn3157325	Imputation	doi:10.7303/syn3157329	Synapse	doi:10.7303/syn3157329	https://doi.org/10.7303/syn3157329	lymphocyte
46291609_lymphocyte	Genotype data	GeneChip 6.0	Affymetrix	MAP46291609	doi:10.7303/syn3157325	Synapse	doi:10.7303/syn3157325	https://doi.org/10.7303/syn3157325	Imputation	doi:10.7303/syn3157329	Synapse	doi:10.7303/syn3157329	https://doi.org/10.7303/syn3157329	lymphocyte
46358797_lymphocyte	Genotype data	GeneChip 6.0	Affymetrix	MAP46358797	doi:10.7303/syn3157325	Synapse	doi:10.7303/syn3157325	https://doi.org/10.7303/syn3157325	Imputation	doi:10.7303/syn3157329	Synapse	doi:10.7303/syn3157329	https://doi.org/10.7303/syn3157329	lymphocyte
46369736_lymphocyte	Genotype data	GeneChip 6.0	Affymetrix	MAP46369736	doi:10.7303/syn3157325	Synapse	doi:10.7303/syn3157325	https://doi.org/10.7303/syn3157325	Imputation	doi:10.7303/syn3157329	Synapse	doi:10.7303/syn3157329	https://doi.org/10.7303/syn3157329	lymphocyte
46516939_lymphocyte	Genotype data	GeneChip 6.0	Affymetrix	MAP46516939	doi:10.7303/syn3157325	Synapse	doi:10.7303/syn3157325	https://doi.org/10.7303/syn3157325	Imputation	doi:10.7303/syn3157329	Synapse	doi:10.7303/syn3157329	https://doi.org/10.7303/syn3157329	lymphocyte
46547648_lymphocyte	Genotype data	GeneChip 6.0	Affymetrix	MAP46547648	doi:10.7303/syn3157325	Synapse	doi:10.7303/syn3157325	https://doi.org/10.7303/syn3157325	Imputation	doi:10.7303/syn3157329	Synapse	doi:10.7303/syn3157329	https://doi.org/10.7303/syn3157329	lymphocyte
46808242_lymphocyte	Genotype data	GeneChip 6.0	Affymetrix	MAP46808242	doi:10.7303/syn3157325	Synapse	doi:10.7303/syn3157325	https://doi.org/10.7303/syn3157325	Imputation	doi:10.7303/syn3157329	Synapse	doi:10.7303/syn3157329	https://doi.org/10.7303/syn3157329	lymphocyte
47067421_lymphocyte	Genotype data	GeneChip 6.0	Affymetrix	MAP47067421	doi:10.7303/syn3157325	Synapse	doi:10.7303/syn3157325	https://doi.org/10.7303/syn3157325	Imputation	doi:10.7303/syn3157329	Synapse	doi:10.7303/syn3157329	https://doi.org/10.7303/syn3157329	lymphocyte
47214624_lymphocyte	Genotype data	GeneChip 6.0	Affymetrix	MAP47214624	doi:10.7303/syn3157325	Synapse	doi:10.7303/syn3157325	https://doi.org/10.7303/syn3157325	Imputation	doi:10.7303/syn3157329	Synapse	doi:10.7303/syn3157329	https://doi.org/10.7303/syn3157329	lymphocyte
47236602_lymphocyte	Genotype data	GeneChip 6.0	Affymetrix	MAP47236602	doi:10.7303/syn3157325	Synapse	doi:10.7303/syn3157325	https://doi.org/10.7303/syn3157325	Imputation	doi:10.7303/syn3157329	Synapse	doi:10.7303/syn3157329	https://doi.org/10.7303/syn3157329	lymphocyte
47315778_lymphocyte	Genotype data	GeneChip 6.0	Affymetrix	MAP47315778	doi:10.7303/syn3157325	Synapse	doi:10.7303/syn3157325	https://doi.org/10.7303/syn3157325	Imputation	doi:10.7303/syn3157329	Synapse	doi:10.7303/syn3157329	https://doi.org/10.7303/syn3157329	lymphocyte
47371712_lymphocyte	Genotype data	GeneChip 6.0	Affymetrix	MAP47371712	doi:10.7303/syn3157325	Synapse	doi:10.7303/syn3157325	https://doi.org/10.7303/syn3157325	Imputation	doi:10.7303/syn3157329	Synapse	doi:10.7303/syn3157329	https://doi.org/10.7303/syn3157329	lymphocyte
47520485_lymphocyte	Genotype data	GeneChip 6.0	Affymetrix	MAP47520485	doi:10.7303/syn3157325	Synapse	doi:10.7303/syn3157325	https://doi.org/10.7303/syn3157325	Imputation	doi:10.7303/syn3157329	Synapse	doi:10.7303/syn3157329	https://doi.org/10.7303/syn3157329	lymphocyte
47652086_lymphocyte	Genotype data	GeneChip 6.0	Affymetrix	MAP47652086	doi:10.7303/syn3157325	Synapse	doi:10.7303/syn3157325	https://doi.org/10.7303/syn3157325	Imputation	doi:10.7303/syn3157329	Synapse	doi:10.7303/syn3157329	https://doi.org/10.7303/syn3157329	lymphocyte
47955338_lymphocyte	Genotype data	GeneChip 6.0	Affymetrix	MAP47955338	doi:10.7303/syn3157325	Synapse	doi:10.7303/syn3157325	https://doi.org/10.7303/syn3157325	Imputation	doi:10.7303/syn3157329	Synapse	doi:10.7303/syn3157329	https://doi.org/10.7303/syn3157329	lymphocyte
48013463_lymphocyte	Genotype data	GeneChip 6.0	Affymetrix	MAP48013463	doi:10.7303/syn3157325	Synapse	doi:10.7303/syn3157325	https://doi.org/10.7303/syn3157325	Imputation	doi:10.7303/syn3157329	Synapse	doi:10.7303/syn3157329	https://doi.org/10.7303/syn3157329	lymphocyte
48192539_lymphocyte	Genotype data	GeneChip 6.0	Affymetrix	MAP48192539	doi:10.7303/syn3157325	Synapse	doi:10.7303/syn3157325	https://doi.org/10.7303/syn3157325	Imputation	doi:10.7303/syn3157329	Synapse	doi:10.7303/syn3157329	https://doi.org/10.7303/syn3157329	lymphocyte
48399494_lymphocyte	Genotype data	GeneChip 6.0	Affymetrix	MAP48399494	doi:10.7303/syn3157325	Synapse	doi:10.7303/syn3157325	https://doi.org/10.7303/syn3157325	Imputation	doi:10.7303/syn3157329	Synapse	doi:10.7303/syn3157329	https://doi.org/10.7303/syn3157329	lymphocyte
48451825_lymphocyte	Genotype data	GeneChip 6.0	Affymetrix	MAP48451825	doi:10.7303/syn3157325	Synapse	doi:10.7303/syn3157325	https://doi.org/10.7303/syn3157325	Imputation	doi:10.7303/syn3157329	Synapse	doi:10.7303/syn3157329	https://doi.org/10.7303/syn3157329	lymphocyte
48697089_lymphocyte	Genotype data	GeneChip 6.0	Affymetrix	MAP48697089	doi:10.7303/syn3157325	Synapse	doi:10.7303/syn3157325	https://doi.org/10.7303/syn3157325	Imputation	doi:10.7303/syn3157329	Synapse	doi:10.7303/syn3157329	https://doi.org/10.7303/syn3157329	lymphocyte
48748345_lymphocyte	Genotype data	GeneChip 6.0	Affymetrix	MAP48748345	doi:10.7303/syn3157325	Synapse	doi:10.7303/syn3157325	https://doi.org/10.7303/syn3157325	Imputation	doi:10.7303/syn3157329	Synapse	doi:10.7303/syn3157329	https://doi.org/10.7303/syn3157329	lymphocyte
49070444_lymphocyte	Genotype data	GeneChip 6.0	Affymetrix	MAP49070444	doi:10.7303/syn3157325	Synapse	doi:10.7303/syn3157325	https://doi.org/10.7303/syn3157325	Imputation	doi:10.7303/syn3157329	Synapse	doi:10.7303/syn3157329	https://doi.org/10.7303/syn3157329	lymphocyte
49429845_lymphocyte	Genotype data	GeneChip 6.0	Affymetrix	MAP49429845	doi:10.7303/syn3157325	Synapse	doi:10.7303/syn3157325	https://doi.org/10.7303/syn3157325	Imputation	doi:10.7303/syn3157329	Synapse	doi:10.7303/syn3157329	https://doi.org/10.7303/syn3157329	lymphocyte
49452862_lymphocyte	Genotype data	GeneChip 6.0	Affymetrix	MAP49452862	doi:10.7303/syn3157325	Synapse	doi:10.7303/syn3157325	https://doi.org/10.7303/syn3157325	Imputation	doi:10.7303/syn3157329	Synapse	doi:10.7303/syn3157329	https://doi.org/10.7303/syn3157329	lymphocyte
49590907_lymphocyte	Genotype data	GeneChip 6.0	Affymetrix	MAP49590907	doi:10.7303/syn3157325	Synapse	doi:10.7303/syn3157325	https://doi.org/10.7303/syn3157325	Imputation	doi:10.7303/syn3157329	Synapse	doi:10.7303/syn3157329	https://doi.org/10.7303/syn3157329	lymphocyte
49643021_lymphocyte	Genotype data	GeneChip 6.0	Affymetrix	MAP49643021	doi:10.7303/syn3157325	Synapse	doi:10.7303/syn3157325	https://doi.org/10.7303/syn3157325	Imputation	doi:10.7303/syn3157329	Synapse	doi:10.7303/syn3157329	https://doi.org/10.7303/syn3157329	lymphocyte
49676048_lymphocyte	Genotype data	GeneChip 6.0	Affymetrix	MAP49676048	doi:10.7303/syn3157325	Synapse	doi:10.7303/syn3157325	https://doi.org/10.7303/syn3157325	Imputation	doi:10.7303/syn3157329	Synapse	doi:10.7303/syn3157329	https://doi.org/10.7303/syn3157329	lymphocyte
49766153_lymphocyte	Genotype data	GeneChip 6.0	Affymetrix	MAP49766153	doi:10.7303/syn3157325	Synapse	doi:10.7303/syn3157325	https://doi.org/10.7303/syn3157325	Imputation	doi:10.7303/syn3157329	Synapse	doi:10.7303/syn3157329	https://doi.org/10.7303/syn3157329	lymphocyte
50100194_lymphocyte	Genotype data	GeneChip 6.0	Affymetrix	MAP50100194	doi:10.7303/syn3157325	Synapse	doi:10.7303/syn3157325	https://doi.org/10.7303/syn3157325	Imputation	doi:10.7303/syn3157329	Synapse	doi:10.7303/syn3157329	https://doi.org/10.7303/syn3157329	lymphocyte
50100356_lymphocyte	Genotype data	GeneChip 6.0	Affymetrix	MAP50100356	doi:10.7303/syn3157325	Synapse	doi:10.7303/syn3157325	https://doi.org/10.7303/syn3157325	Imputation	doi:10.7303/syn3157329	Synapse	doi:10.7303/syn3157329	https://doi.org/10.7303/syn3157329	lymphocyte
50100482_brain	Genotype data	GeneChip 6.0	Affymetrix	MAP50100482	doi:10.7303/syn3157325	Synapse	doi:10.7303/syn3157325	https://doi.org/10.7303/syn3157325	Imputation	doi:10.7303/syn3157329	Synapse	doi:10.7303/syn3157329	https://doi.org/10.7303/syn3157329	brain
50100518_brain	Genotype data	GeneChip 6.0	Affymetrix	MAP50100518	doi:10.7303/syn3157325	Synapse	doi:10.7303/syn3157325	https://doi.org/10.7303/syn3157325	Imputation	doi:10.7303/syn3157329	Synapse	doi:10.7303/syn3157329	https://doi.org/10.7303/syn3157329	brain
50100644_lymphocyte	Genotype data	GeneChip 6.0	Affymetrix	MAP50100644	doi:10.7303/syn3157325	Synapse	doi:10.7303/syn3157325	https://doi.org/10.7303/syn3157325	Imputation	doi:10.7303/syn3157329	Synapse	doi:10.7303/syn3157329	https://doi.org/10.7303/syn3157329	lymphocyte
50100770_brain	Genotype data	GeneChip 6.0	Affymetrix	MAP50100770	doi:10.7303/syn3157325	Synapse	doi:10.7303/syn3157325	https://doi.org/10.7303/syn3157325	Imputation	doi:10.7303/syn3157329	Synapse	doi:10.7303/syn3157329	https://doi.org/10.7303/syn3157329	brain
50100806_brain	Genotype data	GeneChip 6.0	Affymetrix	MAP50100806	doi:10.7303/syn3157325	Synapse	doi:10.7303/syn3157325	https://doi.org/10.7303/syn3157325	Imputation	doi:10.7303/syn3157329	Synapse	doi:10.7303/syn3157329	https://doi.org/10.7303/syn3157329	brain
50100932_lymphocyte	Genotype data	GeneChip 6.0	Affymetrix	MAP50100932	doi:10.7303/syn3157325	Synapse	doi:10.7303/syn3157325	https://doi.org/10.7303/syn3157325	Imputation	doi:10.7303/syn3157329	Synapse	doi:10.7303/syn3157329	https://doi.org/10.7303/syn3157329	lymphocyte
50101073_lymphocyte	Genotype data	GeneChip 6.0	Affymetrix	MAP50101073	doi:10.7303/syn3157325	Synapse	doi:10.7303/syn3157325	https://doi.org/10.7303/syn3157325	Imputation	doi:10.7303/syn3157329	Synapse	doi:10.7303/syn3157329	https://doi.org/10.7303/syn3157329	lymphocyte
50101109_brain	Genotype data	GeneChip 6.0	Affymetrix	MAP50101109	doi:10.7303/syn3157325	Synapse	doi:10.7303/syn3157325	https://doi.org/10.7303/syn3157325	Imputation	doi:10.7303/syn3157329	Synapse	doi:10.7303/syn3157329	https://doi.org/10.7303/syn3157329	brain
50101235_lymphocyte	Genotype data	GeneChip 6.0	Affymetrix	MAP50101235	doi:10.7303/syn3157325	Synapse	doi:10.7303/syn3157325	https://doi.org/10.7303/syn3157325	Imputation	doi:10.7303/syn3157329	Synapse	doi:10.7303/syn3157329	https://doi.org/10.7303/syn3157329	lymphocyte
50101361_lymphocyte	Genotype data	GeneChip 6.0	Affymetrix	MAP50101361	doi:10.7303/syn3157325	Synapse	doi:10.7303/syn3157325	https://doi.org/10.7303/syn3157325	Imputation	doi:10.7303/syn3157329	Synapse	doi:10.7303/syn3157329	https://doi.org/10.7303/syn3157329	lymphocyte
50101497_lymphocyte	Genotype data	GeneChip 6.0	Affymetrix	MAP50101497	doi:10.7303/syn3157325	Synapse	doi:10.7303/syn3157325	https://doi.org/10.7303/syn3157325	Imputation	doi:10.7303/syn3157329	Synapse	doi:10.7303/syn3157329	https://doi.org/10.7303/syn3157329	lymphocyte
50101659_brain	Genotype data	GeneChip 6.0	Affymetrix	MAP50101659	doi:10.7303/syn3157325	Synapse	doi:10.7303/syn3157325	https://doi.org/10.7303/syn3157325	Imputation	doi:10.7303/syn3157329	Synapse	doi:10.7303/syn3157329	https://doi.org/10.7303/syn3157329	brain
50102088_lymphocyte	Genotype data	GeneChip 6.0	Affymetrix	MAP50102088	doi:10.7303/syn3157325	Synapse	doi:10.7303/syn3157325	https://doi.org/10.7303/syn3157325	Imputation	doi:10.7303/syn3157329	Synapse	doi:10.7303/syn3157329	https://doi.org/10.7303/syn3157329	lymphocyte
50102114_brain	Genotype data	GeneChip 6.0	Affymetrix	MAP50102114	doi:10.7303/syn3157325	Synapse	doi:10.7303/syn3157325	https://doi.org/10.7303/syn3157325	Imputation	doi:10.7303/syn3157329	Synapse	doi:10.7303/syn3157329	https://doi.org/10.7303/syn3157329	brain
50102240_brain	Genotype data	GeneChip 6.0	Affymetrix	MAP50102240	doi:10.7303/syn3157325	Synapse	doi:10.7303/syn3157325	https://doi.org/10.7303/syn3157325	Imputation	doi:10.7303/syn3157329	Synapse	doi:10.7303/syn3157329	https://doi.org/10.7303/syn3157329	brain
50102376_lymphocyte	Genotype data	GeneChip 6.0	Affymetrix	MAP50102376	doi:10.7303/syn3157325	Synapse	doi:10.7303/syn3157325	https://doi.org/10.7303/syn3157325	Imputation	doi:10.7303/syn3157329	Synapse	doi:10.7303/syn3157329	https://doi.org/10.7303/syn3157329	lymphocyte
50102538_lymphocyte	Genotype data	GeneChip 6.0	Affymetrix	MAP50102538	doi:10.7303/syn3157325	Synapse	doi:10.7303/syn3157325	https://doi.org/10.7303/syn3157325	Imputation	doi:10.7303/syn3157329	Synapse	doi:10.7303/syn3157329	https://doi.org/10.7303/syn3157329	lymphocyte
50102664_lymphocyte	Genotype data	GeneChip 6.0	Affymetrix	MAP50102664	doi:10.7303/syn3157325	Synapse	doi:10.7303/syn3157325	https://doi.org/10.7303/syn3157325	Imputation	doi:10.7303/syn3157329	Synapse	doi:10.7303/syn3157329	https://doi.org/10.7303/syn3157329	lymphocyte
50102790_lymphocyte	Genotype data	GeneChip 6.0	Affymetrix	MAP50102790	doi:10.7303/syn3157325	Synapse	doi:10.7303/syn3157325	https://doi.org/10.7303/syn3157325	Imputation	doi:10.7303/syn3157329	Synapse	doi:10.7303/syn3157329	https://doi.org/10.7303/syn3157329	lymphocyte
50102826_brain	Genotype data	GeneChip 6.0	Affymetrix	MAP50102826	doi:10.7303/syn3157325	Synapse	doi:10.7303/syn3157325	https://doi.org/10.7303/syn3157325	Imputation	doi:10.7303/syn3157329	Synapse	doi:10.7303/syn3157329	https://doi.org/10.7303/syn3157329	brain
50102952_lymphocyte	Genotype data	GeneChip 6.0	Affymetrix	MAP50102952	doi:10.7303/syn3157325	Synapse	doi:10.7303/syn3157325	https://doi.org/10.7303/syn3157325	Imputation	doi:10.7303/syn3157329	Synapse	doi:10.7303/syn3157329	https://doi.org/10.7303/syn3157329	lymphocyte
50103093_lymphocyte	Genotype data	GeneChip 6.0	Affymetrix	MAP50103093	doi:10.7303/syn3157325	Synapse	doi:10.7303/syn3157325	https://doi.org/10.7303/syn3157325	Imputation	doi:10.7303/syn3157329	Synapse	doi:10.7303/syn3157329	https://doi.org/10.7303/syn3157329	lymphocyte
50103129_lymphocyte	Genotype data	GeneChip 6.0	Affymetrix	MAP50103129	doi:10.7303/syn3157325	Synapse	doi:10.7303/syn3157325	https://doi.org/10.7303/syn3157325	Imputation	doi:10.7303/syn3157329	Synapse	doi:10.7303/syn3157329	https://doi.org/10.7303/syn3157329	lymphocyte
50103381_lymphocyte	Genotype data	GeneChip 6.0	Affymetrix	MAP50103381	doi:10.7303/syn3157325	Synapse	doi:10.7303/syn3157325	https://doi.org/10.7303/syn3157325	Imputation	doi:10.7303/syn3157329	Synapse	doi:10.7303/syn3157329	https://doi.org/10.7303/syn3157329	lymphocyte
50103417_lymphocyte	Genotype data	GeneChip 6.0	Affymetrix	MAP50103417	doi:10.7303/syn3157325	Synapse	doi:10.7303/syn3157325	https://doi.org/10.7303/syn3157325	Imputation	doi:10.7303/syn3157329	Synapse	doi:10.7303/syn3157329	https://doi.org/10.7303/syn3157329	lymphocyte
50103679_lymphocyte	Genotype data	GeneChip 6.0	Affymetrix	MAP50103679	doi:10.7303/syn3157325	Synapse	doi:10.7303/syn3157325	https://doi.org/10.7303/syn3157325	Imputation	doi:10.7303/syn3157329	Synapse	doi:10.7303/syn3157329	https://doi.org/10.7303/syn3157329	lymphocyte
50103967_brain	Genotype data	GeneChip 6.0	Affymetrix	MAP50103967	doi:10.7303/syn3157325	Synapse	doi:10.7303/syn3157325	https://doi.org/10.7303/syn3157325	Imputation	doi:10.7303/syn3157329	Synapse	doi:10.7303/syn3157329	https://doi.org/10.7303/syn3157329	brain
50104134_brain	Genotype data	GeneChip 6.0	Affymetrix	MAP50104134	doi:10.7303/syn3157325	Synapse	doi:10.7303/syn3157325	https://doi.org/10.7303/syn3157325	Imputation	doi:10.7303/syn3157329	Synapse	doi:10.7303/syn3157329	https://doi.org/10.7303/syn3157329	brain
50104260_lymphocyte	Genotype data	GeneChip 6.0	Affymetrix	MAP50104260	doi:10.7303/syn3157325	Synapse	doi:10.7303/syn3157325	https://doi.org/10.7303/syn3157325	Imputation	doi:10.7303/syn3157329	Synapse	doi:10.7303/syn3157329	https://doi.org/10.7303/syn3157329	lymphocyte
50104396_lymphocyte	Genotype data	GeneChip 6.0	Affymetrix	MAP50104396	doi:10.7303/syn3157325	Synapse	doi:10.7303/syn3157325	https://doi.org/10.7303/syn3157325	Imputation	doi:10.7303/syn3157329	Synapse	doi:10.7303/syn3157329	https://doi.org/10.7303/syn3157329	lymphocyte
50104422_lymphocyte	Genotype data	GeneChip 6.0	Affymetrix	MAP50104422	doi:10.7303/syn3157325	Synapse	doi:10.7303/syn3157325	https://doi.org/10.7303/syn3157325	Imputation	doi:10.7303/syn3157329	Synapse	doi:10.7303/syn3157329	https://doi.org/10.7303/syn3157329	lymphocyte
50104558_lymphocyte	Genotype data	GeneChip 6.0	Affymetrix	MAP50104558	doi:10.7303/syn3157325	Synapse	doi:10.7303/syn3157325	https://doi.org/10.7303/syn3157325	Imputation	doi:10.7303/syn3157329	Synapse	doi:10.7303/syn3157329	https://doi.org/10.7303/syn3157329	lymphocyte
50104684_brain	Genotype data	GeneChip 6.0	Affymetrix	MAP50104684	doi:10.7303/syn3157325	Synapse	doi:10.7303/syn3157325	https://doi.org/10.7303/syn3157325	Imputation	doi:10.7303/syn3157329	Synapse	doi:10.7303/syn3157329	https://doi.org/10.7303/syn3157329	brain
50104710_lymphocyte	Genotype data	GeneChip 6.0	Affymetrix	MAP50104710	doi:10.7303/syn3157325	Synapse	doi:10.7303/syn3157325	https://doi.org/10.7303/syn3157325	Imputation	doi:10.7303/syn3157329	Synapse	doi:10.7303/syn3157329	https://doi.org/10.7303/syn3157329	lymphocyte
50104846_brain	Genotype data	GeneChip 6.0	Affymetrix	MAP50104846	doi:10.7303/syn3157325	Synapse	doi:10.7303/syn3157325	https://doi.org/10.7303/syn3157325	Imputation	doi:10.7303/syn3157329	Synapse	doi:10.7303/syn3157329	https://doi.org/10.7303/syn3157329	brain
50104972_brain	Genotype data	GeneChip 6.0	Affymetrix	MAP50104972	doi:10.7303/syn3157325	Synapse	doi:10.7303/syn3157325	https://doi.org/10.7303/syn3157325	Imputation	doi:10.7303/syn3157329	Synapse	doi:10.7303/syn3157329	https://doi.org/10.7303/syn3157329	brain
50105013_lymphocyte	Genotype data	GeneChip 6.0	Affymetrix	MAP50105013	doi:10.7303/syn3157325	Synapse	doi:10.7303/syn3157325	https://doi.org/10.7303/syn3157325	Imputation	doi:10.7303/syn3157329	Synapse	doi:10.7303/syn3157329	https://doi.org/10.7303/syn3157329	lymphocyte
50105275_lymphocyte	Genotype data	GeneChip 6.0	Affymetrix	MAP50105275	doi:10.7303/syn3157325	Synapse	doi:10.7303/syn3157325	https://doi.org/10.7303/syn3157325	Imputation	doi:10.7303/syn3157329	Synapse	doi:10.7303/syn3157329	https://doi.org/10.7303/syn3157329	lymphocyte
50105301_lymphocyte	Genotype data	GeneChip 6.0	Affymetrix	MAP50105301	doi:10.7303/syn3157325	Synapse	doi:10.7303/syn3157325	https://doi.org/10.7303/syn3157325	Imputation	doi:10.7303/syn3157329	Synapse	doi:10.7303/syn3157329	https://doi.org/10.7303/syn3157329	lymphocyte
50105563_brain	Genotype data	GeneChip 6.0	Affymetrix	MAP50105563	doi:10.7303/syn3157325	Synapse	doi:10.7303/syn3157325	https://doi.org/10.7303/syn3157325	Imputation	doi:10.7303/syn3157329	Synapse	doi:10.7303/syn3157329	https://doi.org/10.7303/syn3157329	brain
50105699_brain	Genotype data	GeneChip 6.0	Affymetrix	MAP50105699	doi:10.7303/syn3157325	Synapse	doi:10.7303/syn3157325	https://doi.org/10.7303/syn3157325	Imputation	doi:10.7303/syn3157329	Synapse	doi:10.7303/syn3157329	https://doi.org/10.7303/syn3157329	brain
50105725_brain	Genotype data	GeneChip 6.0	Affymetrix	MAP50105725	doi:10.7303/syn3157325	Synapse	doi:10.7303/syn3157325	https://doi.org/10.7303/syn3157325	Imputation	doi:10.7303/syn3157329	Synapse	doi:10.7303/syn3157329	https://doi.org/10.7303/syn3157329	brain
50105987_lymphocyte	Genotype data	GeneChip 6.0	Affymetrix	MAP50105987	doi:10.7303/syn3157325	Synapse	doi:10.7303/syn3157325	https://doi.org/10.7303/syn3157325	Imputation	doi:10.7303/syn3157329	Synapse	doi:10.7303/syn3157329	https://doi.org/10.7303/syn3157329	lymphocyte
50106280_lymphocyte	Genotype data	GeneChip 6.0	Affymetrix	MAP50106280	doi:10.7303/syn3157325	Synapse	doi:10.7303/syn3157325	https://doi.org/10.7303/syn3157325	Imputation	doi:10.7303/syn3157329	Synapse	doi:10.7303/syn3157329	https://doi.org/10.7303/syn3157329	lymphocyte
50106316_lymphocyte	Genotype data	GeneChip 6.0	Affymetrix	MAP50106316	doi:10.7303/syn3157325	Synapse	doi:10.7303/syn3157325	https://doi.org/10.7303/syn3157325	Imputation	doi:10.7303/syn3157329	Synapse	doi:10.7303/syn3157329	https://doi.org/10.7303/syn3157329	lymphocyte
50106442_lymphocyte	Genotype data	GeneChip 6.0	Affymetrix	MAP50106442	doi:10.7303/syn3157325	Synapse	doi:10.7303/syn3157325	https://doi.org/10.7303/syn3157325	Imputation	doi:10.7303/syn3157329	Synapse	doi:10.7303/syn3157329	https://doi.org/10.7303/syn3157329	lymphocyte
50106578_lymphocyte	Genotype data	GeneChip 6.0	Affymetrix	MAP50106578	doi:10.7303/syn3157325	Synapse	doi:10.7303/syn3157325	https://doi.org/10.7303/syn3157325	Imputation	doi:10.7303/syn3157329	Synapse	doi:10.7303/syn3157329	https://doi.org/10.7303/syn3157329	lymphocyte
50106730_brain	Genotype data	GeneChip 6.0	Affymetrix	MAP50106730	doi:10.7303/syn3157325	Synapse	doi:10.7303/syn3157325	https://doi.org/10.7303/syn3157325	Imputation	doi:10.7303/syn3157329	Synapse	doi:10.7303/syn3157329	https://doi.org/10.7303/syn3157329	brain
50106866_lymphocyte	Genotype data	GeneChip 6.0	Affymetrix	MAP50106866	doi:10.7303/syn3157325	Synapse	doi:10.7303/syn3157325	https://doi.org/10.7303/syn3157325	Imputation	doi:10.7303/syn3157329	Synapse	doi:10.7303/syn3157329	https://doi.org/10.7303/syn3157329	lymphocyte
50106992_brain	Genotype data	GeneChip 6.0	Affymetrix	MAP50106992	doi:10.7303/syn3157325	Synapse	doi:10.7303/syn3157325	https://doi.org/10.7303/syn3157325	Imputation	doi:10.7303/syn3157329	Synapse	doi:10.7303/syn3157329	https://doi.org/10.7303/syn3157329	brain
50107169_lymphocyte	Genotype data	GeneChip 6.0	Affymetrix	MAP50107169	doi:10.7303/syn3157325	Synapse	doi:10.7303/syn3157325	https://doi.org/10.7303/syn3157325	Imputation	doi:10.7303/syn3157329	Synapse	doi:10.7303/syn3157329	https://doi.org/10.7303/syn3157329	lymphocyte
50107321_lymphocyte	Genotype data	GeneChip 6.0	Affymetrix	MAP50107321	doi:10.7303/syn3157325	Synapse	doi:10.7303/syn3157325	https://doi.org/10.7303/syn3157325	Imputation	doi:10.7303/syn3157329	Synapse	doi:10.7303/syn3157329	https://doi.org/10.7303/syn3157329	lymphocyte
50107457_brain	Genotype data	GeneChip 6.0	Affymetrix	MAP50107457	doi:10.7303/syn3157325	Synapse	doi:10.7303/syn3157325	https://doi.org/10.7303/syn3157325	Imputation	doi:10.7303/syn3157329	Synapse	doi:10.7303/syn3157329	https://doi.org/10.7303/syn3157329	brain
50107583_brain	Genotype data	GeneChip 6.0	Affymetrix	MAP50107583	doi:10.7303/syn3157325	Synapse	doi:10.7303/syn3157325	https://doi.org/10.7303/syn3157325	Imputation	doi:10.7303/syn3157329	Synapse	doi:10.7303/syn3157329	https://doi.org/10.7303/syn3157329	brain
50107619_lymphocyte	Genotype data	GeneChip 6.0	Affymetrix	MAP50107619	doi:10.7303/syn3157325	Synapse	doi:10.7303/syn3157325	https://doi.org/10.7303/syn3157325	Imputation	doi:10.7303/syn3157329	Synapse	doi:10.7303/syn3157329	https://doi.org/10.7303/syn3157329	lymphocyte
50107745_brain	Genotype data	GeneChip 6.0	Affymetrix	MAP50107745	doi:10.7303/syn3157325	Synapse	doi:10.7303/syn3157325	https://doi.org/10.7303/syn3157325	Imputation	doi:10.7303/syn3157329	Synapse	doi:10.7303/syn3157329	https://doi.org/10.7303/syn3157329	brain
50107871_brain	Genotype data	GeneChip 6.0	Affymetrix	MAP50107871	doi:10.7303/syn3157325	Synapse	doi:10.7303/syn3157325	https://doi.org/10.7303/syn3157325	Imputation	doi:10.7303/syn3157329	Synapse	doi:10.7303/syn3157329	https://doi.org/10.7303/syn3157329	brain
50107907_lymphocyte	Genotype data	GeneChip 6.0	Affymetrix	MAP50107907	doi:10.7303/syn3157325	Synapse	doi:10.7303/syn3157325	https://doi.org/10.7303/syn3157325	Imputation	doi:10.7303/syn3157329	Synapse	doi:10.7303/syn3157329	https://doi.org/10.7303/syn3157329	lymphocyte
50108048_lymphocyte	Genotype data	GeneChip 6.0	Affymetrix	MAP50108048	doi:10.7303/syn3157325	Synapse	doi:10.7303/syn3157325	https://doi.org/10.7303/syn3157325	Imputation	doi:10.7303/syn3157329	Synapse	doi:10.7303/syn3157329	https://doi.org/10.7303/syn3157329	lymphocyte
50108174_brain	Genotype data	GeneChip 6.0	Affymetrix	MAP50108174	doi:10.7303/syn3157325	Synapse	doi:10.7303/syn3157325	https://doi.org/10.7303/syn3157325	Imputation	doi:10.7303/syn3157329	Synapse	doi:10.7303/syn3157329	https://doi.org/10.7303/syn3157329	brain
50108336_lymphocyte	Genotype data	GeneChip 6.0	Affymetrix	MAP50108336	doi:10.7303/syn3157325	Synapse	doi:10.7303/syn3157325	https://doi.org/10.7303/syn3157325	Imputation	doi:10.7303/syn3157329	Synapse	doi:10.7303/syn3157329	https://doi.org/10.7303/syn3157329	lymphocyte
50108462_lymphocyte	Genotype data	GeneChip 6.0	Affymetrix	MAP50108462	doi:10.7303/syn3157325	Synapse	doi:10.7303/syn3157325	https://doi.org/10.7303/syn3157325	Imputation	doi:10.7303/syn3157329	Synapse	doi:10.7303/syn3157329	https://doi.org/10.7303/syn3157329	lymphocyte
50108598_lymphocyte	Genotype data	GeneChip 6.0	Affymetrix	MAP50108598	doi:10.7303/syn3157325	Synapse	doi:10.7303/syn3157325	https://doi.org/10.7303/syn3157325	Imputation	doi:10.7303/syn3157329	Synapse	doi:10.7303/syn3157329	https://doi.org/10.7303/syn3157329	lymphocyte
50108886_lymphocyte	Genotype data	GeneChip 6.0	Affymetrix	MAP50108886	doi:10.7303/syn3157325	Synapse	doi:10.7303/syn3157325	https://doi.org/10.7303/syn3157325	Imputation	doi:10.7303/syn3157329	Synapse	doi:10.7303/syn3157329	https://doi.org/10.7303/syn3157329	lymphocyte
50108912_lymphocyte	Genotype data	GeneChip 6.0	Affymetrix	MAP50108912	doi:10.7303/syn3157325	Synapse	doi:10.7303/syn3157325	https://doi.org/10.7303/syn3157325	Imputation	doi:10.7303/syn3157329	Synapse	doi:10.7303/syn3157329	https://doi.org/10.7303/syn3157329	lymphocyte
50109053_lymphocyte	Genotype data	GeneChip 6.0	Affymetrix	MAP50109053	doi:10.7303/syn3157325	Synapse	doi:10.7303/syn3157325	https://doi.org/10.7303/syn3157325	Imputation	doi:10.7303/syn3157329	Synapse	doi:10.7303/syn3157329	https://doi.org/10.7303/syn3157329	lymphocyte
50109189_lymphocyte	Genotype data	GeneChip 6.0	Affymetrix	MAP50109189	doi:10.7303/syn3157325	Synapse	doi:10.7303/syn3157325	https://doi.org/10.7303/syn3157325	Imputation	doi:10.7303/syn3157329	Synapse	doi:10.7303/syn3157329	https://doi.org/10.7303/syn3157329	lymphocyte
50109215_brain	Genotype data	GeneChip 6.0	Affymetrix	MAP50109215	doi:10.7303/syn3157325	Synapse	doi:10.7303/syn3157325	https://doi.org/10.7303/syn3157325	Imputation	doi:10.7303/syn3157329	Synapse	doi:10.7303/syn3157329	https://doi.org/10.7303/syn3157329	brain
50109477_brain	Genotype data	GeneChip 6.0	Affymetrix	MAP50109477	doi:10.7303/syn3157325	Synapse	doi:10.7303/syn3157325	https://doi.org/10.7303/syn3157325	Imputation	doi:10.7303/syn3157329	Synapse	doi:10.7303/syn3157329	https://doi.org/10.7303/syn3157329	brain
50109503_lymphocyte	Genotype data	GeneChip 6.0	Affymetrix	MAP50109503	doi:10.7303/syn3157325	Synapse	doi:10.7303/syn3157325	https://doi.org/10.7303/syn3157325	Imputation	doi:10.7303/syn3157329	Synapse	doi:10.7303/syn3157329	https://doi.org/10.7303/syn3157329	lymphocyte
50109639_lymphocyte	Genotype data	GeneChip 6.0	Affymetrix	MAP50109639	doi:10.7303/syn3157325	Synapse	doi:10.7303/syn3157325	https://doi.org/10.7303/syn3157325	Imputation	doi:10.7303/syn3157329	Synapse	doi:10.7303/syn3157329	https://doi.org/10.7303/syn3157329	lymphocyte
50111971_lymphocyte	Genotype data	GeneChip 6.0	Affymetrix	MAP50111971	doi:10.7303/syn3157325	Synapse	doi:10.7303/syn3157325	https://doi.org/10.7303/syn3157325	Imputation	doi:10.7303/syn3157329	Synapse	doi:10.7303/syn3157329	https://doi.org/10.7303/syn3157329	lymphocyte
50112274_lymphocyte	Genotype data	GeneChip 6.0	Affymetrix	MAP50112274	doi:10.7303/syn3157325	Synapse	doi:10.7303/syn3157325	https://doi.org/10.7303/syn3157325	Imputation	doi:10.7303/syn3157329	Synapse	doi:10.7303/syn3157329	https://doi.org/10.7303/syn3157329	lymphocyte
50112436_lymphocyte	Genotype data	GeneChip 6.0	Affymetrix	MAP50112436	doi:10.7303/syn3157325	Synapse	doi:10.7303/syn3157325	https://doi.org/10.7303/syn3157325	Imputation	doi:10.7303/syn3157329	Synapse	doi:10.7303/syn3157329	https://doi.org/10.7303/syn3157329	lymphocyte
50197261_brain	Genotype data	GeneChip 6.0	Affymetrix	MAP50197261	doi:10.7303/syn3157325	Synapse	doi:10.7303/syn3157325	https://doi.org/10.7303/syn3157325	Imputation	doi:10.7303/syn3157329	Synapse	doi:10.7303/syn3157329	https://doi.org/10.7303/syn3157329	brain
50199993_lymphocyte	Genotype data	GeneChip 6.0	Affymetrix	MAP50199993	doi:10.7303/syn3157325	Synapse	doi:10.7303/syn3157325	https://doi.org/10.7303/syn3157325	Imputation	doi:10.7303/syn3157329	Synapse	doi:10.7303/syn3157329	https://doi.org/10.7303/syn3157329	lymphocyte
50300084_lymphocyte	Genotype data	GeneChip 6.0	Affymetrix	MAP50300084	doi:10.7303/syn3157325	Synapse	doi:10.7303/syn3157325	https://doi.org/10.7303/syn3157325	Imputation	doi:10.7303/syn3157329	Synapse	doi:10.7303/syn3157329	https://doi.org/10.7303/syn3157329	lymphocyte
50300110_brain	Genotype data	GeneChip 6.0	Affymetrix	MAP50300110	doi:10.7303/syn3157325	Synapse	doi:10.7303/syn3157325	https://doi.org/10.7303/syn3157325	Imputation	doi:10.7303/syn3157329	Synapse	doi:10.7303/syn3157329	https://doi.org/10.7303/syn3157329	brain
50300246_lymphocyte	Genotype data	GeneChip 6.0	Affymetrix	MAP50300246	doi:10.7303/syn3157325	Synapse	doi:10.7303/syn3157325	https://doi.org/10.7303/syn3157325	Imputation	doi:10.7303/syn3157329	Synapse	doi:10.7303/syn3157329	https://doi.org/10.7303/syn3157329	lymphocyte
50300408_brain	Genotype data	GeneChip 6.0	Affymetrix	MAP50300408	doi:10.7303/syn3157325	Synapse	doi:10.7303/syn3157325	https://doi.org/10.7303/syn3157325	Imputation	doi:10.7303/syn3157329	Synapse	doi:10.7303/syn3157329	https://doi.org/10.7303/syn3157329	brain
50300534_lymphocyte	Genotype data	GeneChip 6.0	Affymetrix	MAP50300534	doi:10.7303/syn3157325	Synapse	doi:10.7303/syn3157325	https://doi.org/10.7303/syn3157325	Imputation	doi:10.7303/syn3157329	Synapse	doi:10.7303/syn3157329	https://doi.org/10.7303/syn3157329	lymphocyte
50300660_lymphocyte	Genotype data	GeneChip 6.0	Affymetrix	MAP50300660	doi:10.7303/syn3157325	Synapse	doi:10.7303/syn3157325	https://doi.org/10.7303/syn3157325	Imputation	doi:10.7303/syn3157329	Synapse	doi:10.7303/syn3157329	https://doi.org/10.7303/syn3157329	lymphocyte
50300796_lymphocyte	Genotype data	GeneChip 6.0	Affymetrix	MAP50300796	doi:10.7303/syn3157325	Synapse	doi:10.7303/syn3157325	https://doi.org/10.7303/syn3157325	Imputation	doi:10.7303/syn3157329	Synapse	doi:10.7303/syn3157329	https://doi.org/10.7303/syn3157329	lymphocyte
50301099_brain	Genotype data	GeneChip 6.0	Affymetrix	MAP50301099	doi:10.7303/syn3157325	Synapse	doi:10.7303/syn3157325	https://doi.org/10.7303/syn3157325	Imputation	doi:10.7303/syn3157329	Synapse	doi:10.7303/syn3157329	https://doi.org/10.7303/syn3157329	brain
50301251_lymphocyte	Genotype data	GeneChip 6.0	Affymetrix	MAP50301251	doi:10.7303/syn3157325	Synapse	doi:10.7303/syn3157325	https://doi.org/10.7303/syn3157325	Imputation	doi:10.7303/syn3157329	Synapse	doi:10.7303/syn3157329	https://doi.org/10.7303/syn3157329	lymphocyte
50301387_lymphocyte	Genotype data	GeneChip 6.0	Affymetrix	MAP50301387	doi:10.7303/syn3157325	Synapse	doi:10.7303/syn3157325	https://doi.org/10.7303/syn3157325	Imputation	doi:10.7303/syn3157329	Synapse	doi:10.7303/syn3157329	https://doi.org/10.7303/syn3157329	lymphocyte
50301413_lymphocyte	Genotype data	GeneChip 6.0	Affymetrix	MAP50301413	doi:10.7303/syn3157325	Synapse	doi:10.7303/syn3157325	https://doi.org/10.7303/syn3157325	Imputation	doi:10.7303/syn3157329	Synapse	doi:10.7303/syn3157329	https://doi.org/10.7303/syn3157329	lymphocyte
50301549_lymphocyte	Genotype data	GeneChip 6.0	Affymetrix	MAP50301549	doi:10.7303/syn3157325	Synapse	doi:10.7303/syn3157325	https://doi.org/10.7303/syn3157325	Imputation	doi:10.7303/syn3157329	Synapse	doi:10.7303/syn3157329	https://doi.org/10.7303/syn3157329	lymphocyte
50301675_lymphocyte	Genotype data	GeneChip 6.0	Affymetrix	MAP50301675	doi:10.7303/syn3157325	Synapse	doi:10.7303/syn3157325	https://doi.org/10.7303/syn3157325	Imputation	doi:10.7303/syn3157329	Synapse	doi:10.7303/syn3157329	https://doi.org/10.7303/syn3157329	lymphocyte
50301701_lymphocyte	Genotype data	GeneChip 6.0	Affymetrix	MAP50301701	doi:10.7303/syn3157325	Synapse	doi:10.7303/syn3157325	https://doi.org/10.7303/syn3157325	Imputation	doi:10.7303/syn3157329	Synapse	doi:10.7303/syn3157329	https://doi.org/10.7303/syn3157329	lymphocyte
50302004_brain	Genotype data	GeneChip 6.0	Affymetrix	MAP50302004	doi:10.7303/syn3157325	Synapse	doi:10.7303/syn3157325	https://doi.org/10.7303/syn3157325	Imputation	doi:10.7303/syn3157329	Synapse	doi:10.7303/syn3157329	https://doi.org/10.7303/syn3157329	brain
50302130_lymphocyte	Genotype data	GeneChip 6.0	Affymetrix	MAP50302130	doi:10.7303/syn3157325	Synapse	doi:10.7303/syn3157325	https://doi.org/10.7303/syn3157325	Imputation	doi:10.7303/syn3157329	Synapse	doi:10.7303/syn3157329	https://doi.org/10.7303/syn3157329	lymphocyte
50302266_brain	Genotype data	GeneChip 6.0	Affymetrix	MAP50302266	doi:10.7303/syn3157325	Synapse	doi:10.7303/syn3157325	https://doi.org/10.7303/syn3157325	Imputation	doi:10.7303/syn3157329	Synapse	doi:10.7303/syn3157329	https://doi.org/10.7303/syn3157329	brain
50302392_lymphocyte	Genotype data	GeneChip 6.0	Affymetrix	MAP50302392	doi:10.7303/syn3157325	Synapse	doi:10.7303/syn3157325	https://doi.org/10.7303/syn3157325	Imputation	doi:10.7303/syn3157329	Synapse	doi:10.7303/syn3157329	https://doi.org/10.7303/syn3157329	lymphocyte
50302428_brain	Genotype data	GeneChip 6.0	Affymetrix	MAP50302428	doi:10.7303/syn3157325	Synapse	doi:10.7303/syn3157325	https://doi.org/10.7303/syn3157325	Imputation	doi:10.7303/syn3157329	Synapse	doi:10.7303/syn3157329	https://doi.org/10.7303/syn3157329	brain
50302554_lymphocyte	Genotype data	GeneChip 6.0	Affymetrix	MAP50302554	doi:10.7303/syn3157325	Synapse	doi:10.7303/syn3157325	https://doi.org/10.7303/syn3157325	Imputation	doi:10.7303/syn3157329	Synapse	doi:10.7303/syn3157329	https://doi.org/10.7303/syn3157329	lymphocyte
50302716_lymphocyte	Genotype data	GeneChip 6.0	Affymetrix	MAP50302716	doi:10.7303/syn3157325	Synapse	doi:10.7303/syn3157325	https://doi.org/10.7303/syn3157325	Imputation	doi:10.7303/syn3157329	Synapse	doi:10.7303/syn3157329	https://doi.org/10.7303/syn3157329	lymphocyte
50302842_lymphocyte	Genotype data	GeneChip 6.0	Affymetrix	MAP50302842	doi:10.7303/syn3157325	Synapse	doi:10.7303/syn3157325	https://doi.org/10.7303/syn3157325	Imputation	doi:10.7303/syn3157329	Synapse	doi:10.7303/syn3157329	https://doi.org/10.7303/syn3157329	lymphocyte
50302978_brain	Genotype data	GeneChip 6.0	Affymetrix	MAP50302978	doi:10.7303/syn3157325	Synapse	doi:10.7303/syn3157325	https://doi.org/10.7303/syn3157325	Imputation	doi:10.7303/syn3157329	Synapse	doi:10.7303/syn3157329	https://doi.org/10.7303/syn3157329	brain
50303019_lymphocyte	Genotype data	GeneChip 6.0	Affymetrix	MAP50303019	doi:10.7303/syn3157325	Synapse	doi:10.7303/syn3157325	https://doi.org/10.7303/syn3157325	Imputation	doi:10.7303/syn3157329	Synapse	doi:10.7303/syn3157329	https://doi.org/10.7303/syn3157329	lymphocyte
50303307_lymphocyte	Genotype data	GeneChip 6.0	Affymetrix	MAP50303307	doi:10.7303/syn3157325	Synapse	doi:10.7303/syn3157325	https://doi.org/10.7303/syn3157325	Imputation	doi:10.7303/syn3157329	Synapse	doi:10.7303/syn3157329	https://doi.org/10.7303/syn3157329	lymphocyte
50304024_lymphocyte	Genotype data	GeneChip 6.0	Affymetrix	MAP50304024	doi:10.7303/syn3157325	Synapse	doi:10.7303/syn3157325	https://doi.org/10.7303/syn3157325	Imputation	doi:10.7303/syn3157329	Synapse	doi:10.7303/syn3157329	https://doi.org/10.7303/syn3157329	lymphocyte
50304998_lymphocyte	Genotype data	GeneChip 6.0	Affymetrix	MAP50304998	doi:10.7303/syn3157325	Synapse	doi:10.7303/syn3157325	https://doi.org/10.7303/syn3157325	Imputation	doi:10.7303/syn3157329	Synapse	doi:10.7303/syn3157329	https://doi.org/10.7303/syn3157329	lymphocyte
50305165_brain	Genotype data	GeneChip 6.0	Affymetrix	MAP50305165	doi:10.7303/syn3157325	Synapse	doi:10.7303/syn3157325	https://doi.org/10.7303/syn3157325	Imputation	doi:10.7303/syn3157329	Synapse	doi:10.7303/syn3157329	https://doi.org/10.7303/syn3157329	brain
50400259_lymphocyte	Genotype data	GeneChip 6.0	Affymetrix	MAP50400259	doi:10.7303/syn3157325	Synapse	doi:10.7303/syn3157325	https://doi.org/10.7303/syn3157325	Imputation	doi:10.7303/syn3157329	Synapse	doi:10.7303/syn3157329	https://doi.org/10.7303/syn3157329	lymphocyte
50400411_lymphocyte	Genotype data	GeneChip 6.0	Affymetrix	MAP50400411	doi:10.7303/syn3157325	Synapse	doi:10.7303/syn3157325	https://doi.org/10.7303/syn3157325	Imputation	doi:10.7303/syn3157329	Synapse	doi:10.7303/syn3157329	https://doi.org/10.7303/syn3157329	lymphocyte
50400673_lymphocyte	Genotype data	GeneChip 6.0	Affymetrix	MAP50400673	doi:10.7303/syn3157325	Synapse	doi:10.7303/syn3157325	https://doi.org/10.7303/syn3157325	Imputation	doi:10.7303/syn3157329	Synapse	doi:10.7303/syn3157329	https://doi.org/10.7303/syn3157329	lymphocyte
50400709_lymphocyte	Genotype data	GeneChip 6.0	Affymetrix	MAP50400709	doi:10.7303/syn3157325	Synapse	doi:10.7303/syn3157325	https://doi.org/10.7303/syn3157325	Imputation	doi:10.7303/syn3157329	Synapse	doi:10.7303/syn3157329	https://doi.org/10.7303/syn3157329	lymphocyte
50400835_lymphocyte	Genotype data	GeneChip 6.0	Affymetrix	MAP50400835	doi:10.7303/syn3157325	Synapse	doi:10.7303/syn3157325	https://doi.org/10.7303/syn3157325	Imputation	doi:10.7303/syn3157329	Synapse	doi:10.7303/syn3157329	https://doi.org/10.7303/syn3157329	lymphocyte
50400961_lymphocyte	Genotype data	GeneChip 6.0	Affymetrix	MAP50400961	doi:10.7303/syn3157325	Synapse	doi:10.7303/syn3157325	https://doi.org/10.7303/syn3157325	Imputation	doi:10.7303/syn3157329	Synapse	doi:10.7303/syn3157329	https://doi.org/10.7303/syn3157329	lymphocyte
50401002_lymphocyte	Genotype data	GeneChip 6.0	Affymetrix	MAP50401002	doi:10.7303/syn3157325	Synapse	doi:10.7303/syn3157325	https://doi.org/10.7303/syn3157325	Imputation	doi:10.7303/syn3157329	Synapse	doi:10.7303/syn3157329	https://doi.org/10.7303/syn3157329	lymphocyte
50401264_brain	Genotype data	GeneChip 6.0	Affymetrix	MAP50401264	doi:10.7303/syn3157325	Synapse	doi:10.7303/syn3157325	https://doi.org/10.7303/syn3157325	Imputation	doi:10.7303/syn3157329	Synapse	doi:10.7303/syn3157329	https://doi.org/10.7303/syn3157329	brain
50401390_lymphocyte	Genotype data	GeneChip 6.0	Affymetrix	MAP50401390	doi:10.7303/syn3157325	Synapse	doi:10.7303/syn3157325	https://doi.org/10.7303/syn3157325	Imputation	doi:10.7303/syn3157329	Synapse	doi:10.7303/syn3157329	https://doi.org/10.7303/syn3157329	lymphocyte
50401426_lymphocyte	Genotype data	GeneChip 6.0	Affymetrix	MAP50401426	doi:10.7303/syn3157325	Synapse	doi:10.7303/syn3157325	https://doi.org/10.7303/syn3157325	Imputation	doi:10.7303/syn3157329	Synapse	doi:10.7303/syn3157329	https://doi.org/10.7303/syn3157329	lymphocyte
50401840_lymphocyte	Genotype data	GeneChip 6.0	Affymetrix	MAP50401840	doi:10.7303/syn3157325	Synapse	doi:10.7303/syn3157325	https://doi.org/10.7303/syn3157325	Imputation	doi:10.7303/syn3157329	Synapse	doi:10.7303/syn3157329	https://doi.org/10.7303/syn3157329	lymphocyte
50401976_brain	Genotype data	GeneChip 6.0	Affymetrix	MAP50401976	doi:10.7303/syn3157325	Synapse	doi:10.7303/syn3157325	https://doi.org/10.7303/syn3157325	Imputation	doi:10.7303/syn3157329	Synapse	doi:10.7303/syn3157329	https://doi.org/10.7303/syn3157329	brain
50402017_lymphocyte	Genotype data	GeneChip 6.0	Affymetrix	MAP50402017	doi:10.7303/syn3157325	Synapse	doi:10.7303/syn3157325	https://doi.org/10.7303/syn3157325	Imputation	doi:10.7303/syn3157329	Synapse	doi:10.7303/syn3157329	https://doi.org/10.7303/syn3157329	lymphocyte
50402143_lymphocyte	Genotype data	GeneChip 6.0	Affymetrix	MAP50402143	doi:10.7303/syn3157325	Synapse	doi:10.7303/syn3157325	https://doi.org/10.7303/syn3157325	Imputation	doi:10.7303/syn3157329	Synapse	doi:10.7303/syn3157329	https://doi.org/10.7303/syn3157329	lymphocyte
50402279_lymphocyte	Genotype data	GeneChip 6.0	Affymetrix	MAP50402279	doi:10.7303/syn3157325	Synapse	doi:10.7303/syn3157325	https://doi.org/10.7303/syn3157325	Imputation	doi:10.7303/syn3157329	Synapse	doi:10.7303/syn3157329	https://doi.org/10.7303/syn3157329	lymphocyte
50402305_lymphocyte	Genotype data	GeneChip 6.0	Affymetrix	MAP50402305	doi:10.7303/syn3157325	Synapse	doi:10.7303/syn3157325	https://doi.org/10.7303/syn3157325	Imputation	doi:10.7303/syn3157329	Synapse	doi:10.7303/syn3157329	https://doi.org/10.7303/syn3157329	lymphocyte
50402431_lymphocyte	Genotype data	GeneChip 6.0	Affymetrix	MAP50402431	doi:10.7303/syn3157325	Synapse	doi:10.7303/syn3157325	https://doi.org/10.7303/syn3157325	Imputation	doi:10.7303/syn3157329	Synapse	doi:10.7303/syn3157329	https://doi.org/10.7303/syn3157329	lymphocyte
50402567_brain	Genotype data	GeneChip 6.0	Affymetrix	MAP50402567	doi:10.7303/syn3157325	Synapse	doi:10.7303/syn3157325	https://doi.org/10.7303/syn3157325	Imputation	doi:10.7303/syn3157329	Synapse	doi:10.7303/syn3157329	https://doi.org/10.7303/syn3157329	brain
50402693_lymphocyte	Genotype data	GeneChip 6.0	Affymetrix	MAP50402693	doi:10.7303/syn3157325	Synapse	doi:10.7303/syn3157325	https://doi.org/10.7303/syn3157325	Imputation	doi:10.7303/syn3157329	Synapse	doi:10.7303/syn3157329	https://doi.org/10.7303/syn3157329	lymphocyte
50402729_lymphocyte	Genotype data	GeneChip 6.0	Affymetrix	MAP50402729	doi:10.7303/syn3157325	Synapse	doi:10.7303/syn3157325	https://doi.org/10.7303/syn3157325	Imputation	doi:10.7303/syn3157329	Synapse	doi:10.7303/syn3157329	https://doi.org/10.7303/syn3157329	lymphocyte
50402855_lymphocyte	Genotype data	GeneChip 6.0	Affymetrix	MAP50402855	doi:10.7303/syn3157325	Synapse	doi:10.7303/syn3157325	https://doi.org/10.7303/syn3157325	Imputation	doi:10.7303/syn3157329	Synapse	doi:10.7303/syn3157329	https://doi.org/10.7303/syn3157329	lymphocyte
50402981_lymphocyte	Genotype data	GeneChip 6.0	Affymetrix	MAP50402981	doi:10.7303/syn3157325	Synapse	doi:10.7303/syn3157325	https://doi.org/10.7303/syn3157325	Imputation	doi:10.7303/syn3157329	Synapse	doi:10.7303/syn3157329	https://doi.org/10.7303/syn3157329	lymphocyte
50403158_lymphocyte	Genotype data	GeneChip 6.0	Affymetrix	MAP50403158	doi:10.7303/syn3157325	Synapse	doi:10.7303/syn3157325	https://doi.org/10.7303/syn3157325	Imputation	doi:10.7303/syn3157329	Synapse	doi:10.7303/syn3157329	https://doi.org/10.7303/syn3157329	lymphocyte
50403284_lymphocyte	Genotype data	GeneChip 6.0	Affymetrix	MAP50403284	doi:10.7303/syn3157325	Synapse	doi:10.7303/syn3157325	https://doi.org/10.7303/syn3157325	Imputation	doi:10.7303/syn3157329	Synapse	doi:10.7303/syn3157329	https://doi.org/10.7303/syn3157329	lymphocyte
50403310_lymphocyte	Genotype data	GeneChip 6.0	Affymetrix	MAP50403310	doi:10.7303/syn3157325	Synapse	doi:10.7303/syn3157325	https://doi.org/10.7303/syn3157325	Imputation	doi:10.7303/syn3157329	Synapse	doi:10.7303/syn3157329	https://doi.org/10.7303/syn3157329	lymphocyte
50403996_lymphocyte	Genotype data	GeneChip 6.0	Affymetrix	MAP50403996	doi:10.7303/syn3157325	Synapse	doi:10.7303/syn3157325	https://doi.org/10.7303/syn3157325	Imputation	doi:10.7303/syn3157329	Synapse	doi:10.7303/syn3157329	https://doi.org/10.7303/syn3157329	lymphocyte
50404037_lymphocyte	Genotype data	GeneChip 6.0	Affymetrix	MAP50404037	doi:10.7303/syn3157325	Synapse	doi:10.7303/syn3157325	https://doi.org/10.7303/syn3157325	Imputation	doi:10.7303/syn3157329	Synapse	doi:10.7303/syn3157329	https://doi.org/10.7303/syn3157329	lymphocyte
50404163_brain	Genotype data	GeneChip 6.0	Affymetrix	MAP50404163	doi:10.7303/syn3157325	Synapse	doi:10.7303/syn3157325	https://doi.org/10.7303/syn3157325	Imputation	doi:10.7303/syn3157329	Synapse	doi:10.7303/syn3157329	https://doi.org/10.7303/syn3157329	brain
50404299_brain	Genotype data	GeneChip 6.0	Affymetrix	MAP50404299	doi:10.7303/syn3157325	Synapse	doi:10.7303/syn3157325	https://doi.org/10.7303/syn3157325	Imputation	doi:10.7303/syn3157329	Synapse	doi:10.7303/syn3157329	https://doi.org/10.7303/syn3157329	brain
50404451_lymphocyte	Genotype data	GeneChip 6.0	Affymetrix	MAP50404451	doi:10.7303/syn3157325	Synapse	doi:10.7303/syn3157325	https://doi.org/10.7303/syn3157325	Imputation	doi:10.7303/syn3157329	Synapse	doi:10.7303/syn3157329	https://doi.org/10.7303/syn3157329	lymphocyte
50404749_lymphocyte	Genotype data	GeneChip 6.0	Affymetrix	MAP50404749	doi:10.7303/syn3157325	Synapse	doi:10.7303/syn3157325	https://doi.org/10.7303/syn3157325	Imputation	doi:10.7303/syn3157329	Synapse	doi:10.7303/syn3157329	https://doi.org/10.7303/syn3157329	lymphocyte
50405042_lymphocyte	Genotype data	GeneChip 6.0	Affymetrix	MAP50405042	doi:10.7303/syn3157325	Synapse	doi:10.7303/syn3157325	https://doi.org/10.7303/syn3157325	Imputation	doi:10.7303/syn3157329	Synapse	doi:10.7303/syn3157329	https://doi.org/10.7303/syn3157329	lymphocyte
50405330_lymphocyte	Genotype data	GeneChip 6.0	Affymetrix	MAP50405330	doi:10.7303/syn3157325	Synapse	doi:10.7303/syn3157325	https://doi.org/10.7303/syn3157325	Imputation	doi:10.7303/syn3157329	Synapse	doi:10.7303/syn3157329	https://doi.org/10.7303/syn3157329	lymphocyte
50405592_lymphocyte	Genotype data	GeneChip 6.0	Affymetrix	MAP50405592	doi:10.7303/syn3157325	Synapse	doi:10.7303/syn3157325	https://doi.org/10.7303/syn3157325	Imputation	doi:10.7303/syn3157329	Synapse	doi:10.7303/syn3157329	https://doi.org/10.7303/syn3157329	lymphocyte
50406057_lymphocyte	Genotype data	GeneChip 6.0	Affymetrix	MAP50406057	doi:10.7303/syn3157325	Synapse	doi:10.7303/syn3157325	https://doi.org/10.7303/syn3157325	Imputation	doi:10.7303/syn3157329	Synapse	doi:10.7303/syn3157329	https://doi.org/10.7303/syn3157329	lymphocyte
50406183_lymphocyte	Genotype data	GeneChip 6.0	Affymetrix	MAP50406183	doi:10.7303/syn3157325	Synapse	doi:10.7303/syn3157325	https://doi.org/10.7303/syn3157325	Imputation	doi:10.7303/syn3157329	Synapse	doi:10.7303/syn3157329	https://doi.org/10.7303/syn3157329	lymphocyte
50406345_lymphocyte	Genotype data	GeneChip 6.0	Affymetrix	MAP50406345	doi:10.7303/syn3157325	Synapse	doi:10.7303/syn3157325	https://doi.org/10.7303/syn3157325	Imputation	doi:10.7303/syn3157329	Synapse	doi:10.7303/syn3157329	https://doi.org/10.7303/syn3157329	lymphocyte
50406471_lymphocyte	Genotype data	GeneChip 6.0	Affymetrix	MAP50406471	doi:10.7303/syn3157325	Synapse	doi:10.7303/syn3157325	https://doi.org/10.7303/syn3157325	Imputation	doi:10.7303/syn3157329	Synapse	doi:10.7303/syn3157329	https://doi.org/10.7303/syn3157329	lymphocyte
50406633_lymphocyte	Genotype data	GeneChip 6.0	Affymetrix	MAP50406633	doi:10.7303/syn3157325	Synapse	doi:10.7303/syn3157325	https://doi.org/10.7303/syn3157325	Imputation	doi:10.7303/syn3157329	Synapse	doi:10.7303/syn3157329	https://doi.org/10.7303/syn3157329	lymphocyte
50406769_lymphocyte	Genotype data	GeneChip 6.0	Affymetrix	MAP50406769	doi:10.7303/syn3157325	Synapse	doi:10.7303/syn3157325	https://doi.org/10.7303/syn3157325	Imputation	doi:10.7303/syn3157329	Synapse	doi:10.7303/syn3157329	https://doi.org/10.7303/syn3157329	lymphocyte
50407486_lymphocyte	Genotype data	GeneChip 6.0	Affymetrix	MAP50407486	doi:10.7303/syn3157325	Synapse	doi:10.7303/syn3157325	https://doi.org/10.7303/syn3157325	Imputation	doi:10.7303/syn3157329	Synapse	doi:10.7303/syn3157329	https://doi.org/10.7303/syn3157329	lymphocyte
50407800_lymphocyte	Genotype data	GeneChip 6.0	Affymetrix	MAP50407800	doi:10.7303/syn3157325	Synapse	doi:10.7303/syn3157325	https://doi.org/10.7303/syn3157325	Imputation	doi:10.7303/syn3157329	Synapse	doi:10.7303/syn3157329	https://doi.org/10.7303/syn3157329	lymphocyte
50407936_lymphocyte	Genotype data	GeneChip 6.0	Affymetrix	MAP50407936	doi:10.7303/syn3157325	Synapse	doi:10.7303/syn3157325	https://doi.org/10.7303/syn3157325	Imputation	doi:10.7303/syn3157329	Synapse	doi:10.7303/syn3157329	https://doi.org/10.7303/syn3157329	lymphocyte
50408077_lymphocyte	Genotype data	GeneChip 6.0	Affymetrix	MAP50408077	doi:10.7303/syn3157325	Synapse	doi:10.7303/syn3157325	https://doi.org/10.7303/syn3157325	Imputation	doi:10.7303/syn3157329	Synapse	doi:10.7303/syn3157329	https://doi.org/10.7303/syn3157329	lymphocyte
50408103_lymphocyte	Genotype data	GeneChip 6.0	Affymetrix	MAP50408103	doi:10.7303/syn3157325	Synapse	doi:10.7303/syn3157325	https://doi.org/10.7303/syn3157325	Imputation	doi:10.7303/syn3157329	Synapse	doi:10.7303/syn3157329	https://doi.org/10.7303/syn3157329	lymphocyte
50408239_lymphocyte	Genotype data	GeneChip 6.0	Affymetrix	MAP50408239	doi:10.7303/syn3157325	Synapse	doi:10.7303/syn3157325	https://doi.org/10.7303/syn3157325	Imputation	doi:10.7303/syn3157329	Synapse	doi:10.7303/syn3157329	https://doi.org/10.7303/syn3157329	lymphocyte
50408491_lymphocyte	Genotype data	GeneChip 6.0	Affymetrix	MAP50408491	doi:10.7303/syn3157325	Synapse	doi:10.7303/syn3157325	https://doi.org/10.7303/syn3157325	Imputation	doi:10.7303/syn3157329	Synapse	doi:10.7303/syn3157329	https://doi.org/10.7303/syn3157329	lymphocyte
50408527_lymphocyte	Genotype data	GeneChip 6.0	Affymetrix	MAP50408527	doi:10.7303/syn3157325	Synapse	doi:10.7303/syn3157325	https://doi.org/10.7303/syn3157325	Imputation	doi:10.7303/syn3157329	Synapse	doi:10.7303/syn3157329	https://doi.org/10.7303/syn3157329	lymphocyte
50408653_lymphocyte	Genotype data	GeneChip 6.0	Affymetrix	MAP50408653	doi:10.7303/syn3157325	Synapse	doi:10.7303/syn3157325	https://doi.org/10.7303/syn3157325	Imputation	doi:10.7303/syn3157329	Synapse	doi:10.7303/syn3157329	https://doi.org/10.7303/syn3157329	lymphocyte
50408815_lymphocyte	Genotype data	GeneChip 6.0	Affymetrix	MAP50408815	doi:10.7303/syn3157325	Synapse	doi:10.7303/syn3157325	https://doi.org/10.7303/syn3157325	Imputation	doi:10.7303/syn3157329	Synapse	doi:10.7303/syn3157329	https://doi.org/10.7303/syn3157329	lymphocyte
50408941_lymphocyte	Genotype data	GeneChip 6.0	Affymetrix	MAP50408941	doi:10.7303/syn3157325	Synapse	doi:10.7303/syn3157325	https://doi.org/10.7303/syn3157325	Imputation	doi:10.7303/syn3157329	Synapse	doi:10.7303/syn3157329	https://doi.org/10.7303/syn3157329	lymphocyte
50409370_lymphocyte	Genotype data	GeneChip 6.0	Affymetrix	MAP50409370	doi:10.7303/syn3157325	Synapse	doi:10.7303/syn3157325	https://doi.org/10.7303/syn3157325	Imputation	doi:10.7303/syn3157329	Synapse	doi:10.7303/syn3157329	https://doi.org/10.7303/syn3157329	lymphocyte
50409406_brain	Genotype data	GeneChip 6.0	Affymetrix	MAP50409406	doi:10.7303/syn3157325	Synapse	doi:10.7303/syn3157325	https://doi.org/10.7303/syn3157325	Imputation	doi:10.7303/syn3157329	Synapse	doi:10.7303/syn3157329	https://doi.org/10.7303/syn3157329	brain
50409820_lymphocyte	Genotype data	GeneChip 6.0	Affymetrix	MAP50409820	doi:10.7303/syn3157325	Synapse	doi:10.7303/syn3157325	https://doi.org/10.7303/syn3157325	Imputation	doi:10.7303/syn3157329	Synapse	doi:10.7303/syn3157329	https://doi.org/10.7303/syn3157329	lymphocyte
50409956_lymphocyte	Genotype data	GeneChip 6.0	Affymetrix	MAP50409956	doi:10.7303/syn3157325	Synapse	doi:10.7303/syn3157325	https://doi.org/10.7303/syn3157325	Imputation	doi:10.7303/syn3157329	Synapse	doi:10.7303/syn3157329	https://doi.org/10.7303/syn3157329	lymphocyte
50410021_lymphocyte	Genotype data	GeneChip 6.0	Affymetrix	MAP50410021	doi:10.7303/syn3157325	Synapse	doi:10.7303/syn3157325	https://doi.org/10.7303/syn3157325	Imputation	doi:10.7303/syn3157329	Synapse	doi:10.7303/syn3157329	https://doi.org/10.7303/syn3157329	lymphocyte
50410157_lymphocyte	Genotype data	GeneChip 6.0	Affymetrix	MAP50410157	doi:10.7303/syn3157325	Synapse	doi:10.7303/syn3157325	https://doi.org/10.7303/syn3157325	Imputation	doi:10.7303/syn3157329	Synapse	doi:10.7303/syn3157329	https://doi.org/10.7303/syn3157329	lymphocyte
50410283_lymphocyte	Genotype data	GeneChip 6.0	Affymetrix	MAP50410283	doi:10.7303/syn3157325	Synapse	doi:10.7303/syn3157325	https://doi.org/10.7303/syn3157325	Imputation	doi:10.7303/syn3157329	Synapse	doi:10.7303/syn3157329	https://doi.org/10.7303/syn3157329	lymphocyte
50410319_lymphocyte	Genotype data	GeneChip 6.0	Affymetrix	MAP50410319	doi:10.7303/syn3157325	Synapse	doi:10.7303/syn3157325	https://doi.org/10.7303/syn3157325	Imputation	doi:10.7303/syn3157329	Synapse	doi:10.7303/syn3157329	https://doi.org/10.7303/syn3157329	lymphocyte
50410445_lymphocyte	Genotype data	GeneChip 6.0	Affymetrix	MAP50410445	doi:10.7303/syn3157325	Synapse	doi:10.7303/syn3157325	https://doi.org/10.7303/syn3157325	Imputation	doi:10.7303/syn3157329	Synapse	doi:10.7303/syn3157329	https://doi.org/10.7303/syn3157329	lymphocyte
50500000_lymphocyte	Genotype data	GeneChip 6.0	Affymetrix	MAP50500000	doi:10.7303/syn3157325	Synapse	doi:10.7303/syn3157325	https://doi.org/10.7303/syn3157325	Imputation	doi:10.7303/syn3157329	Synapse	doi:10.7303/syn3157329	https://doi.org/10.7303/syn3157329	lymphocyte
50500424_lymphocyte	Genotype data	GeneChip 6.0	Affymetrix	MAP50500424	doi:10.7303/syn3157325	Synapse	doi:10.7303/syn3157325	https://doi.org/10.7303/syn3157325	Imputation	doi:10.7303/syn3157329	Synapse	doi:10.7303/syn3157329	https://doi.org/10.7303/syn3157329	lymphocyte
50500550_lymphocyte	Genotype data	GeneChip 6.0	Affymetrix	MAP50500550	doi:10.7303/syn3157325	Synapse	doi:10.7303/syn3157325	https://doi.org/10.7303/syn3157325	Imputation	doi:10.7303/syn3157329	Synapse	doi:10.7303/syn3157329	https://doi.org/10.7303/syn3157329	lymphocyte
50502020_lymphocyte	Genotype data	GeneChip 6.0	Affymetrix	MAP50502020	doi:10.7303/syn3157325	Synapse	doi:10.7303/syn3157325	https://doi.org/10.7303/syn3157325	Imputation	doi:10.7303/syn3157329	Synapse	doi:10.7303/syn3157329	https://doi.org/10.7303/syn3157329	lymphocyte
50502282_lymphocyte	Genotype data	GeneChip 6.0	Affymetrix	MAP50502282	doi:10.7303/syn3157325	Synapse	doi:10.7303/syn3157325	https://doi.org/10.7303/syn3157325	Imputation	doi:10.7303/syn3157329	Synapse	doi:10.7303/syn3157329	https://doi.org/10.7303/syn3157329	lymphocyte
50502606_lymphocyte	Genotype data	GeneChip 6.0	Affymetrix	MAP50502606	doi:10.7303/syn3157325	Synapse	doi:10.7303/syn3157325	https://doi.org/10.7303/syn3157325	Imputation	doi:10.7303/syn3157329	Synapse	doi:10.7303/syn3157329	https://doi.org/10.7303/syn3157329	lymphocyte
51129205_lymphocyte	Genotype data	GeneChip 6.0	Affymetrix	MAP51129205	doi:10.7303/syn3157325	Synapse	doi:10.7303/syn3157325	https://doi.org/10.7303/syn3157325	Imputation	doi:10.7303/syn3157329	Synapse	doi:10.7303/syn3157329	https://doi.org/10.7303/syn3157329	lymphocyte
51400993_lymphocyte	Genotype data	GeneChip 6.0	Affymetrix	MAP51400993	doi:10.7303/syn3157325	Synapse	doi:10.7303/syn3157325	https://doi.org/10.7303/syn3157325	Imputation	doi:10.7303/syn3157329	Synapse	doi:10.7303/syn3157329	https://doi.org/10.7303/syn3157329	lymphocyte
51442191_lymphocyte	Genotype data	GeneChip 6.0	Affymetrix	MAP51442191	doi:10.7303/syn3157325	Synapse	doi:10.7303/syn3157325	https://doi.org/10.7303/syn3157325	Imputation	doi:10.7303/syn3157329	Synapse	doi:10.7303/syn3157329	https://doi.org/10.7303/syn3157329	lymphocyte
51624179_brain	Genotype data	GeneChip 6.0	Affymetrix	MAP51624179	doi:10.7303/syn3157325	Synapse	doi:10.7303/syn3157325	https://doi.org/10.7303/syn3157325	Imputation	doi:10.7303/syn3157329	Synapse	doi:10.7303/syn3157329	https://doi.org/10.7303/syn3157329	brain
51650969_lymphocyte	Genotype data	GeneChip 6.0	Affymetrix	MAP51650969	doi:10.7303/syn3157325	Synapse	doi:10.7303/syn3157325	https://doi.org/10.7303/syn3157325	Imputation	doi:10.7303/syn3157329	Synapse	doi:10.7303/syn3157329	https://doi.org/10.7303/syn3157329	lymphocyte
51791453_lymphocyte	Genotype data	GeneChip 6.0	Affymetrix	MAP51791453	doi:10.7303/syn3157325	Synapse	doi:10.7303/syn3157325	https://doi.org/10.7303/syn3157325	Imputation	doi:10.7303/syn3157329	Synapse	doi:10.7303/syn3157329	https://doi.org/10.7303/syn3157329	lymphocyte
51815338_lymphocyte	Genotype data	GeneChip 6.0	Affymetrix	MAP51815338	doi:10.7303/syn3157325	Synapse	doi:10.7303/syn3157325	https://doi.org/10.7303/syn3157325	Imputation	doi:10.7303/syn3157329	Synapse	doi:10.7303/syn3157329	https://doi.org/10.7303/syn3157329	lymphocyte
51826377_brain	Genotype data	GeneChip 6.0	Affymetrix	MAP51826377	doi:10.7303/syn3157325	Synapse	doi:10.7303/syn3157325	https://doi.org/10.7303/syn3157325	Imputation	doi:10.7303/syn3157329	Synapse	doi:10.7303/syn3157329	https://doi.org/10.7303/syn3157329	brain
51864085_lymphocyte	Genotype data	GeneChip 6.0	Affymetrix	MAP51864085	doi:10.7303/syn3157325	Synapse	doi:10.7303/syn3157325	https://doi.org/10.7303/syn3157325	Imputation	doi:10.7303/syn3157329	Synapse	doi:10.7303/syn3157329	https://doi.org/10.7303/syn3157329	lymphocyte
51903261_lymphocyte	Genotype data	GeneChip 6.0	Affymetrix	MAP51903261	doi:10.7303/syn3157325	Synapse	doi:10.7303/syn3157325	https://doi.org/10.7303/syn3157325	Imputation	doi:10.7303/syn3157329	Synapse	doi:10.7303/syn3157329	https://doi.org/10.7303/syn3157329	lymphocyte
52018573_lymphocyte	Genotype data	GeneChip 6.0	Affymetrix	MAP52018573	doi:10.7303/syn3157325	Synapse	doi:10.7303/syn3157325	https://doi.org/10.7303/syn3157325	Imputation	doi:10.7303/syn3157329	Synapse	doi:10.7303/syn3157329	https://doi.org/10.7303/syn3157329	lymphocyte
52178858_lymphocyte	Genotype data	GeneChip 6.0	Affymetrix	MAP52178858	doi:10.7303/syn3157325	Synapse	doi:10.7303/syn3157325	https://doi.org/10.7303/syn3157325	Imputation	doi:10.7303/syn3157329	Synapse	doi:10.7303/syn3157329	https://doi.org/10.7303/syn3157329	lymphocyte
52298793_lymphocyte	Genotype data	GeneChip 6.0	Affymetrix	MAP52298793	doi:10.7303/syn3157325	Synapse	doi:10.7303/syn3157325	https://doi.org/10.7303/syn3157325	Imputation	doi:10.7303/syn3157329	Synapse	doi:10.7303/syn3157329	https://doi.org/10.7303/syn3157329	lymphocyte
52322864_lymphocyte	Genotype data	GeneChip 6.0	Affymetrix	MAP52322864	doi:10.7303/syn3157325	Synapse	doi:10.7303/syn3157325	https://doi.org/10.7303/syn3157325	Imputation	doi:10.7303/syn3157329	Synapse	doi:10.7303/syn3157329	https://doi.org/10.7303/syn3157329	lymphocyte
52509923_lymphocyte	Genotype data	GeneChip 6.0	Affymetrix	MAP52509923	doi:10.7303/syn3157325	Synapse	doi:10.7303/syn3157325	https://doi.org/10.7303/syn3157325	Imputation	doi:10.7303/syn3157329	Synapse	doi:10.7303/syn3157329	https://doi.org/10.7303/syn3157329	lymphocyte
52731249_lymphocyte	Genotype data	GeneChip 6.0	Affymetrix	MAP52731249	doi:10.7303/syn3157325	Synapse	doi:10.7303/syn3157325	https://doi.org/10.7303/syn3157325	Imputation	doi:10.7303/syn3157329	Synapse	doi:10.7303/syn3157329	https://doi.org/10.7303/syn3157329	lymphocyte
52940446_lymphocyte	Genotype data	GeneChip 6.0	Affymetrix	MAP52940446	doi:10.7303/syn3157325	Synapse	doi:10.7303/syn3157325	https://doi.org/10.7303/syn3157325	Imputation	doi:10.7303/syn3157329	Synapse	doi:10.7303/syn3157329	https://doi.org/10.7303/syn3157329	lymphocyte
52957571_lymphocyte	Genotype data	GeneChip 6.0	Affymetrix	MAP52957571	doi:10.7303/syn3157325	Synapse	doi:10.7303/syn3157325	https://doi.org/10.7303/syn3157325	Imputation	doi:10.7303/syn3157329	Synapse	doi:10.7303/syn3157329	https://doi.org/10.7303/syn3157329	lymphocyte
53192752_lymphocyte	Genotype data	GeneChip 6.0	Affymetrix	MAP53192752	doi:10.7303/syn3157325	Synapse	doi:10.7303/syn3157325	https://doi.org/10.7303/syn3157325	Imputation	doi:10.7303/syn3157329	Synapse	doi:10.7303/syn3157329	https://doi.org/10.7303/syn3157329	lymphocyte
53200779_lymphocyte	Genotype data	GeneChip 6.0	Affymetrix	MAP53200779	doi:10.7303/syn3157325	Synapse	doi:10.7303/syn3157325	https://doi.org/10.7303/syn3157325	Imputation	doi:10.7303/syn3157329	Synapse	doi:10.7303/syn3157329	https://doi.org/10.7303/syn3157329	lymphocyte
53355949_lymphocyte	Genotype data	GeneChip 6.0	Affymetrix	MAP53355949	doi:10.7303/syn3157325	Synapse	doi:10.7303/syn3157325	https://doi.org/10.7303/syn3157325	Imputation	doi:10.7303/syn3157329	Synapse	doi:10.7303/syn3157329	https://doi.org/10.7303/syn3157329	lymphocyte
53356828_lymphocyte	Genotype data	GeneChip 6.0	Affymetrix	MAP53356828	doi:10.7303/syn3157325	Synapse	doi:10.7303/syn3157325	https://doi.org/10.7303/syn3157325	Imputation	doi:10.7303/syn3157329	Synapse	doi:10.7303/syn3157329	https://doi.org/10.7303/syn3157329	lymphocyte
53389845_lymphocyte	Genotype data	GeneChip 6.0	Affymetrix	MAP53389845	doi:10.7303/syn3157325	Synapse	doi:10.7303/syn3157325	https://doi.org/10.7303/syn3157325	Imputation	doi:10.7303/syn3157329	Synapse	doi:10.7303/syn3157329	https://doi.org/10.7303/syn3157329	lymphocyte
53422197_lymphocyte	Genotype data	GeneChip 6.0	Affymetrix	MAP53422197	doi:10.7303/syn3157325	Synapse	doi:10.7303/syn3157325	https://doi.org/10.7303/syn3157325	Imputation	doi:10.7303/syn3157329	Synapse	doi:10.7303/syn3157329	https://doi.org/10.7303/syn3157329	lymphocyte
53533437_lymphocyte	Genotype data	GeneChip 6.0	Affymetrix	MAP53533437	doi:10.7303/syn3157325	Synapse	doi:10.7303/syn3157325	https://doi.org/10.7303/syn3157325	Imputation	doi:10.7303/syn3157329	Synapse	doi:10.7303/syn3157329	https://doi.org/10.7303/syn3157329	lymphocyte
53682197_brain	Genotype data	GeneChip 6.0	Affymetrix	MAP53682197	doi:10.7303/syn3157325	Synapse	doi:10.7303/syn3157325	https://doi.org/10.7303/syn3157325	Imputation	doi:10.7303/syn3157329	Synapse	doi:10.7303/syn3157329	https://doi.org/10.7303/syn3157329	brain
53727207_lymphocyte	Genotype data	GeneChip 6.0	Affymetrix	MAP53727207	doi:10.7303/syn3157325	Synapse	doi:10.7303/syn3157325	https://doi.org/10.7303/syn3157325	Imputation	doi:10.7303/syn3157329	Synapse	doi:10.7303/syn3157329	https://doi.org/10.7303/syn3157329	lymphocyte
53772202_lymphocyte	Genotype data	GeneChip 6.0	Affymetrix	MAP53772202	doi:10.7303/syn3157325	Synapse	doi:10.7303/syn3157325	https://doi.org/10.7303/syn3157325	Imputation	doi:10.7303/syn3157329	Synapse	doi:10.7303/syn3157329	https://doi.org/10.7303/syn3157329	lymphocyte
54122640_lymphocyte	Genotype data	GeneChip 6.0	Affymetrix	MAP54122640	doi:10.7303/syn3157325	Synapse	doi:10.7303/syn3157325	https://doi.org/10.7303/syn3157325	Imputation	doi:10.7303/syn3157329	Synapse	doi:10.7303/syn3157329	https://doi.org/10.7303/syn3157329	lymphocyte
54324848_lymphocyte	Genotype data	GeneChip 6.0	Affymetrix	MAP54324848	doi:10.7303/syn3157325	Synapse	doi:10.7303/syn3157325	https://doi.org/10.7303/syn3157325	Imputation	doi:10.7303/syn3157329	Synapse	doi:10.7303/syn3157329	https://doi.org/10.7303/syn3157329	lymphocyte
54458919_lymphocyte	Genotype data	GeneChip 6.0	Affymetrix	MAP54458919	doi:10.7303/syn3157325	Synapse	doi:10.7303/syn3157325	https://doi.org/10.7303/syn3157325	Imputation	doi:10.7303/syn3157329	Synapse	doi:10.7303/syn3157329	https://doi.org/10.7303/syn3157329	lymphocyte
54519335_lymphocyte	Genotype data	GeneChip 6.0	Affymetrix	MAP54519335	doi:10.7303/syn3157325	Synapse	doi:10.7303/syn3157325	https://doi.org/10.7303/syn3157325	Imputation	doi:10.7303/syn3157329	Synapse	doi:10.7303/syn3157329	https://doi.org/10.7303/syn3157329	lymphocyte
54571041_lymphocyte	Genotype data	GeneChip 6.0	Affymetrix	MAP54571041	doi:10.7303/syn3157325	Synapse	doi:10.7303/syn3157325	https://doi.org/10.7303/syn3157325	Imputation	doi:10.7303/syn3157329	Synapse	doi:10.7303/syn3157329	https://doi.org/10.7303/syn3157329	lymphocyte
54572768_lymphocyte	Genotype data	GeneChip 6.0	Affymetrix	MAP54572768	doi:10.7303/syn3157325	Synapse	doi:10.7303/syn3157325	https://doi.org/10.7303/syn3157325	Imputation	doi:10.7303/syn3157329	Synapse	doi:10.7303/syn3157329	https://doi.org/10.7303/syn3157329	lymphocyte
55025694_lymphocyte	Genotype data	GeneChip 6.0	Affymetrix	MAP55025694	doi:10.7303/syn3157325	Synapse	doi:10.7303/syn3157325	https://doi.org/10.7303/syn3157325	Imputation	doi:10.7303/syn3157329	Synapse	doi:10.7303/syn3157329	https://doi.org/10.7303/syn3157329	lymphocyte
55177253_lymphocyte	Genotype data	GeneChip 6.0	Affymetrix	MAP55177253	doi:10.7303/syn3157325	Synapse	doi:10.7303/syn3157325	https://doi.org/10.7303/syn3157325	Imputation	doi:10.7303/syn3157329	Synapse	doi:10.7303/syn3157329	https://doi.org/10.7303/syn3157329	lymphocyte
55296057_lymphocyte	Genotype data	GeneChip 6.0	Affymetrix	MAP55296057	doi:10.7303/syn3157325	Synapse	doi:10.7303/syn3157325	https://doi.org/10.7303/syn3157325	Imputation	doi:10.7303/syn3157329	Synapse	doi:10.7303/syn3157329	https://doi.org/10.7303/syn3157329	lymphocyte
55392868_lymphocyte	Genotype data	GeneChip 6.0	Affymetrix	MAP55392868	doi:10.7303/syn3157325	Synapse	doi:10.7303/syn3157325	https://doi.org/10.7303/syn3157325	Imputation	doi:10.7303/syn3157329	Synapse	doi:10.7303/syn3157329	https://doi.org/10.7303/syn3157329	lymphocyte
55820335_lymphocyte	Genotype data	GeneChip 6.0	Affymetrix	MAP55820335	doi:10.7303/syn3157325	Synapse	doi:10.7303/syn3157325	https://doi.org/10.7303/syn3157325	Imputation	doi:10.7303/syn3157329	Synapse	doi:10.7303/syn3157329	https://doi.org/10.7303/syn3157329	lymphocyte
55932428_lymphocyte	Genotype data	GeneChip 6.0	Affymetrix	MAP55932428	doi:10.7303/syn3157325	Synapse	doi:10.7303/syn3157325	https://doi.org/10.7303/syn3157325	Imputation	doi:10.7303/syn3157329	Synapse	doi:10.7303/syn3157329	https://doi.org/10.7303/syn3157329	lymphocyte
56102646_lymphocyte	Genotype data	GeneChip 6.0	Affymetrix	MAP56102646	doi:10.7303/syn3157325	Synapse	doi:10.7303/syn3157325	https://doi.org/10.7303/syn3157325	Imputation	doi:10.7303/syn3157329	Synapse	doi:10.7303/syn3157329	https://doi.org/10.7303/syn3157329	lymphocyte
56214739_lymphocyte	Genotype data	GeneChip 6.0	Affymetrix	MAP56214739	doi:10.7303/syn3157325	Synapse	doi:10.7303/syn3157325	https://doi.org/10.7303/syn3157325	Imputation	doi:10.7303/syn3157329	Synapse	doi:10.7303/syn3157329	https://doi.org/10.7303/syn3157329	lymphocyte
56416937_lymphocyte	Genotype data	GeneChip 6.0	Affymetrix	MAP56416937	doi:10.7303/syn3157325	Synapse	doi:10.7303/syn3157325	https://doi.org/10.7303/syn3157325	Imputation	doi:10.7303/syn3157329	Synapse	doi:10.7303/syn3157329	https://doi.org/10.7303/syn3157329	lymphocyte
56629174_lymphocyte	Genotype data	GeneChip 6.0	Affymetrix	MAP56629174	doi:10.7303/syn3157325	Synapse	doi:10.7303/syn3157325	https://doi.org/10.7303/syn3157325	Imputation	doi:10.7303/syn3157329	Synapse	doi:10.7303/syn3157329	https://doi.org/10.7303/syn3157329	lymphocyte
56696733_brain	Genotype data	GeneChip 6.0	Affymetrix	MAP56696733	doi:10.7303/syn3157325	Synapse	doi:10.7303/syn3157325	https://doi.org/10.7303/syn3157325	Imputation	doi:10.7303/syn3157329	Synapse	doi:10.7303/syn3157329	https://doi.org/10.7303/syn3157329	brain
56751351_lymphocyte	Genotype data	GeneChip 6.0	Affymetrix	MAP56751351	doi:10.7303/syn3157325	Synapse	doi:10.7303/syn3157325	https://doi.org/10.7303/syn3157325	Imputation	doi:10.7303/syn3157329	Synapse	doi:10.7303/syn3157329	https://doi.org/10.7303/syn3157329	lymphocyte
57311163_lymphocyte	Genotype data	GeneChip 6.0	Affymetrix	MAP57311163	doi:10.7303/syn3157325	Synapse	doi:10.7303/syn3157325	https://doi.org/10.7303/syn3157325	Imputation	doi:10.7303/syn3157329	Synapse	doi:10.7303/syn3157329	https://doi.org/10.7303/syn3157329	lymphocyte
57442623_lymphocyte	Genotype data	GeneChip 6.0	Affymetrix	MAP57442623	doi:10.7303/syn3157325	Synapse	doi:10.7303/syn3157325	https://doi.org/10.7303/syn3157325	Imputation	doi:10.7303/syn3157329	Synapse	doi:10.7303/syn3157329	https://doi.org/10.7303/syn3157329	lymphocyte
57597479_lymphocyte	Genotype data	GeneChip 6.0	Affymetrix	MAP57597479	doi:10.7303/syn3157325	Synapse	doi:10.7303/syn3157325	https://doi.org/10.7303/syn3157325	Imputation	doi:10.7303/syn3157329	Synapse	doi:10.7303/syn3157329	https://doi.org/10.7303/syn3157329	lymphocyte
57833358_lymphocyte	Genotype data	GeneChip 6.0	Affymetrix	MAP57833358	doi:10.7303/syn3157325	Synapse	doi:10.7303/syn3157325	https://doi.org/10.7303/syn3157325	Imputation	doi:10.7303/syn3157329	Synapse	doi:10.7303/syn3157329	https://doi.org/10.7303/syn3157329	lymphocyte
57978468_lymphocyte	Genotype data	GeneChip 6.0	Affymetrix	MAP57978468	doi:10.7303/syn3157325	Synapse	doi:10.7303/syn3157325	https://doi.org/10.7303/syn3157325	Imputation	doi:10.7303/syn3157329	Synapse	doi:10.7303/syn3157329	https://doi.org/10.7303/syn3157329	lymphocyte
57978756_lymphocyte	Genotype data	GeneChip 6.0	Affymetrix	MAP57978756	doi:10.7303/syn3157325	Synapse	doi:10.7303/syn3157325	https://doi.org/10.7303/syn3157325	Imputation	doi:10.7303/syn3157329	Synapse	doi:10.7303/syn3157329	https://doi.org/10.7303/syn3157329	lymphocyte
58014515_lymphocyte	Genotype data	GeneChip 6.0	Affymetrix	MAP58014515	doi:10.7303/syn3157325	Synapse	doi:10.7303/syn3157325	https://doi.org/10.7303/syn3157325	Imputation	doi:10.7303/syn3157329	Synapse	doi:10.7303/syn3157329	https://doi.org/10.7303/syn3157329	lymphocyte
58143217_lymphocyte	Genotype data	GeneChip 6.0	Affymetrix	MAP58143217	doi:10.7303/syn3157325	Synapse	doi:10.7303/syn3157325	https://doi.org/10.7303/syn3157325	Imputation	doi:10.7303/syn3157329	Synapse	doi:10.7303/syn3157329	https://doi.org/10.7303/syn3157329	lymphocyte
58171603_lymphocyte	Genotype data	GeneChip 6.0	Affymetrix	MAP58171603	doi:10.7303/syn3157325	Synapse	doi:10.7303/syn3157325	https://doi.org/10.7303/syn3157325	Imputation	doi:10.7303/syn3157329	Synapse	doi:10.7303/syn3157329	https://doi.org/10.7303/syn3157329	lymphocyte
58199939_lymphocyte	Genotype data	GeneChip 6.0	Affymetrix	MAP58199939	doi:10.7303/syn3157325	Synapse	doi:10.7303/syn3157325	https://doi.org/10.7303/syn3157325	Imputation	doi:10.7303/syn3157329	Synapse	doi:10.7303/syn3157329	https://doi.org/10.7303/syn3157329	lymphocyte
58203880_lymphocyte	Genotype data	GeneChip 6.0	Affymetrix	MAP58203880	doi:10.7303/syn3157325	Synapse	doi:10.7303/syn3157325	https://doi.org/10.7303/syn3157325	Imputation	doi:10.7303/syn3157329	Synapse	doi:10.7303/syn3157329	https://doi.org/10.7303/syn3157329	lymphocyte
58306828_lymphocyte	Genotype data	GeneChip 6.0	Affymetrix	MAP58306828	doi:10.7303/syn3157325	Synapse	doi:10.7303/syn3157325	https://doi.org/10.7303/syn3157325	Imputation	doi:10.7303/syn3157329	Synapse	doi:10.7303/syn3157329	https://doi.org/10.7303/syn3157329	lymphocyte
58331153_lymphocyte	Genotype data	GeneChip 6.0	Affymetrix	MAP58331153	doi:10.7303/syn3157325	Synapse	doi:10.7303/syn3157325	https://doi.org/10.7303/syn3157325	Imputation	doi:10.7303/syn3157329	Synapse	doi:10.7303/syn3157329	https://doi.org/10.7303/syn3157329	lymphocyte
58458351_lymphocyte	Genotype data	GeneChip 6.0	Affymetrix	MAP58458351	doi:10.7303/syn3157325	Synapse	doi:10.7303/syn3157325	https://doi.org/10.7303/syn3157325	Imputation	doi:10.7303/syn3157329	Synapse	doi:10.7303/syn3157329	https://doi.org/10.7303/syn3157329	lymphocyte
58501637_lymphocyte	Genotype data	GeneChip 6.0	Affymetrix	MAP58501637	doi:10.7303/syn3157325	Synapse	doi:10.7303/syn3157325	https://doi.org/10.7303/syn3157325	Imputation	doi:10.7303/syn3157329	Synapse	doi:10.7303/syn3157329	https://doi.org/10.7303/syn3157329	lymphocyte
58531593_lymphocyte	Genotype data	GeneChip 6.0	Affymetrix	MAP58531593	doi:10.7303/syn3157325	Synapse	doi:10.7303/syn3157325	https://doi.org/10.7303/syn3157325	Imputation	doi:10.7303/syn3157329	Synapse	doi:10.7303/syn3157329	https://doi.org/10.7303/syn3157329	lymphocyte
58677906_lymphocyte	Genotype data	GeneChip 6.0	Affymetrix	MAP58677906	doi:10.7303/syn3157325	Synapse	doi:10.7303/syn3157325	https://doi.org/10.7303/syn3157325	Imputation	doi:10.7303/syn3157329	Synapse	doi:10.7303/syn3157329	https://doi.org/10.7303/syn3157329	lymphocyte
59150662_lymphocyte	Genotype data	GeneChip 6.0	Affymetrix	MAP59150662	doi:10.7303/syn3157325	Synapse	doi:10.7303/syn3157325	https://doi.org/10.7303/syn3157325	Imputation	doi:10.7303/syn3157329	Synapse	doi:10.7303/syn3157329	https://doi.org/10.7303/syn3157329	lymphocyte
59306274_lymphocyte	Genotype data	GeneChip 6.0	Affymetrix	MAP59306274	doi:10.7303/syn3157325	Synapse	doi:10.7303/syn3157325	https://doi.org/10.7303/syn3157325	Imputation	doi:10.7303/syn3157329	Synapse	doi:10.7303/syn3157329	https://doi.org/10.7303/syn3157329	lymphocyte
59618707_lymphocyte	Genotype data	GeneChip 6.0	Affymetrix	MAP59618707	doi:10.7303/syn3157325	Synapse	doi:10.7303/syn3157325	https://doi.org/10.7303/syn3157325	Imputation	doi:10.7303/syn3157329	Synapse	doi:10.7303/syn3157329	https://doi.org/10.7303/syn3157329	lymphocyte
59756266_lymphocyte	Genotype data	GeneChip 6.0	Affymetrix	MAP59756266	doi:10.7303/syn3157325	Synapse	doi:10.7303/syn3157325	https://doi.org/10.7303/syn3157325	Imputation	doi:10.7303/syn3157329	Synapse	doi:10.7303/syn3157329	https://doi.org/10.7303/syn3157329	lymphocyte
60248664_lymphocyte	Genotype data	GeneChip 6.0	Affymetrix	MAP60248664	doi:10.7303/syn3157325	Synapse	doi:10.7303/syn3157325	https://doi.org/10.7303/syn3157325	Imputation	doi:10.7303/syn3157329	Synapse	doi:10.7303/syn3157329	https://doi.org/10.7303/syn3157329	lymphocyte
60370977_lymphocyte	Genotype data	GeneChip 6.0	Affymetrix	MAP60370977	doi:10.7303/syn3157325	Synapse	doi:10.7303/syn3157325	https://doi.org/10.7303/syn3157325	Imputation	doi:10.7303/syn3157329	Synapse	doi:10.7303/syn3157329	https://doi.org/10.7303/syn3157329	lymphocyte
60725338_lymphocyte	Genotype data	GeneChip 6.0	Affymetrix	MAP60725338	doi:10.7303/syn3157325	Synapse	doi:10.7303/syn3157325	https://doi.org/10.7303/syn3157325	Imputation	doi:10.7303/syn3157329	Synapse	doi:10.7303/syn3157329	https://doi.org/10.7303/syn3157329	lymphocyte
60747316_lymphocyte	Genotype data	GeneChip 6.0	Affymetrix	MAP60747316	doi:10.7303/syn3157325	Synapse	doi:10.7303/syn3157325	https://doi.org/10.7303/syn3157325	Imputation	doi:10.7303/syn3157329	Synapse	doi:10.7303/syn3157329	https://doi.org/10.7303/syn3157329	lymphocyte
60848460_lymphocyte	Genotype data	GeneChip 6.0	Affymetrix	MAP60848460	doi:10.7303/syn3157325	Synapse	doi:10.7303/syn3157325	https://doi.org/10.7303/syn3157325	Imputation	doi:10.7303/syn3157329	Synapse	doi:10.7303/syn3157329	https://doi.org/10.7303/syn3157329	lymphocyte
60871487_lymphocyte	Genotype data	GeneChip 6.0	Affymetrix	MAP60871487	doi:10.7303/syn3157325	Synapse	doi:10.7303/syn3157325	https://doi.org/10.7303/syn3157325	Imputation	doi:10.7303/syn3157329	Synapse	doi:10.7303/syn3157329	https://doi.org/10.7303/syn3157329	lymphocyte
60922329_lymphocyte	Genotype data	GeneChip 6.0	Affymetrix	MAP60922329	doi:10.7303/syn3157325	Synapse	doi:10.7303/syn3157325	https://doi.org/10.7303/syn3157325	Imputation	doi:10.7303/syn3157329	Synapse	doi:10.7303/syn3157329	https://doi.org/10.7303/syn3157329	lymphocyte
60961592_lymphocyte	Genotype data	GeneChip 6.0	Affymetrix	MAP60961592	doi:10.7303/syn3157325	Synapse	doi:10.7303/syn3157325	https://doi.org/10.7303/syn3157325	Imputation	doi:10.7303/syn3157329	Synapse	doi:10.7303/syn3157329	https://doi.org/10.7303/syn3157329	lymphocyte
61029627_lymphocyte	Genotype data	GeneChip 6.0	Affymetrix	MAP61029627	doi:10.7303/syn3157325	Synapse	doi:10.7303/syn3157325	https://doi.org/10.7303/syn3157325	Imputation	doi:10.7303/syn3157329	Synapse	doi:10.7303/syn3157329	https://doi.org/10.7303/syn3157329	lymphocyte
61142759_brain	Genotype data	GeneChip 6.0	Affymetrix	MAP61142759	doi:10.7303/syn3157325	Synapse	doi:10.7303/syn3157325	https://doi.org/10.7303/syn3157325	Imputation	doi:10.7303/syn3157329	Synapse	doi:10.7303/syn3157329	https://doi.org/10.7303/syn3157329	brain
61344957_brain	Genotype data	GeneChip 6.0	Affymetrix	MAP61344957	doi:10.7303/syn3157325	Synapse	doi:10.7303/syn3157325	https://doi.org/10.7303/syn3157325	Imputation	doi:10.7303/syn3157329	Synapse	doi:10.7303/syn3157329	https://doi.org/10.7303/syn3157329	brain
61389630_lymphocyte	Genotype data	GeneChip 6.0	Affymetrix	MAP61389630	doi:10.7303/syn3157325	Synapse	doi:10.7303/syn3157325	https://doi.org/10.7303/syn3157325	Imputation	doi:10.7303/syn3157329	Synapse	doi:10.7303/syn3157329	https://doi.org/10.7303/syn3157329	lymphocyte
61490006_lymphocyte	Genotype data	GeneChip 6.0	Affymetrix	MAP61490006	doi:10.7303/syn3157325	Synapse	doi:10.7303/syn3157325	https://doi.org/10.7303/syn3157325	Imputation	doi:10.7303/syn3157329	Synapse	doi:10.7303/syn3157329	https://doi.org/10.7303/syn3157329	lymphocyte
61579172_lymphocyte	Genotype data	GeneChip 6.0	Affymetrix	MAP61579172	doi:10.7303/syn3157325	Synapse	doi:10.7303/syn3157325	https://doi.org/10.7303/syn3157325	Imputation	doi:10.7303/syn3157329	Synapse	doi:10.7303/syn3157329	https://doi.org/10.7303/syn3157329	lymphocyte
61827429_lymphocyte	Genotype data	GeneChip 6.0	Affymetrix	MAP61827429	doi:10.7303/syn3157325	Synapse	doi:10.7303/syn3157325	https://doi.org/10.7303/syn3157325	Imputation	doi:10.7303/syn3157329	Synapse	doi:10.7303/syn3157329	https://doi.org/10.7303/syn3157329	lymphocyte
62301938_lymphocyte	Genotype data	GeneChip 6.0	Affymetrix	MAP62301938	doi:10.7303/syn3157325	Synapse	doi:10.7303/syn3157325	https://doi.org/10.7303/syn3157325	Imputation	doi:10.7303/syn3157329	Synapse	doi:10.7303/syn3157329	https://doi.org/10.7303/syn3157329	lymphocyte
62404688_brain	Genotype data	GeneChip 6.0	Affymetrix	MAP62404688	doi:10.7303/syn3157325	Synapse	doi:10.7303/syn3157325	https://doi.org/10.7303/syn3157325	Imputation	doi:10.7303/syn3157329	Synapse	doi:10.7303/syn3157329	https://doi.org/10.7303/syn3157329	brain
62483327_brain	Genotype data	GeneChip 6.0	Affymetrix	MAP62483327	doi:10.7303/syn3157325	Synapse	doi:10.7303/syn3157325	https://doi.org/10.7303/syn3157325	Imputation	doi:10.7303/syn3157329	Synapse	doi:10.7303/syn3157329	https://doi.org/10.7303/syn3157329	brain
62574447_lymphocyte	Genotype data	GeneChip 6.0	Affymetrix	MAP62574447	doi:10.7303/syn3157325	Synapse	doi:10.7303/syn3157325	https://doi.org/10.7303/syn3157325	Imputation	doi:10.7303/syn3157329	Synapse	doi:10.7303/syn3157329	https://doi.org/10.7303/syn3157329	lymphocyte
62985554_lymphocyte	Genotype data	GeneChip 6.0	Affymetrix	MAP62985554	doi:10.7303/syn3157325	Synapse	doi:10.7303/syn3157325	https://doi.org/10.7303/syn3157325	Imputation	doi:10.7303/syn3157329	Synapse	doi:10.7303/syn3157329	https://doi.org/10.7303/syn3157329	lymphocyte
63144733_lymphocyte	Genotype data	GeneChip 6.0	Affymetrix	MAP63144733	doi:10.7303/syn3157325	Synapse	doi:10.7303/syn3157325	https://doi.org/10.7303/syn3157325	Imputation	doi:10.7303/syn3157329	Synapse	doi:10.7303/syn3157329	https://doi.org/10.7303/syn3157329	lymphocyte
63188799_lymphocyte	Genotype data	GeneChip 6.0	Affymetrix	MAP63188799	doi:10.7303/syn3157325	Synapse	doi:10.7303/syn3157325	https://doi.org/10.7303/syn3157325	Imputation	doi:10.7303/syn3157329	Synapse	doi:10.7303/syn3157329	https://doi.org/10.7303/syn3157329	lymphocyte
63357970_lymphocyte	Genotype data	GeneChip 6.0	Affymetrix	MAP63357970	doi:10.7303/syn3157325	Synapse	doi:10.7303/syn3157325	https://doi.org/10.7303/syn3157325	Imputation	doi:10.7303/syn3157329	Synapse	doi:10.7303/syn3157329	https://doi.org/10.7303/syn3157329	lymphocyte
63649283_lymphocyte	Genotype data	GeneChip 6.0	Affymetrix	MAP63649283	doi:10.7303/syn3157325	Synapse	doi:10.7303/syn3157325	https://doi.org/10.7303/syn3157325	Imputation	doi:10.7303/syn3157329	Synapse	doi:10.7303/syn3157329	https://doi.org/10.7303/syn3157329	lymphocyte
63698192_lymphocyte	Genotype data	GeneChip 6.0	Affymetrix	MAP63698192	doi:10.7303/syn3157325	Synapse	doi:10.7303/syn3157325	https://doi.org/10.7303/syn3157325	Imputation	doi:10.7303/syn3157329	Synapse	doi:10.7303/syn3157329	https://doi.org/10.7303/syn3157329	lymphocyte
63740337_lymphocyte	Genotype data	GeneChip 6.0	Affymetrix	MAP63740337	doi:10.7303/syn3157325	Synapse	doi:10.7303/syn3157325	https://doi.org/10.7303/syn3157325	Imputation	doi:10.7303/syn3157329	Synapse	doi:10.7303/syn3157329	https://doi.org/10.7303/syn3157329	lymphocyte
63874408_lymphocyte	Genotype data	GeneChip 6.0	Affymetrix	MAP63874408	doi:10.7303/syn3157325	Synapse	doi:10.7303/syn3157325	https://doi.org/10.7303/syn3157325	Imputation	doi:10.7303/syn3157329	Synapse	doi:10.7303/syn3157329	https://doi.org/10.7303/syn3157329	lymphocyte
63986591_lymphocyte	Genotype data	GeneChip 6.0	Affymetrix	MAP63986591	doi:10.7303/syn3157325	Synapse	doi:10.7303/syn3157325	https://doi.org/10.7303/syn3157325	Imputation	doi:10.7303/syn3157329	Synapse	doi:10.7303/syn3157329	https://doi.org/10.7303/syn3157329	lymphocyte
64145770_lymphocyte	Genotype data	GeneChip 6.0	Affymetrix	MAP64145770	doi:10.7303/syn3157325	Synapse	doi:10.7303/syn3157325	https://doi.org/10.7303/syn3157325	Imputation	doi:10.7303/syn3157329	Synapse	doi:10.7303/syn3157329	https://doi.org/10.7303/syn3157329	lymphocyte
64150173_lymphocyte	Genotype data	GeneChip 6.0	Affymetrix	MAP64150173	doi:10.7303/syn3157325	Synapse	doi:10.7303/syn3157325	https://doi.org/10.7303/syn3157325	Imputation	doi:10.7303/syn3157329	Synapse	doi:10.7303/syn3157329	https://doi.org/10.7303/syn3157329	lymphocyte
64216968_lymphocyte	Genotype data	GeneChip 6.0	Affymetrix	MAP64216968	doi:10.7303/syn3157325	Synapse	doi:10.7303/syn3157325	https://doi.org/10.7303/syn3157325	Imputation	doi:10.7303/syn3157329	Synapse	doi:10.7303/syn3157329	https://doi.org/10.7303/syn3157329	lymphocyte
64287431_lymphocyte	Genotype data	GeneChip 6.0	Affymetrix	MAP64287431	doi:10.7303/syn3157325	Synapse	doi:10.7303/syn3157325	https://doi.org/10.7303/syn3157325	Imputation	doi:10.7303/syn3157329	Synapse	doi:10.7303/syn3157329	https://doi.org/10.7303/syn3157329	lymphocyte
64291829_lymphocyte	Genotype data	GeneChip 6.0	Affymetrix	MAP64291829	doi:10.7303/syn3157325	Synapse	doi:10.7303/syn3157325	https://doi.org/10.7303/syn3157325	Imputation	doi:10.7303/syn3157329	Synapse	doi:10.7303/syn3157329	https://doi.org/10.7303/syn3157329	lymphocyte
64336939_lymphocyte	Genotype data	GeneChip 6.0	Affymetrix	MAP64336939	doi:10.7303/syn3157325	Synapse	doi:10.7303/syn3157325	https://doi.org/10.7303/syn3157325	Imputation	doi:10.7303/syn3157329	Synapse	doi:10.7303/syn3157329	https://doi.org/10.7303/syn3157329	lymphocyte
64358179_brain	Genotype data	GeneChip 6.0	Affymetrix	MAP64358179	doi:10.7303/syn3157325	Synapse	doi:10.7303/syn3157325	https://doi.org/10.7303/syn3157325	Imputation	doi:10.7303/syn3157329	Synapse	doi:10.7303/syn3157329	https://doi.org/10.7303/syn3157329	brain
64493027_lymphocyte	Genotype data	GeneChip 6.0	Affymetrix	MAP64493027	doi:10.7303/syn3157325	Synapse	doi:10.7303/syn3157325	https://doi.org/10.7303/syn3157325	Imputation	doi:10.7303/syn3157329	Synapse	doi:10.7303/syn3157329	https://doi.org/10.7303/syn3157329	lymphocyte
64635241_lymphocyte	Genotype data	GeneChip 6.0	Affymetrix	MAP64635241	doi:10.7303/syn3157325	Synapse	doi:10.7303/syn3157325	https://doi.org/10.7303/syn3157325	Imputation	doi:10.7303/syn3157329	Synapse	doi:10.7303/syn3157329	https://doi.org/10.7303/syn3157329	lymphocyte
65001607_lymphocyte	Genotype data	GeneChip 6.0	Affymetrix	MAP65001607	doi:10.7303/syn3157325	Synapse	doi:10.7303/syn3157325	https://doi.org/10.7303/syn3157325	Imputation	doi:10.7303/syn3157329	Synapse	doi:10.7303/syn3157329	https://doi.org/10.7303/syn3157329	lymphocyte
65214844_lymphocyte	Genotype data	GeneChip 6.0	Affymetrix	MAP65214844	doi:10.7303/syn3157325	Synapse	doi:10.7303/syn3157325	https://doi.org/10.7303/syn3157325	Imputation	doi:10.7303/syn3157329	Synapse	doi:10.7303/syn3157329	https://doi.org/10.7303/syn3157329	lymphocyte
65309742_lymphocyte	Genotype data	GeneChip 6.0	Affymetrix	MAP65309742	doi:10.7303/syn3157325	Synapse	doi:10.7303/syn3157325	https://doi.org/10.7303/syn3157325	Imputation	doi:10.7303/syn3157329	Synapse	doi:10.7303/syn3157329	https://doi.org/10.7303/syn3157329	lymphocyte
65384603_lymphocyte	Genotype data	GeneChip 6.0	Affymetrix	MAP65384603	doi:10.7303/syn3157325	Synapse	doi:10.7303/syn3157325	https://doi.org/10.7303/syn3157325	Imputation	doi:10.7303/syn3157329	Synapse	doi:10.7303/syn3157329	https://doi.org/10.7303/syn3157329	lymphocyte
65539462_lymphocyte	Genotype data	GeneChip 6.0	Affymetrix	MAP65539462	doi:10.7303/syn3157325	Synapse	doi:10.7303/syn3157325	https://doi.org/10.7303/syn3157325	Imputation	doi:10.7303/syn3157329	Synapse	doi:10.7303/syn3157329	https://doi.org/10.7303/syn3157329	lymphocyte
65652206_lymphocyte	Genotype data	GeneChip 6.0	Affymetrix	MAP65652206	doi:10.7303/syn3157325	Synapse	doi:10.7303/syn3157325	https://doi.org/10.7303/syn3157325	Imputation	doi:10.7303/syn3157329	Synapse	doi:10.7303/syn3157329	https://doi.org/10.7303/syn3157329	lymphocyte
65685223_lymphocyte	Genotype data	GeneChip 6.0	Affymetrix	MAP65685223	doi:10.7303/syn3157325	Synapse	doi:10.7303/syn3157325	https://doi.org/10.7303/syn3157325	Imputation	doi:10.7303/syn3157329	Synapse	doi:10.7303/syn3157329	https://doi.org/10.7303/syn3157329	lymphocyte
65736039_lymphocyte	Genotype data	GeneChip 6.0	Affymetrix	MAP65736039	doi:10.7303/syn3157325	Synapse	doi:10.7303/syn3157325	https://doi.org/10.7303/syn3157325	Imputation	doi:10.7303/syn3157329	Synapse	doi:10.7303/syn3157329	https://doi.org/10.7303/syn3157329	lymphocyte
65925304_lymphocyte	Genotype data	GeneChip 6.0	Affymetrix	MAP65925304	doi:10.7303/syn3157325	Synapse	doi:10.7303/syn3157325	https://doi.org/10.7303/syn3157325	Imputation	doi:10.7303/syn3157329	Synapse	doi:10.7303/syn3157329	https://doi.org/10.7303/syn3157329	lymphocyte
65933570_lymphocyte	Genotype data	GeneChip 6.0	Affymetrix	MAP65933570	doi:10.7303/syn3157325	Synapse	doi:10.7303/syn3157325	https://doi.org/10.7303/syn3157325	Imputation	doi:10.7303/syn3157329	Synapse	doi:10.7303/syn3157329	https://doi.org/10.7303/syn3157329	lymphocyte
65952361_lymphocyte	Genotype data	GeneChip 6.0	Affymetrix	MAP65952361	doi:10.7303/syn3157325	Synapse	doi:10.7303/syn3157325	https://doi.org/10.7303/syn3157325	Imputation	doi:10.7303/syn3157329	Synapse	doi:10.7303/syn3157329	https://doi.org/10.7303/syn3157329	lymphocyte
65990079_lymphocyte	Genotype data	GeneChip 6.0	Affymetrix	MAP65990079	doi:10.7303/syn3157325	Synapse	doi:10.7303/syn3157325	https://doi.org/10.7303/syn3157325	Imputation	doi:10.7303/syn3157329	Synapse	doi:10.7303/syn3157329	https://doi.org/10.7303/syn3157329	lymphocyte
66069855_lymphocyte	Genotype data	GeneChip 6.0	Affymetrix	MAP66069855	doi:10.7303/syn3157325	Synapse	doi:10.7303/syn3157325	https://doi.org/10.7303/syn3157325	Imputation	doi:10.7303/syn3157329	Synapse	doi:10.7303/syn3157329	https://doi.org/10.7303/syn3157329	lymphocyte
66233829_lymphocyte	Genotype data	GeneChip 6.0	Affymetrix	MAP66233829	doi:10.7303/syn3157325	Synapse	doi:10.7303/syn3157325	https://doi.org/10.7303/syn3157325	Imputation	doi:10.7303/syn3157329	Synapse	doi:10.7303/syn3157329	https://doi.org/10.7303/syn3157329	lymphocyte
66394957_lymphocyte	Genotype data	GeneChip 6.0	Affymetrix	MAP66394957	doi:10.7303/syn3157325	Synapse	doi:10.7303/syn3157325	https://doi.org/10.7303/syn3157325	Imputation	doi:10.7303/syn3157329	Synapse	doi:10.7303/syn3157329	https://doi.org/10.7303/syn3157329	lymphocyte
66406040_lymphocyte	Genotype data	GeneChip 6.0	Affymetrix	MAP66406040	doi:10.7303/syn3157325	Synapse	doi:10.7303/syn3157325	https://doi.org/10.7303/syn3157325	Imputation	doi:10.7303/syn3157329	Synapse	doi:10.7303/syn3157329	https://doi.org/10.7303/syn3157329	lymphocyte
66754397_brain	Genotype data	GeneChip 6.0	Affymetrix	MAP66754397	doi:10.7303/syn3157325	Synapse	doi:10.7303/syn3157325	https://doi.org/10.7303/syn3157325	Imputation	doi:10.7303/syn3157329	Synapse	doi:10.7303/syn3157329	https://doi.org/10.7303/syn3157329	brain
66787314_lymphocyte	Genotype data	GeneChip 6.0	Affymetrix	MAP66787314	doi:10.7303/syn3157325	Synapse	doi:10.7303/syn3157325	https://doi.org/10.7303/syn3157325	Imputation	doi:10.7303/syn3157329	Synapse	doi:10.7303/syn3157329	https://doi.org/10.7303/syn3157329	lymphocyte
66800446_lymphocyte	Genotype data	GeneChip 6.0	Affymetrix	MAP66800446	doi:10.7303/syn3157325	Synapse	doi:10.7303/syn3157325	https://doi.org/10.7303/syn3157325	Imputation	doi:10.7303/syn3157329	Synapse	doi:10.7303/syn3157329	https://doi.org/10.7303/syn3157329	lymphocyte
66924745_lymphocyte	Genotype data	GeneChip 6.0	Affymetrix	MAP66924745	doi:10.7303/syn3157325	Synapse	doi:10.7303/syn3157325	https://doi.org/10.7303/syn3157325	Imputation	doi:10.7303/syn3157329	Synapse	doi:10.7303/syn3157329	https://doi.org/10.7303/syn3157329	lymphocyte
67185070_lymphocyte	Genotype data	GeneChip 6.0	Affymetrix	MAP67185070	doi:10.7303/syn3157325	Synapse	doi:10.7303/syn3157325	https://doi.org/10.7303/syn3157325	Imputation	doi:10.7303/syn3157329	Synapse	doi:10.7303/syn3157329	https://doi.org/10.7303/syn3157329	lymphocyte
67216828_lymphocyte	Genotype data	GeneChip 6.0	Affymetrix	MAP67216828	doi:10.7303/syn3157325	Synapse	doi:10.7303/syn3157325	https://doi.org/10.7303/syn3157325	Imputation	doi:10.7303/syn3157329	Synapse	doi:10.7303/syn3157329	https://doi.org/10.7303/syn3157329	lymphocyte
67429065_lymphocyte	Genotype data	GeneChip 6.0	Affymetrix	MAP67429065	doi:10.7303/syn3157325	Synapse	doi:10.7303/syn3157325	https://doi.org/10.7303/syn3157325	Imputation	doi:10.7303/syn3157329	Synapse	doi:10.7303/syn3157329	https://doi.org/10.7303/syn3157329	lymphocyte
67531158_lymphocyte	Genotype data	GeneChip 6.0	Affymetrix	MAP67531158	doi:10.7303/syn3157325	Synapse	doi:10.7303/syn3157325	https://doi.org/10.7303/syn3157325	Imputation	doi:10.7303/syn3157329	Synapse	doi:10.7303/syn3157329	https://doi.org/10.7303/syn3157329	lymphocyte
67628490_lymphocyte	Genotype data	GeneChip 6.0	Affymetrix	MAP67628490	doi:10.7303/syn3157325	Synapse	doi:10.7303/syn3157325	https://doi.org/10.7303/syn3157325	Imputation	doi:10.7303/syn3157329	Synapse	doi:10.7303/syn3157329	https://doi.org/10.7303/syn3157329	lymphocyte
67725478_lymphocyte	Genotype data	GeneChip 6.0	Affymetrix	MAP67725478	doi:10.7303/syn3157325	Synapse	doi:10.7303/syn3157325	https://doi.org/10.7303/syn3157325	Imputation	doi:10.7303/syn3157329	Synapse	doi:10.7303/syn3157329	https://doi.org/10.7303/syn3157329	lymphocyte
67831051_lymphocyte	Genotype data	GeneChip 6.0	Affymetrix	MAP67831051	doi:10.7303/syn3157325	Synapse	doi:10.7303/syn3157325	https://doi.org/10.7303/syn3157325	Imputation	doi:10.7303/syn3157329	Synapse	doi:10.7303/syn3157329	https://doi.org/10.7303/syn3157329	lymphocyte
68015667_lymphocyte	Genotype data	GeneChip 6.0	Affymetrix	MAP68015667	doi:10.7303/syn3157325	Synapse	doi:10.7303/syn3157325	https://doi.org/10.7303/syn3157325	Imputation	doi:10.7303/syn3157329	Synapse	doi:10.7303/syn3157329	https://doi.org/10.7303/syn3157329	lymphocyte
68217991_lymphocyte	Genotype data	GeneChip 6.0	Affymetrix	MAP68217991	doi:10.7303/syn3157325	Synapse	doi:10.7303/syn3157325	https://doi.org/10.7303/syn3157325	Imputation	doi:10.7303/syn3157329	Synapse	doi:10.7303/syn3157329	https://doi.org/10.7303/syn3157329	lymphocyte
68419063_lymphocyte	Genotype data	GeneChip 6.0	Affymetrix	MAP68419063	doi:10.7303/syn3157325	Synapse	doi:10.7303/syn3157325	https://doi.org/10.7303/syn3157325	Imputation	doi:10.7303/syn3157329	Synapse	doi:10.7303/syn3157329	https://doi.org/10.7303/syn3157329	lymphocyte
68611261_lymphocyte	Genotype data	GeneChip 6.0	Affymetrix	MAP68611261	doi:10.7303/syn3157325	Synapse	doi:10.7303/syn3157325	https://doi.org/10.7303/syn3157325	Imputation	doi:10.7303/syn3157329	Synapse	doi:10.7303/syn3157329	https://doi.org/10.7303/syn3157329	lymphocyte
68725248_lymphocyte	Genotype data	GeneChip 6.0	Affymetrix	MAP68725248	doi:10.7303/syn3157325	Synapse	doi:10.7303/syn3157325	https://doi.org/10.7303/syn3157325	Imputation	doi:10.7303/syn3157329	Synapse	doi:10.7303/syn3157329	https://doi.org/10.7303/syn3157329	lymphocyte
68778359_lymphocyte	Genotype data	GeneChip 6.0	Affymetrix	MAP68778359	doi:10.7303/syn3157325	Synapse	doi:10.7303/syn3157325	https://doi.org/10.7303/syn3157325	Imputation	doi:10.7303/syn3157329	Synapse	doi:10.7303/syn3157329	https://doi.org/10.7303/syn3157329	lymphocyte
68914513_lymphocyte	Genotype data	GeneChip 6.0	Affymetrix	MAP68914513	doi:10.7303/syn3157325	Synapse	doi:10.7303/syn3157325	https://doi.org/10.7303/syn3157325	Imputation	doi:10.7303/syn3157329	Synapse	doi:10.7303/syn3157329	https://doi.org/10.7303/syn3157329	lymphocyte
69187342_lymphocyte	Genotype data	GeneChip 6.0	Affymetrix	MAP69187342	doi:10.7303/syn3157325	Synapse	doi:10.7303/syn3157325	https://doi.org/10.7303/syn3157325	Imputation	doi:10.7303/syn3157329	Synapse	doi:10.7303/syn3157329	https://doi.org/10.7303/syn3157329	lymphocyte
69331934_lymphocyte	Genotype data	GeneChip 6.0	Affymetrix	MAP69331934	doi:10.7303/syn3157325	Synapse	doi:10.7303/syn3157325	https://doi.org/10.7303/syn3157325	Imputation	doi:10.7303/syn3157329	Synapse	doi:10.7303/syn3157329	https://doi.org/10.7303/syn3157329	lymphocyte
69432088_lymphocyte	Genotype data	GeneChip 6.0	Affymetrix	MAP69432088	doi:10.7303/syn3157325	Synapse	doi:10.7303/syn3157325	https://doi.org/10.7303/syn3157325	Imputation	doi:10.7303/syn3157329	Synapse	doi:10.7303/syn3157329	https://doi.org/10.7303/syn3157329	lymphocyte
69544171_lymphocyte	Genotype data	GeneChip 6.0	Affymetrix	MAP69544171	doi:10.7303/syn3157325	Synapse	doi:10.7303/syn3157325	https://doi.org/10.7303/syn3157325	Imputation	doi:10.7303/syn3157329	Synapse	doi:10.7303/syn3157329	https://doi.org/10.7303/syn3157329	lymphocyte
69577198_lymphocyte	Genotype data	GeneChip 6.0	Affymetrix	MAP69577198	doi:10.7303/syn3157325	Synapse	doi:10.7303/syn3157325	https://doi.org/10.7303/syn3157325	Imputation	doi:10.7303/syn3157329	Synapse	doi:10.7303/syn3157329	https://doi.org/10.7303/syn3157329	lymphocyte
69982533_lymphocyte	Genotype data	GeneChip 6.0	Affymetrix	MAP69982533	doi:10.7303/syn3157325	Synapse	doi:10.7303/syn3157325	https://doi.org/10.7303/syn3157325	Imputation	doi:10.7303/syn3157329	Synapse	doi:10.7303/syn3157329	https://doi.org/10.7303/syn3157329	lymphocyte
70153803_lymphocyte	Genotype data	GeneChip 6.0	Affymetrix	MAP70153803	doi:10.7303/syn3157325	Synapse	doi:10.7303/syn3157325	https://doi.org/10.7303/syn3157325	Imputation	doi:10.7303/syn3157329	Synapse	doi:10.7303/syn3157329	https://doi.org/10.7303/syn3157329	lymphocyte
70625336_lymphocyte	Genotype data	GeneChip 6.0	Affymetrix	MAP70625336	doi:10.7303/syn3157325	Synapse	doi:10.7303/syn3157325	https://doi.org/10.7303/syn3157325	Imputation	doi:10.7303/syn3157329	Synapse	doi:10.7303/syn3157329	https://doi.org/10.7303/syn3157329	lymphocyte
70636113_lymphocyte	Genotype data	GeneChip 6.0	Affymetrix	MAP70636113	doi:10.7303/syn3157325	Synapse	doi:10.7303/syn3157325	https://doi.org/10.7303/syn3157325	Imputation	doi:10.7303/syn3157329	Synapse	doi:10.7303/syn3157329	https://doi.org/10.7303/syn3157329	lymphocyte
70669392_lymphocyte	Genotype data	GeneChip 6.0	Affymetrix	MAP70669392	doi:10.7303/syn3157325	Synapse	doi:10.7303/syn3157325	https://doi.org/10.7303/syn3157325	Imputation	doi:10.7303/syn3157329	Synapse	doi:10.7303/syn3157329	https://doi.org/10.7303/syn3157329	lymphocyte
70726480_brain	Genotype data	GeneChip 6.0	Affymetrix	MAP70726480	doi:10.7303/syn3157325	Synapse	doi:10.7303/syn3157325	https://doi.org/10.7303/syn3157325	Imputation	doi:10.7303/syn3157329	Synapse	doi:10.7303/syn3157329	https://doi.org/10.7303/syn3157329	brain
70816595_lymphocyte	Genotype data	GeneChip 6.0	Affymetrix	MAP70816595	doi:10.7303/syn3157325	Synapse	doi:10.7303/syn3157325	https://doi.org/10.7303/syn3157325	Imputation	doi:10.7303/syn3157329	Synapse	doi:10.7303/syn3157329	https://doi.org/10.7303/syn3157329	lymphocyte
70883578_brain	Genotype data	GeneChip 6.0	Affymetrix	MAP70883578	doi:10.7303/syn3157325	Synapse	doi:10.7303/syn3157325	https://doi.org/10.7303/syn3157325	Imputation	doi:10.7303/syn3157329	Synapse	doi:10.7303/syn3157329	https://doi.org/10.7303/syn3157329	brain
71063018_lymphocyte	Genotype data	GeneChip 6.0	Affymetrix	MAP71063018	doi:10.7303/syn3157325	Synapse	doi:10.7303/syn3157325	https://doi.org/10.7303/syn3157325	Imputation	doi:10.7303/syn3157329	Synapse	doi:10.7303/syn3157329	https://doi.org/10.7303/syn3157329	lymphocyte
71514280_lymphocyte	Genotype data	GeneChip 6.0	Affymetrix	MAP71514280	doi:10.7303/syn3157325	Synapse	doi:10.7303/syn3157325	https://doi.org/10.7303/syn3157325	Imputation	doi:10.7303/syn3157329	Synapse	doi:10.7303/syn3157329	https://doi.org/10.7303/syn3157329	lymphocyte
71537723_lymphocyte	Genotype data	GeneChip 6.0	Affymetrix	MAP71537723	doi:10.7303/syn3157325	Synapse	doi:10.7303/syn3157325	https://doi.org/10.7303/syn3157325	Imputation	doi:10.7303/syn3157329	Synapse	doi:10.7303/syn3157329	https://doi.org/10.7303/syn3157329	lymphocyte
71558084_lymphocyte	Genotype data	GeneChip 6.0	Affymetrix	MAP71558084	doi:10.7303/syn3157325	Synapse	doi:10.7303/syn3157325	https://doi.org/10.7303/syn3157325	Imputation	doi:10.7303/syn3157329	Synapse	doi:10.7303/syn3157329	https://doi.org/10.7303/syn3157329	lymphocyte
71592202_lymphocyte	Genotype data	GeneChip 6.0	Affymetrix	MAP71592202	doi:10.7303/syn3157325	Synapse	doi:10.7303/syn3157325	https://doi.org/10.7303/syn3157325	Imputation	doi:10.7303/syn3157329	Synapse	doi:10.7303/syn3157329	https://doi.org/10.7303/syn3157329	lymphocyte
71626373_lymphocyte	Genotype data	GeneChip 6.0	Affymetrix	MAP71626373	doi:10.7303/syn3157325	Synapse	doi:10.7303/syn3157325	https://doi.org/10.7303/syn3157325	Imputation	doi:10.7303/syn3157329	Synapse	doi:10.7303/syn3157329	https://doi.org/10.7303/syn3157329	lymphocyte
71648351_lymphocyte	Genotype data	GeneChip 6.0	Affymetrix	MAP71648351	doi:10.7303/syn3157325	Synapse	doi:10.7303/syn3157325	https://doi.org/10.7303/syn3157325	Imputation	doi:10.7303/syn3157329	Synapse	doi:10.7303/syn3157329	https://doi.org/10.7303/syn3157329	lymphocyte
71727427_lymphocyte	Genotype data	GeneChip 6.0	Affymetrix	MAP71727427	doi:10.7303/syn3157325	Synapse	doi:10.7303/syn3157325	https://doi.org/10.7303/syn3157325	Imputation	doi:10.7303/syn3157329	Synapse	doi:10.7303/syn3157329	https://doi.org/10.7303/syn3157329	lymphocyte
72076711_lymphocyte	Genotype data	GeneChip 6.0	Affymetrix	MAP72076711	doi:10.7303/syn3157325	Synapse	doi:10.7303/syn3157325	https://doi.org/10.7303/syn3157325	Imputation	doi:10.7303/syn3157329	Synapse	doi:10.7303/syn3157329	https://doi.org/10.7303/syn3157329	lymphocyte
72188804_lymphocyte	Genotype data	GeneChip 6.0	Affymetrix	MAP72188804	doi:10.7303/syn3157325	Synapse	doi:10.7303/syn3157325	https://doi.org/10.7303/syn3157325	Imputation	doi:10.7303/syn3157329	Synapse	doi:10.7303/syn3157329	https://doi.org/10.7303/syn3157329	lymphocyte
72205714_lymphocyte	Genotype data	GeneChip 6.0	Affymetrix	MAP72205714	doi:10.7303/syn3157325	Synapse	doi:10.7303/syn3157325	https://doi.org/10.7303/syn3157325	Imputation	doi:10.7303/syn3157329	Synapse	doi:10.7303/syn3157329	https://doi.org/10.7303/syn3157329	lymphocyte
72324068_lymphocyte	Genotype data	GeneChip 6.0	Affymetrix	MAP72324068	doi:10.7303/syn3157325	Synapse	doi:10.7303/syn3157325	https://doi.org/10.7303/syn3157325	Imputation	doi:10.7303/syn3157329	Synapse	doi:10.7303/syn3157329	https://doi.org/10.7303/syn3157329	lymphocyte
72347501_lymphocyte	Genotype data	GeneChip 6.0	Affymetrix	MAP72347501	doi:10.7303/syn3157325	Synapse	doi:10.7303/syn3157325	https://doi.org/10.7303/syn3157325	Imputation	doi:10.7303/syn3157329	Synapse	doi:10.7303/syn3157329	https://doi.org/10.7303/syn3157329	lymphocyte
72560222_lymphocyte	Genotype data	GeneChip 6.0	Affymetrix	MAP72560222	doi:10.7303/syn3157325	Synapse	doi:10.7303/syn3157325	https://doi.org/10.7303/syn3157325	Imputation	doi:10.7303/syn3157329	Synapse	doi:10.7303/syn3157329	https://doi.org/10.7303/syn3157329	lymphocyte
72650337_lymphocyte	Genotype data	GeneChip 6.0	Affymetrix	MAP72650337	doi:10.7303/syn3157325	Synapse	doi:10.7303/syn3157325	https://doi.org/10.7303/syn3157325	Imputation	doi:10.7303/syn3157329	Synapse	doi:10.7303/syn3157329	https://doi.org/10.7303/syn3157329	lymphocyte
72659872_lymphocyte	Genotype data	GeneChip 6.0	Affymetrix	MAP72659872	doi:10.7303/syn3157325	Synapse	doi:10.7303/syn3157325	https://doi.org/10.7303/syn3157325	Imputation	doi:10.7303/syn3157329	Synapse	doi:10.7303/syn3157329	https://doi.org/10.7303/syn3157329	lymphocyte
72717425_lymphocyte	Genotype data	GeneChip 6.0	Affymetrix	MAP72717425	doi:10.7303/syn3157325	Synapse	doi:10.7303/syn3157325	https://doi.org/10.7303/syn3157325	Imputation	doi:10.7303/syn3157329	Synapse	doi:10.7303/syn3157329	https://doi.org/10.7303/syn3157329	lymphocyte
72777797_lymphocyte	Genotype data	GeneChip 6.0	Affymetrix	MAP72777797	doi:10.7303/syn3157325	Synapse	doi:10.7303/syn3157325	https://doi.org/10.7303/syn3157325	Imputation	doi:10.7303/syn3157329	Synapse	doi:10.7303/syn3157329	https://doi.org/10.7303/syn3157329	lymphocyte
72830557_lymphocyte	Genotype data	GeneChip 6.0	Affymetrix	MAP72830557	doi:10.7303/syn3157325	Synapse	doi:10.7303/syn3157325	https://doi.org/10.7303/syn3157325	Imputation	doi:10.7303/syn3157329	Synapse	doi:10.7303/syn3157329	https://doi.org/10.7303/syn3157329	lymphocyte
72841884_lymphocyte	Genotype data	GeneChip 6.0	Affymetrix	MAP72841884	doi:10.7303/syn3157325	Synapse	doi:10.7303/syn3157325	https://doi.org/10.7303/syn3157325	Imputation	doi:10.7303/syn3157329	Synapse	doi:10.7303/syn3157329	https://doi.org/10.7303/syn3157329	lymphocyte
73177635_lymphocyte	Genotype data	GeneChip 6.0	Affymetrix	MAP73177635	doi:10.7303/syn3157325	Synapse	doi:10.7303/syn3157325	https://doi.org/10.7303/syn3157325	Imputation	doi:10.7303/syn3157329	Synapse	doi:10.7303/syn3157329	https://doi.org/10.7303/syn3157329	lymphocyte
73369061_lymphocyte	Genotype data	GeneChip 6.0	Affymetrix	MAP73369061	doi:10.7303/syn3157325	Synapse	doi:10.7303/syn3157325	https://doi.org/10.7303/syn3157325	Imputation	doi:10.7303/syn3157329	Synapse	doi:10.7303/syn3157329	https://doi.org/10.7303/syn3157329	lymphocyte
73549281_lymphocyte	Genotype data	GeneChip 6.0	Affymetrix	MAP73549281	doi:10.7303/syn3157325	Synapse	doi:10.7303/syn3157325	https://doi.org/10.7303/syn3157325	Imputation	doi:10.7303/syn3157329	Synapse	doi:10.7303/syn3157329	https://doi.org/10.7303/syn3157329	lymphocyte
73763467_lymphocyte	Genotype data	GeneChip 6.0	Affymetrix	MAP73763467	doi:10.7303/syn3157325	Synapse	doi:10.7303/syn3157325	https://doi.org/10.7303/syn3157325	Imputation	doi:10.7303/syn3157329	Synapse	doi:10.7303/syn3157329	https://doi.org/10.7303/syn3157329	lymphocyte
73943687_lymphocyte	Genotype data	GeneChip 6.0	Affymetrix	MAP73943687	doi:10.7303/syn3157325	Synapse	doi:10.7303/syn3157325	https://doi.org/10.7303/syn3157325	Imputation	doi:10.7303/syn3157329	Synapse	doi:10.7303/syn3157329	https://doi.org/10.7303/syn3157329	lymphocyte
73976154_lymphocyte	Genotype data	GeneChip 6.0	Affymetrix	MAP73976154	doi:10.7303/syn3157325	Synapse	doi:10.7303/syn3157325	https://doi.org/10.7303/syn3157325	Imputation	doi:10.7303/syn3157329	Synapse	doi:10.7303/syn3157329	https://doi.org/10.7303/syn3157329	lymphocyte
74078795_lymphocyte	Genotype data	GeneChip 6.0	Affymetrix	MAP74078795	doi:10.7303/syn3157325	Synapse	doi:10.7303/syn3157325	https://doi.org/10.7303/syn3157325	Imputation	doi:10.7303/syn3157329	Synapse	doi:10.7303/syn3157329	https://doi.org/10.7303/syn3157329	lymphocyte
74494179_lymphocyte	Genotype data	GeneChip 6.0	Affymetrix	MAP74494179	doi:10.7303/syn3157325	Synapse	doi:10.7303/syn3157325	https://doi.org/10.7303/syn3157325	Imputation	doi:10.7303/syn3157329	Synapse	doi:10.7303/syn3157329	https://doi.org/10.7303/syn3157329	lymphocyte
74753465_lymphocyte	Genotype data	GeneChip 6.0	Affymetrix	MAP74753465	doi:10.7303/syn3157325	Synapse	doi:10.7303/syn3157325	https://doi.org/10.7303/syn3157325	Imputation	doi:10.7303/syn3157329	Synapse	doi:10.7303/syn3157329	https://doi.org/10.7303/syn3157329	lymphocyte
75169847_lymphocyte	Genotype data	GeneChip 6.0	Affymetrix	MAP75169847	doi:10.7303/syn3157325	Synapse	doi:10.7303/syn3157325	https://doi.org/10.7303/syn3157325	Imputation	doi:10.7303/syn3157329	Synapse	doi:10.7303/syn3157329	https://doi.org/10.7303/syn3157329	lymphocyte
75262623_lymphocyte	Genotype data	GeneChip 6.0	Affymetrix	MAP75262623	doi:10.7303/syn3157325	Synapse	doi:10.7303/syn3157325	https://doi.org/10.7303/syn3157325	Imputation	doi:10.7303/syn3157329	Synapse	doi:10.7303/syn3157329	https://doi.org/10.7303/syn3157329	lymphocyte
75495116_lymphocyte	Genotype data	GeneChip 6.0	Affymetrix	MAP75495116	doi:10.7303/syn3157325	Synapse	doi:10.7303/syn3157325	https://doi.org/10.7303/syn3157325	Imputation	doi:10.7303/syn3157329	Synapse	doi:10.7303/syn3157329	https://doi.org/10.7303/syn3157329	lymphocyte
75675336_lymphocyte	Genotype data	GeneChip 6.0	Affymetrix	MAP75675336	doi:10.7303/syn3157325	Synapse	doi:10.7303/syn3157325	https://doi.org/10.7303/syn3157325	Imputation	doi:10.7303/syn3157329	Synapse	doi:10.7303/syn3157329	https://doi.org/10.7303/syn3157329	lymphocyte
75833578_lymphocyte	Genotype data	GeneChip 6.0	Affymetrix	MAP75833578	doi:10.7303/syn3157325	Synapse	doi:10.7303/syn3157325	https://doi.org/10.7303/syn3157325	Imputation	doi:10.7303/syn3157329	Synapse	doi:10.7303/syn3157329	https://doi.org/10.7303/syn3157329	lymphocyte
75862131_lymphocyte	Genotype data	GeneChip 6.0	Affymetrix	MAP75862131	doi:10.7303/syn3157325	Synapse	doi:10.7303/syn3157325	https://doi.org/10.7303/syn3157325	Imputation	doi:10.7303/syn3157329	Synapse	doi:10.7303/syn3157329	https://doi.org/10.7303/syn3157329	lymphocyte
75990666_lymphocyte	Genotype data	GeneChip 6.0	Affymetrix	MAP75990666	doi:10.7303/syn3157325	Synapse	doi:10.7303/syn3157325	https://doi.org/10.7303/syn3157325	Imputation	doi:10.7303/syn3157329	Synapse	doi:10.7303/syn3157329	https://doi.org/10.7303/syn3157329	lymphocyte
76008327_lymphocyte	Genotype data	GeneChip 6.0	Affymetrix	MAP76008327	doi:10.7303/syn3157325	Synapse	doi:10.7303/syn3157325	https://doi.org/10.7303/syn3157325	Imputation	doi:10.7303/syn3157329	Synapse	doi:10.7303/syn3157329	https://doi.org/10.7303/syn3157329	lymphocyte
76137867_lymphocyte	Genotype data	GeneChip 6.0	Affymetrix	MAP76137867	doi:10.7303/syn3157325	Synapse	doi:10.7303/syn3157325	https://doi.org/10.7303/syn3157325	Imputation	doi:10.7303/syn3157329	Synapse	doi:10.7303/syn3157329	https://doi.org/10.7303/syn3157329	lymphocyte
76431098_lymphocyte	Genotype data	GeneChip 6.0	Affymetrix	MAP76431098	doi:10.7303/syn3157325	Synapse	doi:10.7303/syn3157325	https://doi.org/10.7303/syn3157325	Imputation	doi:10.7303/syn3157329	Synapse	doi:10.7303/syn3157329	https://doi.org/10.7303/syn3157329	lymphocyte
76733461_lymphocyte	Genotype data	GeneChip 6.0	Affymetrix	MAP76733461	doi:10.7303/syn3157325	Synapse	doi:10.7303/syn3157325	https://doi.org/10.7303/syn3157325	Imputation	doi:10.7303/syn3157329	Synapse	doi:10.7303/syn3157329	https://doi.org/10.7303/syn3157329	lymphocyte
76755449_lymphocyte	Genotype data	GeneChip 6.0	Affymetrix	MAP76755449	doi:10.7303/syn3157325	Synapse	doi:10.7303/syn3157325	https://doi.org/10.7303/syn3157325	Imputation	doi:10.7303/syn3157329	Synapse	doi:10.7303/syn3157329	https://doi.org/10.7303/syn3157329	lymphocyte
76867532_lymphocyte	Genotype data	GeneChip 6.0	Affymetrix	MAP76867532	doi:10.7303/syn3157325	Synapse	doi:10.7303/syn3157325	https://doi.org/10.7303/syn3157325	Imputation	doi:10.7303/syn3157329	Synapse	doi:10.7303/syn3157329	https://doi.org/10.7303/syn3157329	lymphocyte
77143621_brain	Genotype data	GeneChip 6.0	Affymetrix	MAP77143621	doi:10.7303/syn3157325	Synapse	doi:10.7303/syn3157325	https://doi.org/10.7303/syn3157325	Imputation	doi:10.7303/syn3157329	Synapse	doi:10.7303/syn3157329	https://doi.org/10.7303/syn3157329	brain
77239958_lymphocyte	Genotype data	GeneChip 6.0	Affymetrix	MAP77239958	doi:10.7303/syn3157325	Synapse	doi:10.7303/syn3157325	https://doi.org/10.7303/syn3157325	Imputation	doi:10.7303/syn3157329	Synapse	doi:10.7303/syn3157329	https://doi.org/10.7303/syn3157329	lymphocyte
77273914_lymphocyte	Genotype data	GeneChip 6.0	Affymetrix	MAP77273914	doi:10.7303/syn3157325	Synapse	doi:10.7303/syn3157325	https://doi.org/10.7303/syn3157325	Imputation	doi:10.7303/syn3157329	Synapse	doi:10.7303/syn3157329	https://doi.org/10.7303/syn3157329	lymphocyte
77330002_lymphocyte	Genotype data	GeneChip 6.0	Affymetrix	MAP77330002	doi:10.7303/syn3157325	Synapse	doi:10.7303/syn3157325	https://doi.org/10.7303/syn3157325	Imputation	doi:10.7303/syn3157329	Synapse	doi:10.7303/syn3157329	https://doi.org/10.7303/syn3157329	lymphocyte
77631046_lymphocyte	Genotype data	GeneChip 6.0	Affymetrix	MAP77631046	doi:10.7303/syn3157325	Synapse	doi:10.7303/syn3157325	https://doi.org/10.7303/syn3157325	Imputation	doi:10.7303/syn3157329	Synapse	doi:10.7303/syn3157329	https://doi.org/10.7303/syn3157329	lymphocyte
77689940_lymphocyte	Genotype data	GeneChip 6.0	Affymetrix	MAP77689940	doi:10.7303/syn3157325	Synapse	doi:10.7303/syn3157325	https://doi.org/10.7303/syn3157325	Imputation	doi:10.7303/syn3157329	Synapse	doi:10.7303/syn3157329	https://doi.org/10.7303/syn3157329	lymphocyte
77790442_lymphocyte	Genotype data	GeneChip 6.0	Affymetrix	MAP77790442	doi:10.7303/syn3157325	Synapse	doi:10.7303/syn3157325	https://doi.org/10.7303/syn3157325	Imputation	doi:10.7303/syn3157329	Synapse	doi:10.7303/syn3157329	https://doi.org/10.7303/syn3157329	lymphocyte
77868579_lymphocyte	Genotype data	GeneChip 6.0	Affymetrix	MAP77868579	doi:10.7303/syn3157325	Synapse	doi:10.7303/syn3157325	https://doi.org/10.7303/syn3157325	Imputation	doi:10.7303/syn3157329	Synapse	doi:10.7303/syn3157329	https://doi.org/10.7303/syn3157329	lymphocyte
77891596_brain	Genotype data	GeneChip 6.0	Affymetrix	MAP77891596	doi:10.7303/syn3157325	Synapse	doi:10.7303/syn3157325	https://doi.org/10.7303/syn3157325	Imputation	doi:10.7303/syn3157329	Synapse	doi:10.7303/syn3157329	https://doi.org/10.7303/syn3157329	brain
77970662_lymphocyte	Genotype data	GeneChip 6.0	Affymetrix	MAP77970662	doi:10.7303/syn3157325	Synapse	doi:10.7303/syn3157325	https://doi.org/10.7303/syn3157325	Imputation	doi:10.7303/syn3157329	Synapse	doi:10.7303/syn3157329	https://doi.org/10.7303/syn3157329	lymphocyte
78005770_lymphocyte	Genotype data	GeneChip 6.0	Affymetrix	MAP78005770	doi:10.7303/syn3157325	Synapse	doi:10.7303/syn3157325	https://doi.org/10.7303/syn3157325	Imputation	doi:10.7303/syn3157329	Synapse	doi:10.7303/syn3157329	https://doi.org/10.7303/syn3157329	lymphocyte
78072753_brain	Genotype data	GeneChip 6.0	Affymetrix	MAP78072753	doi:10.7303/syn3157325	Synapse	doi:10.7303/syn3157325	https://doi.org/10.7303/syn3157325	Imputation	doi:10.7303/syn3157329	Synapse	doi:10.7303/syn3157329	https://doi.org/10.7303/syn3157329	brain
78123271_lymphocyte	Genotype data	GeneChip 6.0	Affymetrix	MAP78123271	doi:10.7303/syn3157325	Synapse	doi:10.7303/syn3157325	https://doi.org/10.7303/syn3157325	Imputation	doi:10.7303/syn3157329	Synapse	doi:10.7303/syn3157329	https://doi.org/10.7303/syn3157329	lymphocyte
78195885_lymphocyte	Genotype data	GeneChip 6.0	Affymetrix	MAP78195885	doi:10.7303/syn3157325	Synapse	doi:10.7303/syn3157325	https://doi.org/10.7303/syn3157325	Imputation	doi:10.7303/syn3157329	Synapse	doi:10.7303/syn3157329	https://doi.org/10.7303/syn3157329	lymphocyte
78331049_lymphocyte	Genotype data	GeneChip 6.0	Affymetrix	MAP78331049	doi:10.7303/syn3157325	Synapse	doi:10.7303/syn3157325	https://doi.org/10.7303/syn3157325	Imputation	doi:10.7303/syn3157329	Synapse	doi:10.7303/syn3157329	https://doi.org/10.7303/syn3157329	lymphocyte
78410089_lymphocyte	Genotype data	GeneChip 6.0	Affymetrix	MAP78410089	doi:10.7303/syn3157325	Synapse	doi:10.7303/syn3157325	https://doi.org/10.7303/syn3157325	Imputation	doi:10.7303/syn3157329	Synapse	doi:10.7303/syn3157329	https://doi.org/10.7303/syn3157329	lymphocyte
78452313_lymphocyte	Genotype data	GeneChip 6.0	Affymetrix	MAP78452313	doi:10.7303/syn3157325	Synapse	doi:10.7303/syn3157325	https://doi.org/10.7303/syn3157325	Imputation	doi:10.7303/syn3157329	Synapse	doi:10.7303/syn3157329	https://doi.org/10.7303/syn3157329	lymphocyte
78476159_lymphocyte	Genotype data	GeneChip 6.0	Affymetrix	MAP78476159	doi:10.7303/syn3157325	Synapse	doi:10.7303/syn3157325	https://doi.org/10.7303/syn3157325	Imputation	doi:10.7303/syn3157329	Synapse	doi:10.7303/syn3157329	https://doi.org/10.7303/syn3157329	lymphocyte
78511269_lymphocyte	Genotype data	GeneChip 6.0	Affymetrix	MAP78511269	doi:10.7303/syn3157325	Synapse	doi:10.7303/syn3157325	https://doi.org/10.7303/syn3157325	Imputation	doi:10.7303/syn3157329	Synapse	doi:10.7303/syn3157329	https://doi.org/10.7303/syn3157329	lymphocyte
78905055_lymphocyte	Genotype data	GeneChip 6.0	Affymetrix	MAP78905055	doi:10.7303/syn3157325	Synapse	doi:10.7303/syn3157325	https://doi.org/10.7303/syn3157325	Imputation	doi:10.7303/syn3157329	Synapse	doi:10.7303/syn3157329	https://doi.org/10.7303/syn3157329	lymphocyte
79411152_lymphocyte	Genotype data	GeneChip 6.0	Affymetrix	MAP79411152	doi:10.7303/syn3157325	Synapse	doi:10.7303/syn3157325	https://doi.org/10.7303/syn3157325	Imputation	doi:10.7303/syn3157329	Synapse	doi:10.7303/syn3157329	https://doi.org/10.7303/syn3157329	lymphocyte
79462793_lymphocyte	Genotype data	GeneChip 6.0	Affymetrix	MAP79462793	doi:10.7303/syn3157325	Synapse	doi:10.7303/syn3157325	https://doi.org/10.7303/syn3157325	Imputation	doi:10.7303/syn3157329	Synapse	doi:10.7303/syn3157329	https://doi.org/10.7303/syn3157329	lymphocyte
79501267_lymphocyte	Genotype data	GeneChip 6.0	Affymetrix	MAP79501267	doi:10.7303/syn3157325	Synapse	doi:10.7303/syn3157325	https://doi.org/10.7303/syn3157325	Imputation	doi:10.7303/syn3157329	Synapse	doi:10.7303/syn3157329	https://doi.org/10.7303/syn3157329	lymphocyte
79590228_lymphocyte	Genotype data	GeneChip 6.0	Affymetrix	MAP79590228	doi:10.7303/syn3157325	Synapse	doi:10.7303/syn3157325	https://doi.org/10.7303/syn3157325	Imputation	doi:10.7303/syn3157329	Synapse	doi:10.7303/syn3157329	https://doi.org/10.7303/syn3157329	lymphocyte
79680333_lymphocyte	Genotype data	GeneChip 6.0	Affymetrix	MAP79680333	doi:10.7303/syn3157325	Synapse	doi:10.7303/syn3157325	https://doi.org/10.7303/syn3157325	Imputation	doi:10.7303/syn3157329	Synapse	doi:10.7303/syn3157329	https://doi.org/10.7303/syn3157329	lymphocyte
79692387_lymphocyte	Genotype data	GeneChip 6.0	Affymetrix	MAP79692387	doi:10.7303/syn3157325	Synapse	doi:10.7303/syn3157325	https://doi.org/10.7303/syn3157325	Imputation	doi:10.7303/syn3157329	Synapse	doi:10.7303/syn3157329	https://doi.org/10.7303/syn3157329	lymphocyte
79938680_lymphocyte	Genotype data	GeneChip 6.0	Affymetrix	MAP79938680	doi:10.7303/syn3157325	Synapse	doi:10.7303/syn3157325	https://doi.org/10.7303/syn3157325	Imputation	doi:10.7303/syn3157329	Synapse	doi:10.7303/syn3157329	https://doi.org/10.7303/syn3157329	lymphocyte
80187972_lymphocyte	Genotype data	GeneChip 6.0	Affymetrix	MAP80187972	doi:10.7303/syn3157325	Synapse	doi:10.7303/syn3157325	https://doi.org/10.7303/syn3157325	Imputation	doi:10.7303/syn3157329	Synapse	doi:10.7303/syn3157329	https://doi.org/10.7303/syn3157329	lymphocyte
80204332_lymphocyte	Genotype data	GeneChip 6.0	Affymetrix	MAP80204332	doi:10.7303/syn3157325	Synapse	doi:10.7303/syn3157325	https://doi.org/10.7303/syn3157325	Imputation	doi:10.7303/syn3157329	Synapse	doi:10.7303/syn3157329	https://doi.org/10.7303/syn3157329	lymphocyte
80333458_brain	Genotype data	GeneChip 6.0	Affymetrix	MAP80333458	doi:10.7303/syn3157325	Synapse	doi:10.7303/syn3157325	https://doi.org/10.7303/syn3157325	Imputation	doi:10.7303/syn3157329	Synapse	doi:10.7303/syn3157329	https://doi.org/10.7303/syn3157329	brain
80345114_lymphocyte	Genotype data	GeneChip 6.0	Affymetrix	MAP80345114	doi:10.7303/syn3157325	Synapse	doi:10.7303/syn3157325	https://doi.org/10.7303/syn3157325	Imputation	doi:10.7303/syn3157329	Synapse	doi:10.7303/syn3157329	https://doi.org/10.7303/syn3157329	lymphocyte
80368783_lymphocyte	Genotype data	GeneChip 6.0	Affymetrix	MAP80368783	doi:10.7303/syn3157325	Synapse	doi:10.7303/syn3157325	https://doi.org/10.7303/syn3157325	Imputation	doi:10.7303/syn3157329	Synapse	doi:10.7303/syn3157329	https://doi.org/10.7303/syn3157329	lymphocyte
80487613_lymphocyte	Genotype data	GeneChip 6.0	Affymetrix	MAP80487613	doi:10.7303/syn3157325	Synapse	doi:10.7303/syn3157325	https://doi.org/10.7303/syn3157325	Imputation	doi:10.7303/syn3157329	Synapse	doi:10.7303/syn3157329	https://doi.org/10.7303/syn3157329	lymphocyte
80592317_lymphocyte	Genotype data	GeneChip 6.0	Affymetrix	MAP80592317	doi:10.7303/syn3157325	Synapse	doi:10.7303/syn3157325	https://doi.org/10.7303/syn3157325	Imputation	doi:10.7303/syn3157329	Synapse	doi:10.7303/syn3157329	https://doi.org/10.7303/syn3157329	lymphocyte
80606718_lymphocyte	Genotype data	GeneChip 6.0	Affymetrix	MAP80606718	doi:10.7303/syn3157325	Synapse	doi:10.7303/syn3157325	https://doi.org/10.7303/syn3157325	Imputation	doi:10.7303/syn3157329	Synapse	doi:10.7303/syn3157329	https://doi.org/10.7303/syn3157329	lymphocyte
80790863_lymphocyte	Genotype data	GeneChip 6.0	Affymetrix	MAP80790863	doi:10.7303/syn3157325	Synapse	doi:10.7303/syn3157325	https://doi.org/10.7303/syn3157325	Imputation	doi:10.7303/syn3157329	Synapse	doi:10.7303/syn3157329	https://doi.org/10.7303/syn3157329	lymphocyte
80930779_lymphocyte	Genotype data	GeneChip 6.0	Affymetrix	MAP80930779	doi:10.7303/syn3157325	Synapse	doi:10.7303/syn3157325	https://doi.org/10.7303/syn3157325	Imputation	doi:10.7303/syn3157329	Synapse	doi:10.7303/syn3157329	https://doi.org/10.7303/syn3157329	lymphocyte
81086436_lymphocyte	Genotype data	GeneChip 6.0	Affymetrix	MAP81086436	doi:10.7303/syn3157325	Synapse	doi:10.7303/syn3157325	https://doi.org/10.7303/syn3157325	Imputation	doi:10.7303/syn3157329	Synapse	doi:10.7303/syn3157329	https://doi.org/10.7303/syn3157329	lymphocyte
81403249_lymphocyte	Genotype data	GeneChip 6.0	Affymetrix	MAP81403249	doi:10.7303/syn3157325	Synapse	doi:10.7303/syn3157325	https://doi.org/10.7303/syn3157325	Imputation	doi:10.7303/syn3157329	Synapse	doi:10.7303/syn3157329	https://doi.org/10.7303/syn3157329	lymphocyte
81455345_lymphocyte	Genotype data	GeneChip 6.0	Affymetrix	MAP81455345	doi:10.7303/syn3157325	Synapse	doi:10.7303/syn3157325	https://doi.org/10.7303/syn3157325	Imputation	doi:10.7303/syn3157329	Synapse	doi:10.7303/syn3157329	https://doi.org/10.7303/syn3157329	lymphocyte
81504393_lymphocyte	Genotype data	GeneChip 6.0	Affymetrix	MAP81504393	doi:10.7303/syn3157325	Synapse	doi:10.7303/syn3157325	https://doi.org/10.7303/syn3157325	Imputation	doi:10.7303/syn3157329	Synapse	doi:10.7303/syn3157329	https://doi.org/10.7303/syn3157329	lymphocyte
81526371_lymphocyte	Genotype data	GeneChip 6.0	Affymetrix	MAP81526371	doi:10.7303/syn3157325	Synapse	doi:10.7303/syn3157325	https://doi.org/10.7303/syn3157325	Imputation	doi:10.7303/syn3157329	Synapse	doi:10.7303/syn3157329	https://doi.org/10.7303/syn3157329	lymphocyte
81783210_lymphocyte	Genotype data	GeneChip 6.0	Affymetrix	MAP81783210	doi:10.7303/syn3157325	Synapse	doi:10.7303/syn3157325	https://doi.org/10.7303/syn3157325	Imputation	doi:10.7303/syn3157329	Synapse	doi:10.7303/syn3157329	https://doi.org/10.7303/syn3157329	lymphocyte
81795552_lymphocyte	Genotype data	GeneChip 6.0	Affymetrix	MAP81795552	doi:10.7303/syn3157325	Synapse	doi:10.7303/syn3157325	https://doi.org/10.7303/syn3157325	Imputation	doi:10.7303/syn3157329	Synapse	doi:10.7303/syn3157329	https://doi.org/10.7303/syn3157329	lymphocyte
81852640_lymphocyte	Genotype data	GeneChip 6.0	Affymetrix	MAP81852640	doi:10.7303/syn3157325	Synapse	doi:10.7303/syn3157325	https://doi.org/10.7303/syn3157325	Imputation	doi:10.7303/syn3157329	Synapse	doi:10.7303/syn3157329	https://doi.org/10.7303/syn3157329	lymphocyte
81874628_lymphocyte	Genotype data	GeneChip 6.0	Affymetrix	MAP81874628	doi:10.7303/syn3157325	Synapse	doi:10.7303/syn3157325	https://doi.org/10.7303/syn3157325	Imputation	doi:10.7303/syn3157329	Synapse	doi:10.7303/syn3157329	https://doi.org/10.7303/syn3157329	lymphocyte
82317494_lymphocyte	Genotype data	GeneChip 6.0	Affymetrix	MAP82317494	doi:10.7303/syn3157325	Synapse	doi:10.7303/syn3157325	https://doi.org/10.7303/syn3157325	Imputation	doi:10.7303/syn3157329	Synapse	doi:10.7303/syn3157329	https://doi.org/10.7303/syn3157329	lymphocyte
82325110_lymphocyte	Genotype data	GeneChip 6.0	Affymetrix	MAP82325110	doi:10.7303/syn3157325	Synapse	doi:10.7303/syn3157325	https://doi.org/10.7303/syn3157325	Imputation	doi:10.7303/syn3157329	Synapse	doi:10.7303/syn3157329	https://doi.org/10.7303/syn3157329	lymphocyte
82455953_lymphocyte	Genotype data	GeneChip 6.0	Affymetrix	MAP82455953	doi:10.7303/syn3157325	Synapse	doi:10.7303/syn3157325	https://doi.org/10.7303/syn3157325	Imputation	doi:10.7303/syn3157329	Synapse	doi:10.7303/syn3157329	https://doi.org/10.7303/syn3157329	lymphocyte
82478522_lymphocyte	Genotype data	GeneChip 6.0	Affymetrix	MAP82478522	doi:10.7303/syn3157325	Synapse	doi:10.7303/syn3157325	https://doi.org/10.7303/syn3157325	Imputation	doi:10.7303/syn3157329	Synapse	doi:10.7303/syn3157329	https://doi.org/10.7303/syn3157329	lymphocyte
82527318_brain	Genotype data	GeneChip 6.0	Affymetrix	MAP82527318	doi:10.7303/syn3157325	Synapse	doi:10.7303/syn3157325	https://doi.org/10.7303/syn3157325	Imputation	doi:10.7303/syn3157329	Synapse	doi:10.7303/syn3157329	https://doi.org/10.7303/syn3157329	brain
82617423_lymphocyte	Genotype data	GeneChip 6.0	Affymetrix	MAP82617423	doi:10.7303/syn3157325	Synapse	doi:10.7303/syn3157325	https://doi.org/10.7303/syn3157325	Imputation	doi:10.7303/syn3157329	Synapse	doi:10.7303/syn3157329	https://doi.org/10.7303/syn3157329	lymphocyte
82624422_lymphocyte	Genotype data	GeneChip 6.0	Affymetrix	MAP82624422	doi:10.7303/syn3157325	Synapse	doi:10.7303/syn3157325	https://doi.org/10.7303/syn3157325	Imputation	doi:10.7303/syn3157329	Synapse	doi:10.7303/syn3157329	https://doi.org/10.7303/syn3157329	lymphocyte
82643501_lymphocyte	Genotype data	GeneChip 6.0	Affymetrix	MAP82643501	doi:10.7303/syn3157325	Synapse	doi:10.7303/syn3157325	https://doi.org/10.7303/syn3157325	Imputation	doi:10.7303/syn3157329	Synapse	doi:10.7303/syn3157329	https://doi.org/10.7303/syn3157329	lymphocyte
82684406_brain	Genotype data	GeneChip 6.0	Affymetrix	MAP82684406	doi:10.7303/syn3157325	Synapse	doi:10.7303/syn3157325	https://doi.org/10.7303/syn3157325	Imputation	doi:10.7303/syn3157329	Synapse	doi:10.7303/syn3157329	https://doi.org/10.7303/syn3157329	brain
83001827_lymphocyte	Genotype data	GeneChip 6.0	Affymetrix	MAP83001827	doi:10.7303/syn3157325	Synapse	doi:10.7303/syn3157325	https://doi.org/10.7303/syn3157325	Imputation	doi:10.7303/syn3157329	Synapse	doi:10.7303/syn3157329	https://doi.org/10.7303/syn3157329	lymphocyte
83034844_lymphocyte	Genotype data	GeneChip 6.0	Affymetrix	MAP83034844	doi:10.7303/syn3157325	Synapse	doi:10.7303/syn3157325	https://doi.org/10.7303/syn3157325	Imputation	doi:10.7303/syn3157329	Synapse	doi:10.7303/syn3157329	https://doi.org/10.7303/syn3157329	lymphocyte
83164399_lymphocyte	Genotype data	GeneChip 6.0	Affymetrix	MAP83164399	doi:10.7303/syn3157325	Synapse	doi:10.7303/syn3157325	https://doi.org/10.7303/syn3157325	Imputation	doi:10.7303/syn3157329	Synapse	doi:10.7303/syn3157329	https://doi.org/10.7303/syn3157329	lymphocyte
83721144_lymphocyte	Genotype data	GeneChip 6.0	Affymetrix	MAP83721144	doi:10.7303/syn3157325	Synapse	doi:10.7303/syn3157325	https://doi.org/10.7303/syn3157325	Imputation	doi:10.7303/syn3157329	Synapse	doi:10.7303/syn3157329	https://doi.org/10.7303/syn3157329	lymphocyte
83984043_lymphocyte	Genotype data	GeneChip 6.0	Affymetrix	MAP83984043	doi:10.7303/syn3157325	Synapse	doi:10.7303/syn3157325	https://doi.org/10.7303/syn3157325	Imputation	doi:10.7303/syn3157329	Synapse	doi:10.7303/syn3157329	https://doi.org/10.7303/syn3157329	lymphocyte
84248280_lymphocyte	Genotype data	GeneChip 6.0	Affymetrix	MAP84248280	doi:10.7303/syn3157325	Synapse	doi:10.7303/syn3157325	https://doi.org/10.7303/syn3157325	Imputation	doi:10.7303/syn3157329	Synapse	doi:10.7303/syn3157329	https://doi.org/10.7303/syn3157329	lymphocyte
84417209_lymphocyte	Genotype data	GeneChip 6.0	Affymetrix	MAP84417209	doi:10.7303/syn3157325	Synapse	doi:10.7303/syn3157325	https://doi.org/10.7303/syn3157325	Imputation	doi:10.7303/syn3157329	Synapse	doi:10.7303/syn3157329	https://doi.org/10.7303/syn3157329	lymphocyte
84483565_lymphocyte	Genotype data	GeneChip 6.0	Affymetrix	MAP84483565	doi:10.7303/syn3157325	Synapse	doi:10.7303/syn3157325	https://doi.org/10.7303/syn3157325	Imputation	doi:10.7303/syn3157329	Synapse	doi:10.7303/syn3157329	https://doi.org/10.7303/syn3157329	lymphocyte
84642424_brain	Genotype data	GeneChip 6.0	Affymetrix	MAP84642424	doi:10.7303/syn3157325	Synapse	doi:10.7303/syn3157325	https://doi.org/10.7303/syn3157325	Imputation	doi:10.7303/syn3157329	Synapse	doi:10.7303/syn3157329	https://doi.org/10.7303/syn3157329	brain
84653463_lymphocyte	Genotype data	GeneChip 6.0	Affymetrix	MAP84653463	doi:10.7303/syn3157325	Synapse	doi:10.7303/syn3157325	https://doi.org/10.7303/syn3157325	Imputation	doi:10.7303/syn3157329	Synapse	doi:10.7303/syn3157329	https://doi.org/10.7303/syn3157329	lymphocyte
84732827_lymphocyte	Genotype data	GeneChip 6.0	Affymetrix	MAP84732827	doi:10.7303/syn3157325	Synapse	doi:10.7303/syn3157325	https://doi.org/10.7303/syn3157325	Imputation	doi:10.7303/syn3157329	Synapse	doi:10.7303/syn3157329	https://doi.org/10.7303/syn3157329	lymphocyte
84858308_lymphocyte	Genotype data	GeneChip 6.0	Affymetrix	MAP84858308	doi:10.7303/syn3157325	Synapse	doi:10.7303/syn3157325	https://doi.org/10.7303/syn3157325	Imputation	doi:10.7303/syn3157329	Synapse	doi:10.7303/syn3157329	https://doi.org/10.7303/syn3157329	lymphocyte
84945776_lymphocyte	Genotype data	GeneChip 6.0	Affymetrix	MAP84945776	doi:10.7303/syn3157325	Synapse	doi:10.7303/syn3157325	https://doi.org/10.7303/syn3157325	Imputation	doi:10.7303/syn3157329	Synapse	doi:10.7303/syn3157329	https://doi.org/10.7303/syn3157329	lymphocyte
84949680_lymphocyte	Genotype data	GeneChip 6.0	Affymetrix	MAP84949680	doi:10.7303/syn3157325	Synapse	doi:10.7303/syn3157325	https://doi.org/10.7303/syn3157325	Imputation	doi:10.7303/syn3157329	Synapse	doi:10.7303/syn3157329	https://doi.org/10.7303/syn3157329	lymphocyte
85036828_lymphocyte	Genotype data	GeneChip 6.0	Affymetrix	MAP85036828	doi:10.7303/syn3157325	Synapse	doi:10.7303/syn3157325	https://doi.org/10.7303/syn3157325	Imputation	doi:10.7303/syn3157329	Synapse	doi:10.7303/syn3157329	https://doi.org/10.7303/syn3157329	lymphocyte
85065193_lymphocyte	Genotype data	GeneChip 6.0	Affymetrix	MAP85065193	doi:10.7303/syn3157325	Synapse	doi:10.7303/syn3157325	https://doi.org/10.7303/syn3157325	Imputation	doi:10.7303/syn3157329	Synapse	doi:10.7303/syn3157329	https://doi.org/10.7303/syn3157329	lymphocyte
85171938_lymphocyte	Genotype data	GeneChip 6.0	Affymetrix	MAP85171938	doi:10.7303/syn3157325	Synapse	doi:10.7303/syn3157325	https://doi.org/10.7303/syn3157325	Imputation	doi:10.7303/syn3157329	Synapse	doi:10.7303/syn3157329	https://doi.org/10.7303/syn3157329	lymphocyte
85328131_lymphocyte	Genotype data	GeneChip 6.0	Affymetrix	MAP85328131	doi:10.7303/syn3157325	Synapse	doi:10.7303/syn3157325	https://doi.org/10.7303/syn3157325	Imputation	doi:10.7303/syn3157329	Synapse	doi:10.7303/syn3157329	https://doi.org/10.7303/syn3157329	lymphocyte
85509528_lymphocyte	Genotype data	GeneChip 6.0	Affymetrix	MAP85509528	doi:10.7303/syn3157325	Synapse	doi:10.7303/syn3157325	https://doi.org/10.7303/syn3157325	Imputation	doi:10.7303/syn3157329	Synapse	doi:10.7303/syn3157329	https://doi.org/10.7303/syn3157329	lymphocyte
85584353_lymphocyte	Genotype data	GeneChip 6.0	Affymetrix	MAP85584353	doi:10.7303/syn3157325	Synapse	doi:10.7303/syn3157325	https://doi.org/10.7303/syn3157325	Imputation	doi:10.7303/syn3157329	Synapse	doi:10.7303/syn3157329	https://doi.org/10.7303/syn3157329	lymphocyte
85666580_brain	Genotype data	GeneChip 6.0	Affymetrix	MAP85666580	doi:10.7303/syn3157325	Synapse	doi:10.7303/syn3157325	https://doi.org/10.7303/syn3157325	Imputation	doi:10.7303/syn3157329	Synapse	doi:10.7303/syn3157329	https://doi.org/10.7303/syn3157329	brain
85925902_lymphocyte	Genotype data	GeneChip 6.0	Affymetrix	MAP85925902	doi:10.7303/syn3157325	Synapse	doi:10.7303/syn3157325	https://doi.org/10.7303/syn3157325	Imputation	doi:10.7303/syn3157329	Synapse	doi:10.7303/syn3157329	https://doi.org/10.7303/syn3157329	lymphocyte
85980779_lymphocyte	Genotype data	GeneChip 6.0	Affymetrix	MAP85980779	doi:10.7303/syn3157325	Synapse	doi:10.7303/syn3157325	https://doi.org/10.7303/syn3157325	Imputation	doi:10.7303/syn3157329	Synapse	doi:10.7303/syn3157329	https://doi.org/10.7303/syn3157329	lymphocyte
86037865_lymphocyte	Genotype data	GeneChip 6.0	Affymetrix	MAP86037865	doi:10.7303/syn3157325	Synapse	doi:10.7303/syn3157325	https://doi.org/10.7303/syn3157325	Imputation	doi:10.7303/syn3157329	Synapse	doi:10.7303/syn3157329	https://doi.org/10.7303/syn3157329	lymphocyte
86071821_brain	Genotype data	GeneChip 6.0	Affymetrix	MAP86071821	doi:10.7303/syn3157325	Synapse	doi:10.7303/syn3157325	https://doi.org/10.7303/syn3157325	Imputation	doi:10.7303/syn3157329	Synapse	doi:10.7303/syn3157329	https://doi.org/10.7303/syn3157329	brain
86127970_lymphocyte	Genotype data	GeneChip 6.0	Affymetrix	MAP86127970	doi:10.7303/syn3157325	Synapse	doi:10.7303/syn3157325	https://doi.org/10.7303/syn3157325	Imputation	doi:10.7303/syn3157329	Synapse	doi:10.7303/syn3157329	https://doi.org/10.7303/syn3157329	lymphocyte
86177506_lymphocyte	Genotype data	GeneChip 6.0	Affymetrix	MAP86177506	doi:10.7303/syn3157325	Synapse	doi:10.7303/syn3157325	https://doi.org/10.7303/syn3157325	Imputation	doi:10.7303/syn3157329	Synapse	doi:10.7303/syn3157329	https://doi.org/10.7303/syn3157329	lymphocyte
86274610_lymphocyte	Genotype data	GeneChip 6.0	Affymetrix	MAP86274610	doi:10.7303/syn3157325	Synapse	doi:10.7303/syn3157325	https://doi.org/10.7303/syn3157325	Imputation	doi:10.7303/syn3157329	Synapse	doi:10.7303/syn3157329	https://doi.org/10.7303/syn3157329	lymphocyte
86471999_lymphocyte	Genotype data	GeneChip 6.0	Affymetrix	MAP86471999	doi:10.7303/syn3157325	Synapse	doi:10.7303/syn3157325	https://doi.org/10.7303/syn3157325	Imputation	doi:10.7303/syn3157329	Synapse	doi:10.7303/syn3157329	https://doi.org/10.7303/syn3157329	lymphocyte
86767530_lymphocyte	Genotype data	GeneChip 6.0	Affymetrix	MAP86767530	doi:10.7303/syn3157325	Synapse	doi:10.7303/syn3157325	https://doi.org/10.7303/syn3157325	Imputation	doi:10.7303/syn3157329	Synapse	doi:10.7303/syn3157329	https://doi.org/10.7303/syn3157329	lymphocyte
86880662_lymphocyte	Genotype data	GeneChip 6.0	Affymetrix	MAP86880662	doi:10.7303/syn3157325	Synapse	doi:10.7303/syn3157325	https://doi.org/10.7303/syn3157325	Imputation	doi:10.7303/syn3157329	Synapse	doi:10.7303/syn3157329	https://doi.org/10.7303/syn3157329	lymphocyte
86903794_brain	Genotype data	GeneChip 6.0	Affymetrix	MAP86903794	doi:10.7303/syn3157325	Synapse	doi:10.7303/syn3157325	https://doi.org/10.7303/syn3157325	Imputation	doi:10.7303/syn3157329	Synapse	doi:10.7303/syn3157329	https://doi.org/10.7303/syn3157329	brain
86947750_lymphocyte	Genotype data	GeneChip 6.0	Affymetrix	MAP86947750	doi:10.7303/syn3157325	Synapse	doi:10.7303/syn3157325	https://doi.org/10.7303/syn3157325	Imputation	doi:10.7303/syn3157329	Synapse	doi:10.7303/syn3157329	https://doi.org/10.7303/syn3157329	lymphocyte
87038802_lymphocyte	Genotype data	GeneChip 6.0	Affymetrix	MAP87038802	doi:10.7303/syn3157325	Synapse	doi:10.7303/syn3157325	https://doi.org/10.7303/syn3157325	Imputation	doi:10.7303/syn3157329	Synapse	doi:10.7303/syn3157329	https://doi.org/10.7303/syn3157329	lymphocyte
87195990_lymphocyte	Genotype data	GeneChip 6.0	Affymetrix	MAP87195990	doi:10.7303/syn3157325	Synapse	doi:10.7303/syn3157325	https://doi.org/10.7303/syn3157325	Imputation	doi:10.7303/syn3157329	Synapse	doi:10.7303/syn3157329	https://doi.org/10.7303/syn3157329	lymphocyte
87208386_lymphocyte	Genotype data	GeneChip 6.0	Affymetrix	MAP87208386	doi:10.7303/syn3157325	Synapse	doi:10.7303/syn3157325	https://doi.org/10.7303/syn3157325	Imputation	doi:10.7303/syn3157329	Synapse	doi:10.7303/syn3157329	https://doi.org/10.7303/syn3157329	lymphocyte
87264456_brain	Genotype data	GeneChip 6.0	Affymetrix	MAP87264456	doi:10.7303/syn3157325	Synapse	doi:10.7303/syn3157325	https://doi.org/10.7303/syn3157325	Imputation	doi:10.7303/syn3157329	Synapse	doi:10.7303/syn3157329	https://doi.org/10.7303/syn3157329	brain
87330987_lymphocyte	Genotype data	GeneChip 6.0	Affymetrix	MAP87330987	doi:10.7303/syn3157325	Synapse	doi:10.7303/syn3157325	https://doi.org/10.7303/syn3157325	Imputation	doi:10.7303/syn3157329	Synapse	doi:10.7303/syn3157329	https://doi.org/10.7303/syn3157329	lymphocyte
87555330_lymphocyte	Genotype data	GeneChip 6.0	Affymetrix	MAP87555330	doi:10.7303/syn3157325	Synapse	doi:10.7303/syn3157325	https://doi.org/10.7303/syn3157325	Imputation	doi:10.7303/syn3157329	Synapse	doi:10.7303/syn3157329	https://doi.org/10.7303/syn3157329	lymphocyte
87779516_lymphocyte	Genotype data	GeneChip 6.0	Affymetrix	MAP87779516	doi:10.7303/syn3157325	Synapse	doi:10.7303/syn3157325	https://doi.org/10.7303/syn3157325	Imputation	doi:10.7303/syn3157329	Synapse	doi:10.7303/syn3157329	https://doi.org/10.7303/syn3157329	lymphocyte
87942151_lymphocyte	Genotype data	GeneChip 6.0	Affymetrix	MAP87942151	doi:10.7303/syn3157325	Synapse	doi:10.7303/syn3157325	https://doi.org/10.7303/syn3157325	Imputation	doi:10.7303/syn3157329	Synapse	doi:10.7303/syn3157329	https://doi.org/10.7303/syn3157329	lymphocyte
88038410_lymphocyte	Genotype data	GeneChip 6.0	Affymetrix	MAP88038410	doi:10.7303/syn3157325	Synapse	doi:10.7303/syn3157325	https://doi.org/10.7303/syn3157325	Imputation	doi:10.7303/syn3157329	Synapse	doi:10.7303/syn3157329	https://doi.org/10.7303/syn3157329	lymphocyte
88106709_lymphocyte	Genotype data	GeneChip 6.0	Affymetrix	MAP88106709	doi:10.7303/syn3157325	Synapse	doi:10.7303/syn3157325	https://doi.org/10.7303/syn3157325	Imputation	doi:10.7303/syn3157329	Synapse	doi:10.7303/syn3157329	https://doi.org/10.7303/syn3157329	lymphocyte
88499289_lymphocyte	Genotype data	GeneChip 6.0	Affymetrix	MAP88499289	doi:10.7303/syn3157325	Synapse	doi:10.7303/syn3157325	https://doi.org/10.7303/syn3157325	Imputation	doi:10.7303/syn3157329	Synapse	doi:10.7303/syn3157329	https://doi.org/10.7303/syn3157329	lymphocyte
89001223_brain	Genotype data	GeneChip 6.0	Affymetrix	MAP89001223	doi:10.7303/syn3157325	Synapse	doi:10.7303/syn3157325	https://doi.org/10.7303/syn3157325	Imputation	doi:10.7303/syn3157329	Synapse	doi:10.7303/syn3157329	https://doi.org/10.7303/syn3157329	brain
89164957_brain	Genotype data	GeneChip 6.0	Affymetrix	MAP89164957	doi:10.7303/syn3157325	Synapse	doi:10.7303/syn3157325	https://doi.org/10.7303/syn3157325	Imputation	doi:10.7303/syn3157329	Synapse	doi:10.7303/syn3157329	https://doi.org/10.7303/syn3157329	brain
89445221_lymphocyte	Genotype data	GeneChip 6.0	Affymetrix	MAP89445221	doi:10.7303/syn3157325	Synapse	doi:10.7303/syn3157325	https://doi.org/10.7303/syn3157325	Imputation	doi:10.7303/syn3157329	Synapse	doi:10.7303/syn3157329	https://doi.org/10.7303/syn3157329	lymphocyte
89512181_lymphocyte	Genotype data	GeneChip 6.0	Affymetrix	MAP89512181	doi:10.7303/syn3157325	Synapse	doi:10.7303/syn3157325	https://doi.org/10.7303/syn3157325	Imputation	doi:10.7303/syn3157329	Synapse	doi:10.7303/syn3157329	https://doi.org/10.7303/syn3157329	lymphocyte
89546375_lymphocyte	Genotype data	GeneChip 6.0	Affymetrix	MAP89546375	doi:10.7303/syn3157325	Synapse	doi:10.7303/syn3157325	https://doi.org/10.7303/syn3157325	Imputation	doi:10.7303/syn3157329	Synapse	doi:10.7303/syn3157329	https://doi.org/10.7303/syn3157329	lymphocyte
89614402_lymphocyte	Genotype data	GeneChip 6.0	Affymetrix	MAP89614402	doi:10.7303/syn3157325	Synapse	doi:10.7303/syn3157325	https://doi.org/10.7303/syn3157325	Imputation	doi:10.7303/syn3157329	Synapse	doi:10.7303/syn3157329	https://doi.org/10.7303/syn3157329	lymphocyte
89811231_lymphocyte	Genotype data	GeneChip 6.0	Affymetrix	MAP89811231	doi:10.7303/syn3157325	Synapse	doi:10.7303/syn3157325	https://doi.org/10.7303/syn3157325	Imputation	doi:10.7303/syn3157329	Synapse	doi:10.7303/syn3157329	https://doi.org/10.7303/syn3157329	lymphocyte
89968269_lymphocyte	Genotype data	GeneChip 6.0	Affymetrix	MAP89968269	doi:10.7303/syn3157325	Synapse	doi:10.7303/syn3157325	https://doi.org/10.7303/syn3157325	Imputation	doi:10.7303/syn3157329	Synapse	doi:10.7303/syn3157329	https://doi.org/10.7303/syn3157329	lymphocyte
90021936_lymphocyte	Genotype data	GeneChip 6.0	Affymetrix	MAP90021936	doi:10.7303/syn3157325	Synapse	doi:10.7303/syn3157325	https://doi.org/10.7303/syn3157325	Imputation	doi:10.7303/syn3157329	Synapse	doi:10.7303/syn3157329	https://doi.org/10.7303/syn3157329	lymphocyte
90100426_lymphocyte	Genotype data	GeneChip 6.0	Affymetrix	MAP90100426	doi:10.7303/syn3157325	Synapse	doi:10.7303/syn3157325	https://doi.org/10.7303/syn3157325	Imputation	doi:10.7303/syn3157329	Synapse	doi:10.7303/syn3157329	https://doi.org/10.7303/syn3157329	lymphocyte
90133029_lymphocyte	Genotype data	GeneChip 6.0	Affymetrix	MAP90133029	doi:10.7303/syn3157325	Synapse	doi:10.7303/syn3157325	https://doi.org/10.7303/syn3157325	Imputation	doi:10.7303/syn3157329	Synapse	doi:10.7303/syn3157329	https://doi.org/10.7303/syn3157329	lymphocyte
90155007_lymphocyte	Genotype data	GeneChip 6.0	Affymetrix	MAP90155007	doi:10.7303/syn3157325	Synapse	doi:10.7303/syn3157325	https://doi.org/10.7303/syn3157325	Imputation	doi:10.7303/syn3157329	Synapse	doi:10.7303/syn3157329	https://doi.org/10.7303/syn3157329	lymphocyte
90214403_brain	Genotype data	GeneChip 6.0	Affymetrix	MAP90214403	doi:10.7303/syn3157325	Synapse	doi:10.7303/syn3157325	https://doi.org/10.7303/syn3157325	Imputation	doi:10.7303/syn3157329	Synapse	doi:10.7303/syn3157329	https://doi.org/10.7303/syn3157329	brain
90267190_brain	Genotype data	GeneChip 6.0	Affymetrix	MAP90267190	doi:10.7303/syn3157325	Synapse	doi:10.7303/syn3157325	https://doi.org/10.7303/syn3157325	Imputation	doi:10.7303/syn3157329	Synapse	doi:10.7303/syn3157329	https://doi.org/10.7303/syn3157329	brain
90434801_lymphocyte	Genotype data	GeneChip 6.0	Affymetrix	MAP90434801	doi:10.7303/syn3157325	Synapse	doi:10.7303/syn3157325	https://doi.org/10.7303/syn3157325	Imputation	doi:10.7303/syn3157329	Synapse	doi:10.7303/syn3157329	https://doi.org/10.7303/syn3157329	lymphocyte
90447310_brain	Genotype data	GeneChip 6.0	Affymetrix	MAP90447310	doi:10.7303/syn3157325	Synapse	doi:10.7303/syn3157325	https://doi.org/10.7303/syn3157325	Imputation	doi:10.7303/syn3157329	Synapse	doi:10.7303/syn3157329	https://doi.org/10.7303/syn3157329	brain
90544686_lymphocyte	Genotype data	GeneChip 6.0	Affymetrix	MAP90544686	doi:10.7303/syn3157325	Synapse	doi:10.7303/syn3157325	https://doi.org/10.7303/syn3157325	Imputation	doi:10.7303/syn3157329	Synapse	doi:10.7303/syn3157329	https://doi.org/10.7303/syn3157329	lymphocyte
90942860_brain	Genotype data	GeneChip 6.0	Affymetrix	MAP90942860	doi:10.7303/syn3157325	Synapse	doi:10.7303/syn3157325	https://doi.org/10.7303/syn3157325	Imputation	doi:10.7303/syn3157329	Synapse	doi:10.7303/syn3157329	https://doi.org/10.7303/syn3157329	brain
90977195_lymphocyte	Genotype data	GeneChip 6.0	Affymetrix	MAP90977195	doi:10.7303/syn3157325	Synapse	doi:10.7303/syn3157325	https://doi.org/10.7303/syn3157325	Imputation	doi:10.7303/syn3157329	Synapse	doi:10.7303/syn3157329	https://doi.org/10.7303/syn3157329	lymphocyte
91018909_lymphocyte	Genotype data	GeneChip 6.0	Affymetrix	MAP91018909	doi:10.7303/syn3157325	Synapse	doi:10.7303/syn3157325	https://doi.org/10.7303/syn3157325	Imputation	doi:10.7303/syn3157329	Synapse	doi:10.7303/syn3157329	https://doi.org/10.7303/syn3157329	lymphocyte
91189485_lymphocyte	Genotype data	GeneChip 6.0	Affymetrix	MAP91189485	doi:10.7303/syn3157325	Synapse	doi:10.7303/syn3157325	https://doi.org/10.7303/syn3157325	Imputation	doi:10.7303/syn3157329	Synapse	doi:10.7303/syn3157329	https://doi.org/10.7303/syn3157329	lymphocyte
91280115_lymphocyte	Genotype data	GeneChip 6.0	Affymetrix	MAP91280115	doi:10.7303/syn3157325	Synapse	doi:10.7303/syn3157325	https://doi.org/10.7303/syn3157325	Imputation	doi:10.7303/syn3157329	Synapse	doi:10.7303/syn3157329	https://doi.org/10.7303/syn3157329	lymphocyte
91347203_lymphocyte	Genotype data	GeneChip 6.0	Affymetrix	MAP91347203	doi:10.7303/syn3157325	Synapse	doi:10.7303/syn3157325	https://doi.org/10.7303/syn3157325	Imputation	doi:10.7303/syn3157329	Synapse	doi:10.7303/syn3157329	https://doi.org/10.7303/syn3157329	lymphocyte
91349809_lymphocyte	Genotype data	GeneChip 6.0	Affymetrix	MAP91349809	doi:10.7303/syn3157325	Synapse	doi:10.7303/syn3157325	https://doi.org/10.7303/syn3157325	Imputation	doi:10.7303/syn3157329	Synapse	doi:10.7303/syn3157329	https://doi.org/10.7303/syn3157329	lymphocyte
91525115_lymphocyte	Genotype data	GeneChip 6.0	Affymetrix	MAP91525115	doi:10.7303/syn3157325	Synapse	doi:10.7303/syn3157325	https://doi.org/10.7303/syn3157325	Imputation	doi:10.7303/syn3157329	Synapse	doi:10.7303/syn3157329	https://doi.org/10.7303/syn3157329	lymphocyte
91707643_lymphocyte	Genotype data	GeneChip 6.0	Affymetrix	MAP91707643	doi:10.7303/syn3157325	Synapse	doi:10.7303/syn3157325	https://doi.org/10.7303/syn3157325	Imputation	doi:10.7303/syn3157329	Synapse	doi:10.7303/syn3157329	https://doi.org/10.7303/syn3157329	lymphocyte
91897758_lymphocyte	Genotype data	GeneChip 6.0	Affymetrix	MAP91897758	doi:10.7303/syn3157325	Synapse	doi:10.7303/syn3157325	https://doi.org/10.7303/syn3157325	Imputation	doi:10.7303/syn3157329	Synapse	doi:10.7303/syn3157329	https://doi.org/10.7303/syn3157329	lymphocyte
91921829_lymphocyte	Genotype data	GeneChip 6.0	Affymetrix	MAP91921829	doi:10.7303/syn3157325	Synapse	doi:10.7303/syn3157325	https://doi.org/10.7303/syn3157325	Imputation	doi:10.7303/syn3157329	Synapse	doi:10.7303/syn3157329	https://doi.org/10.7303/syn3157329	lymphocyte
91949579_lymphocyte	Genotype data	GeneChip 6.0	Affymetrix	MAP91949579	doi:10.7303/syn3157325	Synapse	doi:10.7303/syn3157325	https://doi.org/10.7303/syn3157325	Imputation	doi:10.7303/syn3157329	Synapse	doi:10.7303/syn3157329	https://doi.org/10.7303/syn3157329	lymphocyte
92023910_lymphocyte	Genotype data	GeneChip 6.0	Affymetrix	MAP92023910	doi:10.7303/syn3157325	Synapse	doi:10.7303/syn3157325	https://doi.org/10.7303/syn3157325	Imputation	doi:10.7303/syn3157329	Synapse	doi:10.7303/syn3157329	https://doi.org/10.7303/syn3157329	lymphocyte
92113025_brain	Genotype data	GeneChip 6.0	Affymetrix	MAP92113025	doi:10.7303/syn3157325	Synapse	doi:10.7303/syn3157325	https://doi.org/10.7303/syn3157325	Imputation	doi:10.7303/syn3157329	Synapse	doi:10.7303/syn3157329	https://doi.org/10.7303/syn3157329	brain
92308774_lymphocyte	Genotype data	GeneChip 6.0	Affymetrix	MAP92308774	doi:10.7303/syn3157325	Synapse	doi:10.7303/syn3157325	https://doi.org/10.7303/syn3157325	Imputation	doi:10.7303/syn3157329	Synapse	doi:10.7303/syn3157329	https://doi.org/10.7303/syn3157329	lymphocyte
92371267_lymphocyte	Genotype data	GeneChip 6.0	Affymetrix	MAP92371267	doi:10.7303/syn3157325	Synapse	doi:10.7303/syn3157325	https://doi.org/10.7303/syn3157325	Imputation	doi:10.7303/syn3157329	Synapse	doi:10.7303/syn3157329	https://doi.org/10.7303/syn3157329	lymphocyte
92393245_lymphocyte	Genotype data	GeneChip 6.0	Affymetrix	MAP92393245	doi:10.7303/syn3157325	Synapse	doi:10.7303/syn3157325	https://doi.org/10.7303/syn3157325	Imputation	doi:10.7303/syn3157329	Synapse	doi:10.7303/syn3157329	https://doi.org/10.7303/syn3157329	lymphocyte
92427316_lymphocyte	Genotype data	GeneChip 6.0	Affymetrix	MAP92427316	doi:10.7303/syn3157325	Synapse	doi:10.7303/syn3157325	https://doi.org/10.7303/syn3157325	Imputation	doi:10.7303/syn3157329	Synapse	doi:10.7303/syn3157329	https://doi.org/10.7303/syn3157329	lymphocyte
92613520_brain	Genotype data	GeneChip 6.0	Affymetrix	MAP92613520	doi:10.7303/syn3157325	Synapse	doi:10.7303/syn3157325	https://doi.org/10.7303/syn3157325	Imputation	doi:10.7303/syn3157329	Synapse	doi:10.7303/syn3157329	https://doi.org/10.7303/syn3157329	brain
92629514_lymphocyte	Genotype data	GeneChip 6.0	Affymetrix	MAP92629514	doi:10.7303/syn3157325	Synapse	doi:10.7303/syn3157325	https://doi.org/10.7303/syn3157325	Imputation	doi:10.7303/syn3157329	Synapse	doi:10.7303/syn3157329	https://doi.org/10.7303/syn3157329	lymphocyte
92928376_lymphocyte	Genotype data	GeneChip 6.0	Affymetrix	MAP92928376	doi:10.7303/syn3157325	Synapse	doi:10.7303/syn3157325	https://doi.org/10.7303/syn3157325	Imputation	doi:10.7303/syn3157329	Synapse	doi:10.7303/syn3157329	https://doi.org/10.7303/syn3157329	lymphocyte
92996364_lymphocyte	Genotype data	GeneChip 6.0	Affymetrix	MAP92996364	doi:10.7303/syn3157325	Synapse	doi:10.7303/syn3157325	https://doi.org/10.7303/syn3157325	Imputation	doi:10.7303/syn3157329	Synapse	doi:10.7303/syn3157329	https://doi.org/10.7303/syn3157329	lymphocyte
93103023_lymphocyte	Genotype data	GeneChip 6.0	Affymetrix	MAP93103023	doi:10.7303/syn3157325	Synapse	doi:10.7303/syn3157325	https://doi.org/10.7303/syn3157325	Imputation	doi:10.7303/syn3157329	Synapse	doi:10.7303/syn3157329	https://doi.org/10.7303/syn3157329	lymphocyte
93462021_brain	Genotype data	GeneChip 6.0	Affymetrix	MAP93462021	doi:10.7303/syn3157325	Synapse	doi:10.7303/syn3157325	https://doi.org/10.7303/syn3157325	Imputation	doi:10.7303/syn3157329	Synapse	doi:10.7303/syn3157329	https://doi.org/10.7303/syn3157329	brain
93493992_lymphocyte	Genotype data	GeneChip 6.0	Affymetrix	MAP93493992	doi:10.7303/syn3157325	Synapse	doi:10.7303/syn3157325	https://doi.org/10.7303/syn3157325	Imputation	doi:10.7303/syn3157329	Synapse	doi:10.7303/syn3157329	https://doi.org/10.7303/syn3157329	lymphocyte
93787649_lymphocyte	Genotype data	GeneChip 6.0	Affymetrix	MAP93787649	doi:10.7303/syn3157325	Synapse	doi:10.7303/syn3157325	https://doi.org/10.7303/syn3157325	Imputation	doi:10.7303/syn3157329	Synapse	doi:10.7303/syn3157329	https://doi.org/10.7303/syn3157329	lymphocyte
93815598_brain	Genotype data	GeneChip 6.0	Affymetrix	MAP93815598	doi:10.7303/syn3157325	Synapse	doi:10.7303/syn3157325	https://doi.org/10.7303/syn3157325	Imputation	doi:10.7303/syn3157329	Synapse	doi:10.7303/syn3157329	https://doi.org/10.7303/syn3157329	brain
94115009_lymphocyte	Genotype data	GeneChip 6.0	Affymetrix	MAP94115009	doi:10.7303/syn3157325	Synapse	doi:10.7303/syn3157325	https://doi.org/10.7303/syn3157325	Imputation	doi:10.7303/syn3157329	Synapse	doi:10.7303/syn3157329	https://doi.org/10.7303/syn3157329	lymphocyte
94144536_lymphocyte	Genotype data	GeneChip 6.0	Affymetrix	MAP94144536	doi:10.7303/syn3157325	Synapse	doi:10.7303/syn3157325	https://doi.org/10.7303/syn3157325	Imputation	doi:10.7303/syn3157329	Synapse	doi:10.7303/syn3157329	https://doi.org/10.7303/syn3157329	lymphocyte
94205114_lymphocyte	Genotype data	GeneChip 6.0	Affymetrix	MAP94205114	doi:10.7303/syn3157325	Synapse	doi:10.7303/syn3157325	https://doi.org/10.7303/syn3157325	Imputation	doi:10.7303/syn3157329	Synapse	doi:10.7303/syn3157329	https://doi.org/10.7303/syn3157329	lymphocyte
94362202_lymphocyte	Genotype data	GeneChip 6.0	Affymetrix	MAP94362202	doi:10.7303/syn3157325	Synapse	doi:10.7303/syn3157325	https://doi.org/10.7303/syn3157325	Imputation	doi:10.7303/syn3157329	Synapse	doi:10.7303/syn3157329	https://doi.org/10.7303/syn3157329	lymphocyte
94430339_lymphocyte	Genotype data	GeneChip 6.0	Affymetrix	MAP94430339	doi:10.7303/syn3157325	Synapse	doi:10.7303/syn3157325	https://doi.org/10.7303/syn3157325	Imputation	doi:10.7303/syn3157329	Synapse	doi:10.7303/syn3157329	https://doi.org/10.7303/syn3157329	lymphocyte
94722642_brain	Genotype data	GeneChip 6.0	Affymetrix	MAP94722642	doi:10.7303/syn3157325	Synapse	doi:10.7303/syn3157325	https://doi.org/10.7303/syn3157325	Imputation	doi:10.7303/syn3157329	Synapse	doi:10.7303/syn3157329	https://doi.org/10.7303/syn3157329	brain
94734696_lymphocyte	Genotype data	GeneChip 6.0	Affymetrix	MAP94734696	doi:10.7303/syn3157325	Synapse	doi:10.7303/syn3157325	https://doi.org/10.7303/syn3157325	Imputation	doi:10.7303/syn3157329	Synapse	doi:10.7303/syn3157329	https://doi.org/10.7303/syn3157329	lymphocyte
94974890_lymphocyte	Genotype data	GeneChip 6.0	Affymetrix	MAP94974890	doi:10.7303/syn3157325	Synapse	doi:10.7303/syn3157325	https://doi.org/10.7303/syn3157325	Imputation	doi:10.7303/syn3157329	Synapse	doi:10.7303/syn3157329	https://doi.org/10.7303/syn3157329	lymphocyte
95116046_brain	Genotype data	GeneChip 6.0	Affymetrix	MAP95116046	doi:10.7303/syn3157325	Synapse	doi:10.7303/syn3157325	https://doi.org/10.7303/syn3157325	Imputation	doi:10.7303/syn3157329	Synapse	doi:10.7303/syn3157329	https://doi.org/10.7303/syn3157329	brain
95281012_lymphocyte	Genotype data	GeneChip 6.0	Affymetrix	MAP95281012	doi:10.7303/syn3157325	Synapse	doi:10.7303/syn3157325	https://doi.org/10.7303/syn3157325	Imputation	doi:10.7303/syn3157329	Synapse	doi:10.7303/syn3157329	https://doi.org/10.7303/syn3157329	lymphocyte
95330358_lymphocyte	Genotype data	GeneChip 6.0	Affymetrix	MAP95330358	doi:10.7303/syn3157325	Synapse	doi:10.7303/syn3157325	https://doi.org/10.7303/syn3157325	Imputation	doi:10.7303/syn3157329	Synapse	doi:10.7303/syn3157329	https://doi.org/10.7303/syn3157329	lymphocyte
95453354_lymphocyte	Genotype data	GeneChip 6.0	Affymetrix	MAP95453354	doi:10.7303/syn3157325	Synapse	doi:10.7303/syn3157325	https://doi.org/10.7303/syn3157325	Imputation	doi:10.7303/syn3157329	Synapse	doi:10.7303/syn3157329	https://doi.org/10.7303/syn3157329	lymphocyte
95491648_lymphocyte	Genotype data	GeneChip 6.0	Affymetrix	MAP95491648	doi:10.7303/syn3157325	Synapse	doi:10.7303/syn3157325	https://doi.org/10.7303/syn3157325	Imputation	doi:10.7303/syn3157329	Synapse	doi:10.7303/syn3157329	https://doi.org/10.7303/syn3157329	lymphocyte
95600557_lymphocyte	Genotype data	GeneChip 6.0	Affymetrix	MAP95600557	doi:10.7303/syn3157325	Synapse	doi:10.7303/syn3157325	https://doi.org/10.7303/syn3157325	Imputation	doi:10.7303/syn3157329	Synapse	doi:10.7303/syn3157329	https://doi.org/10.7303/syn3157329	lymphocyte
95723689_lymphocyte	Genotype data	GeneChip 6.0	Affymetrix	MAP95723689	doi:10.7303/syn3157325	Synapse	doi:10.7303/syn3157325	https://doi.org/10.7303/syn3157325	Imputation	doi:10.7303/syn3157329	Synapse	doi:10.7303/syn3157329	https://doi.org/10.7303/syn3157329	lymphocyte
95868799_lymphocyte	Genotype data	GeneChip 6.0	Affymetrix	MAP95868799	doi:10.7303/syn3157325	Synapse	doi:10.7303/syn3157325	https://doi.org/10.7303/syn3157325	Imputation	doi:10.7303/syn3157329	Synapse	doi:10.7303/syn3157329	https://doi.org/10.7303/syn3157329	lymphocyte
96140000_lymphocyte	Genotype data	GeneChip 6.0	Affymetrix	MAP96140000	doi:10.7303/syn3157325	Synapse	doi:10.7303/syn3157325	https://doi.org/10.7303/syn3157325	Imputation	doi:10.7303/syn3157329	Synapse	doi:10.7303/syn3157329	https://doi.org/10.7303/syn3157329	lymphocyte
96189273_lymphocyte	Genotype data	GeneChip 6.0	Affymetrix	MAP96189273	doi:10.7303/syn3157325	Synapse	doi:10.7303/syn3157325	https://doi.org/10.7303/syn3157325	Imputation	doi:10.7303/syn3157329	Synapse	doi:10.7303/syn3157329	https://doi.org/10.7303/syn3157329	lymphocyte
96892753_lymphocyte	Genotype data	GeneChip 6.0	Affymetrix	MAP96892753	doi:10.7303/syn3157325	Synapse	doi:10.7303/syn3157325	https://doi.org/10.7303/syn3157325	Imputation	doi:10.7303/syn3157329	Synapse	doi:10.7303/syn3157329	https://doi.org/10.7303/syn3157329	lymphocyte
97006937_lymphocyte	Genotype data	GeneChip 6.0	Affymetrix	MAP97006937	doi:10.7303/syn3157325	Synapse	doi:10.7303/syn3157325	https://doi.org/10.7303/syn3157325	Imputation	doi:10.7303/syn3157329	Synapse	doi:10.7303/syn3157329	https://doi.org/10.7303/syn3157329	lymphocyte
97130008_lymphocyte	Genotype data	GeneChip 6.0	Affymetrix	MAP97130008	doi:10.7303/syn3157325	Synapse	doi:10.7303/syn3157325	https://doi.org/10.7303/syn3157325	Imputation	doi:10.7303/syn3157329	Synapse	doi:10.7303/syn3157329	https://doi.org/10.7303/syn3157329	lymphocyte
97220113_lymphocyte	Genotype data	GeneChip 6.0	Affymetrix	MAP97220113	doi:10.7303/syn3157325	Synapse	doi:10.7303/syn3157325	https://doi.org/10.7303/syn3157325	Imputation	doi:10.7303/syn3157329	Synapse	doi:10.7303/syn3157329	https://doi.org/10.7303/syn3157329	lymphocyte
97264179_lymphocyte	Genotype data	GeneChip 6.0	Affymetrix	MAP97264179	doi:10.7303/syn3157325	Synapse	doi:10.7303/syn3157325	https://doi.org/10.7303/syn3157325	Imputation	doi:10.7303/syn3157329	Synapse	doi:10.7303/syn3157329	https://doi.org/10.7303/syn3157329	lymphocyte
97478169_lymphocyte	Genotype data	GeneChip 6.0	Affymetrix	MAP97478169	doi:10.7303/syn3157325	Synapse	doi:10.7303/syn3157325	https://doi.org/10.7303/syn3157325	Imputation	doi:10.7303/syn3157329	Synapse	doi:10.7303/syn3157329	https://doi.org/10.7303/syn3157329	lymphocyte
97749823_lymphocyte	Genotype data	GeneChip 6.0	Affymetrix	MAP97749823	doi:10.7303/syn3157325	Synapse	doi:10.7303/syn3157325	https://doi.org/10.7303/syn3157325	Imputation	doi:10.7303/syn3157329	Synapse	doi:10.7303/syn3157329	https://doi.org/10.7303/syn3157329	lymphocyte
97775875_lymphocyte	Genotype data	GeneChip 6.0	Affymetrix	MAP97775875	doi:10.7303/syn3157325	Synapse	doi:10.7303/syn3157325	https://doi.org/10.7303/syn3157325	Imputation	doi:10.7303/syn3157329	Synapse	doi:10.7303/syn3157329	https://doi.org/10.7303/syn3157329	lymphocyte
97882751_lymphocyte	Genotype data	GeneChip 6.0	Affymetrix	MAP97882751	doi:10.7303/syn3157325	Synapse	doi:10.7303/syn3157325	https://doi.org/10.7303/syn3157325	Imputation	doi:10.7303/syn3157329	Synapse	doi:10.7303/syn3157329	https://doi.org/10.7303/syn3157329	lymphocyte
98096223_lymphocyte	Genotype data	GeneChip 6.0	Affymetrix	MAP98096223	doi:10.7303/syn3157325	Synapse	doi:10.7303/syn3157325	https://doi.org/10.7303/syn3157325	Imputation	doi:10.7303/syn3157329	Synapse	doi:10.7303/syn3157329	https://doi.org/10.7303/syn3157329	lymphocyte
98322204_lymphocyte	Genotype data	GeneChip 6.0	Affymetrix	MAP98322204	doi:10.7303/syn3157325	Synapse	doi:10.7303/syn3157325	https://doi.org/10.7303/syn3157325	Imputation	doi:10.7303/syn3157329	Synapse	doi:10.7303/syn3157329	https://doi.org/10.7303/syn3157329	lymphocyte
98388248_lymphocyte	Genotype data	GeneChip 6.0	Affymetrix	MAP98388248	doi:10.7303/syn3157325	Synapse	doi:10.7303/syn3157325	https://doi.org/10.7303/syn3157325	Imputation	doi:10.7303/syn3157329	Synapse	doi:10.7303/syn3157329	https://doi.org/10.7303/syn3157329	lymphocyte
98506202_lymphocyte	Genotype data	GeneChip 6.0	Affymetrix	MAP98506202	doi:10.7303/syn3157325	Synapse	doi:10.7303/syn3157325	https://doi.org/10.7303/syn3157325	Imputation	doi:10.7303/syn3157329	Synapse	doi:10.7303/syn3157329	https://doi.org/10.7303/syn3157329	lymphocyte
98953007_lymphocyte	Genotype data	GeneChip 6.0	Affymetrix	MAP98953007	doi:10.7303/syn3157325	Synapse	doi:10.7303/syn3157325	https://doi.org/10.7303/syn3157325	Imputation	doi:10.7303/syn3157329	Synapse	doi:10.7303/syn3157329	https://doi.org/10.7303/syn3157329	lymphocyte
99110004_lymphocyte	Genotype data	GeneChip 6.0	Affymetrix	MAP99110004	doi:10.7303/syn3157325	Synapse	doi:10.7303/syn3157325	https://doi.org/10.7303/syn3157325	Imputation	doi:10.7303/syn3157329	Synapse	doi:10.7303/syn3157329	https://doi.org/10.7303/syn3157329	lymphocyte
99367207_lymphocyte	Genotype data	GeneChip 6.0	Affymetrix	MAP99367207	doi:10.7303/syn3157325	Synapse	doi:10.7303/syn3157325	https://doi.org/10.7303/syn3157325	Imputation	doi:10.7303/syn3157329	Synapse	doi:10.7303/syn3157329	https://doi.org/10.7303/syn3157329	lymphocyte
99693576_lymphocyte	Genotype data	GeneChip 6.0	Affymetrix	MAP99693576	doi:10.7303/syn3157325	Synapse	doi:10.7303/syn3157325	https://doi.org/10.7303/syn3157325	Imputation	doi:10.7303/syn3157329	Synapse	doi:10.7303/syn3157329	https://doi.org/10.7303/syn3157329	lymphocyte
99809748_lymphocyte	Genotype data	GeneChip 6.0	Affymetrix	MAP99809748	doi:10.7303/syn3157325	Synapse	doi:10.7303/syn3157325	https://doi.org/10.7303/syn3157325	Imputation	doi:10.7303/syn3157329	Synapse	doi:10.7303/syn3157329	https://doi.org/10.7303/syn3157329	lymphocyte
1237015_lymphocyte	Genotype data	GeneChip 6.0	Affymetrix	ROS01237015	doi:10.7303/syn3157325	Synapse	doi:10.7303/syn3157325	https://doi.org/10.7303/syn3157325	Imputation	doi:10.7303/syn3157329	Synapse	doi:10.7303/syn3157329	https://doi.org/10.7303/syn3157329	lymphocyte
2495739_lymphocyte	Genotype data	GeneChip 6.0	Affymetrix	ROS02495739	doi:10.7303/syn3157325	Synapse	doi:10.7303/syn3157325	https://doi.org/10.7303/syn3157325	Imputation	doi:10.7303/syn3157329	Synapse	doi:10.7303/syn3157329	https://doi.org/10.7303/syn3157329	lymphocyte
4169712_lymphocyte	Genotype data	GeneChip 6.0	Affymetrix	ROS04169712	doi:10.7303/syn3157325	Synapse	doi:10.7303/syn3157325	https://doi.org/10.7303/syn3157325	Imputation	doi:10.7303/syn3157329	Synapse	doi:10.7303/syn3157329	https://doi.org/10.7303/syn3157329	lymphocyte
6608444_lymphocyte	Genotype data	GeneChip 6.0	Affymetrix	ROS06608444	doi:10.7303/syn3157325	Synapse	doi:10.7303/syn3157325	https://doi.org/10.7303/syn3157325	Imputation	doi:10.7303/syn3157329	Synapse	doi:10.7303/syn3157329	https://doi.org/10.7303/syn3157329	lymphocyte
7299965_lymphocyte	Genotype data	GeneChip 6.0	Affymetrix	ROS07299965	doi:10.7303/syn3157325	Synapse	doi:10.7303/syn3157325	https://doi.org/10.7303/syn3157325	Imputation	doi:10.7303/syn3157329	Synapse	doi:10.7303/syn3157329	https://doi.org/10.7303/syn3157329	lymphocyte
10007374_lymphocyte	Genotype data	GeneChip 6.0	Affymetrix	ROS10007374	doi:10.7303/syn3157325	Synapse	doi:10.7303/syn3157325	https://doi.org/10.7303/syn3157325	Imputation	doi:10.7303/syn3157329	Synapse	doi:10.7303/syn3157329	https://doi.org/10.7303/syn3157329	lymphocyte
10100286_lymphocyte	Genotype data	GeneChip 6.0	Affymetrix	ROS10100286	doi:10.7303/syn3157325	Synapse	doi:10.7303/syn3157325	https://doi.org/10.7303/syn3157325	Imputation	doi:10.7303/syn3157329	Synapse	doi:10.7303/syn3157329	https://doi.org/10.7303/syn3157329	lymphocyte
10100312_lymphocyte	Genotype data	GeneChip 6.0	Affymetrix	ROS10100312	doi:10.7303/syn3157325	Synapse	doi:10.7303/syn3157325	https://doi.org/10.7303/syn3157325	Imputation	doi:10.7303/syn3157329	Synapse	doi:10.7303/syn3157329	https://doi.org/10.7303/syn3157329	lymphocyte
10100448_lymphocyte	Genotype data	GeneChip 6.0	Affymetrix	ROS10100448	doi:10.7303/syn3157325	Synapse	doi:10.7303/syn3157325	https://doi.org/10.7303/syn3157325	Imputation	doi:10.7303/syn3157329	Synapse	doi:10.7303/syn3157329	https://doi.org/10.7303/syn3157329	lymphocyte
10100574_lymphocyte	Genotype data	GeneChip 6.0	Affymetrix	ROS10100574	doi:10.7303/syn3157325	Synapse	doi:10.7303/syn3157325	https://doi.org/10.7303/syn3157325	Imputation	doi:10.7303/syn3157329	Synapse	doi:10.7303/syn3157329	https://doi.org/10.7303/syn3157329	lymphocyte
10100600_lymphocyte	Genotype data	GeneChip 6.0	Affymetrix	ROS10100600	doi:10.7303/syn3157325	Synapse	doi:10.7303/syn3157325	https://doi.org/10.7303/syn3157325	Imputation	doi:10.7303/syn3157329	Synapse	doi:10.7303/syn3157329	https://doi.org/10.7303/syn3157329	lymphocyte
10100736_lymphocyte	Genotype data	GeneChip 6.0	Affymetrix	ROS10100736	doi:10.7303/syn3157325	Synapse	doi:10.7303/syn3157325	https://doi.org/10.7303/syn3157325	Imputation	doi:10.7303/syn3157329	Synapse	doi:10.7303/syn3157329	https://doi.org/10.7303/syn3157329	lymphocyte
10100862_lymphocyte	Genotype data	GeneChip 6.0	Affymetrix	ROS10100862	doi:10.7303/syn3157325	Synapse	doi:10.7303/syn3157325	https://doi.org/10.7303/syn3157325	Imputation	doi:10.7303/syn3157329	Synapse	doi:10.7303/syn3157329	https://doi.org/10.7303/syn3157329	lymphocyte
10100998_lymphocyte	Genotype data	GeneChip 6.0	Affymetrix	ROS10100998	doi:10.7303/syn3157325	Synapse	doi:10.7303/syn3157325	https://doi.org/10.7303/syn3157325	Imputation	doi:10.7303/syn3157329	Synapse	doi:10.7303/syn3157329	https://doi.org/10.7303/syn3157329	lymphocyte
10101039_lymphocyte	Genotype data	GeneChip 6.0	Affymetrix	ROS10101039	doi:10.7303/syn3157325	Synapse	doi:10.7303/syn3157325	https://doi.org/10.7303/syn3157325	Imputation	doi:10.7303/syn3157329	Synapse	doi:10.7303/syn3157329	https://doi.org/10.7303/syn3157329	lymphocyte
10101165_lymphocyte	Genotype data	GeneChip 6.0	Affymetrix	ROS10101165	doi:10.7303/syn3157325	Synapse	doi:10.7303/syn3157325	https://doi.org/10.7303/syn3157325	Imputation	doi:10.7303/syn3157329	Synapse	doi:10.7303/syn3157329	https://doi.org/10.7303/syn3157329	lymphocyte
10101291_brain	Genotype data	GeneChip 6.0	Affymetrix	ROS10101291	doi:10.7303/syn3157325	Synapse	doi:10.7303/syn3157325	https://doi.org/10.7303/syn3157325	Imputation	doi:10.7303/syn3157329	Synapse	doi:10.7303/syn3157329	https://doi.org/10.7303/syn3157329	brain
10101327_brain	Genotype data	GeneChip 6.0	Affymetrix	ROS10101327	doi:10.7303/syn3157325	Synapse	doi:10.7303/syn3157325	https://doi.org/10.7303/syn3157325	Imputation	doi:10.7303/syn3157329	Synapse	doi:10.7303/syn3157329	https://doi.org/10.7303/syn3157329	brain
10101589_lymphocyte	Genotype data	GeneChip 6.0	Affymetrix	ROS10101589	doi:10.7303/syn3157325	Synapse	doi:10.7303/syn3157325	https://doi.org/10.7303/syn3157325	Imputation	doi:10.7303/syn3157329	Synapse	doi:10.7303/syn3157329	https://doi.org/10.7303/syn3157329	lymphocyte
10101615_lymphocyte	Genotype data	GeneChip 6.0	Affymetrix	ROS10101615	doi:10.7303/syn3157325	Synapse	doi:10.7303/syn3157325	https://doi.org/10.7303/syn3157325	Imputation	doi:10.7303/syn3157329	Synapse	doi:10.7303/syn3157329	https://doi.org/10.7303/syn3157329	lymphocyte
10101741_lymphocyte	Genotype data	GeneChip 6.0	Affymetrix	ROS10101741	doi:10.7303/syn3157325	Synapse	doi:10.7303/syn3157325	https://doi.org/10.7303/syn3157325	Imputation	doi:10.7303/syn3157329	Synapse	doi:10.7303/syn3157329	https://doi.org/10.7303/syn3157329	lymphocyte
10102206_lymphocyte	Genotype data	GeneChip 6.0	Affymetrix	ROS10102206	doi:10.7303/syn3157325	Synapse	doi:10.7303/syn3157325	https://doi.org/10.7303/syn3157325	Imputation	doi:10.7303/syn3157329	Synapse	doi:10.7303/syn3157329	https://doi.org/10.7303/syn3157329	lymphocyte
10149161_lymphocyte	Genotype data	GeneChip 6.0	Affymetrix	ROS10149161	doi:10.7303/syn3157325	Synapse	doi:10.7303/syn3157325	https://doi.org/10.7303/syn3157325	Imputation	doi:10.7303/syn3157329	Synapse	doi:10.7303/syn3157329	https://doi.org/10.7303/syn3157329	lymphocyte
10200901_lymphocyte	Genotype data	GeneChip 6.0	Affymetrix	ROS10200901	doi:10.7303/syn3157325	Synapse	doi:10.7303/syn3157325	https://doi.org/10.7303/syn3157325	Imputation	doi:10.7303/syn3157329	Synapse	doi:10.7303/syn3157329	https://doi.org/10.7303/syn3157329	lymphocyte
10202345_brain	Genotype data	GeneChip 6.0	Affymetrix	ROS10202345	doi:10.7303/syn3157325	Synapse	doi:10.7303/syn3157325	https://doi.org/10.7303/syn3157325	Imputation	doi:10.7303/syn3157329	Synapse	doi:10.7303/syn3157329	https://doi.org/10.7303/syn3157329	brain
10202507_lymphocyte	Genotype data	GeneChip 6.0	Affymetrix	ROS10202507	doi:10.7303/syn3157325	Synapse	doi:10.7303/syn3157325	https://doi.org/10.7303/syn3157325	Imputation	doi:10.7303/syn3157329	Synapse	doi:10.7303/syn3157329	https://doi.org/10.7303/syn3157329	lymphocyte
10202633_lymphocyte	Genotype data	GeneChip 6.0	Affymetrix	ROS10202633	doi:10.7303/syn3157325	Synapse	doi:10.7303/syn3157325	https://doi.org/10.7303/syn3157325	Imputation	doi:10.7303/syn3157329	Synapse	doi:10.7303/syn3157329	https://doi.org/10.7303/syn3157329	lymphocyte
10203224_brain	Genotype data	GeneChip 6.0	Affymetrix	ROS10203224	doi:10.7303/syn3157325	Synapse	doi:10.7303/syn3157325	https://doi.org/10.7303/syn3157325	Imputation	doi:10.7303/syn3157329	Synapse	doi:10.7303/syn3157329	https://doi.org/10.7303/syn3157329	brain
10204365_lymphocyte	Genotype data	GeneChip 6.0	Affymetrix	ROS10204365	doi:10.7303/syn3157325	Synapse	doi:10.7303/syn3157325	https://doi.org/10.7303/syn3157325	Imputation	doi:10.7303/syn3157329	Synapse	doi:10.7303/syn3157329	https://doi.org/10.7303/syn3157329	lymphocyte
10205244_brain	Genotype data	GeneChip 6.0	Affymetrix	ROS10205244	doi:10.7303/syn3157325	Synapse	doi:10.7303/syn3157325	https://doi.org/10.7303/syn3157325	Imputation	doi:10.7303/syn3157329	Synapse	doi:10.7303/syn3157329	https://doi.org/10.7303/syn3157329	brain
10205532_lymphocyte	Genotype data	GeneChip 6.0	Affymetrix	ROS10205532	doi:10.7303/syn3157325	Synapse	doi:10.7303/syn3157325	https://doi.org/10.7303/syn3157325	Imputation	doi:10.7303/syn3157329	Synapse	doi:10.7303/syn3157329	https://doi.org/10.7303/syn3157329	lymphocyte
10208143_brain	Genotype data	GeneChip 6.0	Affymetrix	ROS10208143	doi:10.7303/syn3157325	Synapse	doi:10.7303/syn3157325	https://doi.org/10.7303/syn3157325	Imputation	doi:10.7303/syn3157329	Synapse	doi:10.7303/syn3157329	https://doi.org/10.7303/syn3157329	brain
10216869_lymphocyte	Genotype data	GeneChip 6.0	Affymetrix	ROS10216869	doi:10.7303/syn3157325	Synapse	doi:10.7303/syn3157325	https://doi.org/10.7303/syn3157325	Imputation	doi:10.7303/syn3157329	Synapse	doi:10.7303/syn3157329	https://doi.org/10.7303/syn3157329	lymphocyte
10218177_lymphocyte	Genotype data	GeneChip 6.0	Affymetrix	ROS10218177	doi:10.7303/syn3157325	Synapse	doi:10.7303/syn3157325	https://doi.org/10.7303/syn3157325	Imputation	doi:10.7303/syn3157329	Synapse	doi:10.7303/syn3157329	https://doi.org/10.7303/syn3157329	lymphocyte
10218339_lymphocyte	Genotype data	GeneChip 6.0	Affymetrix	ROS10218339	doi:10.7303/syn3157325	Synapse	doi:10.7303/syn3157325	https://doi.org/10.7303/syn3157325	Imputation	doi:10.7303/syn3157329	Synapse	doi:10.7303/syn3157329	https://doi.org/10.7303/syn3157329	lymphocyte
10221262_lymphocyte	Genotype data	GeneChip 6.0	Affymetrix	ROS10221262	doi:10.7303/syn3157325	Synapse	doi:10.7303/syn3157325	https://doi.org/10.7303/syn3157325	Imputation	doi:10.7303/syn3157329	Synapse	doi:10.7303/syn3157329	https://doi.org/10.7303/syn3157329	lymphocyte
10222303_lymphocyte	Genotype data	GeneChip 6.0	Affymetrix	ROS10222303	doi:10.7303/syn3157325	Synapse	doi:10.7303/syn3157325	https://doi.org/10.7303/syn3157325	Imputation	doi:10.7303/syn3157329	Synapse	doi:10.7303/syn3157329	https://doi.org/10.7303/syn3157329	lymphocyte
10222853_lymphocyte	Genotype data	GeneChip 6.0	Affymetrix	ROS10222853	doi:10.7303/syn3157325	Synapse	doi:10.7303/syn3157325	https://doi.org/10.7303/syn3157325	Imputation	doi:10.7303/syn3157329	Synapse	doi:10.7303/syn3157329	https://doi.org/10.7303/syn3157329	lymphocyte
10228075_lymphocyte	Genotype data	GeneChip 6.0	Affymetrix	ROS10228075	doi:10.7303/syn3157325	Synapse	doi:10.7303/syn3157325	https://doi.org/10.7303/syn3157325	Imputation	doi:10.7303/syn3157329	Synapse	doi:10.7303/syn3157329	https://doi.org/10.7303/syn3157329	lymphocyte
10233504_lymphocyte	Genotype data	GeneChip 6.0	Affymetrix	ROS10233504	doi:10.7303/syn3157325	Synapse	doi:10.7303/syn3157325	https://doi.org/10.7303/syn3157325	Imputation	doi:10.7303/syn3157329	Synapse	doi:10.7303/syn3157329	https://doi.org/10.7303/syn3157329	lymphocyte
10235948_brain	Genotype data	GeneChip 6.0	Affymetrix	ROS10235948	doi:10.7303/syn3157325	Synapse	doi:10.7303/syn3157325	https://doi.org/10.7303/syn3157325	Imputation	doi:10.7303/syn3157329	Synapse	doi:10.7303/syn3157329	https://doi.org/10.7303/syn3157329	brain
10245134_lymphocyte	Genotype data	GeneChip 6.0	Affymetrix	ROS10245134	doi:10.7303/syn3157325	Synapse	doi:10.7303/syn3157325	https://doi.org/10.7303/syn3157325	Imputation	doi:10.7303/syn3157329	Synapse	doi:10.7303/syn3157329	https://doi.org/10.7303/syn3157329	lymphocyte
10246987_lymphocyte	Genotype data	GeneChip 6.0	Affymetrix	ROS10246987	doi:10.7303/syn3157325	Synapse	doi:10.7303/syn3157325	https://doi.org/10.7303/syn3157325	Imputation	doi:10.7303/syn3157329	Synapse	doi:10.7303/syn3157329	https://doi.org/10.7303/syn3157329	lymphocyte
10248033_lymphocyte	Genotype data	GeneChip 6.0	Affymetrix	ROS10248033	doi:10.7303/syn3157325	Synapse	doi:10.7303/syn3157325	https://doi.org/10.7303/syn3157325	Imputation	doi:10.7303/syn3157329	Synapse	doi:10.7303/syn3157329	https://doi.org/10.7303/syn3157329	lymphocyte
10248169_lymphocyte	Genotype data	GeneChip 6.0	Affymetrix	ROS10248169	doi:10.7303/syn3157325	Synapse	doi:10.7303/syn3157325	https://doi.org/10.7303/syn3157325	Imputation	doi:10.7303/syn3157329	Synapse	doi:10.7303/syn3157329	https://doi.org/10.7303/syn3157329	lymphocyte
10249336_brain	Genotype data	GeneChip 6.0	Affymetrix	ROS10249336	doi:10.7303/syn3157325	Synapse	doi:10.7303/syn3157325	https://doi.org/10.7303/syn3157325	Imputation	doi:10.7303/syn3157329	Synapse	doi:10.7303/syn3157329	https://doi.org/10.7303/syn3157329	brain
10253148_brain	Genotype data	GeneChip 6.0	Affymetrix	ROS10253148	doi:10.7303/syn3157325	Synapse	doi:10.7303/syn3157325	https://doi.org/10.7303/syn3157325	Imputation	doi:10.7303/syn3157329	Synapse	doi:10.7303/syn3157329	https://doi.org/10.7303/syn3157329	brain
10255456_lymphocyte	Genotype data	GeneChip 6.0	Affymetrix	ROS10255456	doi:10.7303/syn3157325	Synapse	doi:10.7303/syn3157325	https://doi.org/10.7303/syn3157325	Imputation	doi:10.7303/syn3157329	Synapse	doi:10.7303/syn3157329	https://doi.org/10.7303/syn3157329	lymphocyte
10263208_lymphocyte	Genotype data	GeneChip 6.0	Affymetrix	ROS10263208	doi:10.7303/syn3157325	Synapse	doi:10.7303/syn3157325	https://doi.org/10.7303/syn3157325	Imputation	doi:10.7303/syn3157329	Synapse	doi:10.7303/syn3157329	https://doi.org/10.7303/syn3157329	lymphocyte
10266369_lymphocyte	Genotype data	GeneChip 6.0	Affymetrix	ROS10266369	doi:10.7303/syn3157325	Synapse	doi:10.7303/syn3157325	https://doi.org/10.7303/syn3157325	Imputation	doi:10.7303/syn3157329	Synapse	doi:10.7303/syn3157329	https://doi.org/10.7303/syn3157329	lymphocyte
10271474_lymphocyte	Genotype data	GeneChip 6.0	Affymetrix	ROS10271474	doi:10.7303/syn3157325	Synapse	doi:10.7303/syn3157325	https://doi.org/10.7303/syn3157325	Imputation	doi:10.7303/syn3157329	Synapse	doi:10.7303/syn3157329	https://doi.org/10.7303/syn3157329	lymphocyte
10275964_lymphocyte	Genotype data	GeneChip 6.0	Affymetrix	ROS10275964	doi:10.7303/syn3157325	Synapse	doi:10.7303/syn3157325	https://doi.org/10.7303/syn3157325	Imputation	doi:10.7303/syn3157329	Synapse	doi:10.7303/syn3157329	https://doi.org/10.7303/syn3157329	lymphocyte
10277308_brain	Genotype data	GeneChip 6.0	Affymetrix	ROS10277308	doi:10.7303/syn3157325	Synapse	doi:10.7303/syn3157325	https://doi.org/10.7303/syn3157325	Imputation	doi:10.7303/syn3157329	Synapse	doi:10.7303/syn3157329	https://doi.org/10.7303/syn3157329	brain
10284019_lymphocyte	Genotype data	GeneChip 6.0	Affymetrix	ROS10284019	doi:10.7303/syn3157325	Synapse	doi:10.7303/syn3157325	https://doi.org/10.7303/syn3157325	Imputation	doi:10.7303/syn3157329	Synapse	doi:10.7303/syn3157329	https://doi.org/10.7303/syn3157329	lymphocyte
10284569_lymphocyte	Genotype data	GeneChip 6.0	Affymetrix	ROS10284569	doi:10.7303/syn3157325	Synapse	doi:10.7303/syn3157325	https://doi.org/10.7303/syn3157325	Imputation	doi:10.7303/syn3157329	Synapse	doi:10.7303/syn3157329	https://doi.org/10.7303/syn3157329	lymphocyte
10288185_lymphocyte	Genotype data	GeneChip 6.0	Affymetrix	ROS10288185	doi:10.7303/syn3157325	Synapse	doi:10.7303/syn3157325	https://doi.org/10.7303/syn3157325	Imputation	doi:10.7303/syn3157329	Synapse	doi:10.7303/syn3157329	https://doi.org/10.7303/syn3157329	lymphocyte
10290427_brain	Genotype data	GeneChip 6.0	Affymetrix	ROS10290427	doi:10.7303/syn3157325	Synapse	doi:10.7303/syn3157325	https://doi.org/10.7303/syn3157325	Imputation	doi:10.7303/syn3157329	Synapse	doi:10.7303/syn3157329	https://doi.org/10.7303/syn3157329	brain
10291856_lymphocyte	Genotype data	GeneChip 6.0	Affymetrix	ROS10291856	doi:10.7303/syn3157325	Synapse	doi:10.7303/syn3157325	https://doi.org/10.7303/syn3157325	Imputation	doi:10.7303/syn3157329	Synapse	doi:10.7303/syn3157329	https://doi.org/10.7303/syn3157329	lymphocyte
10292311_lymphocyte	Genotype data	GeneChip 6.0	Affymetrix	ROS10292311	doi:10.7303/syn3157325	Synapse	doi:10.7303/syn3157325	https://doi.org/10.7303/syn3157325	Imputation	doi:10.7303/syn3157329	Synapse	doi:10.7303/syn3157329	https://doi.org/10.7303/syn3157329	lymphocyte
10298957_lymphocyte	Genotype data	GeneChip 6.0	Affymetrix	ROS10298957	doi:10.7303/syn3157325	Synapse	doi:10.7303/syn3157325	https://doi.org/10.7303/syn3157325	Imputation	doi:10.7303/syn3157329	Synapse	doi:10.7303/syn3157329	https://doi.org/10.7303/syn3157329	lymphocyte
10300914_lymphocyte	Genotype data	GeneChip 6.0	Affymetrix	ROS10300914	doi:10.7303/syn3157325	Synapse	doi:10.7303/syn3157325	https://doi.org/10.7303/syn3157325	Imputation	doi:10.7303/syn3157329	Synapse	doi:10.7303/syn3157329	https://doi.org/10.7303/syn3157329	lymphocyte
10308444_lymphocyte	Genotype data	GeneChip 6.0	Affymetrix	ROS10308444	doi:10.7303/syn3157325	Synapse	doi:10.7303/syn3157325	https://doi.org/10.7303/syn3157325	Imputation	doi:10.7303/syn3157329	Synapse	doi:10.7303/syn3157329	https://doi.org/10.7303/syn3157329	lymphocyte
10315029_lymphocyte	Genotype data	GeneChip 6.0	Affymetrix	ROS10315029	doi:10.7303/syn3157325	Synapse	doi:10.7303/syn3157325	https://doi.org/10.7303/syn3157325	Imputation	doi:10.7303/syn3157329	Synapse	doi:10.7303/syn3157329	https://doi.org/10.7303/syn3157329	lymphocyte
10319069_lymphocyte	Genotype data	GeneChip 6.0	Affymetrix	ROS10319069	doi:10.7303/syn3157325	Synapse	doi:10.7303/syn3157325	https://doi.org/10.7303/syn3157325	Imputation	doi:10.7303/syn3157329	Synapse	doi:10.7303/syn3157329	https://doi.org/10.7303/syn3157329	lymphocyte
10345561_lymphocyte	Genotype data	GeneChip 6.0	Affymetrix	ROS10345561	doi:10.7303/syn3157325	Synapse	doi:10.7303/syn3157325	https://doi.org/10.7303/syn3157325	Imputation	doi:10.7303/syn3157329	Synapse	doi:10.7303/syn3157329	https://doi.org/10.7303/syn3157329	lymphocyte
10359111_lymphocyte	Genotype data	GeneChip 6.0	Affymetrix	ROS10359111	doi:10.7303/syn3157325	Synapse	doi:10.7303/syn3157325	https://doi.org/10.7303/syn3157325	Imputation	doi:10.7303/syn3157329	Synapse	doi:10.7303/syn3157329	https://doi.org/10.7303/syn3157329	lymphocyte
10383017_lymphocyte	Genotype data	GeneChip 6.0	Affymetrix	ROS10383017	doi:10.7303/syn3157325	Synapse	doi:10.7303/syn3157325	https://doi.org/10.7303/syn3157325	Imputation	doi:10.7303/syn3157329	Synapse	doi:10.7303/syn3157329	https://doi.org/10.7303/syn3157329	lymphocyte
10394182_lymphocyte	Genotype data	GeneChip 6.0	Affymetrix	ROS10394182	doi:10.7303/syn3157325	Synapse	doi:10.7303/syn3157325	https://doi.org/10.7303/syn3157325	Imputation	doi:10.7303/syn3157329	Synapse	doi:10.7303/syn3157329	https://doi.org/10.7303/syn3157329	lymphocyte
10395061_lymphocyte	Genotype data	GeneChip 6.0	Affymetrix	ROS10395061	doi:10.7303/syn3157325	Synapse	doi:10.7303/syn3157325	https://doi.org/10.7303/syn3157325	Imputation	doi:10.7303/syn3157329	Synapse	doi:10.7303/syn3157329	https://doi.org/10.7303/syn3157329	lymphocyte
10405008_lymphocyte	Genotype data	GeneChip 6.0	Affymetrix	ROS10405008	doi:10.7303/syn3157325	Synapse	doi:10.7303/syn3157325	https://doi.org/10.7303/syn3157325	Imputation	doi:10.7303/syn3157329	Synapse	doi:10.7303/syn3157329	https://doi.org/10.7303/syn3157329	lymphocyte
10406301_lymphocyte	Genotype data	GeneChip 6.0	Affymetrix	ROS10406301	doi:10.7303/syn3157325	Synapse	doi:10.7303/syn3157325	https://doi.org/10.7303/syn3157325	Imputation	doi:10.7303/syn3157329	Synapse	doi:10.7303/syn3157329	https://doi.org/10.7303/syn3157329	lymphocyte
10415168_lymphocyte	Genotype data	GeneChip 6.0	Affymetrix	ROS10415168	doi:10.7303/syn3157325	Synapse	doi:10.7303/syn3157325	https://doi.org/10.7303/syn3157325	Imputation	doi:10.7303/syn3157329	Synapse	doi:10.7303/syn3157329	https://doi.org/10.7303/syn3157329	lymphocyte
10417638_brain	Genotype data	GeneChip 6.0	Affymetrix	ROS10417638	doi:10.7303/syn3157325	Synapse	doi:10.7303/syn3157325	https://doi.org/10.7303/syn3157325	Imputation	doi:10.7303/syn3157329	Synapse	doi:10.7303/syn3157329	https://doi.org/10.7303/syn3157329	brain
10419072_lymphocyte	Genotype data	GeneChip 6.0	Affymetrix	ROS10419072	doi:10.7303/syn3157325	Synapse	doi:10.7303/syn3157325	https://doi.org/10.7303/syn3157325	Imputation	doi:10.7303/syn3157329	Synapse	doi:10.7303/syn3157329	https://doi.org/10.7303/syn3157329	lymphocyte
10424475_brain	Genotype data	GeneChip 6.0	Affymetrix	ROS10424475	doi:10.7303/syn3157325	Synapse	doi:10.7303/syn3157325	https://doi.org/10.7303/syn3157325	Imputation	doi:10.7303/syn3157329	Synapse	doi:10.7303/syn3157329	https://doi.org/10.7303/syn3157329	brain
10425642_lymphocyte	Genotype data	GeneChip 6.0	Affymetrix	ROS10425642	doi:10.7303/syn3157325	Synapse	doi:10.7303/syn3157325	https://doi.org/10.7303/syn3157325	Imputation	doi:10.7303/syn3157329	Synapse	doi:10.7303/syn3157329	https://doi.org/10.7303/syn3157329	lymphocyte
10430919_lymphocyte	Genotype data	GeneChip 6.0	Affymetrix	ROS10430919	doi:10.7303/syn3157325	Synapse	doi:10.7303/syn3157325	https://doi.org/10.7303/syn3157325	Imputation	doi:10.7303/syn3157329	Synapse	doi:10.7303/syn3157329	https://doi.org/10.7303/syn3157329	lymphocyte
10433070_brain	Genotype data	GeneChip 6.0	Affymetrix	ROS10433070	doi:10.7303/syn3157325	Synapse	doi:10.7303/syn3157325	https://doi.org/10.7303/syn3157325	Imputation	doi:10.7303/syn3157329	Synapse	doi:10.7303/syn3157329	https://doi.org/10.7303/syn3157329	brain
10435090_brain	Genotype data	GeneChip 6.0	Affymetrix	ROS10435090	doi:10.7303/syn3157325	Synapse	doi:10.7303/syn3157325	https://doi.org/10.7303/syn3157325	Imputation	doi:10.7303/syn3157329	Synapse	doi:10.7303/syn3157329	https://doi.org/10.7303/syn3157329	brain
10438999_lymphocyte	Genotype data	GeneChip 6.0	Affymetrix	ROS10438999	doi:10.7303/syn3157325	Synapse	doi:10.7303/syn3157325	https://doi.org/10.7303/syn3157325	Imputation	doi:10.7303/syn3157329	Synapse	doi:10.7303/syn3157329	https://doi.org/10.7303/syn3157329	lymphocyte
10439580_brain	Genotype data	GeneChip 6.0	Affymetrix	ROS10439580	doi:10.7303/syn3157325	Synapse	doi:10.7303/syn3157325	https://doi.org/10.7303/syn3157325	Imputation	doi:10.7303/syn3157329	Synapse	doi:10.7303/syn3157329	https://doi.org/10.7303/syn3157329	brain
10442413_lymphocyte	Genotype data	GeneChip 6.0	Affymetrix	ROS10442413	doi:10.7303/syn3157325	Synapse	doi:10.7303/syn3157325	https://doi.org/10.7303/syn3157325	Imputation	doi:10.7303/syn3157329	Synapse	doi:10.7303/syn3157329	https://doi.org/10.7303/syn3157329	lymphocyte
10442701_brain	Genotype data	GeneChip 6.0	Affymetrix	ROS10442701	doi:10.7303/syn3157325	Synapse	doi:10.7303/syn3157325	https://doi.org/10.7303/syn3157325	Imputation	doi:10.7303/syn3157329	Synapse	doi:10.7303/syn3157329	https://doi.org/10.7303/syn3157329	brain
10460299_brain	Genotype data	GeneChip 6.0	Affymetrix	ROS10460299	doi:10.7303/syn3157325	Synapse	doi:10.7303/syn3157325	https://doi.org/10.7303/syn3157325	Imputation	doi:10.7303/syn3157329	Synapse	doi:10.7303/syn3157329	https://doi.org/10.7303/syn3157329	brain
10460587_brain	Genotype data	GeneChip 6.0	Affymetrix	ROS10460587	doi:10.7303/syn3157325	Synapse	doi:10.7303/syn3157325	https://doi.org/10.7303/syn3157325	Imputation	doi:10.7303/syn3157329	Synapse	doi:10.7303/syn3157329	https://doi.org/10.7303/syn3157329	brain
10462057_lymphocyte	Genotype data	GeneChip 6.0	Affymetrix	ROS10462057	doi:10.7303/syn3157325	Synapse	doi:10.7303/syn3157325	https://doi.org/10.7303/syn3157325	Imputation	doi:10.7303/syn3157329	Synapse	doi:10.7303/syn3157329	https://doi.org/10.7303/syn3157329	lymphocyte
10470809_lymphocyte	Genotype data	GeneChip 6.0	Affymetrix	ROS10470809	doi:10.7303/syn3157325	Synapse	doi:10.7303/syn3157325	https://doi.org/10.7303/syn3157325	Imputation	doi:10.7303/syn3157329	Synapse	doi:10.7303/syn3157329	https://doi.org/10.7303/syn3157329	lymphocyte
10473384_lymphocyte	Genotype data	GeneChip 6.0	Affymetrix	ROS10473384	doi:10.7303/syn3157325	Synapse	doi:10.7303/syn3157325	https://doi.org/10.7303/syn3157325	Imputation	doi:10.7303/syn3157329	Synapse	doi:10.7303/syn3157329	https://doi.org/10.7303/syn3157329	lymphocyte
10478041_brain	Genotype data	GeneChip 6.0	Affymetrix	ROS10478041	doi:10.7303/syn3157325	Synapse	doi:10.7303/syn3157325	https://doi.org/10.7303/syn3157325	Imputation	doi:10.7303/syn3157329	Synapse	doi:10.7303/syn3157329	https://doi.org/10.7303/syn3157329	brain
10479506_lymphocyte	Genotype data	GeneChip 6.0	Affymetrix	ROS10479506	doi:10.7303/syn3157325	Synapse	doi:10.7303/syn3157325	https://doi.org/10.7303/syn3157325	Imputation	doi:10.7303/syn3157329	Synapse	doi:10.7303/syn3157329	https://doi.org/10.7303/syn3157329	lymphocyte
10479920_brain	Genotype data	GeneChip 6.0	Affymetrix	ROS10479920	doi:10.7303/syn3157325	Synapse	doi:10.7303/syn3157325	https://doi.org/10.7303/syn3157325	Imputation	doi:10.7303/syn3157329	Synapse	doi:10.7303/syn3157329	https://doi.org/10.7303/syn3157329	brain
10480383_brain	Genotype data	GeneChip 6.0	Affymetrix	ROS10480383	doi:10.7303/syn3157325	Synapse	doi:10.7303/syn3157325	https://doi.org/10.7303/syn3157325	Imputation	doi:10.7303/syn3157329	Synapse	doi:10.7303/syn3157329	https://doi.org/10.7303/syn3157329	brain
10481686_brain	Genotype data	GeneChip 6.0	Affymetrix	ROS10481686	doi:10.7303/syn3157325	Synapse	doi:10.7303/syn3157325	https://doi.org/10.7303/syn3157325	Imputation	doi:10.7303/syn3157329	Synapse	doi:10.7303/syn3157329	https://doi.org/10.7303/syn3157329	brain
10484873_lymphocyte	Genotype data	GeneChip 6.0	Affymetrix	ROS10484873	doi:10.7303/syn3157325	Synapse	doi:10.7303/syn3157325	https://doi.org/10.7303/syn3157325	Imputation	doi:10.7303/syn3157329	Synapse	doi:10.7303/syn3157329	https://doi.org/10.7303/syn3157329	lymphocyte
10485914_brain	Genotype data	GeneChip 6.0	Affymetrix	ROS10485914	doi:10.7303/syn3157325	Synapse	doi:10.7303/syn3157325	https://doi.org/10.7303/syn3157325	Imputation	doi:10.7303/syn3157329	Synapse	doi:10.7303/syn3157329	https://doi.org/10.7303/syn3157329	brain
10488101_lymphocyte	Genotype data	GeneChip 6.0	Affymetrix	ROS10488101	doi:10.7303/syn3157325	Synapse	doi:10.7303/syn3157325	https://doi.org/10.7303/syn3157325	Imputation	doi:10.7303/syn3157329	Synapse	doi:10.7303/syn3157329	https://doi.org/10.7303/syn3157329	lymphocyte
10490579_lymphocyte	Genotype data	GeneChip 6.0	Affymetrix	ROS10490579	doi:10.7303/syn3157325	Synapse	doi:10.7303/syn3157325	https://doi.org/10.7303/syn3157325	Imputation	doi:10.7303/syn3157329	Synapse	doi:10.7303/syn3157329	https://doi.org/10.7303/syn3157329	lymphocyte
10490993_brain	Genotype data	GeneChip 6.0	Affymetrix	ROS10490993	doi:10.7303/syn3157325	Synapse	doi:10.7303/syn3157325	https://doi.org/10.7303/syn3157325	Imputation	doi:10.7303/syn3157329	Synapse	doi:10.7303/syn3157329	https://doi.org/10.7303/syn3157329	brain
10494519_lymphocyte	Genotype data	GeneChip 6.0	Affymetrix	ROS10494519	doi:10.7303/syn3157325	Synapse	doi:10.7303/syn3157325	https://doi.org/10.7303/syn3157325	Imputation	doi:10.7303/syn3157329	Synapse	doi:10.7303/syn3157329	https://doi.org/10.7303/syn3157329	lymphocyte
10495100_lymphocyte	Genotype data	GeneChip 6.0	Affymetrix	ROS10495100	doi:10.7303/syn3157325	Synapse	doi:10.7303/syn3157325	https://doi.org/10.7303/syn3157325	Imputation	doi:10.7303/syn3157329	Synapse	doi:10.7303/syn3157329	https://doi.org/10.7303/syn3157329	lymphocyte
10499302_lymphocyte	Genotype data	GeneChip 6.0	Affymetrix	ROS10499302	doi:10.7303/syn3157325	Synapse	doi:10.7303/syn3157325	https://doi.org/10.7303/syn3157325	Imputation	doi:10.7303/syn3157329	Synapse	doi:10.7303/syn3157329	https://doi.org/10.7303/syn3157329	lymphocyte
10502798_brain	Genotype data	GeneChip 6.0	Affymetrix	ROS10502798	doi:10.7303/syn3157325	Synapse	doi:10.7303/syn3157325	https://doi.org/10.7303/syn3157325	Imputation	doi:10.7303/syn3157329	Synapse	doi:10.7303/syn3157329	https://doi.org/10.7303/syn3157329	brain
10506864_lymphocyte	Genotype data	GeneChip 6.0	Affymetrix	ROS10506864	doi:10.7303/syn3157325	Synapse	doi:10.7303/syn3157325	https://doi.org/10.7303/syn3157325	Imputation	doi:10.7303/syn3157329	Synapse	doi:10.7303/syn3157329	https://doi.org/10.7303/syn3157329	lymphocyte
10509637_lymphocyte	Genotype data	GeneChip 6.0	Affymetrix	ROS10509637	doi:10.7303/syn3157325	Synapse	doi:10.7303/syn3157325	https://doi.org/10.7303/syn3157325	Imputation	doi:10.7303/syn3157329	Synapse	doi:10.7303/syn3157329	https://doi.org/10.7303/syn3157329	lymphocyte
10510090_lymphocyte	Genotype data	GeneChip 6.0	Affymetrix	ROS10510090	doi:10.7303/syn3157325	Synapse	doi:10.7303/syn3157325	https://doi.org/10.7303/syn3157325	Imputation	doi:10.7303/syn3157329	Synapse	doi:10.7303/syn3157329	https://doi.org/10.7303/syn3157329	lymphocyte
10514454_brain	Genotype data	GeneChip 6.0	Affymetrix	ROS10514454	doi:10.7303/syn3157325	Synapse	doi:10.7303/syn3157325	https://doi.org/10.7303/syn3157325	Imputation	doi:10.7303/syn3157329	Synapse	doi:10.7303/syn3157329	https://doi.org/10.7303/syn3157329	brain
10516762_lymphocyte	Genotype data	GeneChip 6.0	Affymetrix	ROS10516762	doi:10.7303/syn3157325	Synapse	doi:10.7303/syn3157325	https://doi.org/10.7303/syn3157325	Imputation	doi:10.7303/syn3157329	Synapse	doi:10.7303/syn3157329	https://doi.org/10.7303/syn3157329	lymphocyte
10524640_brain	Genotype data	GeneChip 6.0	Affymetrix	ROS10524640	doi:10.7303/syn3157325	Synapse	doi:10.7303/syn3157325	https://doi.org/10.7303/syn3157325	Imputation	doi:10.7303/syn3157329	Synapse	doi:10.7303/syn3157329	https://doi.org/10.7303/syn3157329	brain
10533083_brain	Genotype data	GeneChip 6.0	Affymetrix	ROS10533083	doi:10.7303/syn3157325	Synapse	doi:10.7303/syn3157325	https://doi.org/10.7303/syn3157325	Imputation	doi:10.7303/syn3157329	Synapse	doi:10.7303/syn3157329	https://doi.org/10.7303/syn3157329	brain
10536568_brain	Genotype data	GeneChip 6.0	Affymetrix	ROS10536568	doi:10.7303/syn3157325	Synapse	doi:10.7303/syn3157325	https://doi.org/10.7303/syn3157325	Imputation	doi:10.7303/syn3157329	Synapse	doi:10.7303/syn3157329	https://doi.org/10.7303/syn3157329	brain
10537609_brain	Genotype data	GeneChip 6.0	Affymetrix	ROS10537609	doi:10.7303/syn3157325	Synapse	doi:10.7303/syn3157325	https://doi.org/10.7303/syn3157325	Imputation	doi:10.7303/syn3157329	Synapse	doi:10.7303/syn3157329	https://doi.org/10.7303/syn3157329	brain
10538326_lymphocyte	Genotype data	GeneChip 6.0	Affymetrix	ROS10538326	doi:10.7303/syn3157325	Synapse	doi:10.7303/syn3157325	https://doi.org/10.7303/syn3157325	Imputation	doi:10.7303/syn3157329	Synapse	doi:10.7303/syn3157329	https://doi.org/10.7303/syn3157329	lymphocyte
10539331_lymphocyte	Genotype data	GeneChip 6.0	Affymetrix	ROS10539331	doi:10.7303/syn3157325	Synapse	doi:10.7303/syn3157325	https://doi.org/10.7303/syn3157325	Imputation	doi:10.7303/syn3157329	Synapse	doi:10.7303/syn3157329	https://doi.org/10.7303/syn3157329	lymphocyte
10551157_lymphocyte	Genotype data	GeneChip 6.0	Affymetrix	ROS10551157	doi:10.7303/syn3157325	Synapse	doi:10.7303/syn3157325	https://doi.org/10.7303/syn3157325	Imputation	doi:10.7303/syn3157329	Synapse	doi:10.7303/syn3157329	https://doi.org/10.7303/syn3157329	lymphocyte
10572120_brain	Genotype data	GeneChip 6.0	Affymetrix	ROS10572120	doi:10.7303/syn3157325	Synapse	doi:10.7303/syn3157325	https://doi.org/10.7303/syn3157325	Imputation	doi:10.7303/syn3157329	Synapse	doi:10.7303/syn3157329	https://doi.org/10.7303/syn3157329	brain
10577337_lymphocyte	Genotype data	GeneChip 6.0	Affymetrix	ROS10577337	doi:10.7303/syn3157325	Synapse	doi:10.7303/syn3157325	https://doi.org/10.7303/syn3157325	Imputation	doi:10.7303/syn3157329	Synapse	doi:10.7303/syn3157329	https://doi.org/10.7303/syn3157329	lymphocyte
10577887_lymphocyte	Genotype data	GeneChip 6.0	Affymetrix	ROS10577887	doi:10.7303/syn3157325	Synapse	doi:10.7303/syn3157325	https://doi.org/10.7303/syn3157325	Imputation	doi:10.7303/syn3157329	Synapse	doi:10.7303/syn3157329	https://doi.org/10.7303/syn3157329	lymphocyte
10580684_lymphocyte	Genotype data	GeneChip 6.0	Affymetrix	ROS10580684	doi:10.7303/syn3157325	Synapse	doi:10.7303/syn3157325	https://doi.org/10.7303/syn3157325	Imputation	doi:10.7303/syn3157329	Synapse	doi:10.7303/syn3157329	https://doi.org/10.7303/syn3157329	lymphocyte
10606903_brain	Genotype data	GeneChip 6.0	Affymetrix	ROS10606903	doi:10.7303/syn3157325	Synapse	doi:10.7303/syn3157325	https://doi.org/10.7303/syn3157325	Imputation	doi:10.7303/syn3157329	Synapse	doi:10.7303/syn3157329	https://doi.org/10.7303/syn3157329	brain
10660639_lymphocyte	Genotype data	GeneChip 6.0	Affymetrix	ROS10660639	doi:10.7303/syn3157325	Synapse	doi:10.7303/syn3157325	https://doi.org/10.7303/syn3157325	Imputation	doi:10.7303/syn3157329	Synapse	doi:10.7303/syn3157329	https://doi.org/10.7303/syn3157329	lymphocyte
10669174_brain	Genotype data	GeneChip 6.0	Affymetrix	ROS10669174	doi:10.7303/syn3157325	Synapse	doi:10.7303/syn3157325	https://doi.org/10.7303/syn3157325	Imputation	doi:10.7303/syn3157329	Synapse	doi:10.7303/syn3157329	https://doi.org/10.7303/syn3157329	brain
10675906_lymphocyte	Genotype data	GeneChip 6.0	Affymetrix	ROS10675906	doi:10.7303/syn3157325	Synapse	doi:10.7303/syn3157325	https://doi.org/10.7303/syn3157325	Imputation	doi:10.7303/syn3157329	Synapse	doi:10.7303/syn3157329	https://doi.org/10.7303/syn3157329	lymphocyte
10684501_brain	Genotype data	GeneChip 6.0	Affymetrix	ROS10684501	doi:10.7303/syn3157325	Synapse	doi:10.7303/syn3157325	https://doi.org/10.7303/syn3157325	Imputation	doi:10.7303/syn3157329	Synapse	doi:10.7303/syn3157329	https://doi.org/10.7303/syn3157329	brain
10686233_lymphocyte	Genotype data	GeneChip 6.0	Affymetrix	ROS10686233	doi:10.7303/syn3157325	Synapse	doi:10.7303/syn3157325	https://doi.org/10.7303/syn3157325	Imputation	doi:10.7303/syn3157329	Synapse	doi:10.7303/syn3157329	https://doi.org/10.7303/syn3157329	lymphocyte
10850171_brain	Genotype data	GeneChip 6.0	Affymetrix	ROS10850171	doi:10.7303/syn3157325	Synapse	doi:10.7303/syn3157325	https://doi.org/10.7303/syn3157325	Imputation	doi:10.7303/syn3157329	Synapse	doi:10.7303/syn3157329	https://doi.org/10.7303/syn3157329	brain
10866165_lymphocyte	Genotype data	GeneChip 6.0	Affymetrix	ROS10866165	doi:10.7303/syn3157325	Synapse	doi:10.7303/syn3157325	https://doi.org/10.7303/syn3157325	Imputation	doi:10.7303/syn3157329	Synapse	doi:10.7303/syn3157329	https://doi.org/10.7303/syn3157329	lymphocyte
10885370_brain	Genotype data	GeneChip 6.0	Affymetrix	ROS10885370	doi:10.7303/syn3157325	Synapse	doi:10.7303/syn3157325	https://doi.org/10.7303/syn3157325	Imputation	doi:10.7303/syn3157329	Synapse	doi:10.7303/syn3157329	https://doi.org/10.7303/syn3157329	brain
10901987_brain	Genotype data	GeneChip 6.0	Affymetrix	ROS10901987	doi:10.7303/syn3157325	Synapse	doi:10.7303/syn3157325	https://doi.org/10.7303/syn3157325	Imputation	doi:10.7303/syn3157329	Synapse	doi:10.7303/syn3157329	https://doi.org/10.7303/syn3157329	brain
10916128_lymphocyte	Genotype data	GeneChip 6.0	Affymetrix	ROS10916128	doi:10.7303/syn3157325	Synapse	doi:10.7303/syn3157325	https://doi.org/10.7303/syn3157325	Imputation	doi:10.7303/syn3157329	Synapse	doi:10.7303/syn3157329	https://doi.org/10.7303/syn3157329	lymphocyte
10929637_brain	Genotype data	GeneChip 6.0	Affymetrix	ROS10929637	doi:10.7303/syn3157325	Synapse	doi:10.7303/syn3157325	https://doi.org/10.7303/syn3157325	Imputation	doi:10.7303/syn3157329	Synapse	doi:10.7303/syn3157329	https://doi.org/10.7303/syn3157329	brain
10976490_brain	Genotype data	GeneChip 6.0	Affymetrix	ROS10976490	doi:10.7303/syn3157325	Synapse	doi:10.7303/syn3157325	https://doi.org/10.7303/syn3157325	Imputation	doi:10.7303/syn3157329	Synapse	doi:10.7303/syn3157329	https://doi.org/10.7303/syn3157329	brain
10986136_lymphocyte	Genotype data	GeneChip 6.0	Affymetrix	ROS10986136	doi:10.7303/syn3157325	Synapse	doi:10.7303/syn3157325	https://doi.org/10.7303/syn3157325	Imputation	doi:10.7303/syn3157329	Synapse	doi:10.7303/syn3157329	https://doi.org/10.7303/syn3157329	lymphocyte
11030909_lymphocyte	Genotype data	GeneChip 6.0	Affymetrix	ROS11030909	doi:10.7303/syn3157325	Synapse	doi:10.7303/syn3157325	https://doi.org/10.7303/syn3157325	Imputation	doi:10.7303/syn3157329	Synapse	doi:10.7303/syn3157329	https://doi.org/10.7303/syn3157329	lymphocyte
11039282_lymphocyte	Genotype data	GeneChip 6.0	Affymetrix	ROS11039282	doi:10.7303/syn3157325	Synapse	doi:10.7303/syn3157325	https://doi.org/10.7303/syn3157325	Imputation	doi:10.7303/syn3157329	Synapse	doi:10.7303/syn3157329	https://doi.org/10.7303/syn3157329	lymphocyte
11045988_lymphocyte	Genotype data	GeneChip 6.0	Affymetrix	ROS11045988	doi:10.7303/syn3157325	Synapse	doi:10.7303/syn3157325	https://doi.org/10.7303/syn3157325	Imputation	doi:10.7303/syn3157329	Synapse	doi:10.7303/syn3157329	https://doi.org/10.7303/syn3157329	lymphocyte
11069724_lymphocyte	Genotype data	GeneChip 6.0	Affymetrix	ROS11069724	doi:10.7303/syn3157325	Synapse	doi:10.7303/syn3157325	https://doi.org/10.7303/syn3157325	Imputation	doi:10.7303/syn3157329	Synapse	doi:10.7303/syn3157329	https://doi.org/10.7303/syn3157329	lymphocyte
11072071_lymphocyte	Genotype data	GeneChip 6.0	Affymetrix	ROS11072071	doi:10.7303/syn3157325	Synapse	doi:10.7303/syn3157325	https://doi.org/10.7303/syn3157325	Imputation	doi:10.7303/syn3157329	Synapse	doi:10.7303/syn3157329	https://doi.org/10.7303/syn3157329	lymphocyte
11082005_lymphocyte	Genotype data	GeneChip 6.0	Affymetrix	ROS11082005	doi:10.7303/syn3157325	Synapse	doi:10.7303/syn3157325	https://doi.org/10.7303/syn3157325	Imputation	doi:10.7303/syn3157329	Synapse	doi:10.7303/syn3157329	https://doi.org/10.7303/syn3157329	lymphocyte
11092291_lymphocyte	Genotype data	GeneChip 6.0	Affymetrix	ROS11092291	doi:10.7303/syn3157325	Synapse	doi:10.7303/syn3157325	https://doi.org/10.7303/syn3157325	Imputation	doi:10.7303/syn3157329	Synapse	doi:10.7303/syn3157329	https://doi.org/10.7303/syn3157329	lymphocyte
11099004_lymphocyte	Genotype data	GeneChip 6.0	Affymetrix	ROS11099004	doi:10.7303/syn3157325	Synapse	doi:10.7303/syn3157325	https://doi.org/10.7303/syn3157325	Imputation	doi:10.7303/syn3157329	Synapse	doi:10.7303/syn3157329	https://doi.org/10.7303/syn3157329	lymphocyte
11104122_lymphocyte	Genotype data	GeneChip 6.0	Affymetrix	ROS11104122	doi:10.7303/syn3157325	Synapse	doi:10.7303/syn3157325	https://doi.org/10.7303/syn3157325	Imputation	doi:10.7303/syn3157329	Synapse	doi:10.7303/syn3157329	https://doi.org/10.7303/syn3157329	lymphocyte
11118510_lymphocyte	Genotype data	GeneChip 6.0	Affymetrix	ROS11118510	doi:10.7303/syn3157325	Synapse	doi:10.7303/syn3157325	https://doi.org/10.7303/syn3157325	Imputation	doi:10.7303/syn3157329	Synapse	doi:10.7303/syn3157329	https://doi.org/10.7303/syn3157329	lymphocyte
11119101_lymphocyte	Genotype data	GeneChip 6.0	Affymetrix	ROS11119101	doi:10.7303/syn3157325	Synapse	doi:10.7303/syn3157325	https://doi.org/10.7303/syn3157325	Imputation	doi:10.7303/syn3157329	Synapse	doi:10.7303/syn3157329	https://doi.org/10.7303/syn3157329	lymphocyte
11120276_lymphocyte	Genotype data	GeneChip 6.0	Affymetrix	ROS11120276	doi:10.7303/syn3157325	Synapse	doi:10.7303/syn3157325	https://doi.org/10.7303/syn3157325	Imputation	doi:10.7303/syn3157329	Synapse	doi:10.7303/syn3157329	https://doi.org/10.7303/syn3157329	lymphocyte
11145865_lymphocyte	Genotype data	GeneChip 6.0	Affymetrix	ROS11145865	doi:10.7303/syn3157325	Synapse	doi:10.7303/syn3157325	https://doi.org/10.7303/syn3157325	Imputation	doi:10.7303/syn3157329	Synapse	doi:10.7303/syn3157329	https://doi.org/10.7303/syn3157329	lymphocyte
11157783_brain	Genotype data	GeneChip 6.0	Affymetrix	ROS11157783	doi:10.7303/syn3157325	Synapse	doi:10.7303/syn3157325	https://doi.org/10.7303/syn3157325	Imputation	doi:10.7303/syn3157329	Synapse	doi:10.7303/syn3157329	https://doi.org/10.7303/syn3157329	brain
11159965_lymphocyte	Genotype data	GeneChip 6.0	Affymetrix	ROS11159965	doi:10.7303/syn3157325	Synapse	doi:10.7303/syn3157325	https://doi.org/10.7303/syn3157325	Imputation	doi:10.7303/syn3157329	Synapse	doi:10.7303/syn3157329	https://doi.org/10.7303/syn3157329	lymphocyte
11160328_lymphocyte	Genotype data	GeneChip 6.0	Affymetrix	ROS11160328	doi:10.7303/syn3157325	Synapse	doi:10.7303/syn3157325	https://doi.org/10.7303/syn3157325	Imputation	doi:10.7303/syn3157329	Synapse	doi:10.7303/syn3157329	https://doi.org/10.7303/syn3157329	lymphocyte
11165535_lymphocyte	Genotype data	GeneChip 6.0	Affymetrix	ROS11165535	doi:10.7303/syn3157325	Synapse	doi:10.7303/syn3157325	https://doi.org/10.7303/syn3157325	Imputation	doi:10.7303/syn3157329	Synapse	doi:10.7303/syn3157329	https://doi.org/10.7303/syn3157329	lymphocyte
11166252_lymphocyte	Genotype data	GeneChip 6.0	Affymetrix	ROS11166252	doi:10.7303/syn3157325	Synapse	doi:10.7303/syn3157325	https://doi.org/10.7303/syn3157325	Imputation	doi:10.7303/syn3157329	Synapse	doi:10.7303/syn3157329	https://doi.org/10.7303/syn3157329	lymphocyte
11173549_brain	Genotype data	GeneChip 6.0	Affymetrix	ROS11173549	doi:10.7303/syn3157325	Synapse	doi:10.7303/syn3157325	https://doi.org/10.7303/syn3157325	Imputation	doi:10.7303/syn3157329	Synapse	doi:10.7303/syn3157329	https://doi.org/10.7303/syn3157329	brain
11183735_lymphocyte	Genotype data	GeneChip 6.0	Affymetrix	ROS11183735	doi:10.7303/syn3157325	Synapse	doi:10.7303/syn3157325	https://doi.org/10.7303/syn3157325	Imputation	doi:10.7303/syn3157329	Synapse	doi:10.7303/syn3157329	https://doi.org/10.7303/syn3157329	lymphocyte
11198390_lymphocyte	Genotype data	GeneChip 6.0	Affymetrix	ROS11198390	doi:10.7303/syn3157325	Synapse	doi:10.7303/syn3157325	https://doi.org/10.7303/syn3157325	Imputation	doi:10.7303/syn3157329	Synapse	doi:10.7303/syn3157329	https://doi.org/10.7303/syn3157329	lymphocyte
11200645_lymphocyte	Genotype data	GeneChip 6.0	Affymetrix	ROS11200645	doi:10.7303/syn3157325	Synapse	doi:10.7303/syn3157325	https://doi.org/10.7303/syn3157325	Imputation	doi:10.7303/syn3157329	Synapse	doi:10.7303/syn3157329	https://doi.org/10.7303/syn3157329	lymphocyte
11205014_lymphocyte	Genotype data	GeneChip 6.0	Affymetrix	ROS11205014	doi:10.7303/syn3157325	Synapse	doi:10.7303/syn3157325	https://doi.org/10.7303/syn3157325	Imputation	doi:10.7303/syn3157329	Synapse	doi:10.7303/syn3157329	https://doi.org/10.7303/syn3157329	lymphocyte
11207908_lymphocyte	Genotype data	GeneChip 6.0	Affymetrix	ROS11207908	doi:10.7303/syn3157325	Synapse	doi:10.7303/syn3157325	https://doi.org/10.7303/syn3157325	Imputation	doi:10.7303/syn3157329	Synapse	doi:10.7303/syn3157329	https://doi.org/10.7303/syn3157329	lymphocyte
11216503_lymphocyte	Genotype data	GeneChip 6.0	Affymetrix	ROS11216503	doi:10.7303/syn3157325	Synapse	doi:10.7303/syn3157325	https://doi.org/10.7303/syn3157325	Imputation	doi:10.7303/syn3157329	Synapse	doi:10.7303/syn3157329	https://doi.org/10.7303/syn3157329	lymphocyte
11229148_brain	Genotype data	GeneChip 6.0	Affymetrix	ROS11229148	doi:10.7303/syn3157325	Synapse	doi:10.7303/syn3157325	https://doi.org/10.7303/syn3157325	Imputation	doi:10.7303/syn3157329	Synapse	doi:10.7303/syn3157329	https://doi.org/10.7303/syn3157329	brain
11233086_lymphocyte	Genotype data	GeneChip 6.0	Affymetrix	ROS11233086	doi:10.7303/syn3157325	Synapse	doi:10.7303/syn3157325	https://doi.org/10.7303/syn3157325	Imputation	doi:10.7303/syn3157329	Synapse	doi:10.7303/syn3157329	https://doi.org/10.7303/syn3157329	lymphocyte
11240247_lymphocyte	Genotype data	GeneChip 6.0	Affymetrix	ROS11240247	doi:10.7303/syn3157325	Synapse	doi:10.7303/syn3157325	https://doi.org/10.7303/syn3157325	Imputation	doi:10.7303/syn3157329	Synapse	doi:10.7303/syn3157329	https://doi.org/10.7303/syn3157329	lymphocyte
11241702_lymphocyte	Genotype data	GeneChip 6.0	Affymetrix	ROS11241702	doi:10.7303/syn3157325	Synapse	doi:10.7303/syn3157325	https://doi.org/10.7303/syn3157325	Imputation	doi:10.7303/syn3157329	Synapse	doi:10.7303/syn3157329	https://doi.org/10.7303/syn3157329	lymphocyte
11258675_lymphocyte	Genotype data	GeneChip 6.0	Affymetrix	ROS11258675	doi:10.7303/syn3157325	Synapse	doi:10.7303/syn3157325	https://doi.org/10.7303/syn3157325	Imputation	doi:10.7303/syn3157329	Synapse	doi:10.7303/syn3157329	https://doi.org/10.7303/syn3157329	lymphocyte
11259428_lymphocyte	Genotype data	GeneChip 6.0	Affymetrix	ROS11259428	doi:10.7303/syn3157325	Synapse	doi:10.7303/syn3157325	https://doi.org/10.7303/syn3157325	Imputation	doi:10.7303/syn3157329	Synapse	doi:10.7303/syn3157329	https://doi.org/10.7303/syn3157329	lymphocyte
11259716_brain	Genotype data	GeneChip 6.0	Affymetrix	ROS11259716	doi:10.7303/syn3157325	Synapse	doi:10.7303/syn3157325	https://doi.org/10.7303/syn3157325	Imputation	doi:10.7303/syn3157329	Synapse	doi:10.7303/syn3157329	https://doi.org/10.7303/syn3157329	brain
11275158_brain	Genotype data	GeneChip 6.0	Affymetrix	ROS11275158	doi:10.7303/syn3157325	Synapse	doi:10.7303/syn3157325	https://doi.org/10.7303/syn3157325	Imputation	doi:10.7303/syn3157329	Synapse	doi:10.7303/syn3157329	https://doi.org/10.7303/syn3157329	brain
11302830_lymphocyte	Genotype data	GeneChip 6.0	Affymetrix	ROS11302830	doi:10.7303/syn3157325	Synapse	doi:10.7303/syn3157325	https://doi.org/10.7303/syn3157325	Imputation	doi:10.7303/syn3157329	Synapse	doi:10.7303/syn3157329	https://doi.org/10.7303/syn3157329	lymphocyte
11310718_brain	Genotype data	GeneChip 6.0	Affymetrix	ROS11310718	doi:10.7303/syn3157325	Synapse	doi:10.7303/syn3157325	https://doi.org/10.7303/syn3157325	Imputation	doi:10.7303/syn3157329	Synapse	doi:10.7303/syn3157329	https://doi.org/10.7303/syn3157329	brain
11310844_brain	Genotype data	GeneChip 6.0	Affymetrix	ROS11310844	doi:10.7303/syn3157325	Synapse	doi:10.7303/syn3157325	https://doi.org/10.7303/syn3157325	Imputation	doi:10.7303/syn3157329	Synapse	doi:10.7303/syn3157329	https://doi.org/10.7303/syn3157329	brain
11313031_lymphocyte	Genotype data	GeneChip 6.0	Affymetrix	ROS11313031	doi:10.7303/syn3157325	Synapse	doi:10.7303/syn3157325	https://doi.org/10.7303/syn3157325	Imputation	doi:10.7303/syn3157329	Synapse	doi:10.7303/syn3157329	https://doi.org/10.7303/syn3157329	lymphocyte
11319389_brain	Genotype data	GeneChip 6.0	Affymetrix	ROS11319389	doi:10.7303/syn3157325	Synapse	doi:10.7303/syn3157325	https://doi.org/10.7303/syn3157325	Imputation	doi:10.7303/syn3157329	Synapse	doi:10.7303/syn3157329	https://doi.org/10.7303/syn3157329	brain
11322762_lymphocyte	Genotype data	GeneChip 6.0	Affymetrix	ROS11322762	doi:10.7303/syn3157325	Synapse	doi:10.7303/syn3157325	https://doi.org/10.7303/syn3157325	Imputation	doi:10.7303/syn3157329	Synapse	doi:10.7303/syn3157329	https://doi.org/10.7303/syn3157329	lymphocyte
11327005_brain	Genotype data	GeneChip 6.0	Affymetrix	ROS11327005	doi:10.7303/syn3157325	Synapse	doi:10.7303/syn3157325	https://doi.org/10.7303/syn3157325	Imputation	doi:10.7303/syn3157329	Synapse	doi:10.7303/syn3157329	https://doi.org/10.7303/syn3157329	brain
11335695_lymphocyte	Genotype data	GeneChip 6.0	Affymetrix	ROS11335695	doi:10.7303/syn3157325	Synapse	doi:10.7303/syn3157325	https://doi.org/10.7303/syn3157325	Imputation	doi:10.7303/syn3157329	Synapse	doi:10.7303/syn3157329	https://doi.org/10.7303/syn3157329	lymphocyte
11336574_brain	Genotype data	GeneChip 6.0	Affymetrix	ROS11336574	doi:10.7303/syn3157325	Synapse	doi:10.7303/syn3157325	https://doi.org/10.7303/syn3157325	Imputation	doi:10.7303/syn3157329	Synapse	doi:10.7303/syn3157329	https://doi.org/10.7303/syn3157329	brain
11342432_brain	Genotype data	GeneChip 6.0	Affymetrix	ROS11342432	doi:10.7303/syn3157325	Synapse	doi:10.7303/syn3157325	https://doi.org/10.7303/syn3157325	Imputation	doi:10.7303/syn3157329	Synapse	doi:10.7303/syn3157329	https://doi.org/10.7303/syn3157329	brain
11344452_lymphocyte	Genotype data	GeneChip 6.0	Affymetrix	ROS11344452	doi:10.7303/syn3157325	Synapse	doi:10.7303/syn3157325	https://doi.org/10.7303/syn3157325	Imputation	doi:10.7303/syn3157329	Synapse	doi:10.7303/syn3157329	https://doi.org/10.7303/syn3157329	lymphocyte
11345331_brain	Genotype data	GeneChip 6.0	Affymetrix	ROS11345331	doi:10.7303/syn3157325	Synapse	doi:10.7303/syn3157325	https://doi.org/10.7303/syn3157325	Imputation	doi:10.7303/syn3157329	Synapse	doi:10.7303/syn3157329	https://doi.org/10.7303/syn3157329	brain
11349119_brain	Genotype data	GeneChip 6.0	Affymetrix	ROS11349119	doi:10.7303/syn3157325	Synapse	doi:10.7303/syn3157325	https://doi.org/10.7303/syn3157325	Imputation	doi:10.7303/syn3157329	Synapse	doi:10.7303/syn3157329	https://doi.org/10.7303/syn3157329	brain
11349821_lymphocyte	Genotype data	GeneChip 6.0	Affymetrix	ROS11349821	doi:10.7303/syn3157325	Synapse	doi:10.7303/syn3157325	https://doi.org/10.7303/syn3157325	Imputation	doi:10.7303/syn3157329	Synapse	doi:10.7303/syn3157329	https://doi.org/10.7303/syn3157329	lymphocyte
11353057_lymphocyte	Genotype data	GeneChip 6.0	Affymetrix	ROS11353057	doi:10.7303/syn3157325	Synapse	doi:10.7303/syn3157325	https://doi.org/10.7303/syn3157325	Imputation	doi:10.7303/syn3157329	Synapse	doi:10.7303/syn3157329	https://doi.org/10.7303/syn3157329	lymphocyte
11371707_lymphocyte	Genotype data	GeneChip 6.0	Affymetrix	ROS11371707	doi:10.7303/syn3157325	Synapse	doi:10.7303/syn3157325	https://doi.org/10.7303/syn3157325	Imputation	doi:10.7303/syn3157329	Synapse	doi:10.7303/syn3157329	https://doi.org/10.7303/syn3157329	lymphocyte
11384054_lymphocyte	Genotype data	GeneChip 6.0	Affymetrix	ROS11384054	doi:10.7303/syn3157325	Synapse	doi:10.7303/syn3157325	https://doi.org/10.7303/syn3157325	Imputation	doi:10.7303/syn3157329	Synapse	doi:10.7303/syn3157329	https://doi.org/10.7303/syn3157329	lymphocyte
11389397_lymphocyte	Genotype data	GeneChip 6.0	Affymetrix	ROS11389397	doi:10.7303/syn3157325	Synapse	doi:10.7303/syn3157325	https://doi.org/10.7303/syn3157325	Imputation	doi:10.7303/syn3157329	Synapse	doi:10.7303/syn3157329	https://doi.org/10.7303/syn3157329	lymphocyte
11390174_lymphocyte	Genotype data	GeneChip 6.0	Affymetrix	ROS11390174	doi:10.7303/syn3157325	Synapse	doi:10.7303/syn3157325	https://doi.org/10.7303/syn3157325	Imputation	doi:10.7303/syn3157329	Synapse	doi:10.7303/syn3157329	https://doi.org/10.7303/syn3157329	lymphocyte
11392518_lymphocyte	Genotype data	GeneChip 6.0	Affymetrix	ROS11392518	doi:10.7303/syn3157325	Synapse	doi:10.7303/syn3157325	https://doi.org/10.7303/syn3157325	Imputation	doi:10.7303/syn3157329	Synapse	doi:10.7303/syn3157329	https://doi.org/10.7303/syn3157329	lymphocyte
11395417_brain	Genotype data	GeneChip 6.0	Affymetrix	ROS11395417	doi:10.7303/syn3157325	Synapse	doi:10.7303/syn3157325	https://doi.org/10.7303/syn3157325	Imputation	doi:10.7303/syn3157329	Synapse	doi:10.7303/syn3157329	https://doi.org/10.7303/syn3157329	brain
11408227_lymphocyte	Genotype data	GeneChip 6.0	Affymetrix	ROS11408227	doi:10.7303/syn3157325	Synapse	doi:10.7303/syn3157325	https://doi.org/10.7303/syn3157325	Imputation	doi:10.7303/syn3157329	Synapse	doi:10.7303/syn3157329	https://doi.org/10.7303/syn3157329	lymphocyte
11409232_brain	Genotype data	GeneChip 6.0	Affymetrix	ROS11409232	doi:10.7303/syn3157325	Synapse	doi:10.7303/syn3157325	https://doi.org/10.7303/syn3157325	Imputation	doi:10.7303/syn3157329	Synapse	doi:10.7303/syn3157329	https://doi.org/10.7303/syn3157329	brain
11413170_brain	Genotype data	GeneChip 6.0	Affymetrix	ROS11413170	doi:10.7303/syn3157325	Synapse	doi:10.7303/syn3157325	https://doi.org/10.7303/syn3157325	Imputation	doi:10.7303/syn3157329	Synapse	doi:10.7303/syn3157329	https://doi.org/10.7303/syn3157329	brain
11421184_lymphocyte	Genotype data	GeneChip 6.0	Affymetrix	ROS11421184	doi:10.7303/syn3157325	Synapse	doi:10.7303/syn3157325	https://doi.org/10.7303/syn3157325	Imputation	doi:10.7303/syn3157329	Synapse	doi:10.7303/syn3157329	https://doi.org/10.7303/syn3157329	lymphocyte
11430815_brain	Genotype data	GeneChip 6.0	Affymetrix	ROS11430815	doi:10.7303/syn3157325	Synapse	doi:10.7303/syn3157325	https://doi.org/10.7303/syn3157325	Imputation	doi:10.7303/syn3157329	Synapse	doi:10.7303/syn3157329	https://doi.org/10.7303/syn3157329	brain
11434729_lymphocyte	Genotype data	GeneChip 6.0	Affymetrix	ROS11434729	doi:10.7303/syn3157325	Synapse	doi:10.7303/syn3157325	https://doi.org/10.7303/syn3157325	Imputation	doi:10.7303/syn3157329	Synapse	doi:10.7303/syn3157329	https://doi.org/10.7303/syn3157329	lymphocyte
11436875_lymphocyte	Genotype data	GeneChip 6.0	Affymetrix	ROS11436875	doi:10.7303/syn3157325	Synapse	doi:10.7303/syn3157325	https://doi.org/10.7303/syn3157325	Imputation	doi:10.7303/syn3157329	Synapse	doi:10.7303/syn3157329	https://doi.org/10.7303/syn3157329	lymphocyte
11440263_brain	Genotype data	GeneChip 6.0	Affymetrix	ROS11440263	doi:10.7303/syn3157325	Synapse	doi:10.7303/syn3157325	https://doi.org/10.7303/syn3157325	Imputation	doi:10.7303/syn3157329	Synapse	doi:10.7303/syn3157329	https://doi.org/10.7303/syn3157329	brain
11444465_brain	Genotype data	GeneChip 6.0	Affymetrix	ROS11444465	doi:10.7303/syn3157325	Synapse	doi:10.7303/syn3157325	https://doi.org/10.7303/syn3157325	Imputation	doi:10.7303/syn3157329	Synapse	doi:10.7303/syn3157329	https://doi.org/10.7303/syn3157329	brain
11444591_lymphocyte	Genotype data	GeneChip 6.0	Affymetrix	ROS11444591	doi:10.7303/syn3157325	Synapse	doi:10.7303/syn3157325	https://doi.org/10.7303/syn3157325	Imputation	doi:10.7303/syn3157329	Synapse	doi:10.7303/syn3157329	https://doi.org/10.7303/syn3157329	lymphocyte
11446647_lymphocyte	Genotype data	GeneChip 6.0	Affymetrix	ROS11446647	doi:10.7303/syn3157325	Synapse	doi:10.7303/syn3157325	https://doi.org/10.7303/syn3157325	Imputation	doi:10.7303/syn3157329	Synapse	doi:10.7303/syn3157329	https://doi.org/10.7303/syn3157329	lymphocyte
11448667_lymphocyte	Genotype data	GeneChip 6.0	Affymetrix	ROS11448667	doi:10.7303/syn3157325	Synapse	doi:10.7303/syn3157325	https://doi.org/10.7303/syn3157325	Imputation	doi:10.7303/syn3157329	Synapse	doi:10.7303/syn3157329	https://doi.org/10.7303/syn3157329	lymphocyte
11455530_brain	Genotype data	GeneChip 6.0	Affymetrix	ROS11455530	doi:10.7303/syn3157325	Synapse	doi:10.7303/syn3157325	https://doi.org/10.7303/syn3157325	Imputation	doi:10.7303/syn3157329	Synapse	doi:10.7303/syn3157329	https://doi.org/10.7303/syn3157329	brain
11455792_lymphocyte	Genotype data	GeneChip 6.0	Affymetrix	ROS11455792	doi:10.7303/syn3157325	Synapse	doi:10.7303/syn3157325	https://doi.org/10.7303/syn3157325	Imputation	doi:10.7303/syn3157329	Synapse	doi:10.7303/syn3157329	https://doi.org/10.7303/syn3157329	lymphocyte
[truncated: 616 more rows]
