# Supplementary material for: A multi-omic atlas of the human frontal cortex for aging and Alzheimer’s disease research
Source: Sci Data. 2018 Aug 7;5:180142. doi: 10.1038/sdata.2018.142 (PMC6080491; doi:10.1038/sdata.2018.142)
Supplement: Supplementary file 1 [file sdata2018142-isa1.zip › a_assay_wgs.txt]

Sample Name	Protocol REF	Parameter Value[instrument]	Parameter Value[manufacturer]	Assay Name	Raw Data File	Comment[Data Repository]	Comment[Data Record Accession]	Comment[Data Record URI]	Factor Value[tissue type]
15387421_brain	Whole Genome Sequencing (WGS)	HiSeq X	Illumina	MAP15387421	doi:10.7303/syn10901595	Synapse	doi:10.7303/syn10901595	https://doi.org/10.7303/syn10901595	brain
22868024_brain	Whole Genome Sequencing (WGS)	HiSeq X	Illumina	MAP22868024	doi:10.7303/syn10901595	Synapse	doi:10.7303/syn10901595	https://doi.org/10.7303/syn10901595	brain
26637867_brain	Whole Genome Sequencing (WGS)	HiSeq X	Illumina	MAP26637867	doi:10.7303/syn10901595	Synapse	doi:10.7303/syn10901595	https://doi.org/10.7303/syn10901595	brain
29629849_brain	Whole Genome Sequencing (WGS)	HiSeq X	Illumina	MAP29629849	doi:10.7303/syn10901595	Synapse	doi:10.7303/syn10901595	https://doi.org/10.7303/syn10901595	brain
33332646_brain	Whole Genome Sequencing (WGS)	HiSeq X	Illumina	MAP33332646	doi:10.7303/syn10901595	Synapse	doi:10.7303/syn10901595	https://doi.org/10.7303/syn10901595	brain
34726040_brain	Whole Genome Sequencing (WGS)	HiSeq X	Illumina	MAP34726040	doi:10.7303/syn10901595	Synapse	doi:10.7303/syn10901595	https://doi.org/10.7303/syn10901595	brain
46246604_brain	Whole Genome Sequencing (WGS)	HiSeq X	Illumina	MAP46246604	doi:10.7303/syn10901595	Synapse	doi:10.7303/syn10901595	https://doi.org/10.7303/syn10901595	brain
46251007_brain	Whole Genome Sequencing (WGS)	HiSeq X	Illumina	MAP46251007	doi:10.7303/syn10901595	Synapse	doi:10.7303/syn10901595	https://doi.org/10.7303/syn10901595	brain
50103679_brain	Whole Genome Sequencing (WGS)	HiSeq X	Illumina	MAP50103679	doi:10.7303/syn10901595	Synapse	doi:10.7303/syn10901595	https://doi.org/10.7303/syn10901595	brain
50104134_brain	Whole Genome Sequencing (WGS)	HiSeq X	Illumina	MAP50104134	doi:10.7303/syn10901595	Synapse	doi:10.7303/syn10901595	https://doi.org/10.7303/syn10901595	brain
50104846_brain	Whole Genome Sequencing (WGS)	HiSeq X	Illumina	MAP50104846	doi:10.7303/syn10901595	Synapse	doi:10.7303/syn10901595	https://doi.org/10.7303/syn10901595	brain
50106442_brain	Whole Genome Sequencing (WGS)	HiSeq X	Illumina	MAP50106442	doi:10.7303/syn10901595	Synapse	doi:10.7303/syn10901595	https://doi.org/10.7303/syn10901595	brain
50106992_brain	Whole Genome Sequencing (WGS)	HiSeq X	Illumina	MAP50106992	doi:10.7303/syn10901595	Synapse	doi:10.7303/syn10901595	https://doi.org/10.7303/syn10901595	brain
50108462_brain	Whole Genome Sequencing (WGS)	HiSeq X	Illumina	MAP50108462	doi:10.7303/syn10901595	Synapse	doi:10.7303/syn10901595	https://doi.org/10.7303/syn10901595	brain
50301099_brain	Whole Genome Sequencing (WGS)	HiSeq X	Illumina	MAP50301099	doi:10.7303/syn10901595	Synapse	doi:10.7303/syn10901595	https://doi.org/10.7303/syn10901595	brain
50302680_brain	Whole Genome Sequencing (WGS)	HiSeq X	Illumina	MAP50302680	doi:10.7303/syn10901595	Synapse	doi:10.7303/syn10901595	https://doi.org/10.7303/syn10901595	brain
50402431_brain	Whole Genome Sequencing (WGS)	HiSeq X	Illumina	MAP50402431	doi:10.7303/syn10901595	Synapse	doi:10.7303/syn10901595	https://doi.org/10.7303/syn10901595	brain
50409406_brain	Whole Genome Sequencing (WGS)	HiSeq X	Illumina	MAP50409406	doi:10.7303/syn10901595	Synapse	doi:10.7303/syn10901595	https://doi.org/10.7303/syn10901595	brain
61344957_brain	Whole Genome Sequencing (WGS)	HiSeq X	Illumina	MAP61344957	doi:10.7303/syn10901595	Synapse	doi:10.7303/syn10901595	https://doi.org/10.7303/syn10901595	brain
85980779_brain	Whole Genome Sequencing (WGS)	HiSeq X	Illumina	MAP85980779	doi:10.7303/syn10901595	Synapse	doi:10.7303/syn10901595	https://doi.org/10.7303/syn10901595	brain
87264456_brain	Whole Genome Sequencing (WGS)	HiSeq X	Illumina	MAP87264456	doi:10.7303/syn10901595	Synapse	doi:10.7303/syn10901595	https://doi.org/10.7303/syn10901595	brain
89164957_brain	Whole Genome Sequencing (WGS)	HiSeq X	Illumina	MAP89164957	doi:10.7303/syn10901595	Synapse	doi:10.7303/syn10901595	https://doi.org/10.7303/syn10901595	brain
93787649_brain	Whole Genome Sequencing (WGS)	HiSeq X	Illumina	MAP93787649	doi:10.7303/syn10901595	Synapse	doi:10.7303/syn10901595	https://doi.org/10.7303/syn10901595	brain
95330358_brain	Whole Genome Sequencing (WGS)	HiSeq X	Illumina	MAP95330358	doi:10.7303/syn10901595	Synapse	doi:10.7303/syn10901595	https://doi.org/10.7303/syn10901595	brain
95453354_brain	Whole Genome Sequencing (WGS)	HiSeq X	Illumina	MAP95453354	doi:10.7303/syn10901595	Synapse	doi:10.7303/syn10901595	https://doi.org/10.7303/syn10901595	brain
10524640_brain	Whole Genome Sequencing (WGS)	HiSeq X	Illumina	ROS10524640	doi:10.7303/syn10901595	Synapse	doi:10.7303/syn10901595	https://doi.org/10.7303/syn10901595	brain
11430815_brain	Whole Genome Sequencing (WGS)	HiSeq X	Illumina	ROS11430815	doi:10.7303/syn10901595	Synapse	doi:10.7303/syn10901595	https://doi.org/10.7303/syn10901595	brain
11697592_brain	Whole Genome Sequencing (WGS)	HiSeq X	Illumina	ROS11697592	doi:10.7303/syn10901595	Synapse	doi:10.7303/syn10901595	https://doi.org/10.7303/syn10901595	brain
15114174_brain	Whole Genome Sequencing (WGS)	HiSeq X	Illumina	ROS15114174	doi:10.7303/syn10901595	Synapse	doi:10.7303/syn10901595	https://doi.org/10.7303/syn10901595	brain
15738428_brain	Whole Genome Sequencing (WGS)	HiSeq X	Illumina	ROS15738428	doi:10.7303/syn10901595	Synapse	doi:10.7303/syn10901595	https://doi.org/10.7303/syn10901595	brain
20225051_brain	Whole Genome Sequencing (WGS)	HiSeq X	Illumina	ROS20225051	doi:10.7303/syn10901595	Synapse	doi:10.7303/syn10901595	https://doi.org/10.7303/syn10901595	brain
20251553_brain	Whole Genome Sequencing (WGS)	HiSeq X	Illumina	ROS20251553	doi:10.7303/syn10901595	Synapse	doi:10.7303/syn10901595	https://doi.org/10.7303/syn10901595	brain
20254452_brain	Whole Genome Sequencing (WGS)	HiSeq X	Illumina	ROS20254452	doi:10.7303/syn10901595	Synapse	doi:10.7303/syn10901595	https://doi.org/10.7303/syn10901595	brain
20275399_brain	Whole Genome Sequencing (WGS)	HiSeq X	Illumina	ROS20275399	doi:10.7303/syn10901595	Synapse	doi:10.7303/syn10901595	https://doi.org/10.7303/syn10901595	brain
20327084_brain	Whole Genome Sequencing (WGS)	HiSeq X	Illumina	ROS20327084	doi:10.7303/syn10901595	Synapse	doi:10.7303/syn10901595	https://doi.org/10.7303/syn10901595	brain
20376029_brain	Whole Genome Sequencing (WGS)	HiSeq X	Illumina	ROS20376029	doi:10.7303/syn10901595	Synapse	doi:10.7303/syn10901595	https://doi.org/10.7303/syn10901595	brain
20945666_brain	Whole Genome Sequencing (WGS)	HiSeq X	Illumina	ROS20945666	doi:10.7303/syn10901595	Synapse	doi:10.7303/syn10901595	https://doi.org/10.7303/syn10901595	brain
20946257_brain	Whole Genome Sequencing (WGS)	HiSeq X	Illumina	ROS20946257	doi:10.7303/syn10901595	Synapse	doi:10.7303/syn10901595	https://doi.org/10.7303/syn10901595	brain
20990085_blood	Whole Genome Sequencing (WGS)	HiSeq X	Illumina	ROS20990085	doi:10.7303/syn10901595	Synapse	doi:10.7303/syn10901595	https://doi.org/10.7303/syn10901595	blood
20998065_brain	Whole Genome Sequencing (WGS)	HiSeq X	Illumina	ROS20998065	doi:10.7303/syn10901595	Synapse	doi:10.7303/syn10901595	https://doi.org/10.7303/syn10901595	brain
21001807_brain	Whole Genome Sequencing (WGS)	HiSeq X	Illumina	ROS21001807	doi:10.7303/syn10901595	Synapse	doi:10.7303/syn10901595	https://doi.org/10.7303/syn10901595	brain
21112011_brain	Whole Genome Sequencing (WGS)	HiSeq X	Illumina	ROS21112011	doi:10.7303/syn10901595	Synapse	doi:10.7303/syn10901595	https://doi.org/10.7303/syn10901595	brain
21113864_brain	Whole Genome Sequencing (WGS)	HiSeq X	Illumina	ROS21113864	doi:10.7303/syn10901595	Synapse	doi:10.7303/syn10901595	https://doi.org/10.7303/syn10901595	brain
21274866_brain	Whole Genome Sequencing (WGS)	HiSeq X	Illumina	ROS21274866	doi:10.7303/syn10901595	Synapse	doi:10.7303/syn10901595	https://doi.org/10.7303/syn10901595	brain
79590778_brain	Whole Genome Sequencing (WGS)	HiSeq X	Illumina	ROS79590778	doi:10.7303/syn10901595	Synapse	doi:10.7303/syn10901595	https://doi.org/10.7303/syn10901595	brain
95919181_blood	Whole Genome Sequencing (WGS)	HiSeq X	Illumina	SM-CJEFQ	doi:10.7303/syn10901595	Synapse	doi:10.7303/syn10901595	https://doi.org/10.7303/syn10901595	blood
20376029_brain	Whole Genome Sequencing (WGS)	HiSeq X	Illumina	SM-CJEFR	doi:10.7303/syn10901595	Synapse	doi:10.7303/syn10901595	https://doi.org/10.7303/syn10901595	brain
20104101_blood	Whole Genome Sequencing (WGS)	HiSeq X	Illumina	SM-CJEFS	doi:10.7303/syn10901595	Synapse	doi:10.7303/syn10901595	https://doi.org/10.7303/syn10901595	blood
15218541_blood	Whole Genome Sequencing (WGS)	HiSeq X	Illumina	SM-CJEFU	doi:10.7303/syn10901595	Synapse	doi:10.7303/syn10901595	https://doi.org/10.7303/syn10901595	blood
87410220_blood	Whole Genome Sequencing (WGS)	HiSeq X	Illumina	SM-CJEFV	doi:10.7303/syn10901595	Synapse	doi:10.7303/syn10901595	https://doi.org/10.7303/syn10901595	blood
78072753_brain	Whole Genome Sequencing (WGS)	HiSeq X	Illumina	SM-CJEFW	doi:10.7303/syn10901595	Synapse	doi:10.7303/syn10901595	https://doi.org/10.7303/syn10901595	brain
20242958_blood	Whole Genome Sequencing (WGS)	HiSeq X	Illumina	SM-CJEFX	doi:10.7303/syn10901595	Synapse	doi:10.7303/syn10901595	https://doi.org/10.7303/syn10901595	blood
20474724_brain	Whole Genome Sequencing (WGS)	HiSeq X	Illumina	SM-CJEFY	doi:10.7303/syn10901595	Synapse	doi:10.7303/syn10901595	https://doi.org/10.7303/syn10901595	brain
50402431_brain	Whole Genome Sequencing (WGS)	HiSeq X	Illumina	SM-CJEFZ	doi:10.7303/syn10901595	Synapse	doi:10.7303/syn10901595	https://doi.org/10.7303/syn10901595	brain
21411297_brain	Whole Genome Sequencing (WGS)	HiSeq X	Illumina	SM-CJEG1	doi:10.7303/syn10901595	Synapse	doi:10.7303/syn10901595	https://doi.org/10.7303/syn10901595	brain
70917649_blood	Whole Genome Sequencing (WGS)	HiSeq X	Illumina	SM-CJEG3	doi:10.7303/syn10901595	Synapse	doi:10.7303/syn10901595	https://doi.org/10.7303/syn10901595	blood
22776575_blood	Whole Genome Sequencing (WGS)	HiSeq X	Illumina	SM-CJEG4	doi:10.7303/syn10901595	Synapse	doi:10.7303/syn10901595	https://doi.org/10.7303/syn10901595	blood
3430444_brain	Whole Genome Sequencing (WGS)	HiSeq X	Illumina	SM-CJEG6	doi:10.7303/syn10901595	Synapse	doi:10.7303/syn10901595	https://doi.org/10.7303/syn10901595	brain
20124619_blood	Whole Genome Sequencing (WGS)	HiSeq X	Illumina	SM-CJEG7	doi:10.7303/syn10901595	Synapse	doi:10.7303/syn10901595	https://doi.org/10.7303/syn10901595	blood
20927178_brain	Whole Genome Sequencing (WGS)	HiSeq X	Illumina	SM-CJEG8	doi:10.7303/syn10901595	Synapse	doi:10.7303/syn10901595	https://doi.org/10.7303/syn10901595	brain
20964295_brain	Whole Genome Sequencing (WGS)	HiSeq X	Illumina	SM-CJEG9	doi:10.7303/syn10901595	Synapse	doi:10.7303/syn10901595	https://doi.org/10.7303/syn10901595	brain
50107619_brain	Whole Genome Sequencing (WGS)	HiSeq X	Illumina	SM-CJEGA	doi:10.7303/syn10901595	Synapse	doi:10.7303/syn10901595	https://doi.org/10.7303/syn10901595	brain
10394182_brain	Whole Genome Sequencing (WGS)	HiSeq X	Illumina	SM-CJEGB	doi:10.7303/syn10901595	Synapse	doi:10.7303/syn10901595	https://doi.org/10.7303/syn10901595	brain
11399871_blood	Whole Genome Sequencing (WGS)	HiSeq X	Illumina	SM-CJEGC	doi:10.7303/syn10901595	Synapse	doi:10.7303/syn10901595	https://doi.org/10.7303/syn10901595	blood
21002812_brain	Whole Genome Sequencing (WGS)	HiSeq X	Illumina	SM-CJEGD	doi:10.7303/syn10901595	Synapse	doi:10.7303/syn10901595	https://doi.org/10.7303/syn10901595	brain
50408239_brain	Whole Genome Sequencing (WGS)	HiSeq X	Illumina	SM-CJEGE	doi:10.7303/syn10901595	Synapse	doi:10.7303/syn10901595	https://doi.org/10.7303/syn10901595	brain
50402305_blood	Whole Genome Sequencing (WGS)	HiSeq X	Illumina	SM-CJEGF	doi:10.7303/syn10901595	Synapse	doi:10.7303/syn10901595	https://doi.org/10.7303/syn10901595	blood
21113576_brain	Whole Genome Sequencing (WGS)	HiSeq X	Illumina	SM-CJEGG	doi:10.7303/syn10901595	Synapse	doi:10.7303/syn10901595	https://doi.org/10.7303/syn10901595	brain
25300551_blood	Whole Genome Sequencing (WGS)	HiSeq X	Illumina	SM-CJEGH	doi:10.7303/syn10901595	Synapse	doi:10.7303/syn10901595	https://doi.org/10.7303/syn10901595	blood
68525196_blood	Whole Genome Sequencing (WGS)	HiSeq X	Illumina	SM-CJEGI	doi:10.7303/syn10901595	Synapse	doi:10.7303/syn10901595	https://doi.org/10.7303/syn10901595	blood
33321607_blood	Whole Genome Sequencing (WGS)	HiSeq X	Illumina	SM-CJEGJ	doi:10.7303/syn10901595	Synapse	doi:10.7303/syn10901595	https://doi.org/10.7303/syn10901595	blood
69577198_brain	Whole Genome Sequencing (WGS)	HiSeq X	Illumina	SM-CJEGK	doi:10.7303/syn10901595	Synapse	doi:10.7303/syn10901595	https://doi.org/10.7303/syn10901595	brain
15175325_blood	Whole Genome Sequencing (WGS)	HiSeq X	Illumina	SM-CJEGM	doi:10.7303/syn10901595	Synapse	doi:10.7303/syn10901595	https://doi.org/10.7303/syn10901595	blood
95939725_blood	Whole Genome Sequencing (WGS)	HiSeq X	Illumina	SM-CJEGN	doi:10.7303/syn10901595	Synapse	doi:10.7303/syn10901595	https://doi.org/10.7303/syn10901595	blood
20208992_blood	Whole Genome Sequencing (WGS)	HiSeq X	Illumina	SM-CJEGO	doi:10.7303/syn10901595	Synapse	doi:10.7303/syn10901595	https://doi.org/10.7303/syn10901595	blood
10218339_blood	Whole Genome Sequencing (WGS)	HiSeq X	Illumina	SM-CJEGP	doi:10.7303/syn10901595	Synapse	doi:10.7303/syn10901595	https://doi.org/10.7303/syn10901595	blood
20220420_blood	Whole Genome Sequencing (WGS)	HiSeq X	Illumina	SM-CJEGQ	doi:10.7303/syn10901595	Synapse	doi:10.7303/syn10901595	https://doi.org/10.7303/syn10901595	blood
20225925_blood	Whole Genome Sequencing (WGS)	HiSeq X	Illumina	SM-CJEGR	doi:10.7303/syn10901595	Synapse	doi:10.7303/syn10901595	https://doi.org/10.7303/syn10901595	blood
20261613_blood	Whole Genome Sequencing (WGS)	HiSeq X	Illumina	SM-CJEGS	doi:10.7303/syn10901595	Synapse	doi:10.7303/syn10901595	https://doi.org/10.7303/syn10901595	blood
41773404_brain	Whole Genome Sequencing (WGS)	HiSeq X	Illumina	SM-CJEGU	doi:10.7303/syn10901595	Synapse	doi:10.7303/syn10901595	https://doi.org/10.7303/syn10901595	brain
15143863_blood	Whole Genome Sequencing (WGS)	HiSeq X	Illumina	SM-CJEGV	doi:10.7303/syn10901595	Synapse	doi:10.7303/syn10901595	https://doi.org/10.7303/syn10901595	blood
11345331_blood	Whole Genome Sequencing (WGS)	HiSeq X	Illumina	SM-CJEGX	doi:10.7303/syn10901595	Synapse	doi:10.7303/syn10901595	https://doi.org/10.7303/syn10901595	blood
50104972_brain	Whole Genome Sequencing (WGS)	HiSeq X	Illumina	SM-CJEGY	doi:10.7303/syn10901595	Synapse	doi:10.7303/syn10901595	https://doi.org/10.7303/syn10901595	brain
10524640_brain	Whole Genome Sequencing (WGS)	HiSeq X	Illumina	SM-CJEGZ	doi:10.7303/syn10901595	Synapse	doi:10.7303/syn10901595	https://doi.org/10.7303/syn10901595	brain
21403995_brain	Whole Genome Sequencing (WGS)	HiSeq X	Illumina	SM-CJEH1	doi:10.7303/syn10901595	Synapse	doi:10.7303/syn10901595	https://doi.org/10.7303/syn10901595	brain
11310844_brain	Whole Genome Sequencing (WGS)	HiSeq X	Illumina	SM-CJEH2	doi:10.7303/syn10901595	Synapse	doi:10.7303/syn10901595	https://doi.org/10.7303/syn10901595	brain
24747976_brain	Whole Genome Sequencing (WGS)	HiSeq X	Illumina	SM-CJEH3	doi:10.7303/syn10901595	Synapse	doi:10.7303/syn10901595	https://doi.org/10.7303/syn10901595	brain
50409956_brain	Whole Genome Sequencing (WGS)	HiSeq X	Illumina	SM-CJEH4	doi:10.7303/syn10901595	Synapse	doi:10.7303/syn10901595	https://doi.org/10.7303/syn10901595	brain
20965598_brain	Whole Genome Sequencing (WGS)	HiSeq X	Illumina	SM-CJEH5	doi:10.7303/syn10901595	Synapse	doi:10.7303/syn10901595	https://doi.org/10.7303/syn10901595	brain
81852640_brain	Whole Genome Sequencing (WGS)	HiSeq X	Illumina	SM-CJEH6	doi:10.7303/syn10901595	Synapse	doi:10.7303/syn10901595	https://doi.org/10.7303/syn10901595	brain
99110004_blood	Whole Genome Sequencing (WGS)	HiSeq X	Illumina	SM-CJEHA	doi:10.7303/syn10901595	Synapse	doi:10.7303/syn10901595	https://doi.org/10.7303/syn10901595	blood
21176459_blood	Whole Genome Sequencing (WGS)	HiSeq X	Illumina	SM-CJEHD	doi:10.7303/syn10901595	Synapse	doi:10.7303/syn10901595	https://doi.org/10.7303/syn10901595	blood
50101523_blood	Whole Genome Sequencing (WGS)	HiSeq X	Illumina	SM-CJEHE	doi:10.7303/syn10901595	Synapse	doi:10.7303/syn10901595	https://doi.org/10.7303/syn10901595	blood
20897173_blood	Whole Genome Sequencing (WGS)	HiSeq X	Illumina	SM-CJEHF	doi:10.7303/syn10901595	Synapse	doi:10.7303/syn10901595	https://doi.org/10.7303/syn10901595	blood
7883803_brain	Whole Genome Sequencing (WGS)	HiSeq X	Illumina	SM-CJEHG	doi:10.7303/syn10901595	Synapse	doi:10.7303/syn10901595	https://doi.org/10.7303/syn10901595	brain
84955962_blood	Whole Genome Sequencing (WGS)	HiSeq X	Illumina	SM-CJEHH	doi:10.7303/syn10901595	Synapse	doi:10.7303/syn10901595	https://doi.org/10.7303/syn10901595	blood
10537609_brain	Whole Genome Sequencing (WGS)	HiSeq X	Illumina	SM-CJEHI	doi:10.7303/syn10901595	Synapse	doi:10.7303/syn10901595	https://doi.org/10.7303/syn10901595	brain
49429845_brain	Whole Genome Sequencing (WGS)	HiSeq X	Illumina	SM-CJEHJ	doi:10.7303/syn10901595	Synapse	doi:10.7303/syn10901595	https://doi.org/10.7303/syn10901595	brain
50100770_brain	Whole Genome Sequencing (WGS)	HiSeq X	Illumina	SM-CJEHK	doi:10.7303/syn10901595	Synapse	doi:10.7303/syn10901595	https://doi.org/10.7303/syn10901595	brain
11310718_blood	Whole Genome Sequencing (WGS)	HiSeq X	Illumina	SM-CJEHL	doi:10.7303/syn10901595	Synapse	doi:10.7303/syn10901595	https://doi.org/10.7303/syn10901595	blood
94722642_blood	Whole Genome Sequencing (WGS)	HiSeq X	Illumina	SM-CJEHM	doi:10.7303/syn10901595	Synapse	doi:10.7303/syn10901595	https://doi.org/10.7303/syn10901595	blood
11656273_blood	Whole Genome Sequencing (WGS)	HiSeq X	Illumina	SM-CJEHN	doi:10.7303/syn10901595	Synapse	doi:10.7303/syn10901595	https://doi.org/10.7303/syn10901595	blood
50405042_blood	Whole Genome Sequencing (WGS)	HiSeq X	Illumina	SM-CJEHP	doi:10.7303/syn10901595	Synapse	doi:10.7303/syn10901595	https://doi.org/10.7303/syn10901595	blood
39136480_blood	Whole Genome Sequencing (WGS)	HiSeq X	Illumina	SM-CJEHQ	doi:10.7303/syn10901595	Synapse	doi:10.7303/syn10901595	https://doi.org/10.7303/syn10901595	blood
65652206_blood	Whole Genome Sequencing (WGS)	HiSeq X	Illumina	SM-CJEHR	doi:10.7303/syn10901595	Synapse	doi:10.7303/syn10901595	https://doi.org/10.7303/syn10901595	blood
20170179_blood	Whole Genome Sequencing (WGS)	HiSeq X	Illumina	SM-CJEHS	doi:10.7303/syn10901595	Synapse	doi:10.7303/syn10901595	https://doi.org/10.7303/syn10901595	blood
21128131_blood	Whole Genome Sequencing (WGS)	HiSeq X	Illumina	SM-CJEHT	doi:10.7303/syn10901595	Synapse	doi:10.7303/syn10901595	https://doi.org/10.7303/syn10901595	blood
10473384_blood	Whole Genome Sequencing (WGS)	HiSeq X	Illumina	SM-CJEHU	doi:10.7303/syn10901595	Synapse	doi:10.7303/syn10901595	https://doi.org/10.7303/syn10901595	blood
75675336_blood	Whole Genome Sequencing (WGS)	HiSeq X	Illumina	SM-CJEHV	doi:10.7303/syn10901595	Synapse	doi:10.7303/syn10901595	https://doi.org/10.7303/syn10901595	blood
71648351_brain	Whole Genome Sequencing (WGS)	HiSeq X	Illumina	SM-CJEHW	doi:10.7303/syn10901595	Synapse	doi:10.7303/syn10901595	https://doi.org/10.7303/syn10901595	brain
98096223_NA	Whole Genome Sequencing (WGS)	HiSeq X	Illumina	SM-CJEHX	doi:10.7303/syn10901595	Synapse	doi:10.7303/syn10901595	https://doi.org/10.7303/syn10901595	NA
60269051_blood	Whole Genome Sequencing (WGS)	HiSeq X	Illumina	SM-CJEHY	doi:10.7303/syn10901595	Synapse	doi:10.7303/syn10901595	https://doi.org/10.7303/syn10901595	blood
20959216_blood	Whole Genome Sequencing (WGS)	HiSeq X	Illumina	SM-CJEHZ	doi:10.7303/syn10901595	Synapse	doi:10.7303/syn10901595	https://doi.org/10.7303/syn10901595	blood
21001519_blood	Whole Genome Sequencing (WGS)	HiSeq X	Illumina	SM-CJEI1	doi:10.7303/syn10901595	Synapse	doi:10.7303/syn10901595	https://doi.org/10.7303/syn10901595	blood
20882194_blood	Whole Genome Sequencing (WGS)	HiSeq X	Illumina	SM-CJEI2	doi:10.7303/syn10901595	Synapse	doi:10.7303/syn10901595	https://doi.org/10.7303/syn10901595	blood
21413181_blood	Whole Genome Sequencing (WGS)	HiSeq X	Illumina	SM-CJEI3	doi:10.7303/syn10901595	Synapse	doi:10.7303/syn10901595	https://doi.org/10.7303/syn10901595	blood
22813029_blood	Whole Genome Sequencing (WGS)	HiSeq X	Illumina	SM-CJEI4	doi:10.7303/syn10901595	Synapse	doi:10.7303/syn10901595	https://doi.org/10.7303/syn10901595	blood
50402693_blood	Whole Genome Sequencing (WGS)	HiSeq X	Illumina	SM-CJEI5	doi:10.7303/syn10901595	Synapse	doi:10.7303/syn10901595	https://doi.org/10.7303/syn10901595	blood
10202345_brain	Whole Genome Sequencing (WGS)	HiSeq X	Illumina	SM-CJEI6	doi:10.7303/syn10901595	Synapse	doi:10.7303/syn10901595	https://doi.org/10.7303/syn10901595	brain
20232186_brain	Whole Genome Sequencing (WGS)	HiSeq X	Illumina	SM-CJEI7	doi:10.7303/syn10901595	Synapse	doi:10.7303/syn10901595	https://doi.org/10.7303/syn10901595	brain
18932470_blood	Whole Genome Sequencing (WGS)	HiSeq X	Illumina	SM-CJEI9	doi:10.7303/syn10901595	Synapse	doi:10.7303/syn10901595	https://doi.org/10.7303/syn10901595	blood
10101589_brain	Whole Genome Sequencing (WGS)	HiSeq X	Illumina	SM-CJEIA	doi:10.7303/syn10901595	Synapse	doi:10.7303/syn10901595	https://doi.org/10.7303/syn10901595	brain
20205705_blood	Whole Genome Sequencing (WGS)	HiSeq X	Illumina	SM-CJEIB	doi:10.7303/syn10901595	Synapse	doi:10.7303/syn10901595	https://doi.org/10.7303/syn10901595	blood
10263208_blood	Whole Genome Sequencing (WGS)	HiSeq X	Illumina	SM-CJEIC	doi:10.7303/syn10901595	Synapse	doi:10.7303/syn10901595	https://doi.org/10.7303/syn10901595	blood
95116046_brain	Whole Genome Sequencing (WGS)	HiSeq X	Illumina	SM-CJEID	doi:10.7303/syn10901595	Synapse	doi:10.7303/syn10901595	https://doi.org/10.7303/syn10901595	brain
11469504_blood	Whole Genome Sequencing (WGS)	HiSeq X	Illumina	SM-CJEIE	doi:10.7303/syn10901595	Synapse	doi:10.7303/syn10901595	https://doi.org/10.7303/syn10901595	blood
11652071_blood	Whole Genome Sequencing (WGS)	HiSeq X	Illumina	SM-CJEIH	doi:10.7303/syn10901595	Synapse	doi:10.7303/syn10901595	https://doi.org/10.7303/syn10901595	blood
50303145_blood	Whole Genome Sequencing (WGS)	HiSeq X	Illumina	SM-CJEIJ	doi:10.7303/syn10901595	Synapse	doi:10.7303/syn10901595	https://doi.org/10.7303/syn10901595	blood
20120255_blood	Whole Genome Sequencing (WGS)	HiSeq X	Illumina	SM-CJEIL	doi:10.7303/syn10901595	Synapse	doi:10.7303/syn10901595	https://doi.org/10.7303/syn10901595	blood
20283691_brain	Whole Genome Sequencing (WGS)	HiSeq X	Illumina	SM-CJEIM	doi:10.7303/syn10901595	Synapse	doi:10.7303/syn10901595	https://doi.org/10.7303/syn10901595	brain
20989910_blood	Whole Genome Sequencing (WGS)	HiSeq X	Illumina	SM-CJEIN	doi:10.7303/syn10901595	Synapse	doi:10.7303/syn10901595	https://doi.org/10.7303/syn10901595	blood
20974481_blood	Whole Genome Sequencing (WGS)	HiSeq X	Illumina	SM-CJEIO	doi:10.7303/syn10901595	Synapse	doi:10.7303/syn10901595	https://doi.org/10.7303/syn10901595	blood
50106154_blood	Whole Genome Sequencing (WGS)	HiSeq X	Illumina	SM-CJEIP	doi:10.7303/syn10901595	Synapse	doi:10.7303/syn10901595	https://doi.org/10.7303/syn10901595	blood
21001357_brain	Whole Genome Sequencing (WGS)	HiSeq X	Illumina	SM-CJEIQ	doi:10.7303/syn10901595	Synapse	doi:10.7303/syn10901595	https://doi.org/10.7303/syn10901595	brain
82617423_blood	Whole Genome Sequencing (WGS)	HiSeq X	Illumina	SM-CJEIR	doi:10.7303/syn10901595	Synapse	doi:10.7303/syn10901595	https://doi.org/10.7303/syn10901595	blood
21000478_blood	Whole Genome Sequencing (WGS)	HiSeq X	Illumina	SM-CJEIS	doi:10.7303/syn10901595	Synapse	doi:10.7303/syn10901595	https://doi.org/10.7303/syn10901595	blood
89614402_brain	Whole Genome Sequencing (WGS)	HiSeq X	Illumina	SM-CJEIU	doi:10.7303/syn10901595	Synapse	doi:10.7303/syn10901595	https://doi.org/10.7303/syn10901595	brain
11459282_blood	Whole Genome Sequencing (WGS)	HiSeq X	Illumina	SM-CJEIV	doi:10.7303/syn10901595	Synapse	doi:10.7303/syn10901595	https://doi.org/10.7303/syn10901595	blood
21197684_blood	Whole Genome Sequencing (WGS)	HiSeq X	Illumina	SM-CJEIW	doi:10.7303/syn10901595	Synapse	doi:10.7303/syn10901595	https://doi.org/10.7303/syn10901595	blood
10261026_blood	Whole Genome Sequencing (WGS)	HiSeq X	Illumina	SM-CJEIX	doi:10.7303/syn10901595	Synapse	doi:10.7303/syn10901595	https://doi.org/10.7303/syn10901595	blood
15483818_brain	Whole Genome Sequencing (WGS)	HiSeq X	Illumina	SM-CJEIY	doi:10.7303/syn10901595	Synapse	doi:10.7303/syn10901595	https://doi.org/10.7303/syn10901595	brain
20154287_blood	Whole Genome Sequencing (WGS)	HiSeq X	Illumina	SM-CJEJ2	doi:10.7303/syn10901595	Synapse	doi:10.7303/syn10901595	https://doi.org/10.7303/syn10901595	blood
50103705_blood	Whole Genome Sequencing (WGS)	HiSeq X	Illumina	SM-CJEJ3	doi:10.7303/syn10901595	Synapse	doi:10.7303/syn10901595	https://doi.org/10.7303/syn10901595	blood
50302554_blood	Whole Genome Sequencing (WGS)	HiSeq X	Illumina	SM-CJEJ4	doi:10.7303/syn10901595	Synapse	doi:10.7303/syn10901595	https://doi.org/10.7303/syn10901595	blood
11681508_blood	Whole Genome Sequencing (WGS)	HiSeq X	Illumina	SM-CJEJ5	doi:10.7303/syn10901595	Synapse	doi:10.7303/syn10901595	https://doi.org/10.7303/syn10901595	blood
94092977_blood	Whole Genome Sequencing (WGS)	HiSeq X	Illumina	SM-CJEJ6	doi:10.7303/syn10901595	Synapse	doi:10.7303/syn10901595	https://doi.org/10.7303/syn10901595	blood
20557128_brain	Whole Genome Sequencing (WGS)	HiSeq X	Illumina	SM-CJEJ7	doi:10.7303/syn10901595	Synapse	doi:10.7303/syn10901595	https://doi.org/10.7303/syn10901595	brain
15182748_blood	Whole Genome Sequencing (WGS)	HiSeq X	Illumina	SM-CJEJ8	doi:10.7303/syn10901595	Synapse	doi:10.7303/syn10901595	https://doi.org/10.7303/syn10901595	blood
11233086_blood	Whole Genome Sequencing (WGS)	HiSeq X	Illumina	SM-CJEJ9	doi:10.7303/syn10901595	Synapse	doi:10.7303/syn10901595	https://doi.org/10.7303/syn10901595	blood
21157370_blood	Whole Genome Sequencing (WGS)	HiSeq X	Illumina	SM-CJEJA	doi:10.7303/syn10901595	Synapse	doi:10.7303/syn10901595	https://doi.org/10.7303/syn10901595	blood
20371236_blood	Whole Genome Sequencing (WGS)	HiSeq X	Illumina	SM-CJEJB	doi:10.7303/syn10901595	Synapse	doi:10.7303/syn10901595	https://doi.org/10.7303/syn10901595	blood
81455345_NA	Whole Genome Sequencing (WGS)	HiSeq X	Illumina	SM-CJEJD	doi:10.7303/syn10901595	Synapse	doi:10.7303/syn10901595	https://doi.org/10.7303/syn10901595	NA
50408789_blood	Whole Genome Sequencing (WGS)	HiSeq X	Illumina	SM-CJEJE	doi:10.7303/syn10901595	Synapse	doi:10.7303/syn10901595	https://doi.org/10.7303/syn10901595	blood
50403446_blood	Whole Genome Sequencing (WGS)	HiSeq X	Illumina	SM-CJEJG	doi:10.7303/syn10901595	Synapse	doi:10.7303/syn10901595	https://doi.org/10.7303/syn10901595	blood
10675906_blood	Whole Genome Sequencing (WGS)	HiSeq X	Illumina	SM-CJEJH	doi:10.7303/syn10901595	Synapse	doi:10.7303/syn10901595	https://doi.org/10.7303/syn10901595	blood
90214403_brain	Whole Genome Sequencing (WGS)	HiSeq X	Illumina	SM-CJEJI	doi:10.7303/syn10901595	Synapse	doi:10.7303/syn10901595	https://doi.org/10.7303/syn10901595	brain
20173942_blood	Whole Genome Sequencing (WGS)	HiSeq X	Illumina	SM-CJEJJ	doi:10.7303/syn10901595	Synapse	doi:10.7303/syn10901595	https://doi.org/10.7303/syn10901595	blood
20780035_blood	Whole Genome Sequencing (WGS)	HiSeq X	Illumina	SM-CJEJK	doi:10.7303/syn10901595	Synapse	doi:10.7303/syn10901595	https://doi.org/10.7303/syn10901595	blood
20530195_brain	Whole Genome Sequencing (WGS)	HiSeq X	Illumina	SM-CJEJL	doi:10.7303/syn10901595	Synapse	doi:10.7303/syn10901595	https://doi.org/10.7303/syn10901595	brain
74753465_blood	Whole Genome Sequencing (WGS)	HiSeq X	Illumina	SM-CJEJM	doi:10.7303/syn10901595	Synapse	doi:10.7303/syn10901595	https://doi.org/10.7303/syn10901595	blood
20331760_brain	Whole Genome Sequencing (WGS)	HiSeq X	Illumina	SM-CJEJN	doi:10.7303/syn10901595	Synapse	doi:10.7303/syn10901595	https://doi.org/10.7303/syn10901595	brain
52311825_blood	Whole Genome Sequencing (WGS)	HiSeq X	Illumina	SM-CJEJO	doi:10.7303/syn10901595	Synapse	doi:10.7303/syn10901595	https://doi.org/10.7303/syn10901595	blood
33477756_blood	Whole Genome Sequencing (WGS)	HiSeq X	Illumina	SM-CJEJP	doi:10.7303/syn10901595	Synapse	doi:10.7303/syn10901595	https://doi.org/10.7303/syn10901595	blood
45212640_blood	Whole Genome Sequencing (WGS)	HiSeq X	Illumina	SM-CJEJQ	doi:10.7303/syn10901595	Synapse	doi:10.7303/syn10901595	https://doi.org/10.7303/syn10901595	blood
50500136_blood	Whole Genome Sequencing (WGS)	HiSeq X	Illumina	SM-CJEJR	doi:10.7303/syn10901595	Synapse	doi:10.7303/syn10901595	https://doi.org/10.7303/syn10901595	blood
54458919_blood	Whole Genome Sequencing (WGS)	HiSeq X	Illumina	SM-CJEJS	doi:10.7303/syn10901595	Synapse	doi:10.7303/syn10901595	https://doi.org/10.7303/syn10901595	blood
46910335_blood	Whole Genome Sequencing (WGS)	HiSeq X	Illumina	SM-CJEJT	doi:10.7303/syn10901595	Synapse	doi:10.7303/syn10901595	https://doi.org/10.7303/syn10901595	blood
15413198_brain	Whole Genome Sequencing (WGS)	HiSeq X	Illumina	SM-CJEJU	doi:10.7303/syn10901595	Synapse	doi:10.7303/syn10901595	https://doi.org/10.7303/syn10901595	brain
20909680_blood	Whole Genome Sequencing (WGS)	HiSeq X	Illumina	SM-CJEJV	doi:10.7303/syn10901595	Synapse	doi:10.7303/syn10901595	https://doi.org/10.7303/syn10901595	blood
20297403_blood	Whole Genome Sequencing (WGS)	HiSeq X	Illumina	SM-CJEJW	doi:10.7303/syn10901595	Synapse	doi:10.7303/syn10901595	https://doi.org/10.7303/syn10901595	blood
21175732_blood	Whole Genome Sequencing (WGS)	HiSeq X	Illumina	SM-CJEJY	doi:10.7303/syn10901595	Synapse	doi:10.7303/syn10901595	https://doi.org/10.7303/syn10901595	blood
20522343_blood	Whole Genome Sequencing (WGS)	HiSeq X	Illumina	SM-CJEJZ	doi:10.7303/syn10901595	Synapse	doi:10.7303/syn10901595	https://doi.org/10.7303/syn10901595	blood
11259428_blood	Whole Genome Sequencing (WGS)	HiSeq X	Illumina	SM-CJEK1	doi:10.7303/syn10901595	Synapse	doi:10.7303/syn10901595	https://doi.org/10.7303/syn10901595	blood
11392518_blood	Whole Genome Sequencing (WGS)	HiSeq X	Illumina	SM-CJEK3	doi:10.7303/syn10901595	Synapse	doi:10.7303/syn10901595	https://doi.org/10.7303/syn10901595	blood
50401390_blood	Whole Genome Sequencing (WGS)	HiSeq X	Illumina	SM-CJEK4	doi:10.7303/syn10901595	Synapse	doi:10.7303/syn10901595	https://doi.org/10.7303/syn10901595	blood
20646778_blood	Whole Genome Sequencing (WGS)	HiSeq X	Illumina	SM-CJEK5	doi:10.7303/syn10901595	Synapse	doi:10.7303/syn10901595	https://doi.org/10.7303/syn10901595	blood
20774339_blood	Whole Genome Sequencing (WGS)	HiSeq X	Illumina	SM-CJEK6	doi:10.7303/syn10901595	Synapse	doi:10.7303/syn10901595	https://doi.org/10.7303/syn10901595	blood
20584923_blood	Whole Genome Sequencing (WGS)	HiSeq X	Illumina	SM-CJEK7	doi:10.7303/syn10901595	Synapse	doi:10.7303/syn10901595	https://doi.org/10.7303/syn10901595	blood
10902992_blood	Whole Genome Sequencing (WGS)	HiSeq X	Illumina	SM-CJEK9	doi:10.7303/syn10901595	Synapse	doi:10.7303/syn10901595	https://doi.org/10.7303/syn10901595	blood
10267798_blood	Whole Genome Sequencing (WGS)	HiSeq X	Illumina	SM-CJEKA	doi:10.7303/syn10901595	Synapse	doi:10.7303/syn10901595	https://doi.org/10.7303/syn10901595	blood
50406633_brain	Whole Genome Sequencing (WGS)	HiSeq X	Illumina	SM-CJEKB	doi:10.7303/syn10901595	Synapse	doi:10.7303/syn10901595	https://doi.org/10.7303/syn10901595	brain
20180815_blood	Whole Genome Sequencing (WGS)	HiSeq X	Illumina	SM-CJEKC	doi:10.7303/syn10901595	Synapse	doi:10.7303/syn10901595	https://doi.org/10.7303/syn10901595	blood
20939708_blood	Whole Genome Sequencing (WGS)	HiSeq X	Illumina	SM-CJEKE	doi:10.7303/syn10901595	Synapse	doi:10.7303/syn10901595	https://doi.org/10.7303/syn10901595	blood
20191566_blood	Whole Genome Sequencing (WGS)	HiSeq X	Illumina	SM-CJEKF	doi:10.7303/syn10901595	Synapse	doi:10.7303/syn10901595	https://doi.org/10.7303/syn10901595	blood
16621574_blood	Whole Genome Sequencing (WGS)	HiSeq X	Illumina	SM-CJEKG	doi:10.7303/syn10901595	Synapse	doi:10.7303/syn10901595	https://doi.org/10.7303/syn10901595	blood
33332646_blood	Whole Genome Sequencing (WGS)	HiSeq X	Illumina	SM-CJEKH	doi:10.7303/syn10901595	Synapse	doi:10.7303/syn10901595	https://doi.org/10.7303/syn10901595	blood
15436055_blood	Whole Genome Sequencing (WGS)	HiSeq X	Illumina	SM-CJEKI	doi:10.7303/syn10901595	Synapse	doi:10.7303/syn10901595	https://doi.org/10.7303/syn10901595	blood
10484873_blood	Whole Genome Sequencing (WGS)	HiSeq X	Illumina	SM-CJEKJ	doi:10.7303/syn10901595	Synapse	doi:10.7303/syn10901595	https://doi.org/10.7303/syn10901595	blood
20875195_brain	Whole Genome Sequencing (WGS)	HiSeq X	Illumina	SM-CJEKK	doi:10.7303/syn10901595	Synapse	doi:10.7303/syn10901595	https://doi.org/10.7303/syn10901595	brain
20197364_blood	Whole Genome Sequencing (WGS)	HiSeq X	Illumina	SM-CJEKL	doi:10.7303/syn10901595	Synapse	doi:10.7303/syn10901595	https://doi.org/10.7303/syn10901595	blood
20264512_blood	Whole Genome Sequencing (WGS)	HiSeq X	Illumina	SM-CJEKM	doi:10.7303/syn10901595	Synapse	doi:10.7303/syn10901595	https://doi.org/10.7303/syn10901595	blood
50300246_brain	Whole Genome Sequencing (WGS)	HiSeq X	Illumina	SM-CJEKN	doi:10.7303/syn10901595	Synapse	doi:10.7303/syn10901595	https://doi.org/10.7303/syn10901595	brain
13485298_brain	Whole Genome Sequencing (WGS)	HiSeq X	Illumina	SM-CJEKO	doi:10.7303/syn10901595	Synapse	doi:10.7303/syn10901595	https://doi.org/10.7303/syn10901595	brain
14393933_brain	Whole Genome Sequencing (WGS)	HiSeq X	Illumina	SM-CJEKP	doi:10.7303/syn10901595	Synapse	doi:10.7303/syn10901595	https://doi.org/10.7303/syn10901595	brain
50105301_brain	Whole Genome Sequencing (WGS)	HiSeq X	Illumina	SM-CJEKQ	doi:10.7303/syn10901595	Synapse	doi:10.7303/syn10901595	https://doi.org/10.7303/syn10901595	brain
11455792_brain	Whole Genome Sequencing (WGS)	HiSeq X	Illumina	SM-CJEKR	doi:10.7303/syn10901595	Synapse	doi:10.7303/syn10901595	https://doi.org/10.7303/syn10901595	brain
75862131_brain	Whole Genome Sequencing (WGS)	HiSeq X	Illumina	SM-CJEKS	doi:10.7303/syn10901595	Synapse	doi:10.7303/syn10901595	https://doi.org/10.7303/syn10901595	brain
88488240_brain	Whole Genome Sequencing (WGS)	HiSeq X	Illumina	SM-CJEKV	doi:10.7303/syn10901595	Synapse	doi:10.7303/syn10901595	https://doi.org/10.7303/syn10901595	brain
48748345_brain	Whole Genome Sequencing (WGS)	HiSeq X	Illumina	SM-CJEKW	doi:10.7303/syn10901595	Synapse	doi:10.7303/syn10901595	https://doi.org/10.7303/syn10901595	brain
85508351_brain	Whole Genome Sequencing (WGS)	HiSeq X	Illumina	SM-CJEKX	doi:10.7303/syn10901595	Synapse	doi:10.7303/syn10901595	https://doi.org/10.7303/syn10901595	brain
20976799_brain	Whole Genome Sequencing (WGS)	HiSeq X	Illumina	SM-CJEKY	doi:10.7303/syn10901595	Synapse	doi:10.7303/syn10901595	https://doi.org/10.7303/syn10901595	brain
50407486_brain	Whole Genome Sequencing (WGS)	HiSeq X	Illumina	SM-CJEKZ	doi:10.7303/syn10901595	Synapse	doi:10.7303/syn10901595	https://doi.org/10.7303/syn10901595	brain
36087310_brain	Whole Genome Sequencing (WGS)	HiSeq X	Illumina	SM-CJEL2	doi:10.7303/syn10901595	Synapse	doi:10.7303/syn10901595	https://doi.org/10.7303/syn10901595	brain
20902039_brain	Whole Genome Sequencing (WGS)	HiSeq X	Illumina	SM-CJEL3	doi:10.7303/syn10901595	Synapse	doi:10.7303/syn10901595	https://doi.org/10.7303/syn10901595	brain
15707133_brain	Whole Genome Sequencing (WGS)	HiSeq X	Illumina	SM-CJEL6	doi:10.7303/syn10901595	Synapse	doi:10.7303/syn10901595	https://doi.org/10.7303/syn10901595	brain
10488101_brain	Whole Genome Sequencing (WGS)	HiSeq X	Illumina	SM-CJEL7	doi:10.7303/syn10901595	Synapse	doi:10.7303/syn10901595	https://doi.org/10.7303/syn10901595	brain
52173227_brain	Whole Genome Sequencing (WGS)	HiSeq X	Illumina	SM-CJFK4	doi:10.7303/syn10901595	Synapse	doi:10.7303/syn10901595	https://doi.org/10.7303/syn10901595	brain
20109020_brain	Whole Genome Sequencing (WGS)	HiSeq X	Illumina	SM-CJFK5	doi:10.7303/syn10901595	Synapse	doi:10.7303/syn10901595	https://doi.org/10.7303/syn10901595	brain
20938117_brain	Whole Genome Sequencing (WGS)	HiSeq X	Illumina	SM-CJFK6	doi:10.7303/syn10901595	Synapse	doi:10.7303/syn10901595	https://doi.org/10.7303/syn10901595	brain
20300213_brain	Whole Genome Sequencing (WGS)	HiSeq X	Illumina	SM-CJFK7	doi:10.7303/syn10901595	Synapse	doi:10.7303/syn10901595	https://doi.org/10.7303/syn10901595	brain
246264_brain	Whole Genome Sequencing (WGS)	HiSeq X	Illumina	SM-CJFK8	doi:10.7303/syn10901595	Synapse	doi:10.7303/syn10901595	https://doi.org/10.7303/syn10901595	brain
97882751_brain	Whole Genome Sequencing (WGS)	HiSeq X	Illumina	SM-CJFK9	doi:10.7303/syn10901595	Synapse	doi:10.7303/syn10901595	https://doi.org/10.7303/syn10901595	brain
27242962_brain	Whole Genome Sequencing (WGS)	HiSeq X	Illumina	SM-CJFKA	doi:10.7303/syn10901595	Synapse	doi:10.7303/syn10901595	https://doi.org/10.7303/syn10901595	brain
50109639_brain	Whole Genome Sequencing (WGS)	HiSeq X	Illumina	SM-CJFKB	doi:10.7303/syn10901595	Synapse	doi:10.7303/syn10901595	https://doi.org/10.7303/syn10901595	brain
50410021_brain	Whole Genome Sequencing (WGS)	HiSeq X	Illumina	SM-CJFKD	doi:10.7303/syn10901595	Synapse	doi:10.7303/syn10901595	https://doi.org/10.7303/syn10901595	brain
20954847_brain	Whole Genome Sequencing (WGS)	HiSeq X	Illumina	SM-CJFKE	doi:10.7303/syn10901595	Synapse	doi:10.7303/syn10901595	https://doi.org/10.7303/syn10901595	brain
58006501_brain	Whole Genome Sequencing (WGS)	HiSeq X	Illumina	SM-CJFKF	doi:10.7303/syn10901595	Synapse	doi:10.7303/syn10901595	https://doi.org/10.7303/syn10901595	brain
90544686_brain	Whole Genome Sequencing (WGS)	HiSeq X	Illumina	SM-CJFKG	doi:10.7303/syn10901595	Synapse	doi:10.7303/syn10901595	https://doi.org/10.7303/syn10901595	brain
44472870_brain	Whole Genome Sequencing (WGS)	HiSeq X	Illumina	SM-CJFKH	doi:10.7303/syn10901595	Synapse	doi:10.7303/syn10901595	https://doi.org/10.7303/syn10901595	brain
42988567_brain	Whole Genome Sequencing (WGS)	HiSeq X	Illumina	SM-CJFKI	doi:10.7303/syn10901595	Synapse	doi:10.7303/syn10901595	https://doi.org/10.7303/syn10901595	brain
47652086_brain	Whole Genome Sequencing (WGS)	HiSeq X	Illumina	SM-CJFKJ	doi:10.7303/syn10901595	Synapse	doi:10.7303/syn10901595	https://doi.org/10.7303/syn10901595	brain
59150662_brain	Whole Genome Sequencing (WGS)	HiSeq X	Illumina	SM-CJFKK	doi:10.7303/syn10901595	Synapse	doi:10.7303/syn10901595	https://doi.org/10.7303/syn10901595	brain
20972759_brain	Whole Genome Sequencing (WGS)	HiSeq X	Illumina	SM-CJFKM	doi:10.7303/syn10901595	Synapse	doi:10.7303/syn10901595	https://doi.org/10.7303/syn10901595	brain
69866926_brain	Whole Genome Sequencing (WGS)	HiSeq X	Illumina	SM-CJFKO	doi:10.7303/syn10901595	Synapse	doi:10.7303/syn10901595	https://doi.org/10.7303/syn10901595	brain
75175129_brain	Whole Genome Sequencing (WGS)	HiSeq X	Illumina	SM-CJFKP	doi:10.7303/syn10901595	Synapse	doi:10.7303/syn10901595	https://doi.org/10.7303/syn10901595	brain
21406768_brain	Whole Genome Sequencing (WGS)	HiSeq X	Illumina	SM-CJFKQ	doi:10.7303/syn10901595	Synapse	doi:10.7303/syn10901595	https://doi.org/10.7303/syn10901595	brain
44842532_brain	Whole Genome Sequencing (WGS)	HiSeq X	Illumina	SM-CJFKR	doi:10.7303/syn10901595	Synapse	doi:10.7303/syn10901595	https://doi.org/10.7303/syn10901595	brain
37439930_brain	Whole Genome Sequencing (WGS)	HiSeq X	Illumina	SM-CJFKS	doi:10.7303/syn10901595	Synapse	doi:10.7303/syn10901595	https://doi.org/10.7303/syn10901595	brain
16322424_brain	Whole Genome Sequencing (WGS)	HiSeq X	Illumina	SM-CJFKT	doi:10.7303/syn10901595	Synapse	doi:10.7303/syn10901595	https://doi.org/10.7303/syn10901595	brain
29821047_brain	Whole Genome Sequencing (WGS)	HiSeq X	Illumina	SM-CJFKU	doi:10.7303/syn10901595	Synapse	doi:10.7303/syn10901595	https://doi.org/10.7303/syn10901595	brain
77868579_brain	Whole Genome Sequencing (WGS)	HiSeq X	Illumina	SM-CJFKV	doi:10.7303/syn10901595	Synapse	doi:10.7303/syn10901595	https://doi.org/10.7303/syn10901595	brain
20248206_brain	Whole Genome Sequencing (WGS)	HiSeq X	Illumina	SM-CJFKW	doi:10.7303/syn10901595	Synapse	doi:10.7303/syn10901595	https://doi.org/10.7303/syn10901595	brain
20120679_brain	Whole Genome Sequencing (WGS)	HiSeq X	Illumina	SM-CJFKX	doi:10.7303/syn10901595	Synapse	doi:10.7303/syn10901595	https://doi.org/10.7303/syn10901595	brain
84858308_brain	Whole Genome Sequencing (WGS)	HiSeq X	Illumina	SM-CJFKY	doi:10.7303/syn10901595	Synapse	doi:10.7303/syn10901595	https://doi.org/10.7303/syn10901595	brain
20649389_brain	Whole Genome Sequencing (WGS)	HiSeq X	Illumina	SM-CJFKZ	doi:10.7303/syn10901595	Synapse	doi:10.7303/syn10901595	https://doi.org/10.7303/syn10901595	brain
30544882_brain	Whole Genome Sequencing (WGS)	HiSeq X	Illumina	SM-CJFL3	doi:10.7303/syn10901595	Synapse	doi:10.7303/syn10901595	https://doi.org/10.7303/syn10901595	brain
35072859_brain	Whole Genome Sequencing (WGS)	HiSeq X	Illumina	SM-CJFL4	doi:10.7303/syn10901595	Synapse	doi:10.7303/syn10901595	https://doi.org/10.7303/syn10901595	brain
20923002_brain	Whole Genome Sequencing (WGS)	HiSeq X	Illumina	SM-CJFL5	doi:10.7303/syn10901595	Synapse	doi:10.7303/syn10901595	https://doi.org/10.7303/syn10901595	brain
11390174_brain	Whole Genome Sequencing (WGS)	HiSeq X	Illumina	SM-CJFL7	doi:10.7303/syn10901595	Synapse	doi:10.7303/syn10901595	https://doi.org/10.7303/syn10901595	brain
21145740_brain	Whole Genome Sequencing (WGS)	HiSeq X	Illumina	SM-CJFL8	doi:10.7303/syn10901595	Synapse	doi:10.7303/syn10901595	https://doi.org/10.7303/syn10901595	brain
50400961_brain	Whole Genome Sequencing (WGS)	HiSeq X	Illumina	SM-CJFL9	doi:10.7303/syn10901595	Synapse	doi:10.7303/syn10901595	https://doi.org/10.7303/syn10901595	brain
46105408_brain	Whole Genome Sequencing (WGS)	HiSeq X	Illumina	SM-CJFLA	doi:10.7303/syn10901595	Synapse	doi:10.7303/syn10901595	https://doi.org/10.7303/syn10901595	brain
85925902_brain	Whole Genome Sequencing (WGS)	HiSeq X	Illumina	SM-CJFLB	doi:10.7303/syn10901595	Synapse	doi:10.7303/syn10901595	https://doi.org/10.7303/syn10901595	brain
55820335_brain	Whole Genome Sequencing (WGS)	HiSeq X	Illumina	SM-CJFLC	doi:10.7303/syn10901595	Synapse	doi:10.7303/syn10901595	https://doi.org/10.7303/syn10901595	brain
69982407_brain	Whole Genome Sequencing (WGS)	HiSeq X	Illumina	SM-CJFLD	doi:10.7303/syn10901595	Synapse	doi:10.7303/syn10901595	https://doi.org/10.7303/syn10901595	brain
21409243_brain	Whole Genome Sequencing (WGS)	HiSeq X	Illumina	SM-CJFLE	doi:10.7303/syn10901595	Synapse	doi:10.7303/syn10901595	https://doi.org/10.7303/syn10901595	brain
59371363_brain	Whole Genome Sequencing (WGS)	HiSeq X	Illumina	SM-CJFLF	doi:10.7303/syn10901595	Synapse	doi:10.7303/syn10901595	https://doi.org/10.7303/syn10901595	brain
11436875_brain	Whole Genome Sequencing (WGS)	HiSeq X	Illumina	SM-CJFLG	doi:10.7303/syn10901595	Synapse	doi:10.7303/syn10901595	https://doi.org/10.7303/syn10901595	brain
50112274_brain	Whole Genome Sequencing (WGS)	HiSeq X	Illumina	SM-CJFLH	doi:10.7303/syn10901595	Synapse	doi:10.7303/syn10901595	https://doi.org/10.7303/syn10901595	brain
20177306_brain	Whole Genome Sequencing (WGS)	HiSeq X	Illumina	SM-CJFLI	doi:10.7303/syn10901595	Synapse	doi:10.7303/syn10901595	https://doi.org/10.7303/syn10901595	brain
47315778_brain	Whole Genome Sequencing (WGS)	HiSeq X	Illumina	SM-CJFLL	doi:10.7303/syn10901595	Synapse	doi:10.7303/syn10901595	https://doi.org/10.7303/syn10901595	brain
15846869_brain	Whole Genome Sequencing (WGS)	HiSeq X	Illumina	SM-CJFLM	doi:10.7303/syn10901595	Synapse	doi:10.7303/syn10901595	https://doi.org/10.7303/syn10901595	brain
20537160_brain	Whole Genome Sequencing (WGS)	HiSeq X	Illumina	SM-CJFLO	doi:10.7303/syn10901595	Synapse	doi:10.7303/syn10901595	https://doi.org/10.7303/syn10901595	brain
20634274_brain	Whole Genome Sequencing (WGS)	HiSeq X	Illumina	SM-CJFLQ	doi:10.7303/syn10901595	Synapse	doi:10.7303/syn10901595	https://doi.org/10.7303/syn10901595	brain
1797756_brain	Whole Genome Sequencing (WGS)	HiSeq X	Illumina	SM-CJFLR	doi:10.7303/syn10901595	Synapse	doi:10.7303/syn10901595	https://doi.org/10.7303/syn10901595	brain
11475462_brain	Whole Genome Sequencing (WGS)	HiSeq X	Illumina	SM-CJFLS	doi:10.7303/syn10901595	Synapse	doi:10.7303/syn10901595	https://doi.org/10.7303/syn10901595	brain
67725478_brain	Whole Genome Sequencing (WGS)	HiSeq X	Illumina	SM-CJFLT	doi:10.7303/syn10901595	Synapse	doi:10.7303/syn10901595	https://doi.org/10.7303/syn10901595	brain
29286432_brain	Whole Genome Sequencing (WGS)	HiSeq X	Illumina	SM-CJFLV	doi:10.7303/syn10901595	Synapse	doi:10.7303/syn10901595	https://doi.org/10.7303/syn10901595	brain
10221262_brain	Whole Genome Sequencing (WGS)	HiSeq X	Illumina	SM-CJFLW	doi:10.7303/syn10901595	Synapse	doi:10.7303/syn10901595	https://doi.org/10.7303/syn10901595	brain
21111718_brain	Whole Genome Sequencing (WGS)	HiSeq X	Illumina	SM-CJFLX	doi:10.7303/syn10901595	Synapse	doi:10.7303/syn10901595	https://doi.org/10.7303/syn10901595	brain
35592862_brain	Whole Genome Sequencing (WGS)	HiSeq X	Illumina	SM-CJFLY	doi:10.7303/syn10901595	Synapse	doi:10.7303/syn10901595	https://doi.org/10.7303/syn10901595	brain
81795552_brain	Whole Genome Sequencing (WGS)	HiSeq X	Illumina	SM-CJFLZ	doi:10.7303/syn10901595	Synapse	doi:10.7303/syn10901595	https://doi.org/10.7303/syn10901595	brain
20733146_brain	Whole Genome Sequencing (WGS)	HiSeq X	Illumina	SM-CJFM1	doi:10.7303/syn10901595	Synapse	doi:10.7303/syn10901595	https://doi.org/10.7303/syn10901595	brain
27908391_brain	Whole Genome Sequencing (WGS)	HiSeq X	Illumina	SM-CJFM2	doi:10.7303/syn10901595	Synapse	doi:10.7303/syn10901595	https://doi.org/10.7303/syn10901595	brain
2673641_brain	Whole Genome Sequencing (WGS)	HiSeq X	Illumina	SM-CJFM3	doi:10.7303/syn10901595	Synapse	doi:10.7303/syn10901595	https://doi.org/10.7303/syn10901595	brain
38056377_brain	Whole Genome Sequencing (WGS)	HiSeq X	Illumina	SM-CJFM4	doi:10.7303/syn10901595	Synapse	doi:10.7303/syn10901595	https://doi.org/10.7303/syn10901595	brain
51864085_brain	Whole Genome Sequencing (WGS)	HiSeq X	Illumina	SM-CJFM5	doi:10.7303/syn10901595	Synapse	doi:10.7303/syn10901595	https://doi.org/10.7303/syn10901595	brain
37470097_brain	Whole Genome Sequencing (WGS)	HiSeq X	Illumina	SM-CJFM6	doi:10.7303/syn10901595	Synapse	doi:10.7303/syn10901595	https://doi.org/10.7303/syn10901595	brain
17260313_brain	Whole Genome Sequencing (WGS)	HiSeq X	Illumina	SM-CJFM7	doi:10.7303/syn10901595	Synapse	doi:10.7303/syn10901595	https://doi.org/10.7303/syn10901595	brain
24073245_brain	Whole Genome Sequencing (WGS)	HiSeq X	Illumina	SM-CJFM8	doi:10.7303/syn10901595	Synapse	doi:10.7303/syn10901595	https://doi.org/10.7303/syn10901595	brain
21000216_brain	Whole Genome Sequencing (WGS)	HiSeq X	Illumina	SM-CJFM9	doi:10.7303/syn10901595	Synapse	doi:10.7303/syn10901595	https://doi.org/10.7303/syn10901595	brain
78905055_brain	Whole Genome Sequencing (WGS)	HiSeq X	Illumina	SM-CJFMA	doi:10.7303/syn10901595	Synapse	doi:10.7303/syn10901595	https://doi.org/10.7303/syn10901595	brain
71514280_brain	Whole Genome Sequencing (WGS)	HiSeq X	Illumina	SM-CJFMB	doi:10.7303/syn10901595	Synapse	doi:10.7303/syn10901595	https://doi.org/10.7303/syn10901595	brain
85328131_brain	Whole Genome Sequencing (WGS)	HiSeq X	Illumina	SM-CJFMD	doi:10.7303/syn10901595	Synapse	doi:10.7303/syn10901595	https://doi.org/10.7303/syn10901595	brain
21123636_brain	Whole Genome Sequencing (WGS)	HiSeq X	Illumina	SM-CJFME	doi:10.7303/syn10901595	Synapse	doi:10.7303/syn10901595	https://doi.org/10.7303/syn10901595	brain
20732429_brain	Whole Genome Sequencing (WGS)	HiSeq X	Illumina	SM-CJFMH	doi:10.7303/syn10901595	Synapse	doi:10.7303/syn10901595	https://doi.org/10.7303/syn10901595	brain
44985334_brain	Whole Genome Sequencing (WGS)	HiSeq X	Illumina	SM-CJFMJ	doi:10.7303/syn10901595	Synapse	doi:10.7303/syn10901595	https://doi.org/10.7303/syn10901595	brain
97929179_brain	Whole Genome Sequencing (WGS)	HiSeq X	Illumina	SM-CJFMK	doi:10.7303/syn10901595	Synapse	doi:10.7303/syn10901595	https://doi.org/10.7303/syn10901595	brain
10509637_brain	Whole Genome Sequencing (WGS)	HiSeq X	Illumina	SM-CJFMM	doi:10.7303/syn10901595	Synapse	doi:10.7303/syn10901595	https://doi.org/10.7303/syn10901595	brain
21190619_brain	Whole Genome Sequencing (WGS)	HiSeq X	Illumina	SM-CJFMO	doi:10.7303/syn10901595	Synapse	doi:10.7303/syn10901595	https://doi.org/10.7303/syn10901595	brain
15178486_brain	Whole Genome Sequencing (WGS)	HiSeq X	Illumina	SM-CJFMP	doi:10.7303/syn10901595	Synapse	doi:10.7303/syn10901595	https://doi.org/10.7303/syn10901595	brain
58458351_brain	Whole Genome Sequencing (WGS)	HiSeq X	Illumina	SM-CJFMQ	doi:10.7303/syn10901595	Synapse	doi:10.7303/syn10901595	https://doi.org/10.7303/syn10901595	brain
35458631_brain	Whole Genome Sequencing (WGS)	HiSeq X	Illumina	SM-CJFMR	doi:10.7303/syn10901595	Synapse	doi:10.7303/syn10901595	https://doi.org/10.7303/syn10901595	brain
81526371_brain	Whole Genome Sequencing (WGS)	HiSeq X	Illumina	SM-CJFMT	doi:10.7303/syn10901595	Synapse	doi:10.7303/syn10901595	https://doi.org/10.7303/syn10901595	brain
11166252_blood	Whole Genome Sequencing (WGS)	HiSeq X	Illumina	SM-CJFMU	doi:10.7303/syn10901595	Synapse	doi:10.7303/syn10901595	https://doi.org/10.7303/syn10901595	blood
20399274_blood	Whole Genome Sequencing (WGS)	HiSeq X	Illumina	SM-CJFMV	doi:10.7303/syn10901595	Synapse	doi:10.7303/syn10901595	https://doi.org/10.7303/syn10901595	blood
50304998_blood	Whole Genome Sequencing (WGS)	HiSeq X	Illumina	SM-CJFMW	doi:10.7303/syn10901595	Synapse	doi:10.7303/syn10901595	https://doi.org/10.7303/syn10901595	blood
39405962_blood	Whole Genome Sequencing (WGS)	HiSeq X	Illumina	SM-CJFMX	doi:10.7303/syn10901595	Synapse	doi:10.7303/syn10901595	https://doi.org/10.7303/syn10901595	blood
11105137_blood	Whole Genome Sequencing (WGS)	HiSeq X	Illumina	SM-CJFMY	doi:10.7303/syn10901595	Synapse	doi:10.7303/syn10901595	https://doi.org/10.7303/syn10901595	blood
11349821_blood	Whole Genome Sequencing (WGS)	HiSeq X	Illumina	SM-CJFMZ	doi:10.7303/syn10901595	Synapse	doi:10.7303/syn10901595	https://doi.org/10.7303/syn10901595	blood
20551582_blood	Whole Genome Sequencing (WGS)	HiSeq X	Illumina	SM-CJFN1	doi:10.7303/syn10901595	Synapse	doi:10.7303/syn10901595	https://doi.org/10.7303/syn10901595	blood
20447343_blood	Whole Genome Sequencing (WGS)	HiSeq X	Illumina	SM-CJFN2	doi:10.7303/syn10901595	Synapse	doi:10.7303/syn10901595	https://doi.org/10.7303/syn10901595	blood
21155350_blood	Whole Genome Sequencing (WGS)	HiSeq X	Illumina	SM-CJFN3	doi:10.7303/syn10901595	Synapse	doi:10.7303/syn10901595	https://doi.org/10.7303/syn10901595	blood
20794261_blood	Whole Genome Sequencing (WGS)	HiSeq X	Illumina	SM-CJFN4	doi:10.7303/syn10901595	Synapse	doi:10.7303/syn10901595	https://doi.org/10.7303/syn10901595	blood
31908032_blood	Whole Genome Sequencing (WGS)	HiSeq X	Illumina	SM-CJFN5	doi:10.7303/syn10901595	Synapse	doi:10.7303/syn10901595	https://doi.org/10.7303/syn10901595	blood
50100518_blood	Whole Genome Sequencing (WGS)	HiSeq X	Illumina	SM-CJFN6	doi:10.7303/syn10901595	Synapse	doi:10.7303/syn10901595	https://doi.org/10.7303/syn10901595	blood
20966927_blood	Whole Genome Sequencing (WGS)	HiSeq X	Illumina	SM-CJFN7	doi:10.7303/syn10901595	Synapse	doi:10.7303/syn10901595	https://doi.org/10.7303/syn10901595	blood
10246987_blood	Whole Genome Sequencing (WGS)	HiSeq X	Illumina	SM-CJFN8	doi:10.7303/syn10901595	Synapse	doi:10.7303/syn10901595	https://doi.org/10.7303/syn10901595	blood
21000630_blood	Whole Genome Sequencing (WGS)	HiSeq X	Illumina	SM-CJFN9	doi:10.7303/syn10901595	Synapse	doi:10.7303/syn10901595	https://doi.org/10.7303/syn10901595	blood
20204114_blood	Whole Genome Sequencing (WGS)	HiSeq X	Illumina	SM-CJFNA	doi:10.7303/syn10901595	Synapse	doi:10.7303/syn10901595	https://doi.org/10.7303/syn10901595	blood
50100482_blood	Whole Genome Sequencing (WGS)	HiSeq X	Illumina	SM-CJFNB	doi:10.7303/syn10901595	Synapse	doi:10.7303/syn10901595	https://doi.org/10.7303/syn10901595	blood
10572120_brain	Whole Genome Sequencing (WGS)	HiSeq X	Illumina	SM-CJFNC	doi:10.7303/syn10901595	Synapse	doi:10.7303/syn10901595	https://doi.org/10.7303/syn10901595	brain
49676048_brain	Whole Genome Sequencing (WGS)	HiSeq X	Illumina	SM-CJFND	doi:10.7303/syn10901595	Synapse	doi:10.7303/syn10901595	https://doi.org/10.7303/syn10901595	brain
50302392_brain	Whole Genome Sequencing (WGS)	HiSeq X	Illumina	SM-CJFNE	doi:10.7303/syn10901595	Synapse	doi:10.7303/syn10901595	https://doi.org/10.7303/syn10901595	brain
20261901_brain	Whole Genome Sequencing (WGS)	HiSeq X	Illumina	SM-CJFNF	doi:10.7303/syn10901595	Synapse	doi:10.7303/syn10901595	https://doi.org/10.7303/syn10901595	brain
20928183_blood	Whole Genome Sequencing (WGS)	HiSeq X	Illumina	SM-CJFNG	doi:10.7303/syn10901595	Synapse	doi:10.7303/syn10901595	https://doi.org/10.7303/syn10901595	blood
50108912_brain	Whole Genome Sequencing (WGS)	HiSeq X	Illumina	SM-CJFNH	doi:10.7303/syn10901595	Synapse	doi:10.7303/syn10901595	https://doi.org/10.7303/syn10901595	brain
70726480_brain	Whole Genome Sequencing (WGS)	HiSeq X	Illumina	SM-CJFNI	doi:10.7303/syn10901595	Synapse	doi:10.7303/syn10901595	https://doi.org/10.7303/syn10901595	brain
84642424_blood	Whole Genome Sequencing (WGS)	HiSeq X	Illumina	SM-CJFNJ	doi:10.7303/syn10901595	Synapse	doi:10.7303/syn10901595	https://doi.org/10.7303/syn10901595	blood
10866165_blood	Whole Genome Sequencing (WGS)	HiSeq X	Illumina	SM-CJFNK	doi:10.7303/syn10901595	Synapse	doi:10.7303/syn10901595	https://doi.org/10.7303/syn10901595	blood
19785885_brain	Whole Genome Sequencing (WGS)	HiSeq X	Illumina	SM-CJFNL	doi:10.7303/syn10901595	Synapse	doi:10.7303/syn10901595	https://doi.org/10.7303/syn10901595	brain
89546375_brain	Whole Genome Sequencing (WGS)	HiSeq X	Illumina	SM-CJFNM	doi:10.7303/syn10901595	Synapse	doi:10.7303/syn10901595	https://doi.org/10.7303/syn10901595	brain
68778359_brain	Whole Genome Sequencing (WGS)	HiSeq X	Illumina	SM-CJFNO	doi:10.7303/syn10901595	Synapse	doi:10.7303/syn10901595	https://doi.org/10.7303/syn10901595	brain
10415168_brain	Whole Genome Sequencing (WGS)	HiSeq X	Illumina	SM-CJFNP	doi:10.7303/syn10901595	Synapse	doi:10.7303/syn10901595	https://doi.org/10.7303/syn10901595	brain
46291609_brain	Whole Genome Sequencing (WGS)	HiSeq X	Illumina	SM-CJFNQ	doi:10.7303/syn10901595	Synapse	doi:10.7303/syn10901595	https://doi.org/10.7303/syn10901595	brain
20236838_brain	Whole Genome Sequencing (WGS)	HiSeq X	Illumina	SM-CJFNR	doi:10.7303/syn10901595	Synapse	doi:10.7303/syn10901595	https://doi.org/10.7303/syn10901595	brain
20920239_brain	Whole Genome Sequencing (WGS)	HiSeq X	Illumina	SM-CJFNS	doi:10.7303/syn10901595	Synapse	doi:10.7303/syn10901595	https://doi.org/10.7303/syn10901595	brain
11198390_blood	Whole Genome Sequencing (WGS)	HiSeq X	Illumina	SM-CJFNT	doi:10.7303/syn10901595	Synapse	doi:10.7303/syn10901595	https://doi.org/10.7303/syn10901595	blood
20153010_brain	Whole Genome Sequencing (WGS)	HiSeq X	Illumina	SM-CJFNU	doi:10.7303/syn10901595	Synapse	doi:10.7303/syn10901595	https://doi.org/10.7303/syn10901595	brain
17615774_brain	Whole Genome Sequencing (WGS)	HiSeq X	Illumina	SM-CJFNV	doi:10.7303/syn10901595	Synapse	doi:10.7303/syn10901595	https://doi.org/10.7303/syn10901595	brain
50107457_brain	Whole Genome Sequencing (WGS)	HiSeq X	Illumina	SM-CJFNW	doi:10.7303/syn10901595	Synapse	doi:10.7303/syn10901595	https://doi.org/10.7303/syn10901595	brain
20613887_brain	Whole Genome Sequencing (WGS)	HiSeq X	Illumina	SM-CJFNX	doi:10.7303/syn10901595	Synapse	doi:10.7303/syn10901595	https://doi.org/10.7303/syn10901595	brain
50302978_blood	Whole Genome Sequencing (WGS)	HiSeq X	Illumina	SM-CJFNY	doi:10.7303/syn10901595	Synapse	doi:10.7303/syn10901595	https://doi.org/10.7303/syn10901595	blood
50408077_brain	Whole Genome Sequencing (WGS)	HiSeq X	Illumina	SM-CJFO1	doi:10.7303/syn10901595	Synapse	doi:10.7303/syn10901595	https://doi.org/10.7303/syn10901595	brain
21000928_brain	Whole Genome Sequencing (WGS)	HiSeq X	Illumina	SM-CJFO2	doi:10.7303/syn10901595	Synapse	doi:10.7303/syn10901595	https://doi.org/10.7303/syn10901595	brain
23004922_brain	Whole Genome Sequencing (WGS)	HiSeq X	Illumina	SM-CJFO3	doi:10.7303/syn10901595	Synapse	doi:10.7303/syn10901595	https://doi.org/10.7303/syn10901595	brain
76733461_brain	Whole Genome Sequencing (WGS)	HiSeq X	Illumina	SM-CJFO4	doi:10.7303/syn10901595	Synapse	doi:10.7303/syn10901595	https://doi.org/10.7303/syn10901595	brain
10435090_brain	Whole Genome Sequencing (WGS)	HiSeq X	Illumina	SM-CJFO5	doi:10.7303/syn10901595	Synapse	doi:10.7303/syn10901595	https://doi.org/10.7303/syn10901595	brain
21403157_brain	Whole Genome Sequencing (WGS)	HiSeq X	Illumina	SM-CJFO6	doi:10.7303/syn10901595	Synapse	doi:10.7303/syn10901595	https://doi.org/10.7303/syn10901595	brain
14184286_blood	Whole Genome Sequencing (WGS)	HiSeq X	Illumina	SM-CJFO7	doi:10.7303/syn10901595	Synapse	doi:10.7303/syn10901595	https://doi.org/10.7303/syn10901595	blood
20819999_blood	Whole Genome Sequencing (WGS)	HiSeq X	Illumina	SM-CJFO8	doi:10.7303/syn10901595	Synapse	doi:10.7303/syn10901595	https://doi.org/10.7303/syn10901595	blood
10298957_blood	Whole Genome Sequencing (WGS)	HiSeq X	Illumina	SM-CJFO9	doi:10.7303/syn10901595	Synapse	doi:10.7303/syn10901595	https://doi.org/10.7303/syn10901595	blood
20282974_blood	Whole Genome Sequencing (WGS)	HiSeq X	Illumina	SM-CJFOA	doi:10.7303/syn10901595	Synapse	doi:10.7303/syn10901595	https://doi.org/10.7303/syn10901595	blood
21172121_brain	Whole Genome Sequencing (WGS)	HiSeq X	Illumina	SM-CJFOC	doi:10.7303/syn10901595	Synapse	doi:10.7303/syn10901595	https://doi.org/10.7303/syn10901595	brain
20994313_brain	Whole Genome Sequencing (WGS)	HiSeq X	Illumina	SM-CJFOD	doi:10.7303/syn10901595	Synapse	doi:10.7303/syn10901595	https://doi.org/10.7303/syn10901595	brain
70625336_brain	Whole Genome Sequencing (WGS)	HiSeq X	Illumina	SM-CJFOE	doi:10.7303/syn10901595	Synapse	doi:10.7303/syn10901595	https://doi.org/10.7303/syn10901595	brain
20779834_brain	Whole Genome Sequencing (WGS)	HiSeq X	Illumina	SM-CJFOF	doi:10.7303/syn10901595	Synapse	doi:10.7303/syn10901595	https://doi.org/10.7303/syn10901595	brain
20455807_brain	Whole Genome Sequencing (WGS)	HiSeq X	Illumina	SM-CJFOH	doi:10.7303/syn10901595	Synapse	doi:10.7303/syn10901595	https://doi.org/10.7303/syn10901595	brain
50108598_brain	Whole Genome Sequencing (WGS)	HiSeq X	Illumina	SM-CJFOI	doi:10.7303/syn10901595	Synapse	doi:10.7303/syn10901595	https://doi.org/10.7303/syn10901595	brain
10485914_blood	Whole Genome Sequencing (WGS)	HiSeq X	Illumina	SM-CJFOJ	doi:10.7303/syn10901595	Synapse	doi:10.7303/syn10901595	https://doi.org/10.7303/syn10901595	blood
20201891_blood	Whole Genome Sequencing (WGS)	HiSeq X	Illumina	SM-CJFOK	doi:10.7303/syn10901595	Synapse	doi:10.7303/syn10901595	https://doi.org/10.7303/syn10901595	blood
21412626_brain	Whole Genome Sequencing (WGS)	HiSeq X	Illumina	SM-CJFOL	doi:10.7303/syn10901595	Synapse	doi:10.7303/syn10901595	https://doi.org/10.7303/syn10901595	brain
20948277_brain	Whole Genome Sequencing (WGS)	HiSeq X	Illumina	SM-CJFOM	doi:10.7303/syn10901595	Synapse	doi:10.7303/syn10901595	https://doi.org/10.7303/syn10901595	brain
20263921_brain	Whole Genome Sequencing (WGS)	HiSeq X	Illumina	SM-CJFON	doi:10.7303/syn10901595	Synapse	doi:10.7303/syn10901595	https://doi.org/10.7303/syn10901595	brain
20266118_brain	Whole Genome Sequencing (WGS)	HiSeq X	Illumina	SM-CJFOO	doi:10.7303/syn10901595	Synapse	doi:10.7303/syn10901595	https://doi.org/10.7303/syn10901595	brain
37527863_brain	Whole Genome Sequencing (WGS)	HiSeq X	Illumina	SM-CJFOP	doi:10.7303/syn10901595	Synapse	doi:10.7303/syn10901595	https://doi.org/10.7303/syn10901595	brain
20139562_blood	Whole Genome Sequencing (WGS)	HiSeq X	Illumina	SM-CJFOQ	doi:10.7303/syn10901595	Synapse	doi:10.7303/syn10901595	https://doi.org/10.7303/syn10901595	blood
20160019_blood	Whole Genome Sequencing (WGS)	HiSeq X	Illumina	SM-CJFOR	doi:10.7303/syn10901595	Synapse	doi:10.7303/syn10901595	https://doi.org/10.7303/syn10901595	blood
10100574_blood	Whole Genome Sequencing (WGS)	HiSeq X	Illumina	SM-CJFOS	doi:10.7303/syn10901595	Synapse	doi:10.7303/syn10901595	https://doi.org/10.7303/syn10901595	blood
11389397_blood	Whole Genome Sequencing (WGS)	HiSeq X	Illumina	SM-CJFOT	doi:10.7303/syn10901595	Synapse	doi:10.7303/syn10901595	https://doi.org/10.7303/syn10901595	blood
20973890_blood	Whole Genome Sequencing (WGS)	HiSeq X	Illumina	SM-CJFOU	doi:10.7303/syn10901595	Synapse	doi:10.7303/syn10901595	https://doi.org/10.7303/syn10901595	blood
20202806_blood	Whole Genome Sequencing (WGS)	HiSeq X	Illumina	SM-CJFOV	doi:10.7303/syn10901595	Synapse	doi:10.7303/syn10901595	https://doi.org/10.7303/syn10901595	blood
34779151_blood	Whole Genome Sequencing (WGS)	HiSeq X	Illumina	SM-CJFOW	doi:10.7303/syn10901595	Synapse	doi:10.7303/syn10901595	https://doi.org/10.7303/syn10901595	blood
10425642_brain	Whole Genome Sequencing (WGS)	HiSeq X	Illumina	SM-CJFOX	doi:10.7303/syn10901595	Synapse	doi:10.7303/syn10901595	https://doi.org/10.7303/syn10901595	brain
51442191_brain	Whole Genome Sequencing (WGS)	HiSeq X	Illumina	SM-CJFOY	doi:10.7303/syn10901595	Synapse	doi:10.7303/syn10901595	https://doi.org/10.7303/syn10901595	brain
50300110_brain	Whole Genome Sequencing (WGS)	HiSeq X	Illumina	SM-CJFOZ	doi:10.7303/syn10901595	Synapse	doi:10.7303/syn10901595	https://doi.org/10.7303/syn10901595	brain
50502606_brain	Whole Genome Sequencing (WGS)	HiSeq X	Illumina	SM-CJFP1	doi:10.7303/syn10901595	Synapse	doi:10.7303/syn10901595	https://doi.org/10.7303/syn10901595	brain
50104558_brain	Whole Genome Sequencing (WGS)	HiSeq X	Illumina	SM-CJFP2	doi:10.7303/syn10901595	Synapse	doi:10.7303/syn10901595	https://doi.org/10.7303/syn10901595	brain
50301549_brain	Whole Genome Sequencing (WGS)	HiSeq X	Illumina	SM-CJFP3	doi:10.7303/syn10901595	Synapse	doi:10.7303/syn10901595	https://doi.org/10.7303/syn10901595	brain
20925996_blood	Whole Genome Sequencing (WGS)	HiSeq X	Illumina	SM-CJFP4	doi:10.7303/syn10901595	Synapse	doi:10.7303/syn10901595	https://doi.org/10.7303/syn10901595	blood
10359111_brain	Whole Genome Sequencing (WGS)	HiSeq X	Illumina	SM-CJFP5	doi:10.7303/syn10901595	Synapse	doi:10.7303/syn10901595	https://doi.org/10.7303/syn10901595	brain
50409532_brain	Whole Genome Sequencing (WGS)	HiSeq X	Illumina	SM-CJFP6	doi:10.7303/syn10901595	Synapse	doi:10.7303/syn10901595	https://doi.org/10.7303/syn10901595	brain
20348895_blood	Whole Genome Sequencing (WGS)	HiSeq X	Illumina	SM-CJFP7	doi:10.7303/syn10901595	Synapse	doi:10.7303/syn10901595	https://doi.org/10.7303/syn10901595	blood
86471999_brain	Whole Genome Sequencing (WGS)	HiSeq X	Illumina	SM-CJFP8	doi:10.7303/syn10901595	Synapse	doi:10.7303/syn10901595	https://doi.org/10.7303/syn10901595	brain
20787136_blood	Whole Genome Sequencing (WGS)	HiSeq X	Illumina	SM-CJFP9	doi:10.7303/syn10901595	Synapse	doi:10.7303/syn10901595	https://doi.org/10.7303/syn10901595	blood
50107033_brain	Whole Genome Sequencing (WGS)	HiSeq X	Illumina	SM-CJFPA	doi:10.7303/syn10901595	Synapse	doi:10.7303/syn10901595	https://doi.org/10.7303/syn10901595	brain
10479920_brain	Whole Genome Sequencing (WGS)	HiSeq X	Illumina	SM-CJFPB	doi:10.7303/syn10901595	Synapse	doi:10.7303/syn10901595	https://doi.org/10.7303/syn10901595	brain
95329283_brain	Whole Genome Sequencing (WGS)	HiSeq X	Illumina	SM-CJFPC	doi:10.7303/syn10901595	Synapse	doi:10.7303/syn10901595	https://doi.org/10.7303/syn10901595	brain
2817047_brain	Whole Genome Sequencing (WGS)	HiSeq X	Illumina	SM-CJFPD	doi:10.7303/syn10901595	Synapse	doi:10.7303/syn10901595	https://doi.org/10.7303/syn10901595	brain
94430339_blood	Whole Genome Sequencing (WGS)	HiSeq X	Illumina	SM-CJFPE	doi:10.7303/syn10901595	Synapse	doi:10.7303/syn10901595	https://doi.org/10.7303/syn10901595	blood
20105242_blood	Whole Genome Sequencing (WGS)	HiSeq X	Illumina	SM-CJFPF	doi:10.7303/syn10901595	Synapse	doi:10.7303/syn10901595	https://doi.org/10.7303/syn10901595	blood
50102114_brain	Whole Genome Sequencing (WGS)	HiSeq X	Illumina	SM-CJFPG	doi:10.7303/syn10901595	Synapse	doi:10.7303/syn10901595	https://doi.org/10.7303/syn10901595	brain
20974517_blood	Whole Genome Sequencing (WGS)	HiSeq X	Illumina	SM-CJFPH	doi:10.7303/syn10901595	Synapse	doi:10.7303/syn10901595	https://doi.org/10.7303/syn10901595	blood
10216869_blood	Whole Genome Sequencing (WGS)	HiSeq X	Illumina	SM-CJFPI	doi:10.7303/syn10901595	Synapse	doi:10.7303/syn10901595	https://doi.org/10.7303/syn10901595	blood
51826377_brain	Whole Genome Sequencing (WGS)	HiSeq X	Illumina	SM-CJFPJ	doi:10.7303/syn10901595	Synapse	doi:10.7303/syn10901595	https://doi.org/10.7303/syn10901595	brain
21120287_brain	Whole Genome Sequencing (WGS)	HiSeq X	Illumina	SM-CJFPK	doi:10.7303/syn10901595	Synapse	doi:10.7303/syn10901595	https://doi.org/10.7303/syn10901595	brain
25580771_brain	Whole Genome Sequencing (WGS)	HiSeq X	Illumina	SM-CJGGK	doi:10.7303/syn10901595	Synapse	doi:10.7303/syn10901595	https://doi.org/10.7303/syn10901595	brain
50106578_brain	Whole Genome Sequencing (WGS)	HiSeq X	Illumina	SM-CJGGL	doi:10.7303/syn10901595	Synapse	doi:10.7303/syn10901595	https://doi.org/10.7303/syn10901595	brain
10203224_brain	Whole Genome Sequencing (WGS)	HiSeq X	Illumina	SM-CJGGM	doi:10.7303/syn10901595	Synapse	doi:10.7303/syn10901595	https://doi.org/10.7303/syn10901595	brain
11466579_brain	Whole Genome Sequencing (WGS)	HiSeq X	Illumina	SM-CJGGN	doi:10.7303/syn10901595	Synapse	doi:10.7303/syn10901595	https://doi.org/10.7303/syn10901595	brain
33411712_brain	Whole Genome Sequencing (WGS)	HiSeq X	Illumina	SM-CJGGO	doi:10.7303/syn10901595	Synapse	doi:10.7303/syn10901595	https://doi.org/10.7303/syn10901595	brain
50102240_brain	Whole Genome Sequencing (WGS)	HiSeq X	Illumina	SM-CJGGP	doi:10.7303/syn10901595	Synapse	doi:10.7303/syn10901595	https://doi.org/10.7303/syn10901595	brain
20969088_brain	Whole Genome Sequencing (WGS)	HiSeq X	Illumina	SM-CJGGQ	doi:10.7303/syn10901595	Synapse	doi:10.7303/syn10901595	https://doi.org/10.7303/syn10901595	brain
66406040_brain	Whole Genome Sequencing (WGS)	HiSeq X	Illumina	SM-CJGGR	doi:10.7303/syn10901595	Synapse	doi:10.7303/syn10901595	https://doi.org/10.7303/syn10901595	brain
20706215_brain	Whole Genome Sequencing (WGS)	HiSeq X	Illumina	SM-CJGGS	doi:10.7303/syn10901595	Synapse	doi:10.7303/syn10901595	https://doi.org/10.7303/syn10901595	brain
10433070_brain	Whole Genome Sequencing (WGS)	HiSeq X	Illumina	SM-CJGGT	doi:10.7303/syn10901595	Synapse	doi:10.7303/syn10901595	https://doi.org/10.7303/syn10901595	brain
20521752_brain	Whole Genome Sequencing (WGS)	HiSeq X	Illumina	SM-CJGGU	doi:10.7303/syn10901595	Synapse	doi:10.7303/syn10901595	https://doi.org/10.7303/syn10901595	brain
20152393_brain	Whole Genome Sequencing (WGS)	HiSeq X	Illumina	SM-CJGGV	doi:10.7303/syn10901595	Synapse	doi:10.7303/syn10901595	https://doi.org/10.7303/syn10901595	brain
54122640_brain	Whole Genome Sequencing (WGS)	HiSeq X	Illumina	SM-CJGGW	doi:10.7303/syn10901595	Synapse	doi:10.7303/syn10901595	https://doi.org/10.7303/syn10901595	brain
50409406_brain	Whole Genome Sequencing (WGS)	HiSeq X	Illumina	SM-CJGGX	doi:10.7303/syn10901595	Synapse	doi:10.7303/syn10901595	https://doi.org/10.7303/syn10901595	brain
20151388_brain	Whole Genome Sequencing (WGS)	HiSeq X	Illumina	SM-CJGGY	doi:10.7303/syn10901595	Synapse	doi:10.7303/syn10901595	https://doi.org/10.7303/syn10901595	brain
10669174_brain	Whole Genome Sequencing (WGS)	HiSeq X	Illumina	SM-CJGGZ	doi:10.7303/syn10901595	Synapse	doi:10.7303/syn10901595	https://doi.org/10.7303/syn10901595	brain
90942860_brain	Whole Genome Sequencing (WGS)	HiSeq X	Illumina	SM-CJGH1	doi:10.7303/syn10901595	Synapse	doi:10.7303/syn10901595	https://doi.org/10.7303/syn10901595	brain
10300914_brain	Whole Genome Sequencing (WGS)	HiSeq X	Illumina	SM-CJGH2	doi:10.7303/syn10901595	Synapse	doi:10.7303/syn10901595	https://doi.org/10.7303/syn10901595	brain
46909396_brain	Whole Genome Sequencing (WGS)	HiSeq X	Illumina	SM-CJGH3	doi:10.7303/syn10901595	Synapse	doi:10.7303/syn10901595	https://doi.org/10.7303/syn10901595	brain
50301251_brain	Whole Genome Sequencing (WGS)	HiSeq X	Illumina	SM-CJGH4	doi:10.7303/syn10901595	Synapse	doi:10.7303/syn10901595	https://doi.org/10.7303/syn10901595	brain
56696733_brain	Whole Genome Sequencing (WGS)	HiSeq X	Illumina	SM-CJGH5	doi:10.7303/syn10901595	Synapse	doi:10.7303/syn10901595	https://doi.org/10.7303/syn10901595	brain
50103967_brain	Whole Genome Sequencing (WGS)	HiSeq X	Illumina	SM-CJGH6	doi:10.7303/syn10901595	Synapse	doi:10.7303/syn10901595	https://doi.org/10.7303/syn10901595	brain
15144878_brain	Whole Genome Sequencing (WGS)	HiSeq X	Illumina	SM-CJGH7	doi:10.7303/syn10901595	Synapse	doi:10.7303/syn10901595	https://doi.org/10.7303/syn10901595	brain
17219510_brain	Whole Genome Sequencing (WGS)	HiSeq X	Illumina	SM-CJGH8	doi:10.7303/syn10901595	Synapse	doi:10.7303/syn10901595	https://doi.org/10.7303/syn10901595	brain
11616707_brain	Whole Genome Sequencing (WGS)	HiSeq X	Illumina	SM-CJGH9	doi:10.7303/syn10901595	Synapse	doi:10.7303/syn10901595	https://doi.org/10.7303/syn10901595	brain
20933324_brain	Whole Genome Sequencing (WGS)	HiSeq X	Illumina	SM-CJGHA	doi:10.7303/syn10901595	Synapse	doi:10.7303/syn10901595	https://doi.org/10.7303/syn10901595	brain
89903942_brain	Whole Genome Sequencing (WGS)	HiSeq X	Illumina	SM-CJGHB	doi:10.7303/syn10901595	Synapse	doi:10.7303/syn10901595	https://doi.org/10.7303/syn10901595	brain
21159840_brain	Whole Genome Sequencing (WGS)	HiSeq X	Illumina	SM-CJGHC	doi:10.7303/syn10901595	Synapse	doi:10.7303/syn10901595	https://doi.org/10.7303/syn10901595	brain
10345561_brain	Whole Genome Sequencing (WGS)	HiSeq X	Illumina	SM-CJGHD	doi:10.7303/syn10901595	Synapse	doi:10.7303/syn10901595	https://doi.org/10.7303/syn10901595	brain
72188804_brain	Whole Genome Sequencing (WGS)	HiSeq X	Illumina	SM-CJGHE	doi:10.7303/syn10901595	Synapse	doi:10.7303/syn10901595	https://doi.org/10.7303/syn10901595	brain
65292866_brain	Whole Genome Sequencing (WGS)	HiSeq X	Illumina	SM-CJGHF	doi:10.7303/syn10901595	Synapse	doi:10.7303/syn10901595	https://doi.org/10.7303/syn10901595	brain
20366419_brain	Whole Genome Sequencing (WGS)	HiSeq X	Illumina	SM-CJGHG	doi:10.7303/syn10901595	Synapse	doi:10.7303/syn10901595	https://doi.org/10.7303/syn10901595	brain
20942767_brain	Whole Genome Sequencing (WGS)	HiSeq X	Illumina	SM-CJGHH	doi:10.7303/syn10901595	Synapse	doi:10.7303/syn10901595	https://doi.org/10.7303/syn10901595	brain
15113169_brain	Whole Genome Sequencing (WGS)	HiSeq X	Illumina	SM-CJGHI	doi:10.7303/syn10901595	Synapse	doi:10.7303/syn10901595	https://doi.org/10.7303/syn10901595	brain
20299973_brain	Whole Genome Sequencing (WGS)	HiSeq X	Illumina	SM-CJGHJ	doi:10.7303/syn10901595	Synapse	doi:10.7303/syn10901595	https://doi.org/10.7303/syn10901595	brain
50105149_brain	Whole Genome Sequencing (WGS)	HiSeq X	Illumina	SM-CJGHK	doi:10.7303/syn10901595	Synapse	doi:10.7303/syn10901595	https://doi.org/10.7303/syn10901595	brain
87264456_brain	Whole Genome Sequencing (WGS)	HiSeq X	Illumina	SM-CJGHL	doi:10.7303/syn10901595	Synapse	doi:10.7303/syn10901595	https://doi.org/10.7303/syn10901595	brain
23690880_brain	Whole Genome Sequencing (WGS)	HiSeq X	Illumina	SM-CJGHM	doi:10.7303/syn10901595	Synapse	doi:10.7303/syn10901595	https://doi.org/10.7303/syn10901595	brain
20147440_brain	Whole Genome Sequencing (WGS)	HiSeq X	Illumina	SM-CJGHN	doi:10.7303/syn10901595	Synapse	doi:10.7303/syn10901595	https://doi.org/10.7303/syn10901595	brain
20102505_brain	Whole Genome Sequencing (WGS)	HiSeq X	Illumina	SM-CJGHO	doi:10.7303/syn10901595	Synapse	doi:10.7303/syn10901595	https://doi.org/10.7303/syn10901595	brain
4947970_brain	Whole Genome Sequencing (WGS)	HiSeq X	Illumina	SM-CJGHP	doi:10.7303/syn10901595	Synapse	doi:10.7303/syn10901595	https://doi.org/10.7303/syn10901595	brain
75990666_brain	Whole Genome Sequencing (WGS)	HiSeq X	Illumina	SM-CJGHQ	doi:10.7303/syn10901595	Synapse	doi:10.7303/syn10901595	https://doi.org/10.7303/syn10901595	brain
15179365_brain	Whole Genome Sequencing (WGS)	HiSeq X	Illumina	SM-CJGHR	doi:10.7303/syn10901595	Synapse	doi:10.7303/syn10901595	https://doi.org/10.7303/syn10901595	brain
21001933_brain	Whole Genome Sequencing (WGS)	HiSeq X	Illumina	SM-CJGHS	doi:10.7303/syn10901595	Synapse	doi:10.7303/syn10901595	https://doi.org/10.7303/syn10901595	brain
40756151_brain	Whole Genome Sequencing (WGS)	HiSeq X	Illumina	SM-CJGHT	doi:10.7303/syn10901595	Synapse	doi:10.7303/syn10901595	https://doi.org/10.7303/syn10901595	brain
20251553_brain	Whole Genome Sequencing (WGS)	HiSeq X	Illumina	SM-CJGHU	doi:10.7303/syn10901595	Synapse	doi:10.7303/syn10901595	https://doi.org/10.7303/syn10901595	brain
20178447_brain	Whole Genome Sequencing (WGS)	HiSeq X	Illumina	SM-CJGHV	doi:10.7303/syn10901595	Synapse	doi:10.7303/syn10901595	https://doi.org/10.7303/syn10901595	brain
53682197_brain	Whole Genome Sequencing (WGS)	HiSeq X	Illumina	SM-CJGHW	doi:10.7303/syn10901595	Synapse	doi:10.7303/syn10901595	https://doi.org/10.7303/syn10901595	brain
10577337_brain	Whole Genome Sequencing (WGS)	HiSeq X	Illumina	SM-CJGHX	doi:10.7303/syn10901595	Synapse	doi:10.7303/syn10901595	https://doi.org/10.7303/syn10901595	brain
21185180_brain	Whole Genome Sequencing (WGS)	HiSeq X	Illumina	SM-CJGHY	doi:10.7303/syn10901595	Synapse	doi:10.7303/syn10901595	https://doi.org/10.7303/syn10901595	brain
5331374_blood	Whole Genome Sequencing (WGS)	HiSeq X	Illumina	SM-CJGHZ	doi:10.7303/syn10901595	Synapse	doi:10.7303/syn10901595	https://doi.org/10.7303/syn10901595	blood
18659212_blood	Whole Genome Sequencing (WGS)	HiSeq X	Illumina	SM-CJGI1	doi:10.7303/syn10901595	Synapse	doi:10.7303/syn10901595	https://doi.org/10.7303/syn10901595	blood
10442413_blood	Whole Genome Sequencing (WGS)	HiSeq X	Illumina	SM-CJGI2	doi:10.7303/syn10901595	Synapse	doi:10.7303/syn10901595	https://doi.org/10.7303/syn10901595	blood
18414513_brain	Whole Genome Sequencing (WGS)	HiSeq X	Illumina	SM-CJGI4	doi:10.7303/syn10901595	Synapse	doi:10.7303/syn10901595	https://doi.org/10.7303/syn10901595	brain
10101327_brain	Whole Genome Sequencing (WGS)	HiSeq X	Illumina	SM-CJGI5	doi:10.7303/syn10901595	Synapse	doi:10.7303/syn10901595	https://doi.org/10.7303/syn10901595	brain
10395359_blood	Whole Genome Sequencing (WGS)	HiSeq X	Illumina	SM-CJGI6	doi:10.7303/syn10901595	Synapse	doi:10.7303/syn10901595	https://doi.org/10.7303/syn10901595	blood
11619606_brain	Whole Genome Sequencing (WGS)	HiSeq X	Illumina	SM-CJGI8	doi:10.7303/syn10901595	Synapse	doi:10.7303/syn10901595	https://doi.org/10.7303/syn10901595	brain
50400709_brain	Whole Genome Sequencing (WGS)	HiSeq X	Illumina	SM-CJGI9	doi:10.7303/syn10901595	Synapse	doi:10.7303/syn10901595	https://doi.org/10.7303/syn10901595	brain
20232474_brain	Whole Genome Sequencing (WGS)	HiSeq X	Illumina	SM-CJGIA	doi:10.7303/syn10901595	Synapse	doi:10.7303/syn10901595	https://doi.org/10.7303/syn10901595	brain
50301387_brain	Whole Genome Sequencing (WGS)	HiSeq X	Illumina	SM-CJGIB	doi:10.7303/syn10901595	Synapse	doi:10.7303/syn10901595	https://doi.org/10.7303/syn10901595	brain
15139925_brain	Whole Genome Sequencing (WGS)	HiSeq X	Illumina	SM-CJGIC	doi:10.7303/syn10901595	Synapse	doi:10.7303/syn10901595	https://doi.org/10.7303/syn10901595	brain
4576591_brain	Whole Genome Sequencing (WGS)	HiSeq X	Illumina	SM-CJGID	doi:10.7303/syn10901595	Synapse	doi:10.7303/syn10901595	https://doi.org/10.7303/syn10901595	brain
46369736_brain	Whole Genome Sequencing (WGS)	HiSeq X	Illumina	SM-CJGIE	doi:10.7303/syn10901595	Synapse	doi:10.7303/syn10901595	https://doi.org/10.7303/syn10901595	brain
20439591_brain	Whole Genome Sequencing (WGS)	HiSeq X	Illumina	SM-CJGIF	doi:10.7303/syn10901595	Synapse	doi:10.7303/syn10901595	https://doi.org/10.7303/syn10901595	brain
90447310_brain	Whole Genome Sequencing (WGS)	HiSeq X	Illumina	SM-CJGIG	doi:10.7303/syn10901595	Synapse	doi:10.7303/syn10901595	https://doi.org/10.7303/syn10901595	brain
20380417_brain	Whole Genome Sequencing (WGS)	HiSeq X	Illumina	SM-CJGIH	doi:10.7303/syn10901595	Synapse	doi:10.7303/syn10901595	https://doi.org/10.7303/syn10901595	brain
20201189_brain	Whole Genome Sequencing (WGS)	HiSeq X	Illumina	SM-CJGII	doi:10.7303/syn10901595	Synapse	doi:10.7303/syn10901595	https://doi.org/10.7303/syn10901595	brain
10850171_brain	Whole Genome Sequencing (WGS)	HiSeq X	Illumina	SM-CJGIJ	doi:10.7303/syn10901595	Synapse	doi:10.7303/syn10901595	https://doi.org/10.7303/syn10901595	brain
31037310_brain	Whole Genome Sequencing (WGS)	HiSeq X	Illumina	SM-CJGIK	doi:10.7303/syn10901595	Synapse	doi:10.7303/syn10901595	https://doi.org/10.7303/syn10901595	brain
32705437_brain	Whole Genome Sequencing (WGS)	HiSeq X	Illumina	SM-CJGIL	doi:10.7303/syn10901595	Synapse	doi:10.7303/syn10901595	https://doi.org/10.7303/syn10901595	brain
11409232_blood	Whole Genome Sequencing (WGS)	HiSeq X	Illumina	SM-CJGIM	doi:10.7303/syn10901595	Synapse	doi:10.7303/syn10901595	https://doi.org/10.7303/syn10901595	blood
20233939_blood	Whole Genome Sequencing (WGS)	HiSeq X	Illumina	SM-CJGIN	doi:10.7303/syn10901595	Synapse	doi:10.7303/syn10901595	https://doi.org/10.7303/syn10901595	blood
20368015_blood	Whole Genome Sequencing (WGS)	HiSeq X	Illumina	SM-CJGIP	doi:10.7303/syn10901595	Synapse	doi:10.7303/syn10901595	https://doi.org/10.7303/syn10901595	blood
15844425_blood	Whole Genome Sequencing (WGS)	HiSeq X	Illumina	SM-CJGIQ	doi:10.7303/syn10901595	Synapse	doi:10.7303/syn10901595	https://doi.org/10.7303/syn10901595	blood
20201927_blood	Whole Genome Sequencing (WGS)	HiSeq X	Illumina	SM-CJGIR	doi:10.7303/syn10901595	Synapse	doi:10.7303/syn10901595	https://doi.org/10.7303/syn10901595	blood
51400993_blood	Whole Genome Sequencing (WGS)	HiSeq X	Illumina	SM-CJGIS	doi:10.7303/syn10901595	Synapse	doi:10.7303/syn10901595	https://doi.org/10.7303/syn10901595	blood
20767628_blood	Whole Genome Sequencing (WGS)	HiSeq X	Illumina	SM-CJGIT	doi:10.7303/syn10901595	Synapse	doi:10.7303/syn10901595	https://doi.org/10.7303/syn10901595	blood
20939834_brain	Whole Genome Sequencing (WGS)	HiSeq X	Illumina	SM-CJGIU	doi:10.7303/syn10901595	Synapse	doi:10.7303/syn10901595	https://doi.org/10.7303/syn10901595	brain
50108174_blood	Whole Genome Sequencing (WGS)	HiSeq X	Illumina	SM-CJGIV	doi:10.7303/syn10901595	Synapse	doi:10.7303/syn10901595	https://doi.org/10.7303/syn10901595	blood
50104684_blood	Whole Genome Sequencing (WGS)	HiSeq X	Illumina	SM-CJGIW	doi:10.7303/syn10901595	Synapse	doi:10.7303/syn10901595	https://doi.org/10.7303/syn10901595	blood
66924745_blood	Whole Genome Sequencing (WGS)	HiSeq X	Illumina	SM-CJGIX	doi:10.7303/syn10901595	Synapse	doi:10.7303/syn10901595	https://doi.org/10.7303/syn10901595	blood
91018909_blood	Whole Genome Sequencing (WGS)	HiSeq X	Illumina	SM-CJGIY	doi:10.7303/syn10901595	Synapse	doi:10.7303/syn10901595	https://doi.org/10.7303/syn10901595	blood
50401976_blood	Whole Genome Sequencing (WGS)	HiSeq X	Illumina	SM-CJGIZ	doi:10.7303/syn10901595	Synapse	doi:10.7303/syn10901595	https://doi.org/10.7303/syn10901595	blood
62483327_blood	Whole Genome Sequencing (WGS)	HiSeq X	Illumina	SM-CJGJ1	doi:10.7303/syn10901595	Synapse	doi:10.7303/syn10901595	https://doi.org/10.7303/syn10901595	blood
10901987_blood	Whole Genome Sequencing (WGS)	HiSeq X	Illumina	SM-CJGJ2	doi:10.7303/syn10901595	Synapse	doi:10.7303/syn10901595	https://doi.org/10.7303/syn10901595	blood
21412752_blood	Whole Genome Sequencing (WGS)	HiSeq X	Illumina	SM-CJGJ3	doi:10.7303/syn10901595	Synapse	doi:10.7303/syn10901595	https://doi.org/10.7303/syn10901595	blood
64358179_blood	Whole Genome Sequencing (WGS)	HiSeq X	Illumina	SM-CJGJ4	doi:10.7303/syn10901595	Synapse	doi:10.7303/syn10901595	https://doi.org/10.7303/syn10901595	blood
61029627_brain	Whole Genome Sequencing (WGS)	HiSeq X	Illumina	SM-CJGJ5	doi:10.7303/syn10901595	Synapse	doi:10.7303/syn10901595	https://doi.org/10.7303/syn10901595	brain
35941263_brain	Whole Genome Sequencing (WGS)	HiSeq X	Illumina	SM-CJGJ7	doi:10.7303/syn10901595	Synapse	doi:10.7303/syn10901595	https://doi.org/10.7303/syn10901595	brain
44019405_brain	Whole Genome Sequencing (WGS)	HiSeq X	Illumina	SM-CJGJ8	doi:10.7303/syn10901595	Synapse	doi:10.7303/syn10901595	https://doi.org/10.7303/syn10901595	brain
20124321_brain	Whole Genome Sequencing (WGS)	HiSeq X	Illumina	SM-CJGJ9	doi:10.7303/syn10901595	Synapse	doi:10.7303/syn10901595	https://doi.org/10.7303/syn10901595	brain
20165190_blood	Whole Genome Sequencing (WGS)	HiSeq X	Illumina	SM-CJGJA	doi:10.7303/syn10901595	Synapse	doi:10.7303/syn10901595	https://doi.org/10.7303/syn10901595	blood
52509923_brain	Whole Genome Sequencing (WGS)	HiSeq X	Illumina	SM-CJGLD	doi:10.7303/syn10901595	Synapse	doi:10.7303/syn10901595	https://doi.org/10.7303/syn10901595	brain
11200645_brain	Whole Genome Sequencing (WGS)	HiSeq X	Illumina	SM-CJGLE	doi:10.7303/syn10901595	Synapse	doi:10.7303/syn10901595	https://doi.org/10.7303/syn10901595	brain
31756046_brain	Whole Genome Sequencing (WGS)	HiSeq X	Illumina	SM-CJGLF	doi:10.7303/syn10901595	Synapse	doi:10.7303/syn10901595	https://doi.org/10.7303/syn10901595	brain
31509843_brain	Whole Genome Sequencing (WGS)	HiSeq X	Illumina	SM-CJGLG	doi:10.7303/syn10901595	Synapse	doi:10.7303/syn10901595	https://doi.org/10.7303/syn10901595	brain
20207013_brain	Whole Genome Sequencing (WGS)	HiSeq X	Illumina	SM-CJGLH	doi:10.7303/syn10901595	Synapse	doi:10.7303/syn10901595	https://doi.org/10.7303/syn10901595	brain
21191200_brain	Whole Genome Sequencing (WGS)	HiSeq X	Illumina	SM-CJGLI	doi:10.7303/syn10901595	Synapse	doi:10.7303/syn10901595	https://doi.org/10.7303/syn10901595	brain
92113025_brain	Whole Genome Sequencing (WGS)	HiSeq X	Illumina	SM-CJGLJ	doi:10.7303/syn10901595	Synapse	doi:10.7303/syn10901595	https://doi.org/10.7303/syn10901595	brain
20660226_brain	Whole Genome Sequencing (WGS)	HiSeq X	Illumina	SM-CJGLK	doi:10.7303/syn10901595	Synapse	doi:10.7303/syn10901595	https://doi.org/10.7303/syn10901595	brain
20907246_brain	Whole Genome Sequencing (WGS)	HiSeq X	Illumina	SM-CJGLM	doi:10.7303/syn10901595	Synapse	doi:10.7303/syn10901595	https://doi.org/10.7303/syn10901595	brain
76867532_brain	Whole Genome Sequencing (WGS)	HiSeq X	Illumina	SM-CJGLP	doi:10.7303/syn10901595	Synapse	doi:10.7303/syn10901595	https://doi.org/10.7303/syn10901595	brain
68725248_brain	Whole Genome Sequencing (WGS)	HiSeq X	Illumina	SM-CJGLQ	doi:10.7303/syn10901595	Synapse	doi:10.7303/syn10901595	https://doi.org/10.7303/syn10901595	brain
23870000_brain	Whole Genome Sequencing (WGS)	HiSeq X	Illumina	SM-CJGLR	doi:10.7303/syn10901595	Synapse	doi:10.7303/syn10901595	https://doi.org/10.7303/syn10901595	brain
64493027_brain	Whole Genome Sequencing (WGS)	HiSeq X	Illumina	SM-CJGLS	doi:10.7303/syn10901595	Synapse	doi:10.7303/syn10901595	https://doi.org/10.7303/syn10901595	brain
51668135_brain	Whole Genome Sequencing (WGS)	HiSeq X	Illumina	SM-CJGLT	doi:10.7303/syn10901595	Synapse	doi:10.7303/syn10901595	https://doi.org/10.7303/syn10901595	brain
10253148_brain	Whole Genome Sequencing (WGS)	HiSeq X	Illumina	SM-CJGLU	doi:10.7303/syn10901595	Synapse	doi:10.7303/syn10901595	https://doi.org/10.7303/syn10901595	brain
20983400_brain	Whole Genome Sequencing (WGS)	HiSeq X	Illumina	SM-CJGLV	doi:10.7303/syn10901595	Synapse	doi:10.7303/syn10901595	https://doi.org/10.7303/syn10901595	brain
11229148_brain	Whole Genome Sequencing (WGS)	HiSeq X	Illumina	SM-CJGLW	doi:10.7303/syn10901595	Synapse	doi:10.7303/syn10901595	https://doi.org/10.7303/syn10901595	brain
50106866_brain	Whole Genome Sequencing (WGS)	HiSeq X	Illumina	SM-CJGLX	doi:10.7303/syn10901595	Synapse	doi:10.7303/syn10901595	https://doi.org/10.7303/syn10901595	brain
30755009_brain	Whole Genome Sequencing (WGS)	HiSeq X	Illumina	SM-CJGLY	doi:10.7303/syn10901595	Synapse	doi:10.7303/syn10901595	https://doi.org/10.7303/syn10901595	brain
36492755_brain	Whole Genome Sequencing (WGS)	HiSeq X	Illumina	SM-CJGLZ	doi:10.7303/syn10901595	Synapse	doi:10.7303/syn10901595	https://doi.org/10.7303/syn10901595	brain
15196262_brain	Whole Genome Sequencing (WGS)	HiSeq X	Illumina	SM-CJGM2	doi:10.7303/syn10901595	Synapse	doi:10.7303/syn10901595	https://doi.org/10.7303/syn10901595	brain
92393245_blood	Whole Genome Sequencing (WGS)	HiSeq X	Illumina	SM-CJGM3	doi:10.7303/syn10901595	Synapse	doi:10.7303/syn10901595	https://doi.org/10.7303/syn10901595	blood
11353057_blood	Whole Genome Sequencing (WGS)	HiSeq X	Illumina	SM-CJGM4	doi:10.7303/syn10901595	Synapse	doi:10.7303/syn10901595	https://doi.org/10.7303/syn10901595	blood
50102088_blood	Whole Genome Sequencing (WGS)	HiSeq X	Illumina	SM-CJGM5	doi:10.7303/syn10901595	Synapse	doi:10.7303/syn10901595	https://doi.org/10.7303/syn10901595	blood
10986136_blood	Whole Genome Sequencing (WGS)	HiSeq X	Illumina	SM-CJGM6	doi:10.7303/syn10901595	Synapse	doi:10.7303/syn10901595	https://doi.org/10.7303/syn10901595	blood
10516762_blood	Whole Genome Sequencing (WGS)	HiSeq X	Illumina	SM-CJGM7	doi:10.7303/syn10901595	Synapse	doi:10.7303/syn10901595	https://doi.org/10.7303/syn10901595	blood
11216503_blood	Whole Genome Sequencing (WGS)	HiSeq X	Illumina	SM-CJGM8	doi:10.7303/syn10901595	Synapse	doi:10.7303/syn10901595	https://doi.org/10.7303/syn10901595	blood
91921829_blood	Whole Genome Sequencing (WGS)	HiSeq X	Illumina	SM-CJGM9	doi:10.7303/syn10901595	Synapse	doi:10.7303/syn10901595	https://doi.org/10.7303/syn10901595	blood
10499302_blood	Whole Genome Sequencing (WGS)	HiSeq X	Illumina	SM-CJGMA	doi:10.7303/syn10901595	Synapse	doi:10.7303/syn10901595	https://doi.org/10.7303/syn10901595	blood
90434801_brain	Whole Genome Sequencing (WGS)	HiSeq X	Illumina	SM-CJGMC	doi:10.7303/syn10901595	Synapse	doi:10.7303/syn10901595	https://doi.org/10.7303/syn10901595	brain
21404450_brain	Whole Genome Sequencing (WGS)	HiSeq X	Illumina	SM-CJGMD	doi:10.7303/syn10901595	Synapse	doi:10.7303/syn10901595	https://doi.org/10.7303/syn10901595	brain
24141372_brain	Whole Genome Sequencing (WGS)	HiSeq X	Illumina	SM-CJGMG	doi:10.7303/syn10901595	Synapse	doi:10.7303/syn10901595	https://doi.org/10.7303/syn10901595	brain
84732827_brain	Whole Genome Sequencing (WGS)	HiSeq X	Illumina	SM-CJGMH	doi:10.7303/syn10901595	Synapse	doi:10.7303/syn10901595	https://doi.org/10.7303/syn10901595	brain
50300660_brain	Whole Genome Sequencing (WGS)	HiSeq X	Illumina	SM-CJGMI	doi:10.7303/syn10901595	Synapse	doi:10.7303/syn10901595	https://doi.org/10.7303/syn10901595	brain
94144536_brain	Whole Genome Sequencing (WGS)	HiSeq X	Illumina	SM-CJGMJ	doi:10.7303/syn10901595	Synapse	doi:10.7303/syn10901595	https://doi.org/10.7303/syn10901595	brain
83173570_brain	Whole Genome Sequencing (WGS)	HiSeq X	Illumina	SM-CJGMK	doi:10.7303/syn10901595	Synapse	doi:10.7303/syn10901595	https://doi.org/10.7303/syn10901595	brain
78353027_brain	Whole Genome Sequencing (WGS)	HiSeq X	Illumina	SM-CJGML	doi:10.7303/syn10901595	Synapse	doi:10.7303/syn10901595	https://doi.org/10.7303/syn10901595	brain
11240247_brain	Whole Genome Sequencing (WGS)	HiSeq X	Illumina	SM-CJGMM	doi:10.7303/syn10901595	Synapse	doi:10.7303/syn10901595	https://doi.org/10.7303/syn10901595	brain
23791808_brain	Whole Genome Sequencing (WGS)	HiSeq X	Illumina	SM-CJGMN	doi:10.7303/syn10901595	Synapse	doi:10.7303/syn10901595	https://doi.org/10.7303/syn10901595	brain
50401426_brain	Whole Genome Sequencing (WGS)	HiSeq X	Illumina	SM-CJGMO	doi:10.7303/syn10901595	Synapse	doi:10.7303/syn10901595	https://doi.org/10.7303/syn10901595	brain
16068769_brain	Whole Genome Sequencing (WGS)	HiSeq X	Illumina	SM-CJGMP	doi:10.7303/syn10901595	Synapse	doi:10.7303/syn10901595	https://doi.org/10.7303/syn10901595	brain
55897318_brain	Whole Genome Sequencing (WGS)	HiSeq X	Illumina	SM-CJGMQ	doi:10.7303/syn10901595	Synapse	doi:10.7303/syn10901595	https://doi.org/10.7303/syn10901595	brain
92023910_brain	Whole Genome Sequencing (WGS)	HiSeq X	Illumina	SM-CJGMR	doi:10.7303/syn10901595	Synapse	doi:10.7303/syn10901595	https://doi.org/10.7303/syn10901595	brain
44671043_brain	Whole Genome Sequencing (WGS)	HiSeq X	Illumina	SM-CJGMS	doi:10.7303/syn10901595	Synapse	doi:10.7303/syn10901595	https://doi.org/10.7303/syn10901595	brain
93504106_brain	Whole Genome Sequencing (WGS)	HiSeq X	Illumina	SM-CJGMT	doi:10.7303/syn10901595	Synapse	doi:10.7303/syn10901595	https://doi.org/10.7303/syn10901595	brain
92371267_brain	Whole Genome Sequencing (WGS)	HiSeq X	Illumina	SM-CJGMU	doi:10.7303/syn10901595	Synapse	doi:10.7303/syn10901595	https://doi.org/10.7303/syn10901595	brain
50401002_brain	Whole Genome Sequencing (WGS)	HiSeq X	Illumina	SM-CJGMV	doi:10.7303/syn10901595	Synapse	doi:10.7303/syn10901595	https://doi.org/10.7303/syn10901595	brain
17929065_blood	Whole Genome Sequencing (WGS)	HiSeq X	Illumina	SM-CJGMX	doi:10.7303/syn10901595	Synapse	doi:10.7303/syn10901595	https://doi.org/10.7303/syn10901595	blood
50105275_brain	Whole Genome Sequencing (WGS)	HiSeq X	Illumina	SM-CJGMY	doi:10.7303/syn10901595	Synapse	doi:10.7303/syn10901595	https://doi.org/10.7303/syn10901595	brain
2525608_blood	Whole Genome Sequencing (WGS)	HiSeq X	Illumina	SM-CJGMZ	doi:10.7303/syn10901595	Synapse	doi:10.7303/syn10901595	https://doi.org/10.7303/syn10901595	blood
10684501_blood	Whole Genome Sequencing (WGS)	HiSeq X	Illumina	SM-CJGN1	doi:10.7303/syn10901595	Synapse	doi:10.7303/syn10901595	https://doi.org/10.7303/syn10901595	blood
27481601_brain	Whole Genome Sequencing (WGS)	HiSeq X	Illumina	SM-CJGN2	doi:10.7303/syn10901595	Synapse	doi:10.7303/syn10901595	https://doi.org/10.7303/syn10901595	brain
69432088_brain	Whole Genome Sequencing (WGS)	HiSeq X	Illumina	SM-CJGN3	doi:10.7303/syn10901595	Synapse	doi:10.7303/syn10901595	https://doi.org/10.7303/syn10901595	brain
8637647_brain	Whole Genome Sequencing (WGS)	HiSeq X	Illumina	SM-CJGN4	doi:10.7303/syn10901595	Synapse	doi:10.7303/syn10901595	https://doi.org/10.7303/syn10901595	brain
45984063_blood	Whole Genome Sequencing (WGS)	HiSeq X	Illumina	SM-CJGN5	doi:10.7303/syn10901595	Synapse	doi:10.7303/syn10901595	https://doi.org/10.7303/syn10901595	blood
20947550_brain	Whole Genome Sequencing (WGS)	HiSeq X	Illumina	SM-CJGN6	doi:10.7303/syn10901595	Synapse	doi:10.7303/syn10901595	https://doi.org/10.7303/syn10901595	brain
20214850_brain	Whole Genome Sequencing (WGS)	HiSeq X	Illumina	SM-CJGN7	doi:10.7303/syn10901595	Synapse	doi:10.7303/syn10901595	https://doi.org/10.7303/syn10901595	brain
20171508_brain	Whole Genome Sequencing (WGS)	HiSeq X	Illumina	SM-CJGN9	doi:10.7303/syn10901595	Synapse	doi:10.7303/syn10901595	https://doi.org/10.7303/syn10901595	brain
72777797_blood	Whole Genome Sequencing (WGS)	HiSeq X	Illumina	SM-CJGNB	doi:10.7303/syn10901595	Synapse	doi:10.7303/syn10901595	https://doi.org/10.7303/syn10901595	blood
50404163_blood	Whole Genome Sequencing (WGS)	HiSeq X	Illumina	SM-CJGNC	doi:10.7303/syn10901595	Synapse	doi:10.7303/syn10901595	https://doi.org/10.7303/syn10901595	blood
11494091_blood	Whole Genome Sequencing (WGS)	HiSeq X	Illumina	SM-CJGND	doi:10.7303/syn10901595	Synapse	doi:10.7303/syn10901595	https://doi.org/10.7303/syn10901595	blood
20297791_brain	Whole Genome Sequencing (WGS)	HiSeq X	Illumina	SM-CJGNE	doi:10.7303/syn10901595	Synapse	doi:10.7303/syn10901595	https://doi.org/10.7303/syn10901595	brain
50302004_brain	Whole Genome Sequencing (WGS)	HiSeq X	Illumina	SM-CJGNF	doi:10.7303/syn10901595	Synapse	doi:10.7303/syn10901595	https://doi.org/10.7303/syn10901595	brain
27560777_brain	Whole Genome Sequencing (WGS)	HiSeq X	Illumina	SM-CJGNG	doi:10.7303/syn10901595	Synapse	doi:10.7303/syn10901595	https://doi.org/10.7303/syn10901595	brain
10401770_brain	Whole Genome Sequencing (WGS)	HiSeq X	Illumina	SM-CJGNH	doi:10.7303/syn10901595	Synapse	doi:10.7303/syn10901595	https://doi.org/10.7303/syn10901595	brain
86408244_brain	Whole Genome Sequencing (WGS)	HiSeq X	Illumina	SM-CJGNI	doi:10.7303/syn10901595	Synapse	doi:10.7303/syn10901595	https://doi.org/10.7303/syn10901595	brain
9650662_brain	Whole Genome Sequencing (WGS)	HiSeq X	Illumina	SM-CJGNJ	doi:10.7303/syn10901595	Synapse	doi:10.7303/syn10901595	https://doi.org/10.7303/syn10901595	brain
70816595_brain	Whole Genome Sequencing (WGS)	HiSeq X	Illumina	SM-CJGNK	doi:10.7303/syn10901595	Synapse	doi:10.7303/syn10901595	https://doi.org/10.7303/syn10901595	brain
93462021_brain	Whole Genome Sequencing (WGS)	HiSeq X	Illumina	SM-CJGNL	doi:10.7303/syn10901595	Synapse	doi:10.7303/syn10901595	https://doi.org/10.7303/syn10901595	brain
50104008_brain	Whole Genome Sequencing (WGS)	HiSeq X	Illumina	SM-CJGNM	doi:10.7303/syn10901595	Synapse	doi:10.7303/syn10901595	https://doi.org/10.7303/syn10901595	brain
20143248_brain	Whole Genome Sequencing (WGS)	HiSeq X	Illumina	SM-CJGNN	doi:10.7303/syn10901595	Synapse	doi:10.7303/syn10901595	https://doi.org/10.7303/syn10901595	brain
50106316_brain	Whole Genome Sequencing (WGS)	HiSeq X	Illumina	SM-CJGNO	doi:10.7303/syn10901595	Synapse	doi:10.7303/syn10901595	https://doi.org/10.7303/syn10901595	brain
50400385_brain	Whole Genome Sequencing (WGS)	HiSeq X	Illumina	SM-CJGNP	doi:10.7303/syn10901595	Synapse	doi:10.7303/syn10901595	https://doi.org/10.7303/syn10901595	brain
92613520_brain	Whole Genome Sequencing (WGS)	HiSeq X	Illumina	SM-CJGNQ	doi:10.7303/syn10901595	Synapse	doi:10.7303/syn10901595	https://doi.org/10.7303/syn10901595	brain
24039289_brain	Whole Genome Sequencing (WGS)	HiSeq X	Illumina	SM-CJGNS	doi:10.7303/syn10901595	Synapse	doi:10.7303/syn10901595	https://doi.org/10.7303/syn10901595	brain
44299049_brain	Whole Genome Sequencing (WGS)	HiSeq X	Illumina	SM-CJGNT	doi:10.7303/syn10901595	Synapse	doi:10.7303/syn10901595	https://doi.org/10.7303/syn10901595	brain
15797073_brain	Whole Genome Sequencing (WGS)	HiSeq X	Illumina	SM-CJGNU	doi:10.7303/syn10901595	Synapse	doi:10.7303/syn10901595	https://doi.org/10.7303/syn10901595	brain
85666580_brain	Whole Genome Sequencing (WGS)	HiSeq X	Illumina	SM-CJGNX	doi:10.7303/syn10901595	Synapse	doi:10.7303/syn10901595	https://doi.org/10.7303/syn10901595	brain
77143621_brain	Whole Genome Sequencing (WGS)	HiSeq X	Illumina	SM-CJGNZ	doi:10.7303/syn10901595	Synapse	doi:10.7303/syn10901595	https://doi.org/10.7303/syn10901595	brain
11697592_brain	Whole Genome Sequencing (WGS)	HiSeq X	Illumina	SM-CJGO1	doi:10.7303/syn10901595	Synapse	doi:10.7303/syn10901595	https://doi.org/10.7303/syn10901595	brain
62176713_brain	Whole Genome Sequencing (WGS)	HiSeq X	Illumina	SM-CJGO2	doi:10.7303/syn10901595	Synapse	doi:10.7303/syn10901595	https://doi.org/10.7303/syn10901595	brain
10222853_brain	Whole Genome Sequencing (WGS)	HiSeq X	Illumina	SM-CJGO3	doi:10.7303/syn10901595	Synapse	doi:10.7303/syn10901595	https://doi.org/10.7303/syn10901595	brain
76008327_brain	Whole Genome Sequencing (WGS)	HiSeq X	Illumina	SM-CJIWR	doi:10.7303/syn10901595	Synapse	doi:10.7303/syn10901595	https://doi.org/10.7303/syn10901595	brain
10929637_blood	Whole Genome Sequencing (WGS)	HiSeq X	Illumina	SM-CJIWS	doi:10.7303/syn10901595	Synapse	doi:10.7303/syn10901595	https://doi.org/10.7303/syn10901595	blood
20906079_blood	Whole Genome Sequencing (WGS)	HiSeq X	Illumina	SM-CJIWT	doi:10.7303/syn10901595	Synapse	doi:10.7303/syn10901595	https://doi.org/10.7303/syn10901595	blood
39484737_blood	Whole Genome Sequencing (WGS)	HiSeq X	Illumina	SM-CJIWU	doi:10.7303/syn10901595	Synapse	doi:10.7303/syn10901595	https://doi.org/10.7303/syn10901595	blood
20115276_blood	Whole Genome Sequencing (WGS)	HiSeq X	Illumina	SM-CJIWV	doi:10.7303/syn10901595	Synapse	doi:10.7303/syn10901595	https://doi.org/10.7303/syn10901595	blood
11471260_blood	Whole Genome Sequencing (WGS)	HiSeq X	Illumina	SM-CJIWW	doi:10.7303/syn10901595	Synapse	doi:10.7303/syn10901595	https://doi.org/10.7303/syn10901595	blood
20914669_blood	Whole Genome Sequencing (WGS)	HiSeq X	Illumina	SM-CJIWX	doi:10.7303/syn10901595	Synapse	doi:10.7303/syn10901595	https://doi.org/10.7303/syn10901595	blood
50109477_blood	Whole Genome Sequencing (WGS)	HiSeq X	Illumina	SM-CJIWY	doi:10.7303/syn10901595	Synapse	doi:10.7303/syn10901595	https://doi.org/10.7303/syn10901595	blood
21180847_blood	Whole Genome Sequencing (WGS)	HiSeq X	Illumina	SM-CJIX1	doi:10.7303/syn10901595	Synapse	doi:10.7303/syn10901595	https://doi.org/10.7303/syn10901595	blood
10495100_blood	Whole Genome Sequencing (WGS)	HiSeq X	Illumina	SM-CJIX2	doi:10.7303/syn10901595	Synapse	doi:10.7303/syn10901595	https://doi.org/10.7303/syn10901595	blood
50102826_blood	Whole Genome Sequencing (WGS)	HiSeq X	Illumina	SM-CJIX3	doi:10.7303/syn10901595	Synapse	doi:10.7303/syn10901595	https://doi.org/10.7303/syn10901595	blood
11606935_blood	Whole Genome Sequencing (WGS)	HiSeq X	Illumina	SM-CJIX4	doi:10.7303/syn10901595	Synapse	doi:10.7303/syn10901595	https://doi.org/10.7303/syn10901595	blood
37178462_blood	Whole Genome Sequencing (WGS)	HiSeq X	Illumina	SM-CJIX5	doi:10.7303/syn10901595	Synapse	doi:10.7303/syn10901595	https://doi.org/10.7303/syn10901595	blood
10490993_brain	Whole Genome Sequencing (WGS)	HiSeq X	Illumina	SM-CJIX6	doi:10.7303/syn10901595	Synapse	doi:10.7303/syn10901595	https://doi.org/10.7303/syn10901595	brain
10284019_blood	Whole Genome Sequencing (WGS)	HiSeq X	Illumina	SM-CJIX8	doi:10.7303/syn10901595	Synapse	doi:10.7303/syn10901595	https://doi.org/10.7303/syn10901595	blood
21198987_brain	Whole Genome Sequencing (WGS)	HiSeq X	Illumina	SM-CJIX9	doi:10.7303/syn10901595	Synapse	doi:10.7303/syn10901595	https://doi.org/10.7303/syn10901595	brain
82527318_brain	Whole Genome Sequencing (WGS)	HiSeq X	Illumina	SM-CJIXA	doi:10.7303/syn10901595	Synapse	doi:10.7303/syn10901595	https://doi.org/10.7303/syn10901595	brain
93787649_brain	Whole Genome Sequencing (WGS)	HiSeq X	Illumina	SM-CJIXB	doi:10.7303/syn10901595	Synapse	doi:10.7303/syn10901595	https://doi.org/10.7303/syn10901595	brain
20177982_brain	Whole Genome Sequencing (WGS)	HiSeq X	Illumina	SM-CJIXC	doi:10.7303/syn10901595	Synapse	doi:10.7303/syn10901595	https://doi.org/10.7303/syn10901595	brain
10205244_brain	Whole Genome Sequencing (WGS)	HiSeq X	Illumina	SM-CJIXD	doi:10.7303/syn10901595	Synapse	doi:10.7303/syn10901595	https://doi.org/10.7303/syn10901595	brain
10235948_brain	Whole Genome Sequencing (WGS)	HiSeq X	Illumina	SM-CJIXE	doi:10.7303/syn10901595	Synapse	doi:10.7303/syn10901595	https://doi.org/10.7303/syn10901595	brain
21193068_brain	Whole Genome Sequencing (WGS)	HiSeq X	Illumina	SM-CJIXG	doi:10.7303/syn10901595	Synapse	doi:10.7303/syn10901595	https://doi.org/10.7303/syn10901595	brain
20288196_brain	Whole Genome Sequencing (WGS)	HiSeq X	Illumina	SM-CJIXH	doi:10.7303/syn10901595	Synapse	doi:10.7303/syn10901595	https://doi.org/10.7303/syn10901595	brain
20240514_brain	Whole Genome Sequencing (WGS)	HiSeq X	Illumina	SM-CJIXI	doi:10.7303/syn10901595	Synapse	doi:10.7303/syn10901595	https://doi.org/10.7303/syn10901595	brain
10510090_brain	Whole Genome Sequencing (WGS)	HiSeq X	Illumina	SM-CJIXJ	doi:10.7303/syn10901595	Synapse	doi:10.7303/syn10901595	https://doi.org/10.7303/syn10901595	brain
2899847_brain	Whole Genome Sequencing (WGS)	HiSeq X	Illumina	SM-CJIXK	doi:10.7303/syn10901595	Synapse	doi:10.7303/syn10901595	https://doi.org/10.7303/syn10901595	brain
50103381_brain	Whole Genome Sequencing (WGS)	HiSeq X	Illumina	SM-CJIXL	doi:10.7303/syn10901595	Synapse	doi:10.7303/syn10901595	https://doi.org/10.7303/syn10901595	brain
11460357_brain	Whole Genome Sequencing (WGS)	HiSeq X	Illumina	SM-CJIXM	doi:10.7303/syn10901595	Synapse	doi:10.7303/syn10901595	https://doi.org/10.7303/syn10901595	brain
10436131_brain	Whole Genome Sequencing (WGS)	HiSeq X	Illumina	SM-CJIXO	doi:10.7303/syn10901595	Synapse	doi:10.7303/syn10901595	https://doi.org/10.7303/syn10901595	brain
20501668_brain	Whole Genome Sequencing (WGS)	HiSeq X	Illumina	SM-CJIXP	doi:10.7303/syn10901595	Synapse	doi:10.7303/syn10901595	https://doi.org/10.7303/syn10901595	brain
20656964_brain	Whole Genome Sequencing (WGS)	HiSeq X	Illumina	SM-CJIXQ	doi:10.7303/syn10901595	Synapse	doi:10.7303/syn10901595	https://doi.org/10.7303/syn10901595	brain
20602974_brain	Whole Genome Sequencing (WGS)	HiSeq X	Illumina	SM-CJIXR	doi:10.7303/syn10901595	Synapse	doi:10.7303/syn10901595	https://doi.org/10.7303/syn10901595	brain
20953832_brain	Whole Genome Sequencing (WGS)	HiSeq X	Illumina	SM-CJIXS	doi:10.7303/syn10901595	Synapse	doi:10.7303/syn10901595	https://doi.org/10.7303/syn10901595	brain
86600442_brain	Whole Genome Sequencing (WGS)	HiSeq X	Illumina	SM-CJIXT	doi:10.7303/syn10901595	Synapse	doi:10.7303/syn10901595	https://doi.org/10.7303/syn10901595	brain
15176592_brain	Whole Genome Sequencing (WGS)	HiSeq X	Illumina	SM-CJIXU	doi:10.7303/syn10901595	Synapse	doi:10.7303/syn10901595	https://doi.org/10.7303/syn10901595	brain
21145876_brain	Whole Genome Sequencing (WGS)	HiSeq X	Illumina	SM-CJIXV	doi:10.7303/syn10901595	Synapse	doi:10.7303/syn10901595	https://doi.org/10.7303/syn10901595	brain
20249897_brain	Whole Genome Sequencing (WGS)	HiSeq X	Illumina	SM-CJIXW	doi:10.7303/syn10901595	Synapse	doi:10.7303/syn10901595	https://doi.org/10.7303/syn10901595	brain
20969114_brain	Whole Genome Sequencing (WGS)	HiSeq X	Illumina	SM-CJIXX	doi:10.7303/syn10901595	Synapse	doi:10.7303/syn10901595	https://doi.org/10.7303/syn10901595	brain
50300408_brain	Whole Genome Sequencing (WGS)	HiSeq X	Illumina	SM-CJIXY	doi:10.7303/syn10901595	Synapse	doi:10.7303/syn10901595	https://doi.org/10.7303/syn10901595	brain
11399321_brain	Whole Genome Sequencing (WGS)	HiSeq X	Illumina	SM-CJIXZ	doi:10.7303/syn10901595	Synapse	doi:10.7303/syn10901595	https://doi.org/10.7303/syn10901595	brain
70883578_brain	Whole Genome Sequencing (WGS)	HiSeq X	Illumina	SM-CJIY1	doi:10.7303/syn10901595	Synapse	doi:10.7303/syn10901595	https://doi.org/10.7303/syn10901595	brain
20112377_brain	Whole Genome Sequencing (WGS)	HiSeq X	Illumina	SM-CJIY2	doi:10.7303/syn10901595	Synapse	doi:10.7303/syn10901595	https://doi.org/10.7303/syn10901595	brain
67216828_brain	Whole Genome Sequencing (WGS)	HiSeq X	Illumina	SM-CJIY3	doi:10.7303/syn10901595	Synapse	doi:10.7303/syn10901595	https://doi.org/10.7303/syn10901595	brain
21125818_brain	Whole Genome Sequencing (WGS)	HiSeq X	Illumina	SM-CJIY4	doi:10.7303/syn10901595	Synapse	doi:10.7303/syn10901595	https://doi.org/10.7303/syn10901595	brain
50109927_brain	Whole Genome Sequencing (WGS)	HiSeq X	Illumina	SM-CJIY5	doi:10.7303/syn10901595	Synapse	doi:10.7303/syn10901595	https://doi.org/10.7303/syn10901595	brain
20254164_brain	Whole Genome Sequencing (WGS)	HiSeq X	Illumina	SM-CJIY6	doi:10.7303/syn10901595	Synapse	doi:10.7303/syn10901595	https://doi.org/10.7303/syn10901595	brain
20561642_brain	Whole Genome Sequencing (WGS)	HiSeq X	Illumina	SM-CJIY7	doi:10.7303/syn10901595	Synapse	doi:10.7303/syn10901595	https://doi.org/10.7303/syn10901595	brain
68745332_brain	Whole Genome Sequencing (WGS)	HiSeq X	Illumina	SM-CJIY8	doi:10.7303/syn10901595	Synapse	doi:10.7303/syn10901595	https://doi.org/10.7303/syn10901595	brain
29933130_brain	Whole Genome Sequencing (WGS)	HiSeq X	Illumina	SM-CJIY9	doi:10.7303/syn10901595	Synapse	doi:10.7303/syn10901595	https://doi.org/10.7303/syn10901595	brain
5689621_brain	Whole Genome Sequencing (WGS)	HiSeq X	Illumina	SM-CJIYA	doi:10.7303/syn10901595	Synapse	doi:10.7303/syn10901595	https://doi.org/10.7303/syn10901595	brain
668310_brain	Whole Genome Sequencing (WGS)	HiSeq X	Illumina	SM-CJIYB	doi:10.7303/syn10901595	Synapse	doi:10.7303/syn10901595	https://doi.org/10.7303/syn10901595	brain
20977678_brain	Whole Genome Sequencing (WGS)	HiSeq X	Illumina	SM-CJIYC	doi:10.7303/syn10901595	Synapse	doi:10.7303/syn10901595	https://doi.org/10.7303/syn10901595	brain
22868024_brain	Whole Genome Sequencing (WGS)	HiSeq X	Illumina	SM-CJIYD	doi:10.7303/syn10901595	Synapse	doi:10.7303/syn10901595	https://doi.org/10.7303/syn10901595	brain
20358955_brain	Whole Genome Sequencing (WGS)	HiSeq X	Illumina	SM-CJIYE	doi:10.7303/syn10901595	Synapse	doi:10.7303/syn10901595	https://doi.org/10.7303/syn10901595	brain
86903794_brain	Whole Genome Sequencing (WGS)	HiSeq X	Illumina	SM-CJIYF	doi:10.7303/syn10901595	Synapse	doi:10.7303/syn10901595	https://doi.org/10.7303/syn10901595	brain
21411323_brain	Whole Genome Sequencing (WGS)	HiSeq X	Illumina	SM-CJIYG	doi:10.7303/syn10901595	Synapse	doi:10.7303/syn10901595	https://doi.org/10.7303/syn10901595	brain
11632851_brain	Whole Genome Sequencing (WGS)	HiSeq X	Illumina	SM-CJIYH	doi:10.7303/syn10901595	Synapse	doi:10.7303/syn10901595	https://doi.org/10.7303/syn10901595	brain
32971269_brain	Whole Genome Sequencing (WGS)	HiSeq X	Illumina	SM-CJIYI	doi:10.7303/syn10901595	Synapse	doi:10.7303/syn10901595	https://doi.org/10.7303/syn10901595	brain
4879843_brain	Whole Genome Sequencing (WGS)	HiSeq X	Illumina	SM-CJIYJ	doi:10.7303/syn10901595	Synapse	doi:10.7303/syn10901595	https://doi.org/10.7303/syn10901595	brain
21189544_brain	Whole Genome Sequencing (WGS)	HiSeq X	Illumina	SM-CJIYK	doi:10.7303/syn10901595	Synapse	doi:10.7303/syn10901595	https://doi.org/10.7303/syn10901595	brain
21155774_blood	Whole Genome Sequencing (WGS)	HiSeq X	Illumina	SM-CJIYL	doi:10.7303/syn10901595	Synapse	doi:10.7303/syn10901595	https://doi.org/10.7303/syn10901595	blood
50101659_blood	Whole Genome Sequencing (WGS)	HiSeq X	Illumina	SM-CJIYM	doi:10.7303/syn10901595	Synapse	doi:10.7303/syn10901595	https://doi.org/10.7303/syn10901595	blood
15110134_blood	Whole Genome Sequencing (WGS)	HiSeq X	Illumina	SM-CJIYN	doi:10.7303/syn10901595	Synapse	doi:10.7303/syn10901595	https://doi.org/10.7303/syn10901595	blood
20164059_blood	Whole Genome Sequencing (WGS)	HiSeq X	Illumina	SM-CJIYP	doi:10.7303/syn10901595	Synapse	doi:10.7303/syn10901595	https://doi.org/10.7303/syn10901595	blood
20133764_blood	Whole Genome Sequencing (WGS)	HiSeq X	Illumina	SM-CJIYQ	doi:10.7303/syn10901595	Synapse	doi:10.7303/syn10901595	https://doi.org/10.7303/syn10901595	blood
20984415_blood	Whole Genome Sequencing (WGS)	HiSeq X	Illumina	SM-CJIYR	doi:10.7303/syn10901595	Synapse	doi:10.7303/syn10901595	https://doi.org/10.7303/syn10901595	blood
20904347_brain	Whole Genome Sequencing (WGS)	HiSeq X	Illumina	SM-CJIYU	doi:10.7303/syn10901595	Synapse	doi:10.7303/syn10901595	https://doi.org/10.7303/syn10901595	brain
10315029_brain	Whole Genome Sequencing (WGS)	HiSeq X	Illumina	SM-CJIYV	doi:10.7303/syn10901595	Synapse	doi:10.7303/syn10901595	https://doi.org/10.7303/syn10901595	brain
61142759_blood	Whole Genome Sequencing (WGS)	HiSeq X	Illumina	SM-CJIYW	doi:10.7303/syn10901595	Synapse	doi:10.7303/syn10901595	https://doi.org/10.7303/syn10901595	blood
14452889_blood	Whole Genome Sequencing (WGS)	HiSeq X	Illumina	SM-CJIYX	doi:10.7303/syn10901595	Synapse	doi:10.7303/syn10901595	https://doi.org/10.7303/syn10901595	blood
14726154_blood	Whole Genome Sequencing (WGS)	HiSeq X	Illumina	SM-CJIYY	doi:10.7303/syn10901595	Synapse	doi:10.7303/syn10901595	https://doi.org/10.7303/syn10901595	blood
50410319_blood	Whole Genome Sequencing (WGS)	HiSeq X	Illumina	SM-CJIYZ	doi:10.7303/syn10901595	Synapse	doi:10.7303/syn10901595	https://doi.org/10.7303/syn10901595	blood
11072071_blood	Whole Genome Sequencing (WGS)	HiSeq X	Illumina	SM-CJIZ1	doi:10.7303/syn10901595	Synapse	doi:10.7303/syn10901595	https://doi.org/10.7303/syn10901595	blood
6073025_brain	Whole Genome Sequencing (WGS)	HiSeq X	Illumina	SM-CJIZ4	doi:10.7303/syn10901595	Synapse	doi:10.7303/syn10901595	https://doi.org/10.7303/syn10901595	brain
21236608_brain	Whole Genome Sequencing (WGS)	HiSeq X	Illumina	SM-CJIZ5	doi:10.7303/syn10901595	Synapse	doi:10.7303/syn10901595	https://doi.org/10.7303/syn10901595	brain
11275158_blood	Whole Genome Sequencing (WGS)	HiSeq X	Illumina	SM-CJIZ8	doi:10.7303/syn10901595	Synapse	doi:10.7303/syn10901595	https://doi.org/10.7303/syn10901595	blood
26011331_blood	Whole Genome Sequencing (WGS)	HiSeq X	Illumina	SM-CJIZD	doi:10.7303/syn10901595	Synapse	doi:10.7303/syn10901595	https://doi.org/10.7303/syn10901595	blood
20221273_blood	Whole Genome Sequencing (WGS)	HiSeq X	Illumina	SM-CJIZF	doi:10.7303/syn10901595	Synapse	doi:10.7303/syn10901595	https://doi.org/10.7303/syn10901595	blood
21114031_blood	Whole Genome Sequencing (WGS)	HiSeq X	Illumina	SM-CJIZG	doi:10.7303/syn10901595	Synapse	doi:10.7303/syn10901595	https://doi.org/10.7303/syn10901595	blood
89001223_brain	Whole Genome Sequencing (WGS)	HiSeq X	Illumina	SM-CJIZH	doi:10.7303/syn10901595	Synapse	doi:10.7303/syn10901595	https://doi.org/10.7303/syn10901595	brain
50102952_blood	Whole Genome Sequencing (WGS)	HiSeq X	Illumina	SM-CJIZI	doi:10.7303/syn10901595	Synapse	doi:10.7303/syn10901595	https://doi.org/10.7303/syn10901595	blood
50105437_blood	Whole Genome Sequencing (WGS)	HiSeq X	Illumina	SM-CJIZJ	doi:10.7303/syn10901595	Synapse	doi:10.7303/syn10901595	https://doi.org/10.7303/syn10901595	blood
43485807_brain	Whole Genome Sequencing (WGS)	HiSeq X	Illumina	SM-CJIZK	doi:10.7303/syn10901595	Synapse	doi:10.7303/syn10901595	https://doi.org/10.7303/syn10901595	brain
27313862_blood	Whole Genome Sequencing (WGS)	HiSeq X	Illumina	SM-CJIZL	doi:10.7303/syn10901595	Synapse	doi:10.7303/syn10901595	https://doi.org/10.7303/syn10901595	blood
50406345_brain	Whole Genome Sequencing (WGS)	HiSeq X	Illumina	SM-CJIZM	doi:10.7303/syn10901595	Synapse	doi:10.7303/syn10901595	https://doi.org/10.7303/syn10901595	brain
95491648_blood	Whole Genome Sequencing (WGS)	HiSeq X	Illumina	SM-CJIZO	doi:10.7303/syn10901595	Synapse	doi:10.7303/syn10901595	https://doi.org/10.7303/syn10901595	blood
11455530_blood	Whole Genome Sequencing (WGS)	HiSeq X	Illumina	SM-CJIZP	doi:10.7303/syn10901595	Synapse	doi:10.7303/syn10901595	https://doi.org/10.7303/syn10901595	blood
21151608_blood	Whole Genome Sequencing (WGS)	HiSeq X	Illumina	SM-CJIZQ	doi:10.7303/syn10901595	Synapse	doi:10.7303/syn10901595	https://doi.org/10.7303/syn10901595	blood
3283241_blood	Whole Genome Sequencing (WGS)	HiSeq X	Illumina	SM-CJIZR	doi:10.7303/syn10901595	Synapse	doi:10.7303/syn10901595	https://doi.org/10.7303/syn10901595	blood
50400835_blood	Whole Genome Sequencing (WGS)	HiSeq X	Illumina	SM-CJIZS	doi:10.7303/syn10901595	Synapse	doi:10.7303/syn10901595	https://doi.org/10.7303/syn10901595	blood
54324848_brain	Whole Genome Sequencing (WGS)	HiSeq X	Illumina	SM-CJIZT	doi:10.7303/syn10901595	Synapse	doi:10.7303/syn10901595	https://doi.org/10.7303/syn10901595	brain
36773029_brain	Whole Genome Sequencing (WGS)	HiSeq X	Illumina	SM-CJIZV	doi:10.7303/syn10901595	Synapse	doi:10.7303/syn10901595	https://doi.org/10.7303/syn10901595	brain
26631069_brain	Whole Genome Sequencing (WGS)	HiSeq X	Illumina	SM-CJIZX	doi:10.7303/syn10901595	Synapse	doi:10.7303/syn10901595	https://doi.org/10.7303/syn10901595	brain
31726180_brain	Whole Genome Sequencing (WGS)	HiSeq X	Illumina	SM-CJIZY	doi:10.7303/syn10901595	Synapse	doi:10.7303/syn10901595	https://doi.org/10.7303/syn10901595	brain
21001771_brain	Whole Genome Sequencing (WGS)	HiSeq X	Illumina	SM-CJIZZ	doi:10.7303/syn10901595	Synapse	doi:10.7303/syn10901595	https://doi.org/10.7303/syn10901595	brain
47236602_brain	Whole Genome Sequencing (WGS)	HiSeq X	Illumina	SM-CJJ11	doi:10.7303/syn10901595	Synapse	doi:10.7303/syn10901595	https://doi.org/10.7303/syn10901595	brain
20935218_brain	Whole Genome Sequencing (WGS)	HiSeq X	Illumina	SM-CJJ12	doi:10.7303/syn10901595	Synapse	doi:10.7303/syn10901595	https://doi.org/10.7303/syn10901595	brain
17712202_brain	Whole Genome Sequencing (WGS)	HiSeq X	Illumina	SM-CJJ13	doi:10.7303/syn10901595	Synapse	doi:10.7303/syn10901595	https://doi.org/10.7303/syn10901595	brain
20712597_brain	Whole Genome Sequencing (WGS)	HiSeq X	Illumina	SM-CJJ14	doi:10.7303/syn10901595	Synapse	doi:10.7303/syn10901595	https://doi.org/10.7303/syn10901595	brain
65838800_brain	Whole Genome Sequencing (WGS)	HiSeq X	Illumina	SM-CJJ15	doi:10.7303/syn10901595	Synapse	doi:10.7303/syn10901595	https://doi.org/10.7303/syn10901595	brain
46178577_blood	Whole Genome Sequencing (WGS)	HiSeq X	Illumina	SM-CJJ16	doi:10.7303/syn10901595	Synapse	doi:10.7303/syn10901595	https://doi.org/10.7303/syn10901595	blood
58199939_blood	Whole Genome Sequencing (WGS)	HiSeq X	Illumina	SM-CJJ17	doi:10.7303/syn10901595	Synapse	doi:10.7303/syn10901595	https://doi.org/10.7303/syn10901595	blood
20280666_blood	Whole Genome Sequencing (WGS)	HiSeq X	Illumina	SM-CJJ18	doi:10.7303/syn10901595	Synapse	doi:10.7303/syn10901595	https://doi.org/10.7303/syn10901595	blood
86420222_blood	Whole Genome Sequencing (WGS)	HiSeq X	Illumina	SM-CJJ19	doi:10.7303/syn10901595	Synapse	doi:10.7303/syn10901595	https://doi.org/10.7303/syn10901595	blood
5102083_blood	Whole Genome Sequencing (WGS)	HiSeq X	Illumina	SM-CJJ1A	doi:10.7303/syn10901595	Synapse	doi:10.7303/syn10901595	https://doi.org/10.7303/syn10901595	blood
33781047_blood	Whole Genome Sequencing (WGS)	HiSeq X	Illumina	SM-CJJ1B	doi:10.7303/syn10901595	Synapse	doi:10.7303/syn10901595	https://doi.org/10.7303/syn10901595	blood
50402729_blood	Whole Genome Sequencing (WGS)	HiSeq X	Illumina	SM-CJJ1C	doi:10.7303/syn10901595	Synapse	doi:10.7303/syn10901595	https://doi.org/10.7303/syn10901595	blood
39800111_blood	Whole Genome Sequencing (WGS)	HiSeq X	Illumina	SM-CJJ1D	doi:10.7303/syn10901595	Synapse	doi:10.7303/syn10901595	https://doi.org/10.7303/syn10901595	blood
84653463_blood	Whole Genome Sequencing (WGS)	HiSeq X	Illumina	SM-CJJ1E	doi:10.7303/syn10901595	Synapse	doi:10.7303/syn10901595	https://doi.org/10.7303/syn10901595	blood
41285665_blood	Whole Genome Sequencing (WGS)	HiSeq X	Illumina	SM-CJJ1F	doi:10.7303/syn10901595	Synapse	doi:10.7303/syn10901595	https://doi.org/10.7303/syn10901595	blood
10101039_blood	Whole Genome Sequencing (WGS)	HiSeq X	Illumina	SM-CJJ1G	doi:10.7303/syn10901595	Synapse	doi:10.7303/syn10901595	https://doi.org/10.7303/syn10901595	blood
68015667_blood	Whole Genome Sequencing (WGS)	HiSeq X	Illumina	SM-CJJ1H	doi:10.7303/syn10901595	Synapse	doi:10.7303/syn10901595	https://doi.org/10.7303/syn10901595	blood
50103093_blood	Whole Genome Sequencing (WGS)	HiSeq X	Illumina	SM-CJJ1I	doi:10.7303/syn10901595	Synapse	doi:10.7303/syn10901595	https://doi.org/10.7303/syn10901595	blood
50108336_blood	Whole Genome Sequencing (WGS)	HiSeq X	Illumina	SM-CJJ1J	doi:10.7303/syn10901595	Synapse	doi:10.7303/syn10901595	https://doi.org/10.7303/syn10901595	blood
10589255_brain	Whole Genome Sequencing (WGS)	HiSeq X	Illumina	SM-CJJ1K	doi:10.7303/syn10901595	Synapse	doi:10.7303/syn10901595	https://doi.org/10.7303/syn10901595	brain
8132197_brain	Whole Genome Sequencing (WGS)	HiSeq X	Illumina	SM-CJJ1L	doi:10.7303/syn10901595	Synapse	doi:10.7303/syn10901595	https://doi.org/10.7303/syn10901595	brain
4127190_blood	Whole Genome Sequencing (WGS)	HiSeq X	Illumina	SM-CJJ1M	doi:10.7303/syn10901595	Synapse	doi:10.7303/syn10901595	https://doi.org/10.7303/syn10901595	blood
22789958_blood	Whole Genome Sequencing (WGS)	HiSeq X	Illumina	SM-CJJ1N	doi:10.7303/syn10901595	Synapse	doi:10.7303/syn10901595	https://doi.org/10.7303/syn10901595	blood
81874628_blood	Whole Genome Sequencing (WGS)	HiSeq X	Illumina	SM-CJJ1O	doi:10.7303/syn10901595	Synapse	doi:10.7303/syn10901595	https://doi.org/10.7303/syn10901595	blood
82684406_blood	Whole Genome Sequencing (WGS)	HiSeq X	Illumina	SM-CJJ1P	doi:10.7303/syn10901595	Synapse	doi:10.7303/syn10901595	https://doi.org/10.7303/syn10901595	blood
64287431_blood	Whole Genome Sequencing (WGS)	HiSeq X	Illumina	SM-CJJ1Q	doi:10.7303/syn10901595	Synapse	doi:10.7303/syn10901595	https://doi.org/10.7303/syn10901595	blood
82317494_blood	Whole Genome Sequencing (WGS)	HiSeq X	Illumina	SM-CJJ1R	doi:10.7303/syn10901595	Synapse	doi:10.7303/syn10901595	https://doi.org/10.7303/syn10901595	blood
82624422_blood	Whole Genome Sequencing (WGS)	HiSeq X	Illumina	SM-CJJ1S	doi:10.7303/syn10901595	Synapse	doi:10.7303/syn10901595	https://doi.org/10.7303/syn10901595	blood
21180423_blood	Whole Genome Sequencing (WGS)	HiSeq X	Illumina	SM-CJJ1T	doi:10.7303/syn10901595	Synapse	doi:10.7303/syn10901595	https://doi.org/10.7303/syn10901595	blood
10686233_brain	Whole Genome Sequencing (WGS)	HiSeq X	Illumina	SM-CJJ1U	doi:10.7303/syn10901595	Synapse	doi:10.7303/syn10901595	https://doi.org/10.7303/syn10901595	brain
20535564_brain	Whole Genome Sequencing (WGS)	HiSeq X	Illumina	SM-CJJ1W	doi:10.7303/syn10901595	Synapse	doi:10.7303/syn10901595	https://doi.org/10.7303/syn10901595	brain
77631046_brain	Whole Genome Sequencing (WGS)	HiSeq X	Illumina	SM-CJJ1X	doi:10.7303/syn10901595	Synapse	doi:10.7303/syn10901595	https://doi.org/10.7303/syn10901595	brain
82478522_brain	Whole Genome Sequencing (WGS)	HiSeq X	Illumina	SM-CJJ1Y	doi:10.7303/syn10901595	Synapse	doi:10.7303/syn10901595	https://doi.org/10.7303/syn10901595	brain
91444029_brain	Whole Genome Sequencing (WGS)	HiSeq X	Illumina	SM-CJJ1Z	doi:10.7303/syn10901595	Synapse	doi:10.7303/syn10901595	https://doi.org/10.7303/syn10901595	brain
55177253_brain	Whole Genome Sequencing (WGS)	HiSeq X	Illumina	SM-CJJ21	doi:10.7303/syn10901595	Synapse	doi:10.7303/syn10901595	https://doi.org/10.7303/syn10901595	brain
21125782_brain	Whole Genome Sequencing (WGS)	HiSeq X	Illumina	SM-CJJ22	doi:10.7303/syn10901595	Synapse	doi:10.7303/syn10901595	https://doi.org/10.7303/syn10901595	brain
50500550_brain	Whole Genome Sequencing (WGS)	HiSeq X	Illumina	SM-CJJ23	doi:10.7303/syn10901595	Synapse	doi:10.7303/syn10901595	https://doi.org/10.7303/syn10901595	brain
25837301_brain	Whole Genome Sequencing (WGS)	HiSeq X	Illumina	SM-CJJ24	doi:10.7303/syn10901595	Synapse	doi:10.7303/syn10901595	https://doi.org/10.7303/syn10901595	brain
22865387_brain	Whole Genome Sequencing (WGS)	HiSeq X	Illumina	SM-CJJ25	doi:10.7303/syn10901595	Synapse	doi:10.7303/syn10901595	https://doi.org/10.7303/syn10901595	brain
52940446_brain	Whole Genome Sequencing (WGS)	HiSeq X	Illumina	SM-CJJ26	doi:10.7303/syn10901595	Synapse	doi:10.7303/syn10901595	https://doi.org/10.7303/syn10901595	brain
70153803_brain	Whole Genome Sequencing (WGS)	HiSeq X	Illumina	SM-CJJ27	doi:10.7303/syn10901595	Synapse	doi:10.7303/syn10901595	https://doi.org/10.7303/syn10901595	brain
32383679_brain	Whole Genome Sequencing (WGS)	HiSeq X	Illumina	SM-CJJ28	doi:10.7303/syn10901595	Synapse	doi:10.7303/syn10901595	https://doi.org/10.7303/syn10901595	brain
20380831_brain	Whole Genome Sequencing (WGS)	HiSeq X	Illumina	SM-CJJ29	doi:10.7303/syn10901595	Synapse	doi:10.7303/syn10901595	https://doi.org/10.7303/syn10901595	brain
42809527_brain	Whole Genome Sequencing (WGS)	HiSeq X	Illumina	SM-CJJ2A	doi:10.7303/syn10901595	Synapse	doi:10.7303/syn10901595	https://doi.org/10.7303/syn10901595	brain
10438999_brain	Whole Genome Sequencing (WGS)	HiSeq X	Illumina	SM-CJJ2B	doi:10.7303/syn10901595	Synapse	doi:10.7303/syn10901595	https://doi.org/10.7303/syn10901595	brain
87645445_brain	Whole Genome Sequencing (WGS)	HiSeq X	Illumina	SM-CJJ2D	doi:10.7303/syn10901595	Synapse	doi:10.7303/syn10901595	https://doi.org/10.7303/syn10901595	brain
20153984_brain	Whole Genome Sequencing (WGS)	HiSeq X	Illumina	SM-CJJ2E	doi:10.7303/syn10901595	Synapse	doi:10.7303/syn10901595	https://doi.org/10.7303/syn10901595	brain
76755449_brain	Whole Genome Sequencing (WGS)	HiSeq X	Illumina	SM-CJJ2F	doi:10.7303/syn10901595	Synapse	doi:10.7303/syn10901595	https://doi.org/10.7303/syn10901595	brain
11612505_brain	Whole Genome Sequencing (WGS)	HiSeq X	Illumina	SM-CJJ2G	doi:10.7303/syn10901595	Synapse	doi:10.7303/syn10901595	https://doi.org/10.7303/syn10901595	brain
50103255_brain	Whole Genome Sequencing (WGS)	HiSeq X	Illumina	SM-CJJ2H	doi:10.7303/syn10901595	Synapse	doi:10.7303/syn10901595	https://doi.org/10.7303/syn10901595	brain
97264179_brain	Whole Genome Sequencing (WGS)	HiSeq X	Illumina	SM-CJJ2I	doi:10.7303/syn10901595	Synapse	doi:10.7303/syn10901595	https://doi.org/10.7303/syn10901595	brain
33501827_brain	Whole Genome Sequencing (WGS)	HiSeq X	Illumina	SM-CJJ2J	doi:10.7303/syn10901595	Synapse	doi:10.7303/syn10901595	https://doi.org/10.7303/syn10901595	brain
21171080_brain	Whole Genome Sequencing (WGS)	HiSeq X	Illumina	SM-CJJ2K	doi:10.7303/syn10901595	Synapse	doi:10.7303/syn10901595	https://doi.org/10.7303/syn10901595	brain
34287534_brain	Whole Genome Sequencing (WGS)	HiSeq X	Illumina	SM-CJJ2M	doi:10.7303/syn10901595	Synapse	doi:10.7303/syn10901595	https://doi.org/10.7303/syn10901595	brain
11371707_brain	Whole Genome Sequencing (WGS)	HiSeq X	Illumina	SM-CJJ2N	doi:10.7303/syn10901595	Synapse	doi:10.7303/syn10901595	https://doi.org/10.7303/syn10901595	brain
20254740_brain	Whole Genome Sequencing (WGS)	HiSeq X	Illumina	SM-CJJ2O	doi:10.7303/syn10901595	Synapse	doi:10.7303/syn10901595	https://doi.org/10.7303/syn10901595	brain
20254588_brain	Whole Genome Sequencing (WGS)	HiSeq X	Illumina	SM-CJJ2P	doi:10.7303/syn10901595	Synapse	doi:10.7303/syn10901595	https://doi.org/10.7303/syn10901595	brain
63874408_brain	Whole Genome Sequencing (WGS)	HiSeq X	Illumina	SM-CJJ2Q	doi:10.7303/syn10901595	Synapse	doi:10.7303/syn10901595	https://doi.org/10.7303/syn10901595	brain
21126823_brain	Whole Genome Sequencing (WGS)	HiSeq X	Illumina	SM-CJJ2R	doi:10.7303/syn10901595	Synapse	doi:10.7303/syn10901595	https://doi.org/10.7303/syn10901595	brain
80592317_brain	Whole Genome Sequencing (WGS)	HiSeq X	Illumina	SM-CJJ2S	doi:10.7303/syn10901595	Synapse	doi:10.7303/syn10901595	https://doi.org/10.7303/syn10901595	brain
21406920_brain	Whole Genome Sequencing (WGS)	HiSeq X	Illumina	SM-CJJ2T	doi:10.7303/syn10901595	Synapse	doi:10.7303/syn10901595	https://doi.org/10.7303/syn10901595	brain
16513683_brain	Whole Genome Sequencing (WGS)	HiSeq X	Illumina	SM-CJJ2U	doi:10.7303/syn10901595	Synapse	doi:10.7303/syn10901595	https://doi.org/10.7303/syn10901595	brain
21402304_brain	Whole Genome Sequencing (WGS)	HiSeq X	Illumina	SM-CJJ2V	doi:10.7303/syn10901595	Synapse	doi:10.7303/syn10901595	https://doi.org/10.7303/syn10901595	brain
20431359_brain	Whole Genome Sequencing (WGS)	HiSeq X	Illumina	SM-CJJ2X	doi:10.7303/syn10901595	Synapse	doi:10.7303/syn10901595	https://doi.org/10.7303/syn10901595	brain
20504017_brain	Whole Genome Sequencing (WGS)	HiSeq X	Illumina	SM-CJJ2Z	doi:10.7303/syn10901595	Synapse	doi:10.7303/syn10901595	https://doi.org/10.7303/syn10901595	brain
50108048_brain	Whole Genome Sequencing (WGS)	HiSeq X	Illumina	SM-CJJ31	doi:10.7303/syn10901595	Synapse	doi:10.7303/syn10901595	https://doi.org/10.7303/syn10901595	brain
20251391_brain	Whole Genome Sequencing (WGS)	HiSeq X	Illumina	SM-CJJ32	doi:10.7303/syn10901595	Synapse	doi:10.7303/syn10901595	https://doi.org/10.7303/syn10901595	brain
58501637_brain	Whole Genome Sequencing (WGS)	HiSeq X	Illumina	SM-CJJ33	doi:10.7303/syn10901595	Synapse	doi:10.7303/syn10901595	https://doi.org/10.7303/syn10901595	brain
21274280_brain	Whole Genome Sequencing (WGS)	HiSeq X	Illumina	SM-CJJ34	doi:10.7303/syn10901595	Synapse	doi:10.7303/syn10901595	https://doi.org/10.7303/syn10901595	brain
10248033_brain	Whole Genome Sequencing (WGS)	HiSeq X	Illumina	SM-CJJ35	doi:10.7303/syn10901595	Synapse	doi:10.7303/syn10901595	https://doi.org/10.7303/syn10901595	brain
77330002_brain	Whole Genome Sequencing (WGS)	HiSeq X	Illumina	SM-CJJ38	doi:10.7303/syn10901595	Synapse	doi:10.7303/syn10901595	https://doi.org/10.7303/syn10901595	brain
39989287_blood	Whole Genome Sequencing (WGS)	HiSeq X	Illumina	SM-CJK3B	doi:10.7303/syn10901595	Synapse	doi:10.7303/syn10901595	https://doi.org/10.7303/syn10901595	blood
20904509_brain	Whole Genome Sequencing (WGS)	HiSeq X	Illumina	SM-CJK3C	doi:10.7303/syn10901595	Synapse	doi:10.7303/syn10901595	https://doi.org/10.7303/syn10901595	brain
60725338_blood	Whole Genome Sequencing (WGS)	HiSeq X	Illumina	SM-CJK3D	doi:10.7303/syn10901595	Synapse	doi:10.7303/syn10901595	https://doi.org/10.7303/syn10901595	blood
32016379_blood	Whole Genome Sequencing (WGS)	HiSeq X	Illumina	SM-CJK3E	doi:10.7303/syn10901595	Synapse	doi:10.7303/syn10901595	https://doi.org/10.7303/syn10901595	blood
20997924_blood	Whole Genome Sequencing (WGS)	HiSeq X	Illumina	SM-CJK3F	doi:10.7303/syn10901595	Synapse	doi:10.7303/syn10901595	https://doi.org/10.7303/syn10901595	blood
21174691_blood	Whole Genome Sequencing (WGS)	HiSeq X	Illumina	SM-CJK3G	doi:10.7303/syn10901595	Synapse	doi:10.7303/syn10901595	https://doi.org/10.7303/syn10901595	blood
8109170_blood	Whole Genome Sequencing (WGS)	HiSeq X	Illumina	SM-CJK3I	doi:10.7303/syn10901595	Synapse	doi:10.7303/syn10901595	https://doi.org/10.7303/syn10901595	blood
10249336_blood	Whole Genome Sequencing (WGS)	HiSeq X	Illumina	SM-CJK3J	doi:10.7303/syn10901595	Synapse	doi:10.7303/syn10901595	https://doi.org/10.7303/syn10901595	blood
20194465_blood	Whole Genome Sequencing (WGS)	HiSeq X	Illumina	SM-CJK3K	doi:10.7303/syn10901595	Synapse	doi:10.7303/syn10901595	https://doi.org/10.7303/syn10901595	blood
10480383_blood	Whole Genome Sequencing (WGS)	HiSeq X	Illumina	SM-CJK3L	doi:10.7303/syn10901595	Synapse	doi:10.7303/syn10901595	https://doi.org/10.7303/syn10901595	blood
21117192_blood	Whole Genome Sequencing (WGS)	HiSeq X	Illumina	SM-CJK3O	doi:10.7303/syn10901595	Synapse	doi:10.7303/syn10901595	https://doi.org/10.7303/syn10901595	blood
10208143_blood	Whole Genome Sequencing (WGS)	HiSeq X	Illumina	SM-CJK3P	doi:10.7303/syn10901595	Synapse	doi:10.7303/syn10901595	https://doi.org/10.7303/syn10901595	blood
20934339_blood	Whole Genome Sequencing (WGS)	HiSeq X	Illumina	SM-CJK3R	doi:10.7303/syn10901595	Synapse	doi:10.7303/syn10901595	https://doi.org/10.7303/syn10901595	blood
20569910_blood	Whole Genome Sequencing (WGS)	HiSeq X	Illumina	SM-CJK3S	doi:10.7303/syn10901595	Synapse	doi:10.7303/syn10901595	https://doi.org/10.7303/syn10901595	blood
20951100_blood	Whole Genome Sequencing (WGS)	HiSeq X	Illumina	SM-CJK3T	doi:10.7303/syn10901595	Synapse	doi:10.7303/syn10901595	https://doi.org/10.7303/syn10901595	blood
20492186_blood	Whole Genome Sequencing (WGS)	HiSeq X	Illumina	SM-CJK3V	doi:10.7303/syn10901595	Synapse	doi:10.7303/syn10901595	https://doi.org/10.7303/syn10901595	blood
46547648_blood	Whole Genome Sequencing (WGS)	HiSeq X	Illumina	SM-CJK3W	doi:10.7303/syn10901595	Synapse	doi:10.7303/syn10901595	https://doi.org/10.7303/syn10901595	blood
86177506_blood	Whole Genome Sequencing (WGS)	HiSeq X	Illumina	SM-CJK3X	doi:10.7303/syn10901595	Synapse	doi:10.7303/syn10901595	https://doi.org/10.7303/syn10901595	blood
20534423_blood	Whole Genome Sequencing (WGS)	HiSeq X	Illumina	SM-CJK3Y	doi:10.7303/syn10901595	Synapse	doi:10.7303/syn10901595	https://doi.org/10.7303/syn10901595	blood
11478659_blood	Whole Genome Sequencing (WGS)	HiSeq X	Illumina	SM-CJK3Z	doi:10.7303/syn10901595	Synapse	doi:10.7303/syn10901595	https://doi.org/10.7303/syn10901595	blood
20920653_blood	Whole Genome Sequencing (WGS)	HiSeq X	Illumina	SM-CJK41	doi:10.7303/syn10901595	Synapse	doi:10.7303/syn10901595	https://doi.org/10.7303/syn10901595	blood
21002524_blood	Whole Genome Sequencing (WGS)	HiSeq X	Illumina	SM-CJK42	doi:10.7303/syn10901595	Synapse	doi:10.7303/syn10901595	https://doi.org/10.7303/syn10901595	blood
50301125_blood	Whole Genome Sequencing (WGS)	HiSeq X	Illumina	SM-CJK43	doi:10.7303/syn10901595	Synapse	doi:10.7303/syn10901595	https://doi.org/10.7303/syn10901595	blood
10462057_blood	Whole Genome Sequencing (WGS)	HiSeq X	Illumina	SM-CJK44	doi:10.7303/syn10901595	Synapse	doi:10.7303/syn10901595	https://doi.org/10.7303/syn10901595	blood
20390027_blood	Whole Genome Sequencing (WGS)	HiSeq X	Illumina	SM-CJK45	doi:10.7303/syn10901595	Synapse	doi:10.7303/syn10901595	https://doi.org/10.7303/syn10901595	blood
7287209_blood	Whole Genome Sequencing (WGS)	HiSeq X	Illumina	SM-CJK46	doi:10.7303/syn10901595	Synapse	doi:10.7303/syn10901595	https://doi.org/10.7303/syn10901595	blood
10319069_blood	Whole Genome Sequencing (WGS)	HiSeq X	Illumina	SM-CJK47	doi:10.7303/syn10901595	Synapse	doi:10.7303/syn10901595	https://doi.org/10.7303/syn10901595	blood
11258675_blood	Whole Genome Sequencing (WGS)	HiSeq X	Illumina	SM-CJK48	doi:10.7303/syn10901595	Synapse	doi:10.7303/syn10901595	https://doi.org/10.7303/syn10901595	blood
21232118_brain	Whole Genome Sequencing (WGS)	HiSeq X	Illumina	SM-CJK49	doi:10.7303/syn10901595	Synapse	doi:10.7303/syn10901595	https://doi.org/10.7303/syn10901595	brain
50400259_blood	Whole Genome Sequencing (WGS)	HiSeq X	Illumina	SM-CJK4A	doi:10.7303/syn10901595	Synapse	doi:10.7303/syn10901595	https://doi.org/10.7303/syn10901595	blood
20970441_blood	Whole Genome Sequencing (WGS)	HiSeq X	Illumina	SM-CJK4C	doi:10.7303/syn10901595	Synapse	doi:10.7303/syn10901595	https://doi.org/10.7303/syn10901595	blood
44751386_blood	Whole Genome Sequencing (WGS)	HiSeq X	Illumina	SM-CJK4G	doi:10.7303/syn10901595	Synapse	doi:10.7303/syn10901595	https://doi.org/10.7303/syn10901595	blood
20185860_blood	Whole Genome Sequencing (WGS)	HiSeq X	Illumina	SM-CJK4H	doi:10.7303/syn10901595	Synapse	doi:10.7303/syn10901595	https://doi.org/10.7303/syn10901595	blood
91707643_blood	Whole Genome Sequencing (WGS)	HiSeq X	Illumina	SM-CJK4I	doi:10.7303/syn10901595	Synapse	doi:10.7303/syn10901595	https://doi.org/10.7303/syn10901595	blood
84417209_blood	Whole Genome Sequencing (WGS)	HiSeq X	Illumina	SM-CJK4J	doi:10.7303/syn10901595	Synapse	doi:10.7303/syn10901595	https://doi.org/10.7303/syn10901595	blood
5498462_blood	Whole Genome Sequencing (WGS)	HiSeq X	Illumina	SM-CJK4L	doi:10.7303/syn10901595	Synapse	doi:10.7303/syn10901595	https://doi.org/10.7303/syn10901595	blood
20665307_blood	Whole Genome Sequencing (WGS)	HiSeq X	Illumina	SM-CJK4M	doi:10.7303/syn10901595	Synapse	doi:10.7303/syn10901595	https://doi.org/10.7303/syn10901595	blood
20550027_blood	Whole Genome Sequencing (WGS)	HiSeq X	Illumina	SM-CJK4N	doi:10.7303/syn10901595	Synapse	doi:10.7303/syn10901595	https://doi.org/10.7303/syn10901595	blood
10494519_brain	Whole Genome Sequencing (WGS)	HiSeq X	Illumina	SM-CJK4O	doi:10.7303/syn10901595	Synapse	doi:10.7303/syn10901595	https://doi.org/10.7303/syn10901595	brain
20594669_brain	Whole Genome Sequencing (WGS)	HiSeq X	Illumina	SM-CJK4P	doi:10.7303/syn10901595	Synapse	doi:10.7303/syn10901595	https://doi.org/10.7303/syn10901595	brain
20730959_brain	Whole Genome Sequencing (WGS)	HiSeq X	Illumina	SM-CJK4Q	doi:10.7303/syn10901595	Synapse	doi:10.7303/syn10901595	https://doi.org/10.7303/syn10901595	brain
20865035_brain	Whole Genome Sequencing (WGS)	HiSeq X	Illumina	SM-CJK4R	doi:10.7303/syn10901595	Synapse	doi:10.7303/syn10901595	https://doi.org/10.7303/syn10901595	brain
50105725_brain	Whole Genome Sequencing (WGS)	HiSeq X	Illumina	SM-CJK4S	doi:10.7303/syn10901595	Synapse	doi:10.7303/syn10901595	https://doi.org/10.7303/syn10901595	brain
20654818_brain	Whole Genome Sequencing (WGS)	HiSeq X	Illumina	SM-CJK4T	doi:10.7303/syn10901595	Synapse	doi:10.7303/syn10901595	https://doi.org/10.7303/syn10901595	brain
50101109_brain	Whole Genome Sequencing (WGS)	HiSeq X	Illumina	SM-CJK4U	doi:10.7303/syn10901595	Synapse	doi:10.7303/syn10901595	https://doi.org/10.7303/syn10901595	brain
20630946_brain	Whole Genome Sequencing (WGS)	HiSeq X	Illumina	SM-CJK4V	doi:10.7303/syn10901595	Synapse	doi:10.7303/syn10901595	https://doi.org/10.7303/syn10901595	brain
90267190_brain	Whole Genome Sequencing (WGS)	HiSeq X	Illumina	SM-CJK4W	doi:10.7303/syn10901595	Synapse	doi:10.7303/syn10901595	https://doi.org/10.7303/syn10901595	brain
50107871_brain	Whole Genome Sequencing (WGS)	HiSeq X	Illumina	SM-CJK4X	doi:10.7303/syn10901595	Synapse	doi:10.7303/syn10901595	https://doi.org/10.7303/syn10901595	brain
44749170_brain	Whole Genome Sequencing (WGS)	HiSeq X	Illumina	SM-CJK4Y	doi:10.7303/syn10901595	Synapse	doi:10.7303/syn10901595	https://doi.org/10.7303/syn10901595	brain
93815598_brain	Whole Genome Sequencing (WGS)	HiSeq X	Illumina	SM-CJK4Z	doi:10.7303/syn10901595	Synapse	doi:10.7303/syn10901595	https://doi.org/10.7303/syn10901595	brain
50300822_brain	Whole Genome Sequencing (WGS)	HiSeq X	Illumina	SM-CJK51	doi:10.7303/syn10901595	Synapse	doi:10.7303/syn10901595	https://doi.org/10.7303/syn10901595	brain
50106280_brain	Whole Genome Sequencing (WGS)	HiSeq X	Illumina	SM-CJK52	doi:10.7303/syn10901595	Synapse	doi:10.7303/syn10901595	https://doi.org/10.7303/syn10901595	brain
9391376_brain	Whole Genome Sequencing (WGS)	HiSeq X	Illumina	SM-CJK53	doi:10.7303/syn10901595	Synapse	doi:10.7303/syn10901595	https://doi.org/10.7303/syn10901595	brain
50108624_brain	Whole Genome Sequencing (WGS)	HiSeq X	Illumina	SM-CJK54	doi:10.7303/syn10901595	Synapse	doi:10.7303/syn10901595	https://doi.org/10.7303/syn10901595	brain
10551157_brain	Whole Genome Sequencing (WGS)	HiSeq X	Illumina	SM-CJK55	doi:10.7303/syn10901595	Synapse	doi:10.7303/syn10901595	https://doi.org/10.7303/syn10901595	brain
10606903_brain	Whole Genome Sequencing (WGS)	HiSeq X	Illumina	SM-CJK56	doi:10.7303/syn10901595	Synapse	doi:10.7303/syn10901595	https://doi.org/10.7303/syn10901595	brain
20966891_brain	Whole Genome Sequencing (WGS)	HiSeq X	Illumina	SM-CJK57	doi:10.7303/syn10901595	Synapse	doi:10.7303/syn10901595	https://doi.org/10.7303/syn10901595	brain
10885370_brain	Whole Genome Sequencing (WGS)	HiSeq X	Illumina	SM-CJK58	doi:10.7303/syn10901595	Synapse	doi:10.7303/syn10901595	https://doi.org/10.7303/syn10901595	brain
10557081_brain	Whole Genome Sequencing (WGS)	HiSeq X	Illumina	SM-CJK59	doi:10.7303/syn10901595	Synapse	doi:10.7303/syn10901595	https://doi.org/10.7303/syn10901595	brain
20204538_brain	Whole Genome Sequencing (WGS)	HiSeq X	Illumina	SM-CJK5A	doi:10.7303/syn10901595	Synapse	doi:10.7303/syn10901595	https://doi.org/10.7303/syn10901595	brain
20944237_brain	Whole Genome Sequencing (WGS)	HiSeq X	Illumina	SM-CJK5B	doi:10.7303/syn10901595	Synapse	doi:10.7303/syn10901595	https://doi.org/10.7303/syn10901595	brain
50301675_brain	Whole Genome Sequencing (WGS)	HiSeq X	Illumina	SM-CJK5C	doi:10.7303/syn10901595	Synapse	doi:10.7303/syn10901595	https://doi.org/10.7303/syn10901595	brain
20906493_brain	Whole Genome Sequencing (WGS)	HiSeq X	Illumina	SM-CJK5D	doi:10.7303/syn10901595	Synapse	doi:10.7303/syn10901595	https://doi.org/10.7303/syn10901595	brain
50107745_brain	Whole Genome Sequencing (WGS)	HiSeq X	Illumina	SM-CJK5E	doi:10.7303/syn10901595	Synapse	doi:10.7303/syn10901595	https://doi.org/10.7303/syn10901595	brain
21000180_brain	Whole Genome Sequencing (WGS)	HiSeq X	Illumina	SM-CJK5F	doi:10.7303/syn10901595	Synapse	doi:10.7303/syn10901595	https://doi.org/10.7303/syn10901595	brain
20532115_blood	Whole Genome Sequencing (WGS)	HiSeq X	Illumina	SM-CJK5G	doi:10.7303/syn10901595	Synapse	doi:10.7303/syn10901595	https://doi.org/10.7303/syn10901595	blood
60961592_blood	Whole Genome Sequencing (WGS)	HiSeq X	Illumina	SM-CJK5H	doi:10.7303/syn10901595	Synapse	doi:10.7303/syn10901595	https://doi.org/10.7303/syn10901595	blood
10395197_blood	Whole Genome Sequencing (WGS)	HiSeq X	Illumina	SM-CJK5I	doi:10.7303/syn10901595	Synapse	doi:10.7303/syn10901595	https://doi.org/10.7303/syn10901595	blood
34962204_blood	Whole Genome Sequencing (WGS)	HiSeq X	Illumina	SM-CJK5J	doi:10.7303/syn10901595	Synapse	doi:10.7303/syn10901595	https://doi.org/10.7303/syn10901595	blood
21405627_blood	Whole Genome Sequencing (WGS)	HiSeq X	Illumina	SM-CJK5K	doi:10.7303/syn10901595	Synapse	doi:10.7303/syn10901595	https://doi.org/10.7303/syn10901595	blood
20372539_blood	Whole Genome Sequencing (WGS)	HiSeq X	Illumina	SM-CJK5L	doi:10.7303/syn10901595	Synapse	doi:10.7303/syn10901595	https://doi.org/10.7303/syn10901595	blood
10514454_blood	Whole Genome Sequencing (WGS)	HiSeq X	Illumina	SM-CJK5N	doi:10.7303/syn10901595	Synapse	doi:10.7303/syn10901595	https://doi.org/10.7303/syn10901595	blood
50302716_blood	Whole Genome Sequencing (WGS)	HiSeq X	Illumina	SM-CJK5P	doi:10.7303/syn10901595	Synapse	doi:10.7303/syn10901595	https://doi.org/10.7303/syn10901595	blood
50302428_blood	Whole Genome Sequencing (WGS)	HiSeq X	Illumina	SM-CJK5Q	doi:10.7303/syn10901595	Synapse	doi:10.7303/syn10901595	https://doi.org/10.7303/syn10901595	blood
21140119_brain	Whole Genome Sequencing (WGS)	HiSeq X	Illumina	SM-CTDQE	doi:10.7303/syn10901595	Synapse	doi:10.7303/syn10901595	https://doi.org/10.7303/syn10901595	brain
10290427_brain	Whole Genome Sequencing (WGS)	HiSeq X	Illumina	SM-CTDQF	doi:10.7303/syn10901595	Synapse	doi:10.7303/syn10901595	https://doi.org/10.7303/syn10901595	brain
15138884_brain	Whole Genome Sequencing (WGS)	HiSeq X	Illumina	SM-CTDQG	doi:10.7303/syn10901595	Synapse	doi:10.7303/syn10901595	https://doi.org/10.7303/syn10901595	brain
50107907_brain	Whole Genome Sequencing (WGS)	HiSeq X	Illumina	SM-CTDQH	doi:10.7303/syn10901595	Synapse	doi:10.7303/syn10901595	https://doi.org/10.7303/syn10901595	brain
50103129_brain	Whole Genome Sequencing (WGS)	HiSeq X	Illumina	SM-CTDQI	doi:10.7303/syn10901595	Synapse	doi:10.7303/syn10901595	https://doi.org/10.7303/syn10901595	brain
65001607_brain	Whole Genome Sequencing (WGS)	HiSeq X	Illumina	SM-CTDQJ	doi:10.7303/syn10901595	Synapse	doi:10.7303/syn10901595	https://doi.org/10.7303/syn10901595	brain
20270768_brain	Whole Genome Sequencing (WGS)	HiSeq X	Illumina	SM-CTDQK	doi:10.7303/syn10901595	Synapse	doi:10.7303/syn10901595	https://doi.org/10.7303/syn10901595	brain
34999847_brain	Whole Genome Sequencing (WGS)	HiSeq X	Illumina	SM-CTDQL	doi:10.7303/syn10901595	Synapse	doi:10.7303/syn10901595	https://doi.org/10.7303/syn10901595	brain
50409370_brain	Whole Genome Sequencing (WGS)	HiSeq X	Illumina	SM-CTDQM	doi:10.7303/syn10901595	Synapse	doi:10.7303/syn10901595	https://doi.org/10.7303/syn10901595	brain
12365619_brain	Whole Genome Sequencing (WGS)	HiSeq X	Illumina	SM-CTDQN	doi:10.7303/syn10901595	Synapse	doi:10.7303/syn10901595	https://doi.org/10.7303/syn10901595	brain
50100932_brain	Whole Genome Sequencing (WGS)	HiSeq X	Illumina	SM-CTDQO	doi:10.7303/syn10901595	Synapse	doi:10.7303/syn10901595	https://doi.org/10.7303/syn10901595	brain
45115248_brain	Whole Genome Sequencing (WGS)	HiSeq X	Illumina	SM-CTDQP	doi:10.7303/syn10901595	Synapse	doi:10.7303/syn10901595	https://doi.org/10.7303/syn10901595	brain
20271359_brain	Whole Genome Sequencing (WGS)	HiSeq X	Illumina	SM-CTDQQ	doi:10.7303/syn10901595	Synapse	doi:10.7303/syn10901595	https://doi.org/10.7303/syn10901595	brain
66754397_brain	Whole Genome Sequencing (WGS)	HiSeq X	Illumina	SM-CTDQR	doi:10.7303/syn10901595	Synapse	doi:10.7303/syn10901595	https://doi.org/10.7303/syn10901595	brain
20339740_brain	Whole Genome Sequencing (WGS)	HiSeq X	Illumina	SM-CTDQS	doi:10.7303/syn10901595	Synapse	doi:10.7303/syn10901595	https://doi.org/10.7303/syn10901595	brain
21402016_brain	Whole Genome Sequencing (WGS)	HiSeq X	Illumina	SM-CTDQT	doi:10.7303/syn10901595	Synapse	doi:10.7303/syn10901595	https://doi.org/10.7303/syn10901595	brain
11327005_brain	Whole Genome Sequencing (WGS)	HiSeq X	Illumina	SM-CTDQU	doi:10.7303/syn10901595	Synapse	doi:10.7303/syn10901595	https://doi.org/10.7303/syn10901595	brain
46000440_brain	Whole Genome Sequencing (WGS)	HiSeq X	Illumina	SM-CTDQV	doi:10.7303/syn10901595	Synapse	doi:10.7303/syn10901595	https://doi.org/10.7303/syn10901595	brain
11302830_brain	Whole Genome Sequencing (WGS)	HiSeq X	Illumina	SM-CTDQW	doi:10.7303/syn10901595	Synapse	doi:10.7303/syn10901595	https://doi.org/10.7303/syn10901595	brain
20267709_brain	Whole Genome Sequencing (WGS)	HiSeq X	Illumina	SM-CTDQX	doi:10.7303/syn10901595	Synapse	doi:10.7303/syn10901595	https://doi.org/10.7303/syn10901595	brain
72650337_brain	Whole Genome Sequencing (WGS)	HiSeq X	Illumina	SM-CTDQY	doi:10.7303/syn10901595	Synapse	doi:10.7303/syn10901595	https://doi.org/10.7303/syn10901595	brain
50102376_brain	Whole Genome Sequencing (WGS)	HiSeq X	Illumina	SM-CTDQZ	doi:10.7303/syn10901595	Synapse	doi:10.7303/syn10901595	https://doi.org/10.7303/syn10901595	brain
20195344_brain	Whole Genome Sequencing (WGS)	HiSeq X	Illumina	SM-CTDR1	doi:10.7303/syn10901595	Synapse	doi:10.7303/syn10901595	https://doi.org/10.7303/syn10901595	brain
21411459_brain	Whole Genome Sequencing (WGS)	HiSeq X	Illumina	SM-CTDR2	doi:10.7303/syn10901595	Synapse	doi:10.7303/syn10901595	https://doi.org/10.7303/syn10901595	brain
20311676_brain	Whole Genome Sequencing (WGS)	HiSeq X	Illumina	SM-CTDR3	doi:10.7303/syn10901595	Synapse	doi:10.7303/syn10901595	https://doi.org/10.7303/syn10901595	brain
20416210_brain	Whole Genome Sequencing (WGS)	HiSeq X	Illumina	SM-CTDR4	doi:10.7303/syn10901595	Synapse	doi:10.7303/syn10901595	https://doi.org/10.7303/syn10901595	brain
36830117_brain	Whole Genome Sequencing (WGS)	HiSeq X	Illumina	SM-CTDR5	doi:10.7303/syn10901595	Synapse	doi:10.7303/syn10901595	https://doi.org/10.7303/syn10901595	brain
60747316_brain	Whole Genome Sequencing (WGS)	HiSeq X	Illumina	SM-CTDR6	doi:10.7303/syn10901595	Synapse	doi:10.7303/syn10901595	https://doi.org/10.7303/syn10901595	brain
20929774_brain	Whole Genome Sequencing (WGS)	HiSeq X	Illumina	SM-CTDR7	doi:10.7303/syn10901595	Synapse	doi:10.7303/syn10901595	https://doi.org/10.7303/syn10901595	brain
6107196_brain	Whole Genome Sequencing (WGS)	HiSeq X	Illumina	SM-CTDR8	doi:10.7303/syn10901595	Synapse	doi:10.7303/syn10901595	https://doi.org/10.7303/syn10901595	brain
20993308_brain	Whole Genome Sequencing (WGS)	HiSeq X	Illumina	SM-CTDR9	doi:10.7303/syn10901595	Synapse	doi:10.7303/syn10901595	https://doi.org/10.7303/syn10901595	brain
86071821_brain	Whole Genome Sequencing (WGS)	HiSeq X	Illumina	SM-CTDRA	doi:10.7303/syn10901595	Synapse	doi:10.7303/syn10901595	https://doi.org/10.7303/syn10901595	brain
11259716_brain	Whole Genome Sequencing (WGS)	HiSeq X	Illumina	SM-CTDRB	doi:10.7303/syn10901595	Synapse	doi:10.7303/syn10901595	https://doi.org/10.7303/syn10901595	brain
20800682_brain	Whole Genome Sequencing (WGS)	HiSeq X	Illumina	SM-CTDRC	doi:10.7303/syn10901595	Synapse	doi:10.7303/syn10901595	https://doi.org/10.7303/syn10901595	brain
71626373_brain	Whole Genome Sequencing (WGS)	HiSeq X	Illumina	SM-CTDRD	doi:10.7303/syn10901595	Synapse	doi:10.7303/syn10901595	https://doi.org/10.7303/syn10901595	brain
50402567_brain	Whole Genome Sequencing (WGS)	HiSeq X	Illumina	SM-CTDRE	doi:10.7303/syn10901595	Synapse	doi:10.7303/syn10901595	https://doi.org/10.7303/syn10901595	brain
20611993_brain	Whole Genome Sequencing (WGS)	HiSeq X	Illumina	SM-CTDRF	doi:10.7303/syn10901595	Synapse	doi:10.7303/syn10901595	https://doi.org/10.7303/syn10901595	brain
50105699_brain	Whole Genome Sequencing (WGS)	HiSeq X	Illumina	SM-CTDRG	doi:10.7303/syn10901595	Synapse	doi:10.7303/syn10901595	https://doi.org/10.7303/syn10901595	brain
20922259_brain	Whole Genome Sequencing (WGS)	HiSeq X	Illumina	SM-CTDRH	doi:10.7303/syn10901595	Synapse	doi:10.7303/syn10901595	https://doi.org/10.7303/syn10901595	brain
98953007_brain	Whole Genome Sequencing (WGS)	HiSeq X	Illumina	SM-CTDRI	doi:10.7303/syn10901595	Synapse	doi:10.7303/syn10901595	https://doi.org/10.7303/syn10901595	brain
15712086_brain	Whole Genome Sequencing (WGS)	HiSeq X	Illumina	SM-CTDRJ	doi:10.7303/syn10901595	Synapse	doi:10.7303/syn10901595	https://doi.org/10.7303/syn10901595	brain
10255456_blood	Whole Genome Sequencing (WGS)	HiSeq X	Illumina	SM-CTDRK	doi:10.7303/syn10901595	Synapse	doi:10.7303/syn10901595	https://doi.org/10.7303/syn10901595	blood
15148520_brain	Whole Genome Sequencing (WGS)	HiSeq X	Illumina	SM-CTDRL	doi:10.7303/syn10901595	Synapse	doi:10.7303/syn10901595	https://doi.org/10.7303/syn10901595	brain
20252720_brain	Whole Genome Sequencing (WGS)	HiSeq X	Illumina	SM-CTDRM	doi:10.7303/syn10901595	Synapse	doi:10.7303/syn10901595	https://doi.org/10.7303/syn10901595	brain
20996621_brain	Whole Genome Sequencing (WGS)	HiSeq X	Illumina	SM-CTDRN	doi:10.7303/syn10901595	Synapse	doi:10.7303/syn10901595	https://doi.org/10.7303/syn10901595	brain
37251992_brain	Whole Genome Sequencing (WGS)	HiSeq X	Illumina	SM-CTDRO	doi:10.7303/syn10901595	Synapse	doi:10.7303/syn10901595	https://doi.org/10.7303/syn10901595	brain
50104422_brain	Whole Genome Sequencing (WGS)	HiSeq X	Illumina	SM-CTDRP	doi:10.7303/syn10901595	Synapse	doi:10.7303/syn10901595	https://doi.org/10.7303/syn10901595	brain
20643329_brain	Whole Genome Sequencing (WGS)	HiSeq X	Illumina	SM-CTDRQ	doi:10.7303/syn10901595	Synapse	doi:10.7303/syn10901595	https://doi.org/10.7303/syn10901595	brain
20234818_blood	Whole Genome Sequencing (WGS)	HiSeq X	Illumina	SM-CTDRR	doi:10.7303/syn10901595	Synapse	doi:10.7303/syn10901595	https://doi.org/10.7303/syn10901595	blood
20239863_brain	Whole Genome Sequencing (WGS)	HiSeq X	Illumina	SM-CTDRS	doi:10.7303/syn10901595	Synapse	doi:10.7303/syn10901595	https://doi.org/10.7303/syn10901595	brain
20978133_brain	Whole Genome Sequencing (WGS)	HiSeq X	Illumina	SM-CTDRT	doi:10.7303/syn10901595	Synapse	doi:10.7303/syn10901595	https://doi.org/10.7303/syn10901595	brain
42680008_blood	Whole Genome Sequencing (WGS)	HiSeq X	Illumina	SM-CTDRU	doi:10.7303/syn10901595	Synapse	doi:10.7303/syn10901595	https://doi.org/10.7303/syn10901595	blood
92629514_brain	Whole Genome Sequencing (WGS)	HiSeq X	Illumina	SM-CTDRV	doi:10.7303/syn10901595	Synapse	doi:10.7303/syn10901595	https://doi.org/10.7303/syn10901595	brain
50403310_brain	Whole Genome Sequencing (WGS)	HiSeq X	Illumina	SM-CTDRW	doi:10.7303/syn10901595	Synapse	doi:10.7303/syn10901595	https://doi.org/10.7303/syn10901595	brain
47067421_brain	Whole Genome Sequencing (WGS)	HiSeq X	Illumina	SM-CTDRX	doi:10.7303/syn10901595	Synapse	doi:10.7303/syn10901595	https://doi.org/10.7303/syn10901595	brain
36010337_brain	Whole Genome Sequencing (WGS)	HiSeq X	Illumina	SM-CTDRY	doi:10.7303/syn10901595	Synapse	doi:10.7303/syn10901595	https://doi.org/10.7303/syn10901595	brain
21001069_NA	Whole Genome Sequencing (WGS)	HiSeq X	Illumina	SM-CTDRZ	doi:10.7303/syn10901595	Synapse	doi:10.7303/syn10901595	https://doi.org/10.7303/syn10901595	NA
50406471_brain	Whole Genome Sequencing (WGS)	HiSeq X	Illumina	SM-CTDS1	doi:10.7303/syn10901595	Synapse	doi:10.7303/syn10901595	https://doi.org/10.7303/syn10901595	brain
10660639_blood	Whole Genome Sequencing (WGS)	HiSeq X	Illumina	SM-CTDS2	doi:10.7303/syn10901595	Synapse	doi:10.7303/syn10901595	https://doi.org/10.7303/syn10901595	blood
50300084_brain	Whole Genome Sequencing (WGS)	HiSeq X	Illumina	SM-CTDS3	doi:10.7303/syn10901595	Synapse	doi:10.7303/syn10901595	https://doi.org/10.7303/syn10901595	brain
69982533_brain	Whole Genome Sequencing (WGS)	HiSeq X	Illumina	SM-CTDS4	doi:10.7303/syn10901595	Synapse	doi:10.7303/syn10901595	https://doi.org/10.7303/syn10901595	brain
21183160_brain	Whole Genome Sequencing (WGS)	HiSeq X	Illumina	SM-CTDS5	doi:10.7303/syn10901595	Synapse	doi:10.7303/syn10901595	https://doi.org/10.7303/syn10901595	brain
77239958_brain	Whole Genome Sequencing (WGS)	HiSeq X	Illumina	SM-CTDS6	doi:10.7303/syn10901595	Synapse	doi:10.7303/syn10901595	https://doi.org/10.7303/syn10901595	brain
21293107_brain	Whole Genome Sequencing (WGS)	HiSeq X	Illumina	SM-CTDS7	doi:10.7303/syn10901595	Synapse	doi:10.7303/syn10901595	https://doi.org/10.7303/syn10901595	brain
21001195_brain	Whole Genome Sequencing (WGS)	HiSeq X	Illumina	SM-CTDS8	doi:10.7303/syn10901595	Synapse	doi:10.7303/syn10901595	https://doi.org/10.7303/syn10901595	brain
96892753_brain	Whole Genome Sequencing (WGS)	HiSeq X	Illumina	SM-CTDS9	doi:10.7303/syn10901595	Synapse	doi:10.7303/syn10901595	https://doi.org/10.7303/syn10901595	brain
51650969_brain	Whole Genome Sequencing (WGS)	HiSeq X	Illumina	SM-CTDSA	doi:10.7303/syn10901595	Synapse	doi:10.7303/syn10901595	https://doi.org/10.7303/syn10901595	brain
20603141_brain	Whole Genome Sequencing (WGS)	HiSeq X	Illumina	SM-CTDSB	doi:10.7303/syn10901595	Synapse	doi:10.7303/syn10901595	https://doi.org/10.7303/syn10901595	brain
482428_brain	Whole Genome Sequencing (WGS)	HiSeq X	Illumina	SM-CTDSC	doi:10.7303/syn10901595	Synapse	doi:10.7303/syn10901595	https://doi.org/10.7303/syn10901595	brain
20956867_brain	Whole Genome Sequencing (WGS)	HiSeq X	Illumina	SM-CTDSD	doi:10.7303/syn10901595	Synapse	doi:10.7303/syn10901595	https://doi.org/10.7303/syn10901595	brain
20500815_brain	Whole Genome Sequencing (WGS)	HiSeq X	Illumina	SM-CTDSF	doi:10.7303/syn10901595	Synapse	doi:10.7303/syn10901595	https://doi.org/10.7303/syn10901595	brain
10460587_brain	Whole Genome Sequencing (WGS)	HiSeq X	Illumina	SM-CTDSG	doi:10.7303/syn10901595	Synapse	doi:10.7303/syn10901595	https://doi.org/10.7303/syn10901595	brain
21401399_brain	Whole Genome Sequencing (WGS)	HiSeq X	Illumina	SM-CTDSH	doi:10.7303/syn10901595	Synapse	doi:10.7303/syn10901595	https://doi.org/10.7303/syn10901595	brain
20260284_brain	Whole Genome Sequencing (WGS)	HiSeq X	Illumina	SM-CTDSI	doi:10.7303/syn10901595	Synapse	doi:10.7303/syn10901595	https://doi.org/10.7303/syn10901595	brain
11157783_brain	Whole Genome Sequencing (WGS)	HiSeq X	Illumina	SM-CTDSJ	doi:10.7303/syn10901595	Synapse	doi:10.7303/syn10901595	https://doi.org/10.7303/syn10901595	brain
50197261_brain	Whole Genome Sequencing (WGS)	HiSeq X	Illumina	SM-CTDSK	doi:10.7303/syn10901595	Synapse	doi:10.7303/syn10901595	https://doi.org/10.7303/syn10901595	brain
20494368_brain	Whole Genome Sequencing (WGS)	HiSeq X	Illumina	SM-CTDSL	doi:10.7303/syn10901595	Synapse	doi:10.7303/syn10901595	https://doi.org/10.7303/syn10901595	brain
9032080_brain	Whole Genome Sequencing (WGS)	HiSeq X	Illumina	SM-CTDSM	doi:10.7303/syn10901595	Synapse	doi:10.7303/syn10901595	https://doi.org/10.7303/syn10901595	brain
15420223_brain	Whole Genome Sequencing (WGS)	HiSeq X	Illumina	SM-CTDSN	doi:10.7303/syn10901595	Synapse	doi:10.7303/syn10901595	https://doi.org/10.7303/syn10901595	brain
20487369_brain	Whole Genome Sequencing (WGS)	HiSeq X	Illumina	SM-CTDSO	doi:10.7303/syn10901595	Synapse	doi:10.7303/syn10901595	https://doi.org/10.7303/syn10901595	brain
15121461_brain	Whole Genome Sequencing (WGS)	HiSeq X	Illumina	SM-CTDSP	doi:10.7303/syn10901595	Synapse	doi:10.7303/syn10901595	https://doi.org/10.7303/syn10901595	brain
20156469_brain	Whole Genome Sequencing (WGS)	HiSeq X	Illumina	SM-CTDSR	doi:10.7303/syn10901595	Synapse	doi:10.7303/syn10901595	https://doi.org/10.7303/syn10901595	brain
50107169_brain	Whole Genome Sequencing (WGS)	HiSeq X	Illumina	SM-CTDSS	doi:10.7303/syn10901595	Synapse	doi:10.7303/syn10901595	https://doi.org/10.7303/syn10901595	brain
11319389_brain	Whole Genome Sequencing (WGS)	HiSeq X	Illumina	SM-CTDST	doi:10.7303/syn10901595	Synapse	doi:10.7303/syn10901595	https://doi.org/10.7303/syn10901595	brain
15147641_brain	Whole Genome Sequencing (WGS)	HiSeq X	Illumina	SM-CTDSU	doi:10.7303/syn10901595	Synapse	doi:10.7303/syn10901595	https://doi.org/10.7303/syn10901595	brain
50102664_brain	Whole Genome Sequencing (WGS)	HiSeq X	Illumina	SM-CTDSV	doi:10.7303/syn10901595	Synapse	doi:10.7303/syn10901595	https://doi.org/10.7303/syn10901595	brain
10478041_brain	Whole Genome Sequencing (WGS)	HiSeq X	Illumina	SM-CTDSW	doi:10.7303/syn10901595	Synapse	doi:10.7303/syn10901595	https://doi.org/10.7303/syn10901595	brain
10976490_brain	Whole Genome Sequencing (WGS)	HiSeq X	Illumina	SM-CTDSX	doi:10.7303/syn10901595	Synapse	doi:10.7303/syn10901595	https://doi.org/10.7303/syn10901595	brain
45566083_brain	Whole Genome Sequencing (WGS)	HiSeq X	Illumina	SM-CTDSY	doi:10.7303/syn10901595	Synapse	doi:10.7303/syn10901595	https://doi.org/10.7303/syn10901595	brain
50407800_blood	Whole Genome Sequencing (WGS)	HiSeq X	Illumina	SM-CTDSZ	doi:10.7303/syn10901595	Synapse	doi:10.7303/syn10901595	https://doi.org/10.7303/syn10901595	blood
50105987_brain	Whole Genome Sequencing (WGS)	HiSeq X	Illumina	SM-CTDT1	doi:10.7303/syn10901595	Synapse	doi:10.7303/syn10901595	https://doi.org/10.7303/syn10901595	brain
21362537_brain	Whole Genome Sequencing (WGS)	HiSeq X	Illumina	SM-CTDT2	doi:10.7303/syn10901595	Synapse	doi:10.7303/syn10901595	https://doi.org/10.7303/syn10901595	brain
74078795_brain	Whole Genome Sequencing (WGS)	HiSeq X	Illumina	SM-CTDT3	doi:10.7303/syn10901595	Synapse	doi:10.7303/syn10901595	https://doi.org/10.7303/syn10901595	brain
37452211_brain	Whole Genome Sequencing (WGS)	HiSeq X	Illumina	SM-CTDT4	doi:10.7303/syn10901595	Synapse	doi:10.7303/syn10901595	https://doi.org/10.7303/syn10901595	brain
30663686_brain	Whole Genome Sequencing (WGS)	HiSeq X	Illumina	SM-CTDT5	doi:10.7303/syn10901595	Synapse	doi:10.7303/syn10901595	https://doi.org/10.7303/syn10901595	brain
60871487_brain	Whole Genome Sequencing (WGS)	HiSeq X	Illumina	SM-CTDT6	doi:10.7303/syn10901595	Synapse	doi:10.7303/syn10901595	https://doi.org/10.7303/syn10901595	brain
11331231_blood	Whole Genome Sequencing (WGS)	HiSeq X	Illumina	SM-CTDT7	doi:10.7303/syn10901595	Synapse	doi:10.7303/syn10901595	https://doi.org/10.7303/syn10901595	blood
21272396_blood	Whole Genome Sequencing (WGS)	HiSeq X	Illumina	SM-CTDT8	doi:10.7303/syn10901595	Synapse	doi:10.7303/syn10901595	https://doi.org/10.7303/syn10901595	blood
98388248_blood	Whole Genome Sequencing (WGS)	HiSeq X	Illumina	SM-CTDT9	doi:10.7303/syn10901595	Synapse	doi:10.7303/syn10901595	https://doi.org/10.7303/syn10901595	blood
7253015_brain	Whole Genome Sequencing (WGS)	HiSeq X	Illumina	SM-CTDTA	doi:10.7303/syn10901595	Synapse	doi:10.7303/syn10901595	https://doi.org/10.7303/syn10901595	brain
26992537_blood	Whole Genome Sequencing (WGS)	HiSeq X	Illumina	SM-CTDTB	doi:10.7303/syn10901595	Synapse	doi:10.7303/syn10901595	https://doi.org/10.7303/syn10901595	blood
20131870_blood	Whole Genome Sequencing (WGS)	HiSeq X	Illumina	SM-CTDTD	doi:10.7303/syn10901595	Synapse	doi:10.7303/syn10901595	https://doi.org/10.7303/syn10901595	blood
21135680_blood	Whole Genome Sequencing (WGS)	HiSeq X	Illumina	SM-CTDTE	doi:10.7303/syn10901595	Synapse	doi:10.7303/syn10901595	https://doi.org/10.7303/syn10901595	blood
20946545_brain	Whole Genome Sequencing (WGS)	HiSeq X	Illumina	SM-CTDTF	doi:10.7303/syn10901595	Synapse	doi:10.7303/syn10901595	https://doi.org/10.7303/syn10901595	brain
24310553_brain	Whole Genome Sequencing (WGS)	HiSeq X	Illumina	SM-CTDTG	doi:10.7303/syn10901595	Synapse	doi:10.7303/syn10901595	https://doi.org/10.7303/syn10901595	brain
51815338_brain	Whole Genome Sequencing (WGS)	HiSeq X	Illumina	SM-CTDTH	doi:10.7303/syn10901595	Synapse	doi:10.7303/syn10901595	https://doi.org/10.7303/syn10901595	brain
21407511_brain	Whole Genome Sequencing (WGS)	HiSeq X	Illumina	SM-CTDTI	doi:10.7303/syn10901595	Synapse	doi:10.7303/syn10901595	https://doi.org/10.7303/syn10901595	brain
50109189_brain	Whole Genome Sequencing (WGS)	HiSeq X	Illumina	SM-CTDTJ	doi:10.7303/syn10901595	Synapse	doi:10.7303/syn10901595	https://doi.org/10.7303/syn10901595	brain
10291856_brain	Whole Genome Sequencing (WGS)	HiSeq X	Illumina	SM-CTDTK	doi:10.7303/syn10901595	Synapse	doi:10.7303/syn10901595	https://doi.org/10.7303/syn10901595	brain
21156815_brain	Whole Genome Sequencing (WGS)	HiSeq X	Illumina	SM-CTDTL	doi:10.7303/syn10901595	Synapse	doi:10.7303/syn10901595	https://doi.org/10.7303/syn10901595	brain
50106730_brain	Whole Genome Sequencing (WGS)	HiSeq X	Illumina	SM-CTDTM	doi:10.7303/syn10901595	Synapse	doi:10.7303/syn10901595	https://doi.org/10.7303/syn10901595	brain
43074402_brain	Whole Genome Sequencing (WGS)	HiSeq X	Illumina	SM-CTDTN	doi:10.7303/syn10901595	Synapse	doi:10.7303/syn10901595	https://doi.org/10.7303/syn10901595	brain
81086436_brain	Whole Genome Sequencing (WGS)	HiSeq X	Illumina	SM-CTDTO	doi:10.7303/syn10901595	Synapse	doi:10.7303/syn10901595	https://doi.org/10.7303/syn10901595	brain
15115927_brain	Whole Genome Sequencing (WGS)	HiSeq X	Illumina	SM-CTDTP	doi:10.7303/syn10901595	Synapse	doi:10.7303/syn10901595	https://doi.org/10.7303/syn10901595	brain
50406057_brain	Whole Genome Sequencing (WGS)	HiSeq X	Illumina	SM-CTDTQ	doi:10.7303/syn10901595	Synapse	doi:10.7303/syn10901595	https://doi.org/10.7303/syn10901595	brain
50107583_brain	Whole Genome Sequencing (WGS)	HiSeq X	Illumina	SM-CTDTR	doi:10.7303/syn10901595	Synapse	doi:10.7303/syn10901595	https://doi.org/10.7303/syn10901595	brain
21181988_brain	Whole Genome Sequencing (WGS)	HiSeq X	Illumina	SM-CTDTS	doi:10.7303/syn10901595	Synapse	doi:10.7303/syn10901595	https://doi.org/10.7303/syn10901595	brain
22207527_blood	Whole Genome Sequencing (WGS)	HiSeq X	Illumina	SM-CTDTT	doi:10.7303/syn10901595	Synapse	doi:10.7303/syn10901595	https://doi.org/10.7303/syn10901595	blood
20139850_brain	Whole Genome Sequencing (WGS)	HiSeq X	Illumina	SM-CTDTV	doi:10.7303/syn10901595	Synapse	doi:10.7303/syn10901595	https://doi.org/10.7303/syn10901595	brain
11326252_brain	Whole Genome Sequencing (WGS)	HiSeq X	Illumina	SM-CTDTW	doi:10.7303/syn10901595	Synapse	doi:10.7303/syn10901595	https://doi.org/10.7303/syn10901595	brain
10292311_brain	Whole Genome Sequencing (WGS)	HiSeq X	Illumina	SM-CTDTX	doi:10.7303/syn10901595	Synapse	doi:10.7303/syn10901595	https://doi.org/10.7303/syn10901595	brain
87779516_brain	Whole Genome Sequencing (WGS)	HiSeq X	Illumina	SM-CTDTY	doi:10.7303/syn10901595	Synapse	doi:10.7303/syn10901595	https://doi.org/10.7303/syn10901595	brain
11440263_brain	Whole Genome Sequencing (WGS)	HiSeq X	Illumina	SM-CTDTZ	doi:10.7303/syn10901595	Synapse	doi:10.7303/syn10901595	https://doi.org/10.7303/syn10901595	brain
60848460_brain	Whole Genome Sequencing (WGS)	HiSeq X	Illumina	SM-CTDU1	doi:10.7303/syn10901595	Synapse	doi:10.7303/syn10901595	https://doi.org/10.7303/syn10901595	brain
14498577_brain	Whole Genome Sequencing (WGS)	HiSeq X	Illumina	SM-CTDU2	doi:10.7303/syn10901595	Synapse	doi:10.7303/syn10901595	https://doi.org/10.7303/syn10901595	brain
20963578_brain	Whole Genome Sequencing (WGS)	HiSeq X	Illumina	SM-CTDU4	doi:10.7303/syn10901595	Synapse	doi:10.7303/syn10901595	https://doi.org/10.7303/syn10901595	brain
20224046_blood	Whole Genome Sequencing (WGS)	HiSeq X	Illumina	SM-CTDU5	doi:10.7303/syn10901595	Synapse	doi:10.7303/syn10901595	https://doi.org/10.7303/syn10901595	blood
20219931_brain	Whole Genome Sequencing (WGS)	HiSeq X	Illumina	SM-CTDU6	doi:10.7303/syn10901595	Synapse	doi:10.7303/syn10901595	https://doi.org/10.7303/syn10901595	brain
39721045_brain	Whole Genome Sequencing (WGS)	HiSeq X	Illumina	SM-CTDU7	doi:10.7303/syn10901595	Synapse	doi:10.7303/syn10901595	https://doi.org/10.7303/syn10901595	brain
20559562_brain	Whole Genome Sequencing (WGS)	HiSeq X	Illumina	SM-CTDU8	doi:10.7303/syn10901595	Synapse	doi:10.7303/syn10901595	https://doi.org/10.7303/syn10901595	brain
60922329_brain	Whole Genome Sequencing (WGS)	HiSeq X	Illumina	SM-CTDU9	doi:10.7303/syn10901595	Synapse	doi:10.7303/syn10901595	https://doi.org/10.7303/syn10901595	brain
40071481_brain	Whole Genome Sequencing (WGS)	HiSeq X	Illumina	SM-CTDUA	doi:10.7303/syn10901595	Synapse	doi:10.7303/syn10901595	https://doi.org/10.7303/syn10901595	brain
50500000_brain	Whole Genome Sequencing (WGS)	HiSeq X	Illumina	SM-CTDUB	doi:10.7303/syn10901595	Synapse	doi:10.7303/syn10901595	https://doi.org/10.7303/syn10901595	brain
15739271_blood	Whole Genome Sequencing (WGS)	HiSeq X	Illumina	SM-CTDUC	doi:10.7303/syn10901595	Synapse	doi:10.7303/syn10901595	https://doi.org/10.7303/syn10901595	blood
63818202_brain	Whole Genome Sequencing (WGS)	HiSeq X	Illumina	SM-CTDUD	doi:10.7303/syn10901595	Synapse	doi:10.7303/syn10901595	https://doi.org/10.7303/syn10901595	brain
17375017_brain	Whole Genome Sequencing (WGS)	HiSeq X	Illumina	SM-CTDUE	doi:10.7303/syn10901595	Synapse	doi:10.7303/syn10901595	https://doi.org/10.7303/syn10901595	brain
18219966_brain	Whole Genome Sequencing (WGS)	HiSeq X	Illumina	SM-CTDUF	doi:10.7303/syn10901595	Synapse	doi:10.7303/syn10901595	https://doi.org/10.7303/syn10901595	brain
38131115_brain	Whole Genome Sequencing (WGS)	HiSeq X	Illumina	SM-CTDUG	doi:10.7303/syn10901595	Synapse	doi:10.7303/syn10901595	https://doi.org/10.7303/syn10901595	brain
7265221_brain	Whole Genome Sequencing (WGS)	HiSeq X	Illumina	SM-CTDUH	doi:10.7303/syn10901595	Synapse	doi:10.7303/syn10901595	https://doi.org/10.7303/syn10901595	brain
24219409_brain	Whole Genome Sequencing (WGS)	HiSeq X	Illumina	SM-CTDUI	doi:10.7303/syn10901595	Synapse	doi:10.7303/syn10901595	https://doi.org/10.7303/syn10901595	brain
42949394_brain	Whole Genome Sequencing (WGS)	HiSeq X	Illumina	SM-CTDUJ	doi:10.7303/syn10901595	Synapse	doi:10.7303/syn10901595	https://doi.org/10.7303/syn10901595	brain
20506325_brain	Whole Genome Sequencing (WGS)	HiSeq X	Illumina	SM-CTDUK	doi:10.7303/syn10901595	Synapse	doi:10.7303/syn10901595	https://doi.org/10.7303/syn10901595	brain
60788211_brain	Whole Genome Sequencing (WGS)	HiSeq X	Illumina	SM-CTDUL	doi:10.7303/syn10901595	Synapse	doi:10.7303/syn10901595	https://doi.org/10.7303/syn10901595	brain
47189548_brain	Whole Genome Sequencing (WGS)	HiSeq X	Illumina	SM-CTDUM	doi:10.7303/syn10901595	Synapse	doi:10.7303/syn10901595	https://doi.org/10.7303/syn10901595	brain
85578107_brain	Whole Genome Sequencing (WGS)	HiSeq X	Illumina	SM-CTDUN	doi:10.7303/syn10901595	Synapse	doi:10.7303/syn10901595	https://doi.org/10.7303/syn10901595	brain
29323436_brain	Whole Genome Sequencing (WGS)	HiSeq X	Illumina	SM-CTDUO	doi:10.7303/syn10901595	Synapse	doi:10.7303/syn10901595	https://doi.org/10.7303/syn10901595	brain
99746564_brain	Whole Genome Sequencing (WGS)	HiSeq X	Illumina	SM-CTDUP	doi:10.7303/syn10901595	Synapse	doi:10.7303/syn10901595	https://doi.org/10.7303/syn10901595	brain
40611041_brain	Whole Genome Sequencing (WGS)	HiSeq X	Illumina	SM-CTDUQ	doi:10.7303/syn10901595	Synapse	doi:10.7303/syn10901595	https://doi.org/10.7303/syn10901595	brain
5522533_brain	Whole Genome Sequencing (WGS)	HiSeq X	Illumina	SM-CTDUR	doi:10.7303/syn10901595	Synapse	doi:10.7303/syn10901595	https://doi.org/10.7303/syn10901595	brain
20108141_brain	Whole Genome Sequencing (WGS)	HiSeq X	Illumina	SM-CTDUS	doi:10.7303/syn10901595	Synapse	doi:10.7303/syn10901595	https://doi.org/10.7303/syn10901595	brain
9351224_brain	Whole Genome Sequencing (WGS)	HiSeq X	Illumina	SM-CTDUT	doi:10.7303/syn10901595	Synapse	doi:10.7303/syn10901595	https://doi.org/10.7303/syn10901595	brain
402800_brain	Whole Genome Sequencing (WGS)	HiSeq X	Illumina	SM-CTDUU	doi:10.7303/syn10901595	Synapse	doi:10.7303/syn10901595	https://doi.org/10.7303/syn10901595	brain
41828674_brain	Whole Genome Sequencing (WGS)	HiSeq X	Illumina	SM-CTDUV	doi:10.7303/syn10901595	Synapse	doi:10.7303/syn10901595	https://doi.org/10.7303/syn10901595	brain
90661046_brain	Whole Genome Sequencing (WGS)	HiSeq X	Illumina	SM-CTDUW	doi:10.7303/syn10901595	Synapse	doi:10.7303/syn10901595	https://doi.org/10.7303/syn10901595	brain
48697089_brain	Whole Genome Sequencing (WGS)	HiSeq X	Illumina	SM-CTDUX	doi:10.7303/syn10901595	Synapse	doi:10.7303/syn10901595	https://doi.org/10.7303/syn10901595	brain
70636113_brain	Whole Genome Sequencing (WGS)	HiSeq X	Illumina	SM-CTDUY	doi:10.7303/syn10901595	Synapse	doi:10.7303/syn10901595	https://doi.org/10.7303/syn10901595	brain
39393581_brain	Whole Genome Sequencing (WGS)	HiSeq X	Illumina	SM-CTDUZ	doi:10.7303/syn10901595	Synapse	doi:10.7303/syn10901595	https://doi.org/10.7303/syn10901595	brain
92996364_brain	Whole Genome Sequencing (WGS)	HiSeq X	Illumina	SM-CTDV1	doi:10.7303/syn10901595	Synapse	doi:10.7303/syn10901595	https://doi.org/10.7303/syn10901595	brain
49507582_brain	Whole Genome Sequencing (WGS)	HiSeq X	Illumina	SM-CTDV2	doi:10.7303/syn10901595	Synapse	doi:10.7303/syn10901595	https://doi.org/10.7303/syn10901595	brain
28127842_brain	Whole Genome Sequencing (WGS)	HiSeq X	Illumina	SM-CTDV3	doi:10.7303/syn10901595	Synapse	doi:10.7303/syn10901595	https://doi.org/10.7303/syn10901595	brain
55580128_brain	Whole Genome Sequencing (WGS)	HiSeq X	Illumina	SM-CTDV4	doi:10.7303/syn10901595	Synapse	doi:10.7303/syn10901595	https://doi.org/10.7303/syn10901595	brain
39130132_brain	Whole Genome Sequencing (WGS)	HiSeq X	Illumina	SM-CTDV5	doi:10.7303/syn10901595	Synapse	doi:10.7303/syn10901595	https://doi.org/10.7303/syn10901595	brain
15196848_brain	Whole Genome Sequencing (WGS)	HiSeq X	Illumina	SM-CTDV6	doi:10.7303/syn10901595	Synapse	doi:10.7303/syn10901595	https://doi.org/10.7303/syn10901595	brain
39125441_brain	Whole Genome Sequencing (WGS)	HiSeq X	Illumina	SM-CTDV7	doi:10.7303/syn10901595	Synapse	doi:10.7303/syn10901595	https://doi.org/10.7303/syn10901595	brain
20141228_brain	Whole Genome Sequencing (WGS)	HiSeq X	Illumina	SM-CTDV8	doi:10.7303/syn10901595	Synapse	doi:10.7303/syn10901595	https://doi.org/10.7303/syn10901595	brain
79155639_brain	Whole Genome Sequencing (WGS)	HiSeq X	Illumina	SM-CTDV9	doi:10.7303/syn10901595	Synapse	doi:10.7303/syn10901595	https://doi.org/10.7303/syn10901595	brain
52764842_brain	Whole Genome Sequencing (WGS)	HiSeq X	Illumina	SM-CTDVA	doi:10.7303/syn10901595	Synapse	doi:10.7303/syn10901595	https://doi.org/10.7303/syn10901595	brain
96244639_brain	Whole Genome Sequencing (WGS)	HiSeq X	Illumina	SM-CTDVB	doi:10.7303/syn10901595	Synapse	doi:10.7303/syn10901595	https://doi.org/10.7303/syn10901595	brain
95398862_brain	Whole Genome Sequencing (WGS)	HiSeq X	Illumina	SM-CTDVC	doi:10.7303/syn10901595	Synapse	doi:10.7303/syn10901595	https://doi.org/10.7303/syn10901595	brain
10100862_brain	Whole Genome Sequencing (WGS)	HiSeq X	Illumina	SM-CTDVD	doi:10.7303/syn10901595	Synapse	doi:10.7303/syn10901595	https://doi.org/10.7303/syn10901595	brain
85584353_brain	Whole Genome Sequencing (WGS)	HiSeq X	Illumina	SM-CTDVE	doi:10.7303/syn10901595	Synapse	doi:10.7303/syn10901595	https://doi.org/10.7303/syn10901595	brain
11173549_brain	Whole Genome Sequencing (WGS)	HiSeq X	Illumina	SM-CTDVF	doi:10.7303/syn10901595	Synapse	doi:10.7303/syn10901595	https://doi.org/10.7303/syn10901595	brain
73763467_brain	Whole Genome Sequencing (WGS)	HiSeq X	Illumina	SM-CTDVG	doi:10.7303/syn10901595	Synapse	doi:10.7303/syn10901595	https://doi.org/10.7303/syn10901595	brain
94549523_brain	Whole Genome Sequencing (WGS)	HiSeq X	Illumina	SM-CTDVH	doi:10.7303/syn10901595	Synapse	doi:10.7303/syn10901595	https://doi.org/10.7303/syn10901595	brain
77180612_brain	Whole Genome Sequencing (WGS)	HiSeq X	Illumina	SM-CTDVI	doi:10.7303/syn10901595	Synapse	doi:10.7303/syn10901595	https://doi.org/10.7303/syn10901595	brain
84896566_brain	Whole Genome Sequencing (WGS)	HiSeq X	Illumina	SM-CTDVJ	doi:10.7303/syn10901595	Synapse	doi:10.7303/syn10901595	https://doi.org/10.7303/syn10901595	brain
14397423_brain	Whole Genome Sequencing (WGS)	HiSeq X	Illumina	SM-CTDVK	doi:10.7303/syn10901595	Synapse	doi:10.7303/syn10901595	https://doi.org/10.7303/syn10901595	brain
67531158_brain	Whole Genome Sequencing (WGS)	HiSeq X	Illumina	SM-CTDVL	doi:10.7303/syn10901595	Synapse	doi:10.7303/syn10901595	https://doi.org/10.7303/syn10901595	brain
10533083_brain	Whole Genome Sequencing (WGS)	HiSeq X	Illumina	SM-CTDVM	doi:10.7303/syn10901595	Synapse	doi:10.7303/syn10901595	https://doi.org/10.7303/syn10901595	brain
73146926_brain	Whole Genome Sequencing (WGS)	HiSeq X	Illumina	SM-CTDVN	doi:10.7303/syn10901595	Synapse	doi:10.7303/syn10901595	https://doi.org/10.7303/syn10901595	brain
37436329_brain	Whole Genome Sequencing (WGS)	HiSeq X	Illumina	SM-CTDVO	doi:10.7303/syn10901595	Synapse	doi:10.7303/syn10901595	https://doi.org/10.7303/syn10901595	brain
76647134_brain	Whole Genome Sequencing (WGS)	HiSeq X	Illumina	SM-CTDVP	doi:10.7303/syn10901595	Synapse	doi:10.7303/syn10901595	https://doi.org/10.7303/syn10901595	brain
10100736_brain	Whole Genome Sequencing (WGS)	HiSeq X	Illumina	SM-CTDVR	doi:10.7303/syn10901595	Synapse	doi:10.7303/syn10901595	https://doi.org/10.7303/syn10901595	brain
81504393_brain	Whole Genome Sequencing (WGS)	HiSeq X	Illumina	SM-CTDVS	doi:10.7303/syn10901595	Synapse	doi:10.7303/syn10901595	https://doi.org/10.7303/syn10901595	brain
50104396_brain	Whole Genome Sequencing (WGS)	HiSeq X	Illumina	SM-CTECE	doi:10.7303/syn10901595	Synapse	doi:10.7303/syn10901595	https://doi.org/10.7303/syn10901595	brain
35286551_brain	Whole Genome Sequencing (WGS)	HiSeq X	Illumina	SM-CTECF	doi:10.7303/syn10901595	Synapse	doi:10.7303/syn10901595	https://doi.org/10.7303/syn10901595	brain
21108911_blood	Whole Genome Sequencing (WGS)	HiSeq X	Illumina	SM-CTECG	doi:10.7303/syn10901595	Synapse	doi:10.7303/syn10901595	https://doi.org/10.7303/syn10901595	blood
68361020_brain	Whole Genome Sequencing (WGS)	HiSeq X	Illumina	SM-CTECH	doi:10.7303/syn10901595	Synapse	doi:10.7303/syn10901595	https://doi.org/10.7303/syn10901595	brain
21406218_brain	Whole Genome Sequencing (WGS)	HiSeq X	Illumina	SM-CTECI	doi:10.7303/syn10901595	Synapse	doi:10.7303/syn10901595	https://doi.org/10.7303/syn10901595	brain
20583594_blood	Whole Genome Sequencing (WGS)	HiSeq X	Illumina	SM-CTECL	doi:10.7303/syn10901595	Synapse	doi:10.7303/syn10901595	https://doi.org/10.7303/syn10901595	blood
20261037_brain	Whole Genome Sequencing (WGS)	HiSeq X	Illumina	SM-CTECN	doi:10.7303/syn10901595	Synapse	doi:10.7303/syn10901595	https://doi.org/10.7303/syn10901595	brain
20170043_brain	Whole Genome Sequencing (WGS)	HiSeq X	Illumina	SM-CTECO	doi:10.7303/syn10901595	Synapse	doi:10.7303/syn10901595	https://doi.org/10.7303/syn10901595	brain
20574151_blood	Whole Genome Sequencing (WGS)	HiSeq X	Illumina	SM-CTECP	doi:10.7303/syn10901595	Synapse	doi:10.7303/syn10901595	https://doi.org/10.7303/syn10901595	blood
20898476_blood	Whole Genome Sequencing (WGS)	HiSeq X	Illumina	SM-CTECQ	doi:10.7303/syn10901595	Synapse	doi:10.7303/syn10901595	https://doi.org/10.7303/syn10901595	blood
20682204_blood	Whole Genome Sequencing (WGS)	HiSeq X	Illumina	SM-CTECR	doi:10.7303/syn10901595	Synapse	doi:10.7303/syn10901595	https://doi.org/10.7303/syn10901595	blood
20995742_blood	Whole Genome Sequencing (WGS)	HiSeq X	Illumina	SM-CTECS	doi:10.7303/syn10901595	Synapse	doi:10.7303/syn10901595	https://doi.org/10.7303/syn10901595	blood
78452313_NA	Whole Genome Sequencing (WGS)	HiSeq X	Illumina	SM-CTECT	doi:10.7303/syn10901595	Synapse	doi:10.7303/syn10901595	https://doi.org/10.7303/syn10901595	NA
20911508_blood	Whole Genome Sequencing (WGS)	HiSeq X	Illumina	SM-CTECU	doi:10.7303/syn10901595	Synapse	doi:10.7303/syn10901595	https://doi.org/10.7303/syn10901595	blood
50401264_blood	Whole Genome Sequencing (WGS)	HiSeq X	Illumina	SM-CTECV	doi:10.7303/syn10901595	Synapse	doi:10.7303/syn10901595	https://doi.org/10.7303/syn10901595	blood
21401001_brain	Whole Genome Sequencing (WGS)	HiSeq X	Illumina	SM-CTECW	doi:10.7303/syn10901595	Synapse	doi:10.7303/syn10901595	https://doi.org/10.7303/syn10901595	brain
50199993_blood	Whole Genome Sequencing (WGS)	HiSeq X	Illumina	SM-CTECX	doi:10.7303/syn10901595	Synapse	doi:10.7303/syn10901595	https://doi.org/10.7303/syn10901595	blood
20934889_blood	Whole Genome Sequencing (WGS)	HiSeq X	Illumina	SM-CTECY	doi:10.7303/syn10901595	Synapse	doi:10.7303/syn10901595	https://doi.org/10.7303/syn10901595	blood
32689956_blood	Whole Genome Sequencing (WGS)	HiSeq X	Illumina	SM-CTECZ	doi:10.7303/syn10901595	Synapse	doi:10.7303/syn10901595	https://doi.org/10.7303/syn10901595	blood
70421820_blood	Whole Genome Sequencing (WGS)	HiSeq X	Illumina	SM-CTED1	doi:10.7303/syn10901595	Synapse	doi:10.7303/syn10901595	https://doi.org/10.7303/syn10901595	blood
20892128_blood	Whole Genome Sequencing (WGS)	HiSeq X	Illumina	SM-CTED2	doi:10.7303/syn10901595	Synapse	doi:10.7303/syn10901595	https://doi.org/10.7303/syn10901595	blood
20223617_blood	Whole Genome Sequencing (WGS)	HiSeq X	Illumina	SM-CTED3	doi:10.7303/syn10901595	Synapse	doi:10.7303/syn10901595	https://doi.org/10.7303/syn10901595	blood
40510997_blood	Whole Genome Sequencing (WGS)	HiSeq X	Illumina	SM-CTED4	doi:10.7303/syn10901595	Synapse	doi:10.7303/syn10901595	https://doi.org/10.7303/syn10901595	blood
63188799_blood	Whole Genome Sequencing (WGS)	HiSeq X	Illumina	SM-CTED5	doi:10.7303/syn10901595	Synapse	doi:10.7303/syn10901595	https://doi.org/10.7303/syn10901595	blood
31728786_blood	Whole Genome Sequencing (WGS)	HiSeq X	Illumina	SM-CTED6	doi:10.7303/syn10901595	Synapse	doi:10.7303/syn10901595	https://doi.org/10.7303/syn10901595	blood
97411796_blood	Whole Genome Sequencing (WGS)	HiSeq X	Illumina	SM-CTED7	doi:10.7303/syn10901595	Synapse	doi:10.7303/syn10901595	https://doi.org/10.7303/syn10901595	blood
61827429_brain	Whole Genome Sequencing (WGS)	HiSeq X	Illumina	SM-CTED8	doi:10.7303/syn10901595	Synapse	doi:10.7303/syn10901595	https://doi.org/10.7303/syn10901595	brain
50108912_blood	Whole Genome Sequencing (WGS)	HiSeq X	Illumina	SM-CTED9	doi:10.7303/syn10901595	Synapse	doi:10.7303/syn10901595	https://doi.org/10.7303/syn10901595	blood
21403733_blood	Whole Genome Sequencing (WGS)	HiSeq X	Illumina	SM-CTEDA	doi:10.7303/syn10901595	Synapse	doi:10.7303/syn10901595	https://doi.org/10.7303/syn10901595	blood
20207437_blood	Whole Genome Sequencing (WGS)	HiSeq X	Illumina	SM-CTEDB	doi:10.7303/syn10901595	Synapse	doi:10.7303/syn10901595	https://doi.org/10.7303/syn10901595	blood
20453625_blood	Whole Genome Sequencing (WGS)	HiSeq X	Illumina	SM-CTEDC	doi:10.7303/syn10901595	Synapse	doi:10.7303/syn10901595	https://doi.org/10.7303/syn10901595	blood
50106028_blood	Whole Genome Sequencing (WGS)	HiSeq X	Illumina	SM-CTEDD	doi:10.7303/syn10901595	Synapse	doi:10.7303/syn10901595	https://doi.org/10.7303/syn10901595	blood
20187204_blood	Whole Genome Sequencing (WGS)	HiSeq X	Illumina	SM-CTEDE	doi:10.7303/syn10901595	Synapse	doi:10.7303/syn10901595	https://doi.org/10.7303/syn10901595	blood
50101947_blood	Whole Genome Sequencing (WGS)	HiSeq X	Illumina	SM-CTEDF	doi:10.7303/syn10901595	Synapse	doi:10.7303/syn10901595	https://doi.org/10.7303/syn10901595	blood
20821943_blood	Whole Genome Sequencing (WGS)	HiSeq X	Illumina	SM-CTEDG	doi:10.7303/syn10901595	Synapse	doi:10.7303/syn10901595	https://doi.org/10.7303/syn10901595	blood
21276174_blood	Whole Genome Sequencing (WGS)	HiSeq X	Illumina	SM-CTEDH	doi:10.7303/syn10901595	Synapse	doi:10.7303/syn10901595	https://doi.org/10.7303/syn10901595	blood
50301413_brain	Whole Genome Sequencing (WGS)	HiSeq X	Illumina	SM-CTEDK	doi:10.7303/syn10901595	Synapse	doi:10.7303/syn10901595	https://doi.org/10.7303/syn10901595	brain
80187972_blood	Whole Genome Sequencing (WGS)	HiSeq X	Illumina	SM-CTEDL	doi:10.7303/syn10901595	Synapse	doi:10.7303/syn10901595	https://doi.org/10.7303/syn10901595	blood
20223455_brain	Whole Genome Sequencing (WGS)	HiSeq X	Illumina	SM-CTEDM	doi:10.7303/syn10901595	Synapse	doi:10.7303/syn10901595	https://doi.org/10.7303/syn10901595	brain
50403860_blood	Whole Genome Sequencing (WGS)	HiSeq X	Illumina	SM-CTEDN	doi:10.7303/syn10901595	Synapse	doi:10.7303/syn10901595	https://doi.org/10.7303/syn10901595	blood
50301963_blood	Whole Genome Sequencing (WGS)	HiSeq X	Illumina	SM-CTEDO	doi:10.7303/syn10901595	Synapse	doi:10.7303/syn10901595	https://doi.org/10.7303/syn10901595	blood
50108200_blood	Whole Genome Sequencing (WGS)	HiSeq X	Illumina	SM-CTEDP	doi:10.7303/syn10901595	Synapse	doi:10.7303/syn10901595	https://doi.org/10.7303/syn10901595	blood
20270920_blood	Whole Genome Sequencing (WGS)	HiSeq X	Illumina	SM-CTEDQ	doi:10.7303/syn10901595	Synapse	doi:10.7303/syn10901595	https://doi.org/10.7303/syn10901595	blood
20474300_blood	Whole Genome Sequencing (WGS)	HiSeq X	Illumina	SM-CTEDR	doi:10.7303/syn10901595	Synapse	doi:10.7303/syn10901595	https://doi.org/10.7303/syn10901595	blood
21138877_blood	Whole Genome Sequencing (WGS)	HiSeq X	Illumina	SM-CTEDS	doi:10.7303/syn10901595	Synapse	doi:10.7303/syn10901595	https://doi.org/10.7303/syn10901595	blood
10518782_blood	Whole Genome Sequencing (WGS)	HiSeq X	Illumina	SM-CTEDU	doi:10.7303/syn10901595	Synapse	doi:10.7303/syn10901595	https://doi.org/10.7303/syn10901595	blood
10405008_brain	Whole Genome Sequencing (WGS)	HiSeq X	Illumina	SM-CTEDW	doi:10.7303/syn10901595	Synapse	doi:10.7303/syn10901595	https://doi.org/10.7303/syn10901595	brain
50101523_blood	Whole Genome Sequencing (WGS)	HiSeq X	Illumina	SM-CTEDY	doi:10.7303/syn10901595	Synapse	doi:10.7303/syn10901595	https://doi.org/10.7303/syn10901595	blood
20594407_blood	Whole Genome Sequencing (WGS)	HiSeq X	Illumina	SM-CTEDZ	doi:10.7303/syn10901595	Synapse	doi:10.7303/syn10901595	https://doi.org/10.7303/syn10901595	blood
50102826_blood	Whole Genome Sequencing (WGS)	HiSeq X	Illumina	SM-CTEE2	doi:10.7303/syn10901595	Synapse	doi:10.7303/syn10901595	https://doi.org/10.7303/syn10901595	blood
11453772_blood	Whole Genome Sequencing (WGS)	HiSeq X	Illumina	SM-CTEE3	doi:10.7303/syn10901595	Synapse	doi:10.7303/syn10901595	https://doi.org/10.7303/syn10901595	blood
10262905_blood	Whole Genome Sequencing (WGS)	HiSeq X	Illumina	SM-CTEE4	doi:10.7303/syn10901595	Synapse	doi:10.7303/syn10901595	https://doi.org/10.7303/syn10901595	blood
11615242_blood	Whole Genome Sequencing (WGS)	HiSeq X	Illumina	SM-CTEE5	doi:10.7303/syn10901595	Synapse	doi:10.7303/syn10901595	https://doi.org/10.7303/syn10901595	blood
20365116_blood	Whole Genome Sequencing (WGS)	HiSeq X	Illumina	SM-CTEE6	doi:10.7303/syn10901595	Synapse	doi:10.7303/syn10901595	https://doi.org/10.7303/syn10901595	blood
21131352_blood	Whole Genome Sequencing (WGS)	HiSeq X	Illumina	SM-CTEE7	doi:10.7303/syn10901595	Synapse	doi:10.7303/syn10901595	https://doi.org/10.7303/syn10901595	blood
72560222_brain	Whole Genome Sequencing (WGS)	HiSeq X	Illumina	SM-CTEE8	doi:10.7303/syn10901595	Synapse	doi:10.7303/syn10901595	https://doi.org/10.7303/syn10901595	brain
18920002_blood	Whole Genome Sequencing (WGS)	HiSeq X	Illumina	SM-CTEEA	doi:10.7303/syn10901595	Synapse	doi:10.7303/syn10901595	https://doi.org/10.7303/syn10901595	blood
20186901_blood	Whole Genome Sequencing (WGS)	HiSeq X	Illumina	SM-CTEEB	doi:10.7303/syn10901595	Synapse	doi:10.7303/syn10901595	https://doi.org/10.7303/syn10901595	blood
20576919_blood	Whole Genome Sequencing (WGS)	HiSeq X	Illumina	SM-CTEEC	doi:10.7303/syn10901595	Synapse	doi:10.7303/syn10901595	https://doi.org/10.7303/syn10901595	blood
20917694_blood	Whole Genome Sequencing (WGS)	HiSeq X	Illumina	SM-CTEED	doi:10.7303/syn10901595	Synapse	doi:10.7303/syn10901595	https://doi.org/10.7303/syn10901595	blood
20674902_blood	Whole Genome Sequencing (WGS)	HiSeq X	Illumina	SM-CTEEF	doi:10.7303/syn10901595	Synapse	doi:10.7303/syn10901595	https://doi.org/10.7303/syn10901595	blood
57978756_brain	Whole Genome Sequencing (WGS)	HiSeq X	Illumina	SM-CTEEG	doi:10.7303/syn10901595	Synapse	doi:10.7303/syn10901595	https://doi.org/10.7303/syn10901595	brain
36951779_brain	Whole Genome Sequencing (WGS)	HiSeq X	Illumina	SM-CTEEH	doi:10.7303/syn10901595	Synapse	doi:10.7303/syn10901595	https://doi.org/10.7303/syn10901595	brain
50101811_brain	Whole Genome Sequencing (WGS)	HiSeq X	Illumina	SM-CTEEI	doi:10.7303/syn10901595	Synapse	doi:10.7303/syn10901595	https://doi.org/10.7303/syn10901595	brain
50102790_brain	Whole Genome Sequencing (WGS)	HiSeq X	Illumina	SM-CTEEJ	doi:10.7303/syn10901595	Synapse	doi:10.7303/syn10901595	https://doi.org/10.7303/syn10901595	brain
10102206_brain	Whole Genome Sequencing (WGS)	HiSeq X	Illumina	SM-CTEEK	doi:10.7303/syn10901595	Synapse	doi:10.7303/syn10901595	https://doi.org/10.7303/syn10901595	brain
21135554_blood	Whole Genome Sequencing (WGS)	HiSeq X	Illumina	SM-CTEEL	doi:10.7303/syn10901595	Synapse	doi:10.7303/syn10901595	https://doi.org/10.7303/syn10901595	blood
80790863_NA	Whole Genome Sequencing (WGS)	HiSeq X	Illumina	SM-CTEEM	doi:10.7303/syn10901595	Synapse	doi:10.7303/syn10901595	https://doi.org/10.7303/syn10901595	NA
83164399_NA	Whole Genome Sequencing (WGS)	HiSeq X	Illumina	SM-CTEEN	doi:10.7303/syn10901595	Synapse	doi:10.7303/syn10901595	https://doi.org/10.7303/syn10901595	NA
50303271_blood	Whole Genome Sequencing (WGS)	HiSeq X	Illumina	SM-CTEEO	doi:10.7303/syn10901595	Synapse	doi:10.7303/syn10901595	https://doi.org/10.7303/syn10901595	blood
26569730_brain	Whole Genome Sequencing (WGS)	HiSeq X	Illumina	SM-CTEEP	doi:10.7303/syn10901595	Synapse	doi:10.7303/syn10901595	https://doi.org/10.7303/syn10901595	brain
45514725_blood	Whole Genome Sequencing (WGS)	HiSeq X	Illumina	SM-CTEEQ	doi:10.7303/syn10901595	Synapse	doi:10.7303/syn10901595	https://doi.org/10.7303/syn10901595	blood
7311370_brain	Whole Genome Sequencing (WGS)	HiSeq X	Illumina	SM-CTEER	doi:10.7303/syn10901595	Synapse	doi:10.7303/syn10901595	https://doi.org/10.7303/syn10901595	brain
3713990_blood	Whole Genome Sequencing (WGS)	HiSeq X	Illumina	SM-CTEET	doi:10.7303/syn10901595	Synapse	doi:10.7303/syn10901595	https://doi.org/10.7303/syn10901595	blood
65736039_blood	Whole Genome Sequencing (WGS)	HiSeq X	Illumina	SM-CTEEU	doi:10.7303/syn10901595	Synapse	doi:10.7303/syn10901595	https://doi.org/10.7303/syn10901595	blood
20128523_brain	Whole Genome Sequencing (WGS)	HiSeq X	Illumina	SM-CTEEV	doi:10.7303/syn10901595	Synapse	doi:10.7303/syn10901595	https://doi.org/10.7303/syn10901595	brain
50105563_brain	Whole Genome Sequencing (WGS)	HiSeq X	Illumina	SM-CTEEX	doi:10.7303/syn10901595	Synapse	doi:10.7303/syn10901595	https://doi.org/10.7303/syn10901595	brain
20907534_brain	Whole Genome Sequencing (WGS)	HiSeq X	Illumina	SM-CTEEY	doi:10.7303/syn10901595	Synapse	doi:10.7303/syn10901595	https://doi.org/10.7303/syn10901595	brain
11413170_brain	Whole Genome Sequencing (WGS)	HiSeq X	Illumina	SM-CTEEZ	doi:10.7303/syn10901595	Synapse	doi:10.7303/syn10901595	https://doi.org/10.7303/syn10901595	brain
15286377_brain	Whole Genome Sequencing (WGS)	HiSeq X	Illumina	SM-CTEF1	doi:10.7303/syn10901595	Synapse	doi:10.7303/syn10901595	https://doi.org/10.7303/syn10901595	brain
69924281_brain	Whole Genome Sequencing (WGS)	HiSeq X	Illumina	SM-CTEF2	doi:10.7303/syn10901595	Synapse	doi:10.7303/syn10901595	https://doi.org/10.7303/syn10901595	brain
11335695_blood	Whole Genome Sequencing (WGS)	HiSeq X	Illumina	SM-CTEF3	doi:10.7303/syn10901595	Synapse	doi:10.7303/syn10901595	https://doi.org/10.7303/syn10901595	blood
37393077_brain	Whole Genome Sequencing (WGS)	HiSeq X	Illumina	SM-CTEF4	doi:10.7303/syn10901595	Synapse	doi:10.7303/syn10901595	https://doi.org/10.7303/syn10901595	brain
15702926_blood	Whole Genome Sequencing (WGS)	HiSeq X	Illumina	SM-CTEF5	doi:10.7303/syn10901595	Synapse	doi:10.7303/syn10901595	https://doi.org/10.7303/syn10901595	blood
14641578_brain	Whole Genome Sequencing (WGS)	HiSeq X	Illumina	SM-CTEF7	doi:10.7303/syn10901595	Synapse	doi:10.7303/syn10901595	https://doi.org/10.7303/syn10901595	brain
10101291_brain	Whole Genome Sequencing (WGS)	HiSeq X	Illumina	SM-CTEF8	doi:10.7303/syn10901595	Synapse	doi:10.7303/syn10901595	https://doi.org/10.7303/syn10901595	brain
20905352_blood	Whole Genome Sequencing (WGS)	HiSeq X	Illumina	SM-CTEF9	doi:10.7303/syn10901595	Synapse	doi:10.7303/syn10901595	https://doi.org/10.7303/syn10901595	blood
20834164_brain	Whole Genome Sequencing (WGS)	HiSeq X	Illumina	SM-CTEFA	doi:10.7303/syn10901595	Synapse	doi:10.7303/syn10901595	https://doi.org/10.7303/syn10901595	brain
91804757_brain	Whole Genome Sequencing (WGS)	HiSeq X	Illumina	SM-CTEFB	doi:10.7303/syn10901595	Synapse	doi:10.7303/syn10901595	https://doi.org/10.7303/syn10901595	brain
50109215_brain	Whole Genome Sequencing (WGS)	HiSeq X	Illumina	SM-CTEFC	doi:10.7303/syn10901595	Synapse	doi:10.7303/syn10901595	https://doi.org/10.7303/syn10901595	brain
15495024_brain	Whole Genome Sequencing (WGS)	HiSeq X	Illumina	SM-CTEFD	doi:10.7303/syn10901595	Synapse	doi:10.7303/syn10901595	https://doi.org/10.7303/syn10901595	brain
56432243_brain	Whole Genome Sequencing (WGS)	HiSeq X	Illumina	SM-CTEFE	doi:10.7303/syn10901595	Synapse	doi:10.7303/syn10901595	https://doi.org/10.7303/syn10901595	brain
68005345_brain	Whole Genome Sequencing (WGS)	HiSeq X	Illumina	SM-CTEFF	doi:10.7303/syn10901595	Synapse	doi:10.7303/syn10901595	https://doi.org/10.7303/syn10901595	brain
21117516_brain	Whole Genome Sequencing (WGS)	HiSeq X	Illumina	SM-CTEFG	doi:10.7303/syn10901595	Synapse	doi:10.7303/syn10901595	https://doi.org/10.7303/syn10901595	brain
36379623_brain	Whole Genome Sequencing (WGS)	HiSeq X	Illumina	SM-CTEFH	doi:10.7303/syn10901595	Synapse	doi:10.7303/syn10901595	https://doi.org/10.7303/syn10901595	brain
11190734_brain	Whole Genome Sequencing (WGS)	HiSeq X	Illumina	SM-CTEFI	doi:10.7303/syn10901595	Synapse	doi:10.7303/syn10901595	https://doi.org/10.7303/syn10901595	brain
83034844_brain	Whole Genome Sequencing (WGS)	HiSeq X	Illumina	SM-CTEFJ	doi:10.7303/syn10901595	Synapse	doi:10.7303/syn10901595	https://doi.org/10.7303/syn10901595	brain
20610726_brain	Whole Genome Sequencing (WGS)	HiSeq X	Illumina	SM-CTEFK	doi:10.7303/syn10901595	Synapse	doi:10.7303/syn10901595	https://doi.org/10.7303/syn10901595	brain
50108750_brain	Whole Genome Sequencing (WGS)	HiSeq X	Illumina	SM-CTEFL	doi:10.7303/syn10901595	Synapse	doi:10.7303/syn10901595	https://doi.org/10.7303/syn10901595	brain
11467746_brain	Whole Genome Sequencing (WGS)	HiSeq X	Illumina	SM-CTEFM	doi:10.7303/syn10901595	Synapse	doi:10.7303/syn10901595	https://doi.org/10.7303/syn10901595	brain
53965805_brain	Whole Genome Sequencing (WGS)	HiSeq X	Illumina	SM-CTEFN	doi:10.7303/syn10901595	Synapse	doi:10.7303/syn10901595	https://doi.org/10.7303/syn10901595	brain
21174303_brain	Whole Genome Sequencing (WGS)	HiSeq X	Illumina	SM-CTEFO	doi:10.7303/syn10901595	Synapse	doi:10.7303/syn10901595	https://doi.org/10.7303/syn10901595	brain
21232244_brain	Whole Genome Sequencing (WGS)	HiSeq X	Illumina	SM-CTEFP	doi:10.7303/syn10901595	Synapse	doi:10.7303/syn10901595	https://doi.org/10.7303/syn10901595	brain
21000504_brain	Whole Genome Sequencing (WGS)	HiSeq X	Illumina	SM-CTEFQ	doi:10.7303/syn10901595	Synapse	doi:10.7303/syn10901595	https://doi.org/10.7303/syn10901595	brain
50410157_brain	Whole Genome Sequencing (WGS)	HiSeq X	Illumina	SM-CTEFR	doi:10.7303/syn10901595	Synapse	doi:10.7303/syn10901595	https://doi.org/10.7303/syn10901595	brain
55583441_brain	Whole Genome Sequencing (WGS)	HiSeq X	Illumina	SM-CTEFS	doi:10.7303/syn10901595	Synapse	doi:10.7303/syn10901595	https://doi.org/10.7303/syn10901595	brain
53389845_brain	Whole Genome Sequencing (WGS)	HiSeq X	Illumina	SM-CTEFT	doi:10.7303/syn10901595	Synapse	doi:10.7303/syn10901595	https://doi.org/10.7303/syn10901595	brain
20237131_brain	Whole Genome Sequencing (WGS)	HiSeq X	Illumina	SM-CTEFU	doi:10.7303/syn10901595	Synapse	doi:10.7303/syn10901595	https://doi.org/10.7303/syn10901595	brain
33657002_brain	Whole Genome Sequencing (WGS)	HiSeq X	Illumina	SM-CTEFV	doi:10.7303/syn10901595	Synapse	doi:10.7303/syn10901595	https://doi.org/10.7303/syn10901595	brain
11344452_brain	Whole Genome Sequencing (WGS)	HiSeq X	Illumina	SM-CTEFW	doi:10.7303/syn10901595	Synapse	doi:10.7303/syn10901595	https://doi.org/10.7303/syn10901595	brain
20798913_brain	Whole Genome Sequencing (WGS)	HiSeq X	Illumina	SM-CTEFX	doi:10.7303/syn10901595	Synapse	doi:10.7303/syn10901595	https://doi.org/10.7303/syn10901595	brain
67628490_brain	Whole Genome Sequencing (WGS)	HiSeq X	Illumina	SM-CTEFY	doi:10.7303/syn10901595	Synapse	doi:10.7303/syn10901595	https://doi.org/10.7303/syn10901595	brain
67185070_brain	Whole Genome Sequencing (WGS)	HiSeq X	Illumina	SM-CTEFZ	doi:10.7303/syn10901595	Synapse	doi:10.7303/syn10901595	https://doi.org/10.7303/syn10901595	brain
20954261_blood	Whole Genome Sequencing (WGS)	HiSeq X	Illumina	SM-CTEG1	doi:10.7303/syn10901595	Synapse	doi:10.7303/syn10901595	https://doi.org/10.7303/syn10901595	blood
21142003_brain	Whole Genome Sequencing (WGS)	HiSeq X	Illumina	SM-CTEG2	doi:10.7303/syn10901595	Synapse	doi:10.7303/syn10901595	https://doi.org/10.7303/syn10901595	brain
54823338_brain	Whole Genome Sequencing (WGS)	HiSeq X	Illumina	SM-CTEG3	doi:10.7303/syn10901595	Synapse	doi:10.7303/syn10901595	https://doi.org/10.7303/syn10901595	brain
54104440_brain	Whole Genome Sequencing (WGS)	HiSeq X	Illumina	SM-CTEG4	doi:10.7303/syn10901595	Synapse	doi:10.7303/syn10901595	https://doi.org/10.7303/syn10901595	brain
11349119_brain	Whole Genome Sequencing (WGS)	HiSeq X	Illumina	SM-CTEG5	doi:10.7303/syn10901595	Synapse	doi:10.7303/syn10901595	https://doi.org/10.7303/syn10901595	brain
96095092_brain	Whole Genome Sequencing (WGS)	HiSeq X	Illumina	SM-CTEG6	doi:10.7303/syn10901595	Synapse	doi:10.7303/syn10901595	https://doi.org/10.7303/syn10901595	brain
50100806_brain	Whole Genome Sequencing (WGS)	HiSeq X	Illumina	SM-CTEG7	doi:10.7303/syn10901595	Synapse	doi:10.7303/syn10901595	https://doi.org/10.7303/syn10901595	brain
85065193_brain	Whole Genome Sequencing (WGS)	HiSeq X	Illumina	SM-CTEG8	doi:10.7303/syn10901595	Synapse	doi:10.7303/syn10901595	https://doi.org/10.7303/syn10901595	brain
50402017_brain	Whole Genome Sequencing (WGS)	HiSeq X	Illumina	SM-CTEG9	doi:10.7303/syn10901595	Synapse	doi:10.7303/syn10901595	https://doi.org/10.7303/syn10901595	brain
15461128_blood	Whole Genome Sequencing (WGS)	HiSeq X	Illumina	SM-CTEGB	doi:10.7303/syn10901595	Synapse	doi:10.7303/syn10901595	https://doi.org/10.7303/syn10901595	blood
57835666_brain	Whole Genome Sequencing (WGS)	HiSeq X	Illumina	SM-CTEGC	doi:10.7303/syn10901595	Synapse	doi:10.7303/syn10901595	https://doi.org/10.7303/syn10901595	brain
68914513_brain	Whole Genome Sequencing (WGS)	HiSeq X	Illumina	SM-CTEGD	doi:10.7303/syn10901595	Synapse	doi:10.7303/syn10901595	https://doi.org/10.7303/syn10901595	brain
50410283_brain	Whole Genome Sequencing (WGS)	HiSeq X	Illumina	SM-CTEGE	doi:10.7303/syn10901595	Synapse	doi:10.7303/syn10901595	https://doi.org/10.7303/syn10901595	brain
20187042_brain	Whole Genome Sequencing (WGS)	HiSeq X	Illumina	SM-CTEGF	doi:10.7303/syn10901595	Synapse	doi:10.7303/syn10901595	https://doi.org/10.7303/syn10901595	brain
61709892_brain	Whole Genome Sequencing (WGS)	HiSeq X	Illumina	SM-CTEGG	doi:10.7303/syn10901595	Synapse	doi:10.7303/syn10901595	https://doi.org/10.7303/syn10901595	brain
30282435_brain	Whole Genome Sequencing (WGS)	HiSeq X	Illumina	SM-CTEGH	doi:10.7303/syn10901595	Synapse	doi:10.7303/syn10901595	https://doi.org/10.7303/syn10901595	brain
36751041_brain	Whole Genome Sequencing (WGS)	HiSeq X	Illumina	SM-CTEGI	doi:10.7303/syn10901595	Synapse	doi:10.7303/syn10901595	https://doi.org/10.7303/syn10901595	brain
50409820_brain	Whole Genome Sequencing (WGS)	HiSeq X	Illumina	SM-CTEGJ	doi:10.7303/syn10901595	Synapse	doi:10.7303/syn10901595	https://doi.org/10.7303/syn10901595	brain
42543978_brain	Whole Genome Sequencing (WGS)	HiSeq X	Illumina	SM-CTEGK	doi:10.7303/syn10901595	Synapse	doi:10.7303/syn10901595	https://doi.org/10.7303/syn10901595	brain
21608092_brain	Whole Genome Sequencing (WGS)	HiSeq X	Illumina	SM-CTEGL	doi:10.7303/syn10901595	Synapse	doi:10.7303/syn10901595	https://doi.org/10.7303/syn10901595	brain
50101073_brain	Whole Genome Sequencing (WGS)	HiSeq X	Illumina	SM-CTEGM	doi:10.7303/syn10901595	Synapse	doi:10.7303/syn10901595	https://doi.org/10.7303/syn10901595	brain
80333458_brain	Whole Genome Sequencing (WGS)	HiSeq X	Illumina	SM-CTEGN	doi:10.7303/syn10901595	Synapse	doi:10.7303/syn10901595	https://doi.org/10.7303/syn10901595	brain
11336574_brain	Whole Genome Sequencing (WGS)	HiSeq X	Illumina	SM-CTEGO	doi:10.7303/syn10901595	Synapse	doi:10.7303/syn10901595	https://doi.org/10.7303/syn10901595	brain
85300481_brain	Whole Genome Sequencing (WGS)	HiSeq X	Illumina	SM-CTEGP	doi:10.7303/syn10901595	Synapse	doi:10.7303/syn10901595	https://doi.org/10.7303/syn10901595	brain
21101658_brain	Whole Genome Sequencing (WGS)	HiSeq X	Illumina	SM-CTEGQ	doi:10.7303/syn10901595	Synapse	doi:10.7303/syn10901595	https://doi.org/10.7303/syn10901595	brain
20726273_brain	Whole Genome Sequencing (WGS)	HiSeq X	Illumina	SM-CTEGR	doi:10.7303/syn10901595	Synapse	doi:10.7303/syn10901595	https://doi.org/10.7303/syn10901595	brain
50305165_brain	Whole Genome Sequencing (WGS)	HiSeq X	Illumina	SM-CTEGS	doi:10.7303/syn10901595	Synapse	doi:10.7303/syn10901595	https://doi.org/10.7303/syn10901595	brain
90780976_brain	Whole Genome Sequencing (WGS)	HiSeq X	Illumina	SM-CTEGT	doi:10.7303/syn10901595	Synapse	doi:10.7303/syn10901595	https://doi.org/10.7303/syn10901595	brain
68539908_brain	Whole Genome Sequencing (WGS)	HiSeq X	Illumina	SM-CTEGU	doi:10.7303/syn10901595	Synapse	doi:10.7303/syn10901595	https://doi.org/10.7303/syn10901595	brain
20683921_brain	Whole Genome Sequencing (WGS)	HiSeq X	Illumina	SM-CTEGV	doi:10.7303/syn10901595	Synapse	doi:10.7303/syn10901595	https://doi.org/10.7303/syn10901595	brain
51520126_brain	Whole Genome Sequencing (WGS)	HiSeq X	Illumina	SM-CTEGW	doi:10.7303/syn10901595	Synapse	doi:10.7303/syn10901595	https://doi.org/10.7303/syn10901595	brain
48331728_brain	Whole Genome Sequencing (WGS)	HiSeq X	Illumina	SM-CTEGX	doi:10.7303/syn10901595	Synapse	doi:10.7303/syn10901595	https://doi.org/10.7303/syn10901595	brain
21162197_brain	Whole Genome Sequencing (WGS)	HiSeq X	Illumina	SM-CTEGY	doi:10.7303/syn10901595	Synapse	doi:10.7303/syn10901595	https://doi.org/10.7303/syn10901595	brain
15773499_brain	Whole Genome Sequencing (WGS)	HiSeq X	Illumina	SM-CTEGZ	doi:10.7303/syn10901595	Synapse	doi:10.7303/syn10901595	https://doi.org/10.7303/syn10901595	brain
50101785_blood	Whole Genome Sequencing (WGS)	HiSeq X	Illumina	SM-CTEI5	doi:10.7303/syn10901595	Synapse	doi:10.7303/syn10901595	https://doi.org/10.7303/syn10901595	blood
86094238_blood	Whole Genome Sequencing (WGS)	HiSeq X	Illumina	SM-CTEI6	doi:10.7303/syn10901595	Synapse	doi:10.7303/syn10901595	https://doi.org/10.7303/syn10901595	blood
10271474_blood	Whole Genome Sequencing (WGS)	HiSeq X	Illumina	SM-CTEI7	doi:10.7303/syn10901595	Synapse	doi:10.7303/syn10901595	https://doi.org/10.7303/syn10901595	blood
44749170_brain	Whole Genome Sequencing (WGS)	HiSeq X	Illumina	SM-CTEI8	doi:10.7303/syn10901595	Synapse	doi:10.7303/syn10901595	https://doi.org/10.7303/syn10901595	brain
10275964_blood	Whole Genome Sequencing (WGS)	HiSeq X	Illumina	SM-CTEI9	doi:10.7303/syn10901595	Synapse	doi:10.7303/syn10901595	https://doi.org/10.7303/syn10901595	blood
20557542_blood	Whole Genome Sequencing (WGS)	HiSeq X	Illumina	SM-CTEIA	doi:10.7303/syn10901595	Synapse	doi:10.7303/syn10901595	https://doi.org/10.7303/syn10901595	blood
11313031_blood	Whole Genome Sequencing (WGS)	HiSeq X	Illumina	SM-CTEIB	doi:10.7303/syn10901595	Synapse	doi:10.7303/syn10901595	https://doi.org/10.7303/syn10901595	blood
11165535_blood	Whole Genome Sequencing (WGS)	HiSeq X	Illumina	SM-CTEIC	doi:10.7303/syn10901595	Synapse	doi:10.7303/syn10901595	https://doi.org/10.7303/syn10901595	blood
21158709_blood	Whole Genome Sequencing (WGS)	HiSeq X	Illumina	SM-CTEID	doi:10.7303/syn10901595	Synapse	doi:10.7303/syn10901595	https://doi.org/10.7303/syn10901595	blood
20197076_blood	Whole Genome Sequencing (WGS)	HiSeq X	Illumina	SM-CTEIE	doi:10.7303/syn10901595	Synapse	doi:10.7303/syn10901595	https://doi.org/10.7303/syn10901595	blood
20267411_blood	Whole Genome Sequencing (WGS)	HiSeq X	Illumina	SM-CTEIG	doi:10.7303/syn10901595	Synapse	doi:10.7303/syn10901595	https://doi.org/10.7303/syn10901595	blood
20984965_blood	Whole Genome Sequencing (WGS)	HiSeq X	Illumina	SM-CTEIH	doi:10.7303/syn10901595	Synapse	doi:10.7303/syn10901595	https://doi.org/10.7303/syn10901595	blood
69577198_blood	Whole Genome Sequencing (WGS)	HiSeq X	Illumina	SM-CTEIJ	doi:10.7303/syn10901595	Synapse	doi:10.7303/syn10901595	https://doi.org/10.7303/syn10901595	blood
61215831_blood	Whole Genome Sequencing (WGS)	HiSeq X	Illumina	SM-CTEIK	doi:10.7303/syn10901595	Synapse	doi:10.7303/syn10901595	https://doi.org/10.7303/syn10901595	blood
10383017_blood	Whole Genome Sequencing (WGS)	HiSeq X	Illumina	SM-CTEIL	doi:10.7303/syn10901595	Synapse	doi:10.7303/syn10901595	https://doi.org/10.7303/syn10901595	blood
20312979_blood	Whole Genome Sequencing (WGS)	HiSeq X	Illumina	SM-CTEIO	doi:10.7303/syn10901595	Synapse	doi:10.7303/syn10901595	https://doi.org/10.7303/syn10901595	blood
51624179_blood	Whole Genome Sequencing (WGS)	HiSeq X	Illumina	SM-CTEIP	doi:10.7303/syn10901595	Synapse	doi:10.7303/syn10901595	https://doi.org/10.7303/syn10901595	blood
21176585_blood	Whole Genome Sequencing (WGS)	HiSeq X	Illumina	SM-CTEIQ	doi:10.7303/syn10901595	Synapse	doi:10.7303/syn10901595	https://doi.org/10.7303/syn10901595	blood
20344143_blood	Whole Genome Sequencing (WGS)	HiSeq X	Illumina	SM-CTEIR	doi:10.7303/syn10901595	Synapse	doi:10.7303/syn10901595	https://doi.org/10.7303/syn10901595	blood
20147026_brain	Whole Genome Sequencing (WGS)	HiSeq X	Illumina	SM-CTELS	doi:10.7303/syn10901595	Synapse	doi:10.7303/syn10901595	https://doi.org/10.7303/syn10901595	brain
74203334_brain	Whole Genome Sequencing (WGS)	HiSeq X	Illumina	SM-CTELT	doi:10.7303/syn10901595	Synapse	doi:10.7303/syn10901595	https://doi.org/10.7303/syn10901595	brain
74284255_brain	Whole Genome Sequencing (WGS)	HiSeq X	Illumina	SM-CTELU	doi:10.7303/syn10901595	Synapse	doi:10.7303/syn10901595	https://doi.org/10.7303/syn10901595	brain
71806467_brain	Whole Genome Sequencing (WGS)	HiSeq X	Illumina	SM-CTELV	doi:10.7303/syn10901595	Synapse	doi:10.7303/syn10901595	https://doi.org/10.7303/syn10901595	brain
37326968_brain	Whole Genome Sequencing (WGS)	HiSeq X	Illumina	SM-CTELW	doi:10.7303/syn10901595	Synapse	doi:10.7303/syn10901595	https://doi.org/10.7303/syn10901595	brain
72205714_blood	Whole Genome Sequencing (WGS)	HiSeq X	Illumina	SM-CTELX	doi:10.7303/syn10901595	Synapse	doi:10.7303/syn10901595	https://doi.org/10.7303/syn10901595	blood
94328246_blood	Whole Genome Sequencing (WGS)	HiSeq X	Illumina	SM-CTELY	doi:10.7303/syn10901595	Synapse	doi:10.7303/syn10901595	https://doi.org/10.7303/syn10901595	blood
37712486_blood	Whole Genome Sequencing (WGS)	HiSeq X	Illumina	SM-CTELZ	doi:10.7303/syn10901595	Synapse	doi:10.7303/syn10901595	https://doi.org/10.7303/syn10901595	blood
10308444_blood	Whole Genome Sequencing (WGS)	HiSeq X	Illumina	SM-CTEM1	doi:10.7303/syn10901595	Synapse	doi:10.7303/syn10901595	https://doi.org/10.7303/syn10901595	blood
24664996_brain	Whole Genome Sequencing (WGS)	HiSeq X	Illumina	SM-CTEM2	doi:10.7303/syn10901595	Synapse	doi:10.7303/syn10901595	https://doi.org/10.7303/syn10901595	brain
10290265_brain	Whole Genome Sequencing (WGS)	HiSeq X	Illumina	SM-CTEM3	doi:10.7303/syn10901595	Synapse	doi:10.7303/syn10901595	https://doi.org/10.7303/syn10901595	brain
64216968_blood	Whole Genome Sequencing (WGS)	HiSeq X	Illumina	SM-CTEM4	doi:10.7303/syn10901595	Synapse	doi:10.7303/syn10901595	https://doi.org/10.7303/syn10901595	blood
67429065_brain	Whole Genome Sequencing (WGS)	HiSeq X	Illumina	SM-CTEM5	doi:10.7303/syn10901595	Synapse	doi:10.7303/syn10901595	https://doi.org/10.7303/syn10901595	brain
10277308_brain	Whole Genome Sequencing (WGS)	HiSeq X	Illumina	SM-CTEM6	doi:10.7303/syn10901595	Synapse	doi:10.7303/syn10901595	https://doi.org/10.7303/syn10901595	brain
26498416_blood	Whole Genome Sequencing (WGS)	HiSeq X	Illumina	SM-CTEM8	doi:10.7303/syn10901595	Synapse	doi:10.7303/syn10901595	https://doi.org/10.7303/syn10901595	blood
20282398_brain	Whole Genome Sequencing (WGS)	HiSeq X	Illumina	SM-CTEM9	doi:10.7303/syn10901595	Synapse	doi:10.7303/syn10901595	https://doi.org/10.7303/syn10901595	brain
94852511_brain	Whole Genome Sequencing (WGS)	HiSeq X	Illumina	SM-CTEMB	doi:10.7303/syn10901595	Synapse	doi:10.7303/syn10901595	https://doi.org/10.7303/syn10901595	brain
11448667_brain	Whole Genome Sequencing (WGS)	HiSeq X	Illumina	SM-CTEMC	doi:10.7303/syn10901595	Synapse	doi:10.7303/syn10901595	https://doi.org/10.7303/syn10901595	brain
10419072_brain	Whole Genome Sequencing (WGS)	HiSeq X	Illumina	SM-CTEMD	doi:10.7303/syn10901595	Synapse	doi:10.7303/syn10901595	https://doi.org/10.7303/syn10901595	brain
21144735_brain	Whole Genome Sequencing (WGS)	HiSeq X	Illumina	SM-CTEME	doi:10.7303/syn10901595	Synapse	doi:10.7303/syn10901595	https://doi.org/10.7303/syn10901595	brain
20925446_brain	Whole Genome Sequencing (WGS)	HiSeq X	Illumina	SM-CTEMF	doi:10.7303/syn10901595	Synapse	doi:10.7303/syn10901595	https://doi.org/10.7303/syn10901595	brain
5779736_blood	Whole Genome Sequencing (WGS)	HiSeq X	Illumina	SM-CTEMG	doi:10.7303/syn10901595	Synapse	doi:10.7303/syn10901595	https://doi.org/10.7303/syn10901595	blood
97006937_brain	Whole Genome Sequencing (WGS)	HiSeq X	Illumina	SM-CTEMH	doi:10.7303/syn10901595	Synapse	doi:10.7303/syn10901595	https://doi.org/10.7303/syn10901595	brain
61490006_brain	Whole Genome Sequencing (WGS)	HiSeq X	Illumina	SM-CTEMI	doi:10.7303/syn10901595	Synapse	doi:10.7303/syn10901595	https://doi.org/10.7303/syn10901595	brain
38967303_brain	Whole Genome Sequencing (WGS)	HiSeq X	Illumina	SM-CTEMJ	doi:10.7303/syn10901595	Synapse	doi:10.7303/syn10901595	https://doi.org/10.7303/syn10901595	brain
30819298_brain	Whole Genome Sequencing (WGS)	HiSeq X	Illumina	SM-CTEMK	doi:10.7303/syn10901595	Synapse	doi:10.7303/syn10901595	https://doi.org/10.7303/syn10901595	brain
50101361_brain	Whole Genome Sequencing (WGS)	HiSeq X	Illumina	SM-CTEML	doi:10.7303/syn10901595	Synapse	doi:10.7303/syn10901595	https://doi.org/10.7303/syn10901595	brain
11631558_brain	Whole Genome Sequencing (WGS)	HiSeq X	Illumina	SM-CTEMM	doi:10.7303/syn10901595	Synapse	doi:10.7303/syn10901595	https://doi.org/10.7303/syn10901595	brain
87410220_blood	Whole Genome Sequencing (WGS)	HiSeq X	Illumina	SM-CTEMN	doi:10.7303/syn10901595	Synapse	doi:10.7303/syn10901595	https://doi.org/10.7303/syn10901595	blood
51791453_blood	Whole Genome Sequencing (WGS)	HiSeq X	Illumina	SM-CTEMO	doi:10.7303/syn10901595	Synapse	doi:10.7303/syn10901595	https://doi.org/10.7303/syn10901595	blood
10442701_brain	Whole Genome Sequencing (WGS)	HiSeq X	Illumina	SM-CTEMP	doi:10.7303/syn10901595	Synapse	doi:10.7303/syn10901595	https://doi.org/10.7303/syn10901595	brain
20626558_brain	Whole Genome Sequencing (WGS)	HiSeq X	Illumina	SM-CTEMQ	doi:10.7303/syn10901595	Synapse	doi:10.7303/syn10901595	https://doi.org/10.7303/syn10901595	brain
21000766_brain	Whole Genome Sequencing (WGS)	HiSeq X	Illumina	SM-CTEMR	doi:10.7303/syn10901595	Synapse	doi:10.7303/syn10901595	https://doi.org/10.7303/syn10901595	brain
1243685_brain	Whole Genome Sequencing (WGS)	HiSeq X	Illumina	SM-CTEMS	doi:10.7303/syn10901595	Synapse	doi:10.7303/syn10901595	https://doi.org/10.7303/syn10901595	brain
62985554_brain	Whole Genome Sequencing (WGS)	HiSeq X	Illumina	SM-CTEMT	doi:10.7303/syn10901595	Synapse	doi:10.7303/syn10901595	https://doi.org/10.7303/syn10901595	brain
83984043_brain	Whole Genome Sequencing (WGS)	HiSeq X	Illumina	SM-CTEMU	doi:10.7303/syn10901595	Synapse	doi:10.7303/syn10901595	https://doi.org/10.7303/syn10901595	brain
50405330_brain	Whole Genome Sequencing (WGS)	HiSeq X	Illumina	SM-CTEMW	doi:10.7303/syn10901595	Synapse	doi:10.7303/syn10901595	https://doi.org/10.7303/syn10901595	brain
21123050_brain	Whole Genome Sequencing (WGS)	HiSeq X	Illumina	SM-CTEMX	doi:10.7303/syn10901595	Synapse	doi:10.7303/syn10901595	https://doi.org/10.7303/syn10901595	brain
20179164_brain	Whole Genome Sequencing (WGS)	HiSeq X	Illumina	SM-CTEMY	doi:10.7303/syn10901595	Synapse	doi:10.7303/syn10901595	https://doi.org/10.7303/syn10901595	brain
20106383_brain	Whole Genome Sequencing (WGS)	HiSeq X	Illumina	SM-CTEMZ	doi:10.7303/syn10901595	Synapse	doi:10.7303/syn10901595	https://doi.org/10.7303/syn10901595	brain
77970662_brain	Whole Genome Sequencing (WGS)	HiSeq X	Illumina	SM-CTEN1	doi:10.7303/syn10901595	Synapse	doi:10.7303/syn10901595	https://doi.org/10.7303/syn10901595	brain
53772202_brain	Whole Genome Sequencing (WGS)	HiSeq X	Illumina	SM-CTEN2	doi:10.7303/syn10901595	Synapse	doi:10.7303/syn10901595	https://doi.org/10.7303/syn10901595	brain
50106578_blood	Whole Genome Sequencing (WGS)	HiSeq X	Illumina	SM-CTEN3	doi:10.7303/syn10901595	Synapse	doi:10.7303/syn10901595	https://doi.org/10.7303/syn10901595	blood
11030909_brain	Whole Genome Sequencing (WGS)	HiSeq X	Illumina	SM-CTEN4	doi:10.7303/syn10901595	Synapse	doi:10.7303/syn10901595	https://doi.org/10.7303/syn10901595	brain
71727427_brain	Whole Genome Sequencing (WGS)	HiSeq X	Illumina	SM-CTEN5	doi:10.7303/syn10901595	Synapse	doi:10.7303/syn10901595	https://doi.org/10.7303/syn10901595	brain
21123474_brain	Whole Genome Sequencing (WGS)	HiSeq X	Illumina	SM-CTEN6	doi:10.7303/syn10901595	Synapse	doi:10.7303/syn10901595	https://doi.org/10.7303/syn10901595	brain
85171938_brain	Whole Genome Sequencing (WGS)	HiSeq X	Illumina	SM-CTEN7	doi:10.7303/syn10901595	Synapse	doi:10.7303/syn10901595	https://doi.org/10.7303/syn10901595	brain
26277427_brain	Whole Genome Sequencing (WGS)	HiSeq X	Illumina	SM-CTEN8	doi:10.7303/syn10901595	Synapse	doi:10.7303/syn10901595	https://doi.org/10.7303/syn10901595	brain
10490579_brain	Whole Genome Sequencing (WGS)	HiSeq X	Illumina	SM-CTEN9	doi:10.7303/syn10901595	Synapse	doi:10.7303/syn10901595	https://doi.org/10.7303/syn10901595	brain
50408815_blood	Whole Genome Sequencing (WGS)	HiSeq X	Illumina	SM-CTENA	doi:10.7303/syn10901595	Synapse	doi:10.7303/syn10901595	https://doi.org/10.7303/syn10901595	blood
20946121_brain	Whole Genome Sequencing (WGS)	HiSeq X	Illumina	SM-CTENC	doi:10.7303/syn10901595	Synapse	doi:10.7303/syn10901595	https://doi.org/10.7303/syn10901595	brain
20254902_brain	Whole Genome Sequencing (WGS)	HiSeq X	Illumina	SM-CTEND	doi:10.7303/syn10901595	Synapse	doi:10.7303/syn10901595	https://doi.org/10.7303/syn10901595	brain
20254876_brain	Whole Genome Sequencing (WGS)	HiSeq X	Illumina	SM-CTENE	doi:10.7303/syn10901595	Synapse	doi:10.7303/syn10901595	https://doi.org/10.7303/syn10901595	brain
77891596_brain	Whole Genome Sequencing (WGS)	HiSeq X	Illumina	SM-CTENF	doi:10.7303/syn10901595	Synapse	doi:10.7303/syn10901595	https://doi.org/10.7303/syn10901595	brain
50108886_brain	Whole Genome Sequencing (WGS)	HiSeq X	Illumina	SM-CTENG	doi:10.7303/syn10901595	Synapse	doi:10.7303/syn10901595	https://doi.org/10.7303/syn10901595	brain
50407936_blood	Whole Genome Sequencing (WGS)	HiSeq X	Illumina	SM-CTENH	doi:10.7303/syn10901595	Synapse	doi:10.7303/syn10901595	https://doi.org/10.7303/syn10901595	blood
