# Supplementary material for: A multi-omic atlas of the human frontal cortex for aging and Alzheimer’s disease research
Source: Sci Data. 2018 Aug 7;5:180142. doi: 10.1038/sdata.2018.142 (PMC6080491; doi:10.1038/sdata.2018.142)
Supplement: Supplementary file 1 [file sdata2018142-isa1.zip › a_assay_rna-seq.txt]

Sample Name	Protocol REF	Protocol REF	Parameter Value[instrument]	Parameter Value[manufacturer]	Assay Name	Raw Data File	Comment[Data Repository]	Comment[Data Record Accession]	Comment[Data Record URI]	Factor Value[tissue type]
20798913_dorsolateral prefrontal cortex	RNA Sample Preparation	RNA Sequencing (RNA-Seq)	HiSeq 2000	Illumina	01_120405	doi:10.7303/syn3388564	Synapse	doi:10.7303/syn3388564	https://doi.org/10.7303/syn3388564	dorsolateral prefrontal cortex
20914669_dorsolateral prefrontal cortex	RNA Sample Preparation	RNA Sequencing (RNA-Seq)	HiSeq 2000	Illumina	02_120405	doi:10.7303/syn3388564	Synapse	doi:10.7303/syn3388564	https://doi.org/10.7303/syn3388564	dorsolateral prefrontal cortex
50301125_dorsolateral prefrontal cortex	RNA Sample Preparation	RNA Sequencing (RNA-Seq)	HiSeq 2000	Illumina	03_120405	doi:10.7303/syn3388564	Synapse	doi:10.7303/syn3388564	https://doi.org/10.7303/syn3388564	dorsolateral prefrontal cortex
20149910_dorsolateral prefrontal cortex	RNA Sample Preparation	RNA Sequencing (RNA-Seq)	HiSeq 2000	Illumina	04_120405	doi:10.7303/syn3388564	Synapse	doi:10.7303/syn3388564	https://doi.org/10.7303/syn3388564	dorsolateral prefrontal cortex
20249897_dorsolateral prefrontal cortex	RNA Sample Preparation	RNA Sequencing (RNA-Seq)	HiSeq 2000	Illumina	05_120405	doi:10.7303/syn3388564	Synapse	doi:10.7303/syn3388564	https://doi.org/10.7303/syn3388564	dorsolateral prefrontal cortex
10536568_dorsolateral prefrontal cortex	RNA Sample Preparation	RNA Sequencing (RNA-Seq)	HiSeq 2000	Illumina	07_120410	doi:10.7303/syn3388564	Synapse	doi:10.7303/syn3388564	https://doi.org/10.7303/syn3388564	dorsolateral prefrontal cortex
11697592_dorsolateral prefrontal cortex	RNA Sample Preparation	RNA Sequencing (RNA-Seq)	HiSeq 2000	Illumina	08_120410	doi:10.7303/syn3388564	Synapse	doi:10.7303/syn3388564	https://doi.org/10.7303/syn3388564	dorsolateral prefrontal cortex
11319389_dorsolateral prefrontal cortex	RNA Sample Preparation	RNA Sequencing (RNA-Seq)	HiSeq 2000	Illumina	100_120417	doi:10.7303/syn3388564	Synapse	doi:10.7303/syn3388564	https://doi.org/10.7303/syn3388564	dorsolateral prefrontal cortex
20252720_dorsolateral prefrontal cortex	RNA Sample Preparation	RNA Sequencing (RNA-Seq)	HiSeq 2000	Illumina	101_120418	doi:10.7303/syn3388564	Synapse	doi:10.7303/syn3388564	https://doi.org/10.7303/syn3388564	dorsolateral prefrontal cortex
50100518_dorsolateral prefrontal cortex	RNA Sample Preparation	RNA Sequencing (RNA-Seq)	HiSeq 2000	Illumina	102_120418	doi:10.7303/syn3388564	Synapse	doi:10.7303/syn3388564	https://doi.org/10.7303/syn3388564	dorsolateral prefrontal cortex
50301963_dorsolateral prefrontal cortex	RNA Sample Preparation	RNA Sequencing (RNA-Seq)	HiSeq 2000	Illumina	103_120418	doi:10.7303/syn3388564	Synapse	doi:10.7303/syn3388564	https://doi.org/10.7303/syn3388564	dorsolateral prefrontal cortex
10502798_dorsolateral prefrontal cortex	RNA Sample Preparation	RNA Sequencing (RNA-Seq)	HiSeq 2000	Illumina	104_120418	doi:10.7303/syn3388564	Synapse	doi:10.7303/syn3388564	https://doi.org/10.7303/syn3388564	dorsolateral prefrontal cortex
50101785_dorsolateral prefrontal cortex	RNA Sample Preparation	RNA Sequencing (RNA-Seq)	HiSeq 2000	Illumina	108_120418	doi:10.7303/syn3388564	Synapse	doi:10.7303/syn3388564	https://doi.org/10.7303/syn3388564	dorsolateral prefrontal cortex
21126085_dorsolateral prefrontal cortex	RNA Sample Preparation	RNA Sequencing (RNA-Seq)	HiSeq 2000	Illumina	109_120418	doi:10.7303/syn3388564	Synapse	doi:10.7303/syn3388564	https://doi.org/10.7303/syn3388564	dorsolateral prefrontal cortex
50109189_dorsolateral prefrontal cortex	RNA Sample Preparation	RNA Sequencing (RNA-Seq)	HiSeq 2000	Illumina	11_120410	doi:10.7303/syn3388564	Synapse	doi:10.7303/syn3388564	https://doi.org/10.7303/syn3388564	dorsolateral prefrontal cortex
10395197_dorsolateral prefrontal cortex	RNA Sample Preparation	RNA Sequencing (RNA-Seq)	HiSeq 2000	Illumina	111_120418	doi:10.7303/syn3388564	Synapse	doi:10.7303/syn3388564	https://doi.org/10.7303/syn3388564	dorsolateral prefrontal cortex
50102952_dorsolateral prefrontal cortex	RNA Sample Preparation	RNA Sequencing (RNA-Seq)	HiSeq 2000	Illumina	112_120418	doi:10.7303/syn3388564	Synapse	doi:10.7303/syn3388564	https://doi.org/10.7303/syn3388564	dorsolateral prefrontal cortex
20139850_dorsolateral prefrontal cortex	RNA Sample Preparation	RNA Sequencing (RNA-Seq)	HiSeq 2000	Illumina	113_120418	doi:10.7303/syn3388564	Synapse	doi:10.7303/syn3388564	https://doi.org/10.7303/syn3388564	dorsolateral prefrontal cortex
20264936_dorsolateral prefrontal cortex	RNA Sample Preparation	RNA Sequencing (RNA-Seq)	HiSeq 2000	Illumina	115_120418	doi:10.7303/syn3388564	Synapse	doi:10.7303/syn3388564	https://doi.org/10.7303/syn3388564	dorsolateral prefrontal cortex
50102240_dorsolateral prefrontal cortex	RNA Sample Preparation	RNA Sequencing (RNA-Seq)	HiSeq 2000	Illumina	116_120418	doi:10.7303/syn3388564	Synapse	doi:10.7303/syn3388564	https://doi.org/10.7303/syn3388564	dorsolateral prefrontal cortex
50105725_dorsolateral prefrontal cortex	RNA Sample Preparation	RNA Sequencing (RNA-Seq)	HiSeq 2000	Illumina	118_120418	doi:10.7303/syn3388564	Synapse	doi:10.7303/syn3388564	https://doi.org/10.7303/syn3388564	dorsolateral prefrontal cortex
20365116_dorsolateral prefrontal cortex	RNA Sample Preparation	RNA Sequencing (RNA-Seq)	HiSeq 2000	Illumina	119_120418	doi:10.7303/syn3388564	Synapse	doi:10.7303/syn3388564	https://doi.org/10.7303/syn3388564	dorsolateral prefrontal cortex
10684501_dorsolateral prefrontal cortex	RNA Sample Preparation	RNA Sequencing (RNA-Seq)	HiSeq 2000	Illumina	12_120410	doi:10.7303/syn3388564	Synapse	doi:10.7303/syn3388564	https://doi.org/10.7303/syn3388564	dorsolateral prefrontal cortex
10850171_dorsolateral prefrontal cortex	RNA Sample Preparation	RNA Sequencing (RNA-Seq)	HiSeq 2000	Illumina	120_120418	doi:10.7303/syn3388564	Synapse	doi:10.7303/syn3388564	https://doi.org/10.7303/syn3388564	dorsolateral prefrontal cortex
15114174_dorsolateral prefrontal cortex	RNA Sample Preparation	RNA Sequencing (RNA-Seq)	HiSeq 2000	Illumina	121_120418	doi:10.7303/syn3388564	Synapse	doi:10.7303/syn3388564	https://doi.org/10.7303/syn3388564	dorsolateral prefrontal cortex
21407511_dorsolateral prefrontal cortex	RNA Sample Preparation	RNA Sequencing (RNA-Seq)	HiSeq 2000	Illumina	122_120418	doi:10.7303/syn3388564	Synapse	doi:10.7303/syn3388564	https://doi.org/10.7303/syn3388564	dorsolateral prefrontal cortex
50403860_dorsolateral prefrontal cortex	RNA Sample Preparation	RNA Sequencing (RNA-Seq)	HiSeq 2000	Illumina	124_120419	doi:10.7303/syn3388564	Synapse	doi:10.7303/syn3388564	https://doi.org/10.7303/syn3388564	dorsolateral prefrontal cortex
20602974_dorsolateral prefrontal cortex	RNA Sample Preparation	RNA Sequencing (RNA-Seq)	HiSeq 2000	Illumina	125_120419	doi:10.7303/syn3388564	Synapse	doi:10.7303/syn3388564	https://doi.org/10.7303/syn3388564	dorsolateral prefrontal cortex
21187074_dorsolateral prefrontal cortex	RNA Sample Preparation	RNA Sequencing (RNA-Seq)	HiSeq 2000	Illumina	126_120419	doi:10.7303/syn3388564	Synapse	doi:10.7303/syn3388564	https://doi.org/10.7303/syn3388564	dorsolateral prefrontal cortex
15738428_dorsolateral prefrontal cortex	RNA Sample Preparation	RNA Sequencing (RNA-Seq)	HiSeq 2000	Illumina	128_120419	doi:10.7303/syn3388564	Synapse	doi:10.7303/syn3388564	https://doi.org/10.7303/syn3388564	dorsolateral prefrontal cortex
50303145_dorsolateral prefrontal cortex	RNA Sample Preparation	RNA Sequencing (RNA-Seq)	HiSeq 2000	Illumina	129_120419	doi:10.7303/syn3388564	Synapse	doi:10.7303/syn3388564	https://doi.org/10.7303/syn3388564	dorsolateral prefrontal cortex
10208143_dorsolateral prefrontal cortex	RNA Sample Preparation	RNA Sequencing (RNA-Seq)	HiSeq 2000	Illumina	130_120419	doi:10.7303/syn3388564	Synapse	doi:10.7303/syn3388564	https://doi.org/10.7303/syn3388564	dorsolateral prefrontal cortex
20730959_dorsolateral prefrontal cortex	RNA Sample Preparation	RNA Sequencing (RNA-Seq)	HiSeq 2000	Illumina	131_120419	doi:10.7303/syn3388564	Synapse	doi:10.7303/syn3388564	https://doi.org/10.7303/syn3388564	dorsolateral prefrontal cortex
20989910_dorsolateral prefrontal cortex	RNA Sample Preparation	RNA Sequencing (RNA-Seq)	HiSeq 2000	Illumina	132_120419	doi:10.7303/syn3388564	Synapse	doi:10.7303/syn3388564	https://doi.org/10.7303/syn3388564	dorsolateral prefrontal cortex
50101659_dorsolateral prefrontal cortex	RNA Sample Preparation	RNA Sequencing (RNA-Seq)	HiSeq 2000	Illumina	133_120419	doi:10.7303/syn3388564	Synapse	doi:10.7303/syn3388564	https://doi.org/10.7303/syn3388564	dorsolateral prefrontal cortex
20500815_dorsolateral prefrontal cortex	RNA Sample Preparation	RNA Sequencing (RNA-Seq)	HiSeq 2000	Illumina	134_120419	doi:10.7303/syn3388564	Synapse	doi:10.7303/syn3388564	https://doi.org/10.7303/syn3388564	dorsolateral prefrontal cortex
20124321_dorsolateral prefrontal cortex	RNA Sample Preparation	RNA Sequencing (RNA-Seq)	HiSeq 2000	Illumina	136_120419	doi:10.7303/syn3388564	Synapse	doi:10.7303/syn3388564	https://doi.org/10.7303/syn3388564	dorsolateral prefrontal cortex
20221273_dorsolateral prefrontal cortex	RNA Sample Preparation	RNA Sequencing (RNA-Seq)	HiSeq 2000	Illumina	138_120419	doi:10.7303/syn3388564	Synapse	doi:10.7303/syn3388564	https://doi.org/10.7303/syn3388564	dorsolateral prefrontal cortex
20174533_dorsolateral prefrontal cortex	RNA Sample Preparation	RNA Sequencing (RNA-Seq)	HiSeq 2000	Illumina	14_120410	doi:10.7303/syn3388564	Synapse	doi:10.7303/syn3388564	https://doi.org/10.7303/syn3388564	dorsolateral prefrontal cortex
11652071_dorsolateral prefrontal cortex	RNA Sample Preparation	RNA Sequencing (RNA-Seq)	HiSeq 2000	Illumina	140_120419	doi:10.7303/syn3388564	Synapse	doi:10.7303/syn3388564	https://doi.org/10.7303/syn3388564	dorsolateral prefrontal cortex
11466579_dorsolateral prefrontal cortex	RNA Sample Preparation	RNA Sequencing (RNA-Seq)	HiSeq 2000	Illumina	141_120419	doi:10.7303/syn3388564	Synapse	doi:10.7303/syn3388564	https://doi.org/10.7303/syn3388564	dorsolateral prefrontal cortex
15712086_dorsolateral prefrontal cortex	RNA Sample Preparation	RNA Sequencing (RNA-Seq)	HiSeq 2000	Illumina	142_120419	doi:10.7303/syn3388564	Synapse	doi:10.7303/syn3388564	https://doi.org/10.7303/syn3388564	dorsolateral prefrontal cortex
20151388_dorsolateral prefrontal cortex	RNA Sample Preparation	RNA Sequencing (RNA-Seq)	HiSeq 2000	Illumina	145_120419	doi:10.7303/syn3388564	Synapse	doi:10.7303/syn3388564	https://doi.org/10.7303/syn3388564	dorsolateral prefrontal cortex
21117192_dorsolateral prefrontal cortex	RNA Sample Preparation	RNA Sequencing (RNA-Seq)	HiSeq 2000	Illumina	146_120419	doi:10.7303/syn3388564	Synapse	doi:10.7303/syn3388564	https://doi.org/10.7303/syn3388564	dorsolateral prefrontal cortex
20178447_dorsolateral prefrontal cortex	RNA Sample Preparation	RNA Sequencing (RNA-Seq)	HiSeq 2000	Illumina	149_120419	doi:10.7303/syn3388564	Synapse	doi:10.7303/syn3388564	https://doi.org/10.7303/syn3388564	dorsolateral prefrontal cortex
20236838_dorsolateral prefrontal cortex	RNA Sample Preparation	RNA Sequencing (RNA-Seq)	HiSeq 2000	Illumina	15_120410	doi:10.7303/syn3388564	Synapse	doi:10.7303/syn3388564	https://doi.org/10.7303/syn3388564	dorsolateral prefrontal cortex
20963578_dorsolateral prefrontal cortex	RNA Sample Preparation	RNA Sequencing (RNA-Seq)	HiSeq 2000	Illumina	150_120419	doi:10.7303/syn3388564	Synapse	doi:10.7303/syn3388564	https://doi.org/10.7303/syn3388564	dorsolateral prefrontal cortex
20800682_dorsolateral prefrontal cortex	RNA Sample Preparation	RNA Sequencing (RNA-Seq)	HiSeq 2000	Illumina	152_120419	doi:10.7303/syn3388564	Synapse	doi:10.7303/syn3388564	https://doi.org/10.7303/syn3388564	dorsolateral prefrontal cortex
11259716_dorsolateral prefrontal cortex	RNA Sample Preparation	RNA Sequencing (RNA-Seq)	HiSeq 2000	Illumina	153_120423	doi:10.7303/syn3388564	Synapse	doi:10.7303/syn3388564	https://doi.org/10.7303/syn3388564	dorsolateral prefrontal cortex
20506587_dorsolateral prefrontal cortex	RNA Sample Preparation	RNA Sequencing (RNA-Seq)	HiSeq 2000	Illumina	154_120423	doi:10.7303/syn3388564	Synapse	doi:10.7303/syn3388564	https://doi.org/10.7303/syn3388564	dorsolateral prefrontal cortex
11399321_dorsolateral prefrontal cortex	RNA Sample Preparation	RNA Sequencing (RNA-Seq)	HiSeq 2000	Illumina	155_120423	doi:10.7303/syn3388564	Synapse	doi:10.7303/syn3388564	https://doi.org/10.7303/syn3388564	dorsolateral prefrontal cortex
10205244_dorsolateral prefrontal cortex	RNA Sample Preparation	RNA Sequencing (RNA-Seq)	HiSeq 2000	Illumina	158_120423	doi:10.7303/syn3388564	Synapse	doi:10.7303/syn3388564	https://doi.org/10.7303/syn3388564	dorsolateral prefrontal cortex
31756046_dorsolateral prefrontal cortex	RNA Sample Preparation	RNA Sequencing (RNA-Seq)	HiSeq 2000	Illumina	159_120423	doi:10.7303/syn3388564	Synapse	doi:10.7303/syn3388564	https://doi.org/10.7303/syn3388564	dorsolateral prefrontal cortex
20611993_dorsolateral prefrontal cortex	RNA Sample Preparation	RNA Sequencing (RNA-Seq)	HiSeq 2000	Illumina	160_120423	doi:10.7303/syn3388564	Synapse	doi:10.7303/syn3388564	https://doi.org/10.7303/syn3388564	dorsolateral prefrontal cortex
11453772_dorsolateral prefrontal cortex	RNA Sample Preparation	RNA Sequencing (RNA-Seq)	HiSeq 2000	Illumina	162_120423	doi:10.7303/syn3388564	Synapse	doi:10.7303/syn3388564	https://doi.org/10.7303/syn3388564	dorsolateral prefrontal cortex
20179164_dorsolateral prefrontal cortex	RNA Sample Preparation	RNA Sequencing (RNA-Seq)	HiSeq 2000	Illumina	164_120423	doi:10.7303/syn3388564	Synapse	doi:10.7303/syn3388564	https://doi.org/10.7303/syn3388564	dorsolateral prefrontal cortex
11471260_dorsolateral prefrontal cortex	RNA Sample Preparation	RNA Sequencing (RNA-Seq)	HiSeq 2000	Illumina	165_120423	doi:10.7303/syn3388564	Synapse	doi:10.7303/syn3388564	https://doi.org/10.7303/syn3388564	dorsolateral prefrontal cortex
20275399_dorsolateral prefrontal cortex	RNA Sample Preparation	RNA Sequencing (RNA-Seq)	HiSeq 2000	Illumina	166_120423	doi:10.7303/syn3388564	Synapse	doi:10.7303/syn3388564	https://doi.org/10.7303/syn3388564	dorsolateral prefrontal cortex
10589255_dorsolateral prefrontal cortex	RNA Sample Preparation	RNA Sequencing (RNA-Seq)	HiSeq 2000	Illumina	168_120423	doi:10.7303/syn3388564	Synapse	doi:10.7303/syn3388564	https://doi.org/10.7303/syn3388564	dorsolateral prefrontal cortex
10202345_dorsolateral prefrontal cortex	RNA Sample Preparation	RNA Sequencing (RNA-Seq)	HiSeq 2000	Illumina	170_120423	doi:10.7303/syn3388564	Synapse	doi:10.7303/syn3388564	https://doi.org/10.7303/syn3388564	dorsolateral prefrontal cortex
11606935_dorsolateral prefrontal cortex	RNA Sample Preparation	RNA Sequencing (RNA-Seq)	HiSeq 2000	Illumina	171_120423	doi:10.7303/syn3388564	Synapse	doi:10.7303/syn3388564	https://doi.org/10.7303/syn3388564	dorsolateral prefrontal cortex
50302428_dorsolateral prefrontal cortex	RNA Sample Preparation	RNA Sequencing (RNA-Seq)	HiSeq 2000	Illumina	173_120424	doi:10.7303/syn3388564	Synapse	doi:10.7303/syn3388564	https://doi.org/10.7303/syn3388564	dorsolateral prefrontal cortex
11631558_dorsolateral prefrontal cortex	RNA Sample Preparation	RNA Sequencing (RNA-Seq)	HiSeq 2000	Illumina	174_120424	doi:10.7303/syn3388564	Synapse	doi:10.7303/syn3388564	https://doi.org/10.7303/syn3388564	dorsolateral prefrontal cortex
10218339_dorsolateral prefrontal cortex	RNA Sample Preparation	RNA Sequencing (RNA-Seq)	HiSeq 2000	Illumina	176_120424	doi:10.7303/syn3388564	Synapse	doi:10.7303/syn3388564	https://doi.org/10.7303/syn3388564	dorsolateral prefrontal cortex
50104684_dorsolateral prefrontal cortex	RNA Sample Preparation	RNA Sequencing (RNA-Seq)	HiSeq 2000	Illumina	177_120424	doi:10.7303/syn3388564	Synapse	doi:10.7303/syn3388564	https://doi.org/10.7303/syn3388564	dorsolateral prefrontal cortex
20996621_dorsolateral prefrontal cortex	RNA Sample Preparation	RNA Sequencing (RNA-Seq)	HiSeq 2000	Illumina	179_120424	doi:10.7303/syn3388564	Synapse	doi:10.7303/syn3388564	https://doi.org/10.7303/syn3388564	dorsolateral prefrontal cortex
20147026_dorsolateral prefrontal cortex	RNA Sample Preparation	RNA Sequencing (RNA-Seq)	HiSeq 2000	Illumina	180_120424	doi:10.7303/syn3388564	Synapse	doi:10.7303/syn3388564	https://doi.org/10.7303/syn3388564	dorsolateral prefrontal cortex
20251553_dorsolateral prefrontal cortex	RNA Sample Preparation	RNA Sequencing (RNA-Seq)	HiSeq 2000	Illumina	181_120424	doi:10.7303/syn3388564	Synapse	doi:10.7303/syn3388564	https://doi.org/10.7303/syn3388564	dorsolateral prefrontal cortex
11331231_dorsolateral prefrontal cortex	RNA Sample Preparation	RNA Sequencing (RNA-Seq)	HiSeq 2000	Illumina	182_120424	doi:10.7303/syn3388564	Synapse	doi:10.7303/syn3388564	https://doi.org/10.7303/syn3388564	dorsolateral prefrontal cortex
11353057_dorsolateral prefrontal cortex	RNA Sample Preparation	RNA Sequencing (RNA-Seq)	HiSeq 2000	Illumina	183_120424	doi:10.7303/syn3388564	Synapse	doi:10.7303/syn3388564	https://doi.org/10.7303/syn3388564	dorsolateral prefrontal cortex
11326252_dorsolateral prefrontal cortex	RNA Sample Preparation	RNA Sequencing (RNA-Seq)	HiSeq 2000	Illumina	185_120424	doi:10.7303/syn3388564	Synapse	doi:10.7303/syn3388564	https://doi.org/10.7303/syn3388564	dorsolateral prefrontal cortex
20109994_dorsolateral prefrontal cortex	RNA Sample Preparation	RNA Sequencing (RNA-Seq)	HiSeq 2000	Illumina	186_120424	doi:10.7303/syn3388564	Synapse	doi:10.7303/syn3388564	https://doi.org/10.7303/syn3388564	dorsolateral prefrontal cortex
10277308_dorsolateral prefrontal cortex	RNA Sample Preparation	RNA Sequencing (RNA-Seq)	HiSeq 2000	Illumina	187_120424	doi:10.7303/syn3388564	Synapse	doi:10.7303/syn3388564	https://doi.org/10.7303/syn3388564	dorsolateral prefrontal cortex
10262905_dorsolateral prefrontal cortex	RNA Sample Preparation	RNA Sequencing (RNA-Seq)	HiSeq 2000	Illumina	188_120424	doi:10.7303/syn3388564	Synapse	doi:10.7303/syn3388564	https://doi.org/10.7303/syn3388564	dorsolateral prefrontal cortex
15176592_dorsolateral prefrontal cortex	RNA Sample Preparation	RNA Sequencing (RNA-Seq)	HiSeq 2000	Illumina	19_120411	doi:10.7303/syn3388564	Synapse	doi:10.7303/syn3388564	https://doi.org/10.7303/syn3388564	dorsolateral prefrontal cortex
11413170_dorsolateral prefrontal cortex	RNA Sample Preparation	RNA Sequencing (RNA-Seq)	HiSeq 2000	Illumina	190_120424	doi:10.7303/syn3388564	Synapse	doi:10.7303/syn3388564	https://doi.org/10.7303/syn3388564	dorsolateral prefrontal cortex
20944237_dorsolateral prefrontal cortex	RNA Sample Preparation	RNA Sequencing (RNA-Seq)	HiSeq 2000	Illumina	191_120424	doi:10.7303/syn3388564	Synapse	doi:10.7303/syn3388564	https://doi.org/10.7303/syn3388564	dorsolateral prefrontal cortex
20152393_dorsolateral prefrontal cortex	RNA Sample Preparation	RNA Sequencing (RNA-Seq)	HiSeq 2000	Illumina	193_120424	doi:10.7303/syn3388564	Synapse	doi:10.7303/syn3388564	https://doi.org/10.7303/syn3388564	dorsolateral prefrontal cortex
94092977_dorsolateral prefrontal cortex	RNA Sample Preparation	RNA Sequencing (RNA-Seq)	HiSeq 2000	Illumina	196_120424	doi:10.7303/syn3388564	Synapse	doi:10.7303/syn3388564	https://doi.org/10.7303/syn3388564	dorsolateral prefrontal cortex
20232474_dorsolateral prefrontal cortex	RNA Sample Preparation	RNA Sequencing (RNA-Seq)	HiSeq 2000	Illumina	197_120424	doi:10.7303/syn3388564	Synapse	doi:10.7303/syn3388564	https://doi.org/10.7303/syn3388564	dorsolateral prefrontal cortex
20201189_dorsolateral prefrontal cortex	RNA Sample Preparation	RNA Sequencing (RNA-Seq)	HiSeq 2000	Illumina	20_120411	doi:10.7303/syn3388564	Synapse	doi:10.7303/syn3388564	https://doi.org/10.7303/syn3388564	dorsolateral prefrontal cortex
25300551_dorsolateral prefrontal cortex	RNA Sample Preparation	RNA Sequencing (RNA-Seq)	HiSeq 2000	Illumina	200_120424	doi:10.7303/syn3388564	Synapse	doi:10.7303/syn3388564	https://doi.org/10.7303/syn3388564	dorsolateral prefrontal cortex
20376029_dorsolateral prefrontal cortex	RNA Sample Preparation	RNA Sequencing (RNA-Seq)	HiSeq 2000	Illumina	201_120424	doi:10.7303/syn3388564	Synapse	doi:10.7303/syn3388564	https://doi.org/10.7303/syn3388564	dorsolateral prefrontal cortex
50410283_dorsolateral prefrontal cortex	RNA Sample Preparation	RNA Sequencing (RNA-Seq)	HiSeq 2000	Illumina	202_120424	doi:10.7303/syn3388564	Synapse	doi:10.7303/syn3388564	https://doi.org/10.7303/syn3388564	dorsolateral prefrontal cortex
29933130_dorsolateral prefrontal cortex	RNA Sample Preparation	RNA Sequencing (RNA-Seq)	HiSeq 2000	Illumina	203_120424	doi:10.7303/syn3388564	Synapse	doi:10.7303/syn3388564	https://doi.org/10.7303/syn3388564	dorsolateral prefrontal cortex
20906079_dorsolateral prefrontal cortex	RNA Sample Preparation	RNA Sequencing (RNA-Seq)	HiSeq 2000	Illumina	204_120424	doi:10.7303/syn3388564	Synapse	doi:10.7303/syn3388564	https://doi.org/10.7303/syn3388564	dorsolateral prefrontal cortex
92613520_dorsolateral prefrontal cortex	RNA Sample Preparation	RNA Sequencing (RNA-Seq)	HiSeq 2000	Illumina	206_120424	doi:10.7303/syn3388564	Synapse	doi:10.7303/syn3388564	https://doi.org/10.7303/syn3388564	dorsolateral prefrontal cortex
2899847_dorsolateral prefrontal cortex	RNA Sample Preparation	RNA Sequencing (RNA-Seq)	HiSeq 2000	Illumina	207_120424	doi:10.7303/syn3388564	Synapse	doi:10.7303/syn3388564	https://doi.org/10.7303/syn3388564	dorsolateral prefrontal cortex
50107583_dorsolateral prefrontal cortex	RNA Sample Preparation	RNA Sequencing (RNA-Seq)	HiSeq 2000	Illumina	21_120411	doi:10.7303/syn3388564	Synapse	doi:10.7303/syn3388564	https://doi.org/10.7303/syn3388564	dorsolateral prefrontal cortex
20665307_dorsolateral prefrontal cortex	RNA Sample Preparation	RNA Sequencing (RNA-Seq)	HiSeq 2000	Illumina	212_120424	doi:10.7303/syn3388564	Synapse	doi:10.7303/syn3388564	https://doi.org/10.7303/syn3388564	dorsolateral prefrontal cortex
50500136_dorsolateral prefrontal cortex	RNA Sample Preparation	RNA Sequencing (RNA-Seq)	HiSeq 2000	Illumina	213_120425	doi:10.7303/syn3388564	Synapse	doi:10.7303/syn3388564	https://doi.org/10.7303/syn3388564	dorsolateral prefrontal cortex
21189544_dorsolateral prefrontal cortex	RNA Sample Preparation	RNA Sequencing (RNA-Seq)	HiSeq 2000	Illumina	214_120425	doi:10.7303/syn3388564	Synapse	doi:10.7303/syn3388564	https://doi.org/10.7303/syn3388564	dorsolateral prefrontal cortex
10516762_dorsolateral prefrontal cortex	RNA Sample Preparation	RNA Sequencing (RNA-Seq)	HiSeq 2000	Illumina	215_120425	doi:10.7303/syn3388564	Synapse	doi:10.7303/syn3388564	https://doi.org/10.7303/syn3388564	dorsolateral prefrontal cortex
22868024_dorsolateral prefrontal cortex	RNA Sample Preparation	RNA Sequencing (RNA-Seq)	HiSeq 2000	Illumina	216_120425	doi:10.7303/syn3388564	Synapse	doi:10.7303/syn3388564	https://doi.org/10.7303/syn3388564	dorsolateral prefrontal cortex
10292311_dorsolateral prefrontal cortex	RNA Sample Preparation	RNA Sequencing (RNA-Seq)	HiSeq 2000	Illumina	218_120425	doi:10.7303/syn3388564	Synapse	doi:10.7303/syn3388564	https://doi.org/10.7303/syn3388564	dorsolateral prefrontal cortex
89001223_dorsolateral prefrontal cortex	RNA Sample Preparation	RNA Sequencing (RNA-Seq)	HiSeq 2000	Illumina	219_120425	doi:10.7303/syn3388564	Synapse	doi:10.7303/syn3388564	https://doi.org/10.7303/syn3388564	dorsolateral prefrontal cortex
20148879_dorsolateral prefrontal cortex	RNA Sample Preparation	RNA Sequencing (RNA-Seq)	HiSeq 2000	Illumina	220_120425	doi:10.7303/syn3388564	Synapse	doi:10.7303/syn3388564	https://doi.org/10.7303/syn3388564	dorsolateral prefrontal cortex
61142759_dorsolateral prefrontal cortex	RNA Sample Preparation	RNA Sequencing (RNA-Seq)	HiSeq 2000	Illumina	221_120425	doi:10.7303/syn3388564	Synapse	doi:10.7303/syn3388564	https://doi.org/10.7303/syn3388564	dorsolateral prefrontal cortex
20977678_dorsolateral prefrontal cortex	RNA Sample Preparation	RNA Sequencing (RNA-Seq)	HiSeq 2000	Illumina	222_120425	doi:10.7303/syn3388564	Synapse	doi:10.7303/syn3388564	https://doi.org/10.7303/syn3388564	dorsolateral prefrontal cortex
50103129_dorsolateral prefrontal cortex	RNA Sample Preparation	RNA Sequencing (RNA-Seq)	HiSeq 2000	Illumina	224_120425	doi:10.7303/syn3388564	Synapse	doi:10.7303/syn3388564	https://doi.org/10.7303/syn3388564	dorsolateral prefrontal cortex
20969088_dorsolateral prefrontal cortex	RNA Sample Preparation	RNA Sequencing (RNA-Seq)	HiSeq 2000	Illumina	227_120425	doi:10.7303/syn3388564	Synapse	doi:10.7303/syn3388564	https://doi.org/10.7303/syn3388564	dorsolateral prefrontal cortex
50107871_dorsolateral prefrontal cortex	RNA Sample Preparation	RNA Sequencing (RNA-Seq)	HiSeq 2000	Illumina	228_120425	doi:10.7303/syn3388564	Synapse	doi:10.7303/syn3388564	https://doi.org/10.7303/syn3388564	dorsolateral prefrontal cortex
21176459_dorsolateral prefrontal cortex	RNA Sample Preparation	RNA Sequencing (RNA-Seq)	HiSeq 2000	Illumina	229_120425	doi:10.7303/syn3388564	Synapse	doi:10.7303/syn3388564	https://doi.org/10.7303/syn3388564	dorsolateral prefrontal cortex
50305165_dorsolateral prefrontal cortex	RNA Sample Preparation	RNA Sequencing (RNA-Seq)	HiSeq 2000	Illumina	23_120411	doi:10.7303/syn3388564	Synapse	doi:10.7303/syn3388564	https://doi.org/10.7303/syn3388564	dorsolateral prefrontal cortex
11327005_dorsolateral prefrontal cortex	RNA Sample Preparation	RNA Sequencing (RNA-Seq)	HiSeq 2000	Illumina	231_120425	doi:10.7303/syn3388564	Synapse	doi:10.7303/syn3388564	https://doi.org/10.7303/syn3388564	dorsolateral prefrontal cortex
51624179_dorsolateral prefrontal cortex	RNA Sample Preparation	RNA Sequencing (RNA-Seq)	HiSeq 2000	Illumina	232_120425	doi:10.7303/syn3388564	Synapse	doi:10.7303/syn3388564	https://doi.org/10.7303/syn3388564	dorsolateral prefrontal cortex
36492755_dorsolateral prefrontal cortex	RNA Sample Preparation	RNA Sequencing (RNA-Seq)	HiSeq 2000	Illumina	234_120425	doi:10.7303/syn3388564	Synapse	doi:10.7303/syn3388564	https://doi.org/10.7303/syn3388564	dorsolateral prefrontal cortex
21232244_dorsolateral prefrontal cortex	RNA Sample Preparation	RNA Sequencing (RNA-Seq)	HiSeq 2000	Illumina	236_120425	doi:10.7303/syn3388564	Synapse	doi:10.7303/syn3388564	https://doi.org/10.7303/syn3388564	dorsolateral prefrontal cortex
10222853_dorsolateral prefrontal cortex	RNA Sample Preparation	RNA Sequencing (RNA-Seq)	HiSeq 2000	Illumina	237_120426	doi:10.7303/syn3388564	Synapse	doi:10.7303/syn3388564	https://doi.org/10.7303/syn3388564	dorsolateral prefrontal cortex
90267190_dorsolateral prefrontal cortex	RNA Sample Preparation	RNA Sequencing (RNA-Seq)	HiSeq 2000	Illumina	238_120426	doi:10.7303/syn3388564	Synapse	doi:10.7303/syn3388564	https://doi.org/10.7303/syn3388564	dorsolateral prefrontal cortex
20299973_dorsolateral prefrontal cortex	RNA Sample Preparation	RNA Sequencing (RNA-Seq)	HiSeq 2000	Illumina	24_120411	doi:10.7303/syn3388564	Synapse	doi:10.7303/syn3388564	https://doi.org/10.7303/syn3388564	dorsolateral prefrontal cortex
86408244_dorsolateral prefrontal cortex	RNA Sample Preparation	RNA Sequencing (RNA-Seq)	HiSeq 2000	Illumina	240_120426	doi:10.7303/syn3388564	Synapse	doi:10.7303/syn3388564	https://doi.org/10.7303/syn3388564	dorsolateral prefrontal cortex
11302830_dorsolateral prefrontal cortex	RNA Sample Preparation	RNA Sequencing (RNA-Seq)	HiSeq 2000	Illumina	241_120426	doi:10.7303/syn3388564	Synapse	doi:10.7303/syn3388564	https://doi.org/10.7303/syn3388564	dorsolateral prefrontal cortex
20656964_dorsolateral prefrontal cortex	RNA Sample Preparation	RNA Sequencing (RNA-Seq)	HiSeq 2000	Illumina	242_120426	doi:10.7303/syn3388564	Synapse	doi:10.7303/syn3388564	https://doi.org/10.7303/syn3388564	dorsolateral prefrontal cortex
46000440_dorsolateral prefrontal cortex	RNA Sample Preparation	RNA Sequencing (RNA-Seq)	HiSeq 2000	Illumina	243_120426	doi:10.7303/syn3388564	Synapse	doi:10.7303/syn3388564	https://doi.org/10.7303/syn3388564	dorsolateral prefrontal cortex
20267709_dorsolateral prefrontal cortex	RNA Sample Preparation	RNA Sequencing (RNA-Seq)	HiSeq 2000	Illumina	244_120426	doi:10.7303/syn3388564	Synapse	doi:10.7303/syn3388564	https://doi.org/10.7303/syn3388564	dorsolateral prefrontal cortex
15844425_dorsolateral prefrontal cortex	RNA Sample Preparation	RNA Sequencing (RNA-Seq)	HiSeq 2000	Illumina	245_120426	doi:10.7303/syn3388564	Synapse	doi:10.7303/syn3388564	https://doi.org/10.7303/syn3388564	dorsolateral prefrontal cortex
87264456_dorsolateral prefrontal cortex	RNA Sample Preparation	RNA Sequencing (RNA-Seq)	HiSeq 2000	Illumina	246_120426	doi:10.7303/syn3388564	Synapse	doi:10.7303/syn3388564	https://doi.org/10.7303/syn3388564	dorsolateral prefrontal cortex
11467746_dorsolateral prefrontal cortex	RNA Sample Preparation	RNA Sequencing (RNA-Seq)	HiSeq 2000	Illumina	248_120426	doi:10.7303/syn3388564	Synapse	doi:10.7303/syn3388564	https://doi.org/10.7303/syn3388564	dorsolateral prefrontal cortex
20904509_dorsolateral prefrontal cortex	RNA Sample Preparation	RNA Sequencing (RNA-Seq)	HiSeq 2000	Illumina	25_120411	doi:10.7303/syn3388564	Synapse	doi:10.7303/syn3388564	https://doi.org/10.7303/syn3388564	dorsolateral prefrontal cortex
77143621_dorsolateral prefrontal cortex	RNA Sample Preparation	RNA Sequencing (RNA-Seq)	HiSeq 2000	Illumina	250_120426	doi:10.7303/syn3388564	Synapse	doi:10.7303/syn3388564	https://doi.org/10.7303/syn3388564	dorsolateral prefrontal cortex
50100770_dorsolateral prefrontal cortex	RNA Sample Preparation	RNA Sequencing (RNA-Seq)	HiSeq 2000	Illumina	251_120426	doi:10.7303/syn3388564	Synapse	doi:10.7303/syn3388564	https://doi.org/10.7303/syn3388564	dorsolateral prefrontal cortex
50109927_dorsolateral prefrontal cortex	RNA Sample Preparation	RNA Sequencing (RNA-Seq)	HiSeq 2000	Illumina	252_120426	doi:10.7303/syn3388564	Synapse	doi:10.7303/syn3388564	https://doi.org/10.7303/syn3388564	dorsolateral prefrontal cortex
482428_dorsolateral prefrontal cortex	RNA Sample Preparation	RNA Sequencing (RNA-Seq)	HiSeq 2000	Illumina	253_120426	doi:10.7303/syn3388564	Synapse	doi:10.7303/syn3388564	https://doi.org/10.7303/syn3388564	dorsolateral prefrontal cortex
50105699_dorsolateral prefrontal cortex	RNA Sample Preparation	RNA Sequencing (RNA-Seq)	HiSeq 2000	Illumina	254_120426	doi:10.7303/syn3388564	Synapse	doi:10.7303/syn3388564	https://doi.org/10.7303/syn3388564	dorsolateral prefrontal cortex
20630946_dorsolateral prefrontal cortex	RNA Sample Preparation	RNA Sequencing (RNA-Seq)	HiSeq 2000	Illumina	255_120426	doi:10.7303/syn3388564	Synapse	doi:10.7303/syn3388564	https://doi.org/10.7303/syn3388564	dorsolateral prefrontal cortex
21236608_dorsolateral prefrontal cortex	RNA Sample Preparation	RNA Sequencing (RNA-Seq)	HiSeq 2000	Illumina	256_120426	doi:10.7303/syn3388564	Synapse	doi:10.7303/syn3388564	https://doi.org/10.7303/syn3388564	dorsolateral prefrontal cortex
50302978_dorsolateral prefrontal cortex	RNA Sample Preparation	RNA Sequencing (RNA-Seq)	HiSeq 2000	Illumina	257_120426	doi:10.7303/syn3388564	Synapse	doi:10.7303/syn3388564	https://doi.org/10.7303/syn3388564	dorsolateral prefrontal cortex
66754397_dorsolateral prefrontal cortex	RNA Sample Preparation	RNA Sequencing (RNA-Seq)	HiSeq 2000	Illumina	258_120426	doi:10.7303/syn3388564	Synapse	doi:10.7303/syn3388564	https://doi.org/10.7303/syn3388564	dorsolateral prefrontal cortex
20603141_dorsolateral prefrontal cortex	RNA Sample Preparation	RNA Sequencing (RNA-Seq)	HiSeq 2000	Illumina	259_120426	doi:10.7303/syn3388564	Synapse	doi:10.7303/syn3388564	https://doi.org/10.7303/syn3388564	dorsolateral prefrontal cortex
15113169_dorsolateral prefrontal cortex	RNA Sample Preparation	RNA Sequencing (RNA-Seq)	HiSeq 2000	Illumina	26_120411	doi:10.7303/syn3388564	Synapse	doi:10.7303/syn3388564	https://doi.org/10.7303/syn3388564	dorsolateral prefrontal cortex
21000504_dorsolateral prefrontal cortex	RNA Sample Preparation	RNA Sequencing (RNA-Seq)	HiSeq 2000	Illumina	260_120426	doi:10.7303/syn3388564	Synapse	doi:10.7303/syn3388564	https://doi.org/10.7303/syn3388564	dorsolateral prefrontal cortex
93815598_dorsolateral prefrontal cortex	RNA Sample Preparation	RNA Sequencing (RNA-Seq)	HiSeq 2000	Illumina	266_120430	doi:10.7303/syn3388564	Synapse	doi:10.7303/syn3388564	https://doi.org/10.7303/syn3388564	dorsolateral prefrontal cortex
11409232_dorsolateral prefrontal cortex	RNA Sample Preparation	RNA Sequencing (RNA-Seq)	HiSeq 2000	Illumina	267_120430	doi:10.7303/syn3388564	Synapse	doi:10.7303/syn3388564	https://doi.org/10.7303/syn3388564	dorsolateral prefrontal cortex
10253148_dorsolateral prefrontal cortex	RNA Sample Preparation	RNA Sequencing (RNA-Seq)	HiSeq 2000	Illumina	269_120430	doi:10.7303/syn3388564	Synapse	doi:10.7303/syn3388564	https://doi.org/10.7303/syn3388564	dorsolateral prefrontal cortex
21001933_dorsolateral prefrontal cortex	RNA Sample Preparation	RNA Sequencing (RNA-Seq)	HiSeq 2000	Illumina	270_120430	doi:10.7303/syn3388564	Synapse	doi:10.7303/syn3388564	https://doi.org/10.7303/syn3388564	dorsolateral prefrontal cortex
20767628_dorsolateral prefrontal cortex	RNA Sample Preparation	RNA Sequencing (RNA-Seq)	HiSeq 2000	Illumina	271_120430	doi:10.7303/syn3388564	Synapse	doi:10.7303/syn3388564	https://doi.org/10.7303/syn3388564	dorsolateral prefrontal cortex
20946257_dorsolateral prefrontal cortex	RNA Sample Preparation	RNA Sequencing (RNA-Seq)	HiSeq 2000	Illumina	272_120430	doi:10.7303/syn3388564	Synapse	doi:10.7303/syn3388564	https://doi.org/10.7303/syn3388564	dorsolateral prefrontal cortex
50101073_dorsolateral prefrontal cortex	RNA Sample Preparation	RNA Sequencing (RNA-Seq)	HiSeq 2000	Illumina	273_120430	doi:10.7303/syn3388564	Synapse	doi:10.7303/syn3388564	https://doi.org/10.7303/syn3388564	dorsolateral prefrontal cortex
50301099_dorsolateral prefrontal cortex	RNA Sample Preparation	RNA Sequencing (RNA-Seq)	HiSeq 2000	Illumina	274_120430	doi:10.7303/syn3388564	Synapse	doi:10.7303/syn3388564	https://doi.org/10.7303/syn3388564	dorsolateral prefrontal cortex
50300408_dorsolateral prefrontal cortex	RNA Sample Preparation	RNA Sequencing (RNA-Seq)	HiSeq 2000	Illumina	276_120430	doi:10.7303/syn3388564	Synapse	doi:10.7303/syn3388564	https://doi.org/10.7303/syn3388564	dorsolateral prefrontal cortex
21402016_dorsolateral prefrontal cortex	RNA Sample Preparation	RNA Sequencing (RNA-Seq)	HiSeq 2000	Illumina	277_120430	doi:10.7303/syn3388564	Synapse	doi:10.7303/syn3388564	https://doi.org/10.7303/syn3388564	dorsolateral prefrontal cortex
33477756_dorsolateral prefrontal cortex	RNA Sample Preparation	RNA Sequencing (RNA-Seq)	HiSeq 2000	Illumina	279_120430	doi:10.7303/syn3388564	Synapse	doi:10.7303/syn3388564	https://doi.org/10.7303/syn3388564	dorsolateral prefrontal cortex
20946545_dorsolateral prefrontal cortex	RNA Sample Preparation	RNA Sequencing (RNA-Seq)	HiSeq 2000	Illumina	28_120411	doi:10.7303/syn3388564	Synapse	doi:10.7303/syn3388564	https://doi.org/10.7303/syn3388564	dorsolateral prefrontal cortex
20970441_dorsolateral prefrontal cortex	RNA Sample Preparation	RNA Sequencing (RNA-Seq)	HiSeq 2000	Illumina	280_120430	doi:10.7303/syn3388564	Synapse	doi:10.7303/syn3388564	https://doi.org/10.7303/syn3388564	dorsolateral prefrontal cortex
20487369_dorsolateral prefrontal cortex	RNA Sample Preparation	RNA Sequencing (RNA-Seq)	HiSeq 2000	Illumina	281_120430	doi:10.7303/syn3388564	Synapse	doi:10.7303/syn3388564	https://doi.org/10.7303/syn3388564	dorsolateral prefrontal cortex
20270920_dorsolateral prefrontal cortex	RNA Sample Preparation	RNA Sequencing (RNA-Seq)	HiSeq 2000	Illumina	283_120430	doi:10.7303/syn3388564	Synapse	doi:10.7303/syn3388564	https://doi.org/10.7303/syn3388564	dorsolateral prefrontal cortex
10669174_dorsolateral prefrontal cortex	RNA Sample Preparation	RNA Sequencing (RNA-Seq)	HiSeq 2000	Illumina	284_120430	doi:10.7303/syn3388564	Synapse	doi:10.7303/syn3388564	https://doi.org/10.7303/syn3388564	dorsolateral prefrontal cortex
87779516_dorsolateral prefrontal cortex	RNA Sample Preparation	RNA Sequencing (RNA-Seq)	HiSeq 2000	Illumina	285_120430	doi:10.7303/syn3388564	Synapse	doi:10.7303/syn3388564	https://doi.org/10.7303/syn3388564	dorsolateral prefrontal cortex
11444465_dorsolateral prefrontal cortex	RNA Sample Preparation	RNA Sequencing (RNA-Seq)	HiSeq 2000	Illumina	286_120430	doi:10.7303/syn3388564	Synapse	doi:10.7303/syn3388564	https://doi.org/10.7303/syn3388564	dorsolateral prefrontal cortex
20922259_dorsolateral prefrontal cortex	RNA Sample Preparation	RNA Sequencing (RNA-Seq)	HiSeq 2000	Illumina	287_120430	doi:10.7303/syn3388564	Synapse	doi:10.7303/syn3388564	https://doi.org/10.7303/syn3388564	dorsolateral prefrontal cortex
4879843_dorsolateral prefrontal cortex	RNA Sample Preparation	RNA Sequencing (RNA-Seq)	HiSeq 2000	Illumina	288_120430	doi:10.7303/syn3388564	Synapse	doi:10.7303/syn3388564	https://doi.org/10.7303/syn3388564	dorsolateral prefrontal cortex
10101327_dorsolateral prefrontal cortex	RNA Sample Preparation	RNA Sequencing (RNA-Seq)	HiSeq 2000	Illumina	289_120430	doi:10.7303/syn3388564	Synapse	doi:10.7303/syn3388564	https://doi.org/10.7303/syn3388564	dorsolateral prefrontal cortex
33411712_dorsolateral prefrontal cortex	RNA Sample Preparation	RNA Sequencing (RNA-Seq)	HiSeq 2000	Illumina	29_120416	doi:10.7303/syn3388564	Synapse	doi:10.7303/syn3388564	https://doi.org/10.7303/syn3388564	dorsolateral prefrontal cortex
20956867_dorsolateral prefrontal cortex	RNA Sample Preparation	RNA Sequencing (RNA-Seq)	HiSeq 2000	Illumina	290_120430	doi:10.7303/syn3388564	Synapse	doi:10.7303/syn3388564	https://doi.org/10.7303/syn3388564	dorsolateral prefrontal cortex
64493027_dorsolateral prefrontal cortex	RNA Sample Preparation	RNA Sequencing (RNA-Seq)	HiSeq 2000	Illumina	291_120430	doi:10.7303/syn3388564	Synapse	doi:10.7303/syn3388564	https://doi.org/10.7303/syn3388564	dorsolateral prefrontal cortex
50400385_dorsolateral prefrontal cortex	RNA Sample Preparation	RNA Sequencing (RNA-Seq)	HiSeq 2000	Illumina	292_120430	doi:10.7303/syn3388564	Synapse	doi:10.7303/syn3388564	https://doi.org/10.7303/syn3388564	dorsolateral prefrontal cortex
20297791_dorsolateral prefrontal cortex	RNA Sample Preparation	RNA Sequencing (RNA-Seq)	HiSeq 2000	Illumina	294_120430	doi:10.7303/syn3388564	Synapse	doi:10.7303/syn3388564	https://doi.org/10.7303/syn3388564	dorsolateral prefrontal cortex
15218541_dorsolateral prefrontal cortex	RNA Sample Preparation	RNA Sequencing (RNA-Seq)	HiSeq 2000	Illumina	296_120430	doi:10.7303/syn3388564	Synapse	doi:10.7303/syn3388564	https://doi.org/10.7303/syn3388564	dorsolateral prefrontal cortex
68745332_dorsolateral prefrontal cortex	RNA Sample Preparation	RNA Sequencing (RNA-Seq)	HiSeq 2000	Illumina	298_120430	doi:10.7303/syn3388564	Synapse	doi:10.7303/syn3388564	https://doi.org/10.7303/syn3388564	dorsolateral prefrontal cortex
21402304_dorsolateral prefrontal cortex	RNA Sample Preparation	RNA Sequencing (RNA-Seq)	HiSeq 2000	Illumina	299_120430	doi:10.7303/syn3388564	Synapse	doi:10.7303/syn3388564	https://doi.org/10.7303/syn3388564	dorsolateral prefrontal cortex
21191200_dorsolateral prefrontal cortex	RNA Sample Preparation	RNA Sequencing (RNA-Seq)	HiSeq 2000	Illumina	30_120416	doi:10.7303/syn3388564	Synapse	doi:10.7303/syn3388564	https://doi.org/10.7303/syn3388564	dorsolateral prefrontal cortex
21412752_dorsolateral prefrontal cortex	RNA Sample Preparation	RNA Sequencing (RNA-Seq)	HiSeq 2000	Illumina	300_120430	doi:10.7303/syn3388564	Synapse	doi:10.7303/syn3388564	https://doi.org/10.7303/syn3388564	dorsolateral prefrontal cortex
89164957_dorsolateral prefrontal cortex	RNA Sample Preparation	RNA Sequencing (RNA-Seq)	HiSeq 2000	Illumina	302_120430	doi:10.7303/syn3388564	Synapse	doi:10.7303/syn3388564	https://doi.org/10.7303/syn3388564	dorsolateral prefrontal cortex
10203224_dorsolateral prefrontal cortex	RNA Sample Preparation	RNA Sequencing (RNA-Seq)	HiSeq 2000	Illumina	303_120430	doi:10.7303/syn3388564	Synapse	doi:10.7303/syn3388564	https://doi.org/10.7303/syn3388564	dorsolateral prefrontal cortex
94828877_dorsolateral prefrontal cortex	RNA Sample Preparation	RNA Sequencing (RNA-Seq)	HiSeq 2000	Illumina	304_120430	doi:10.7303/syn3388564	Synapse	doi:10.7303/syn3388564	https://doi.org/10.7303/syn3388564	dorsolateral prefrontal cortex
62404688_dorsolateral prefrontal cortex	RNA Sample Preparation	RNA Sequencing (RNA-Seq)	HiSeq 2000	Illumina	305_120430	doi:10.7303/syn3388564	Synapse	doi:10.7303/syn3388564	https://doi.org/10.7303/syn3388564	dorsolateral prefrontal cortex
91018909_dorsolateral prefrontal cortex	RNA Sample Preparation	RNA Sequencing (RNA-Seq)	HiSeq 2000	Illumina	306_120430	doi:10.7303/syn3388564	Synapse	doi:10.7303/syn3388564	https://doi.org/10.7303/syn3388564	dorsolateral prefrontal cortex
60848460_dorsolateral prefrontal cortex	RNA Sample Preparation	RNA Sequencing (RNA-Seq)	HiSeq 2000	Illumina	307_120430	doi:10.7303/syn3388564	Synapse	doi:10.7303/syn3388564	https://doi.org/10.7303/syn3388564	dorsolateral prefrontal cortex
6107196_dorsolateral prefrontal cortex	RNA Sample Preparation	RNA Sequencing (RNA-Seq)	HiSeq 2000	Illumina	309_120430	doi:10.7303/syn3388564	Synapse	doi:10.7303/syn3388564	https://doi.org/10.7303/syn3388564	dorsolateral prefrontal cortex
50102088_dorsolateral prefrontal cortex	RNA Sample Preparation	RNA Sequencing (RNA-Seq)	HiSeq 2000	Illumina	310_120430	doi:10.7303/syn3388564	Synapse	doi:10.7303/syn3388564	https://doi.org/10.7303/syn3388564	dorsolateral prefrontal cortex
20431359_dorsolateral prefrontal cortex	RNA Sample Preparation	RNA Sequencing (RNA-Seq)	HiSeq 2000	Illumina	312_120430	doi:10.7303/syn3388564	Synapse	doi:10.7303/syn3388564	https://doi.org/10.7303/syn3388564	dorsolateral prefrontal cortex
10383017_dorsolateral prefrontal cortex	RNA Sample Preparation	RNA Sequencing (RNA-Seq)	HiSeq 2000	Illumina	314_120501	doi:10.7303/syn3388564	Synapse	doi:10.7303/syn3388564	https://doi.org/10.7303/syn3388564	dorsolateral prefrontal cortex
21193068_dorsolateral prefrontal cortex	RNA Sample Preparation	RNA Sequencing (RNA-Seq)	HiSeq 2000	Illumina	315_120501	doi:10.7303/syn3388564	Synapse	doi:10.7303/syn3388564	https://doi.org/10.7303/syn3388564	dorsolateral prefrontal cortex
21156815_dorsolateral prefrontal cortex	RNA Sample Preparation	RNA Sequencing (RNA-Seq)	HiSeq 2000	Illumina	316_120501	doi:10.7303/syn3388564	Synapse	doi:10.7303/syn3388564	https://doi.org/10.7303/syn3388564	dorsolateral prefrontal cortex
20115276_dorsolateral prefrontal cortex	RNA Sample Preparation	RNA Sequencing (RNA-Seq)	HiSeq 2000	Illumina	318_120501	doi:10.7303/syn3388564	Synapse	doi:10.7303/syn3388564	https://doi.org/10.7303/syn3388564	dorsolateral prefrontal cortex
10447620_dorsolateral prefrontal cortex	RNA Sample Preparation	RNA Sequencing (RNA-Seq)	HiSeq 2000	Illumina	32_120416	doi:10.7303/syn3388564	Synapse	doi:10.7303/syn3388564	https://doi.org/10.7303/syn3388564	dorsolateral prefrontal cortex
11336574_dorsolateral prefrontal cortex	RNA Sample Preparation	RNA Sequencing (RNA-Seq)	HiSeq 2000	Illumina	321_120501	doi:10.7303/syn3388564	Synapse	doi:10.7303/syn3388564	https://doi.org/10.7303/syn3388564	dorsolateral prefrontal cortex
21411297_dorsolateral prefrontal cortex	RNA Sample Preparation	RNA Sequencing (RNA-Seq)	HiSeq 2000	Illumina	322_120501	doi:10.7303/syn3388564	Synapse	doi:10.7303/syn3388564	https://doi.org/10.7303/syn3388564	dorsolateral prefrontal cortex
11430815_dorsolateral prefrontal cortex	RNA Sample Preparation	RNA Sequencing (RNA-Seq)	HiSeq 2000	Illumina	323_120501	doi:10.7303/syn3388564	Synapse	doi:10.7303/syn3388564	https://doi.org/10.7303/syn3388564	dorsolateral prefrontal cortex
70883578_dorsolateral prefrontal cortex	RNA Sample Preparation	RNA Sequencing (RNA-Seq)	HiSeq 2000	Illumina	325_120501	doi:10.7303/syn3388564	Synapse	doi:10.7303/syn3388564	https://doi.org/10.7303/syn3388564	dorsolateral prefrontal cortex
50106992_dorsolateral prefrontal cortex	RNA Sample Preparation	RNA Sequencing (RNA-Seq)	HiSeq 2000	Illumina	326_120501	doi:10.7303/syn3388564	Synapse	doi:10.7303/syn3388564	https://doi.org/10.7303/syn3388564	dorsolateral prefrontal cortex
50107745_dorsolateral prefrontal cortex	RNA Sample Preparation	RNA Sequencing (RNA-Seq)	HiSeq 2000	Illumina	327_120501	doi:10.7303/syn3388564	Synapse	doi:10.7303/syn3388564	https://doi.org/10.7303/syn3388564	dorsolateral prefrontal cortex
10249336_dorsolateral prefrontal cortex	RNA Sample Preparation	RNA Sequencing (RNA-Seq)	HiSeq 2000	Illumina	328_120501	doi:10.7303/syn3388564	Synapse	doi:10.7303/syn3388564	https://doi.org/10.7303/syn3388564	dorsolateral prefrontal cortex
15115927_dorsolateral prefrontal cortex	RNA Sample Preparation	RNA Sequencing (RNA-Seq)	HiSeq 2000	Illumina	329_120501	doi:10.7303/syn3388564	Synapse	doi:10.7303/syn3388564	https://doi.org/10.7303/syn3388564	dorsolateral prefrontal cortex
20453625_dorsolateral prefrontal cortex	RNA Sample Preparation	RNA Sequencing (RNA-Seq)	HiSeq 2000	Illumina	33_120416	doi:10.7303/syn3388564	Synapse	doi:10.7303/syn3388564	https://doi.org/10.7303/syn3388564	dorsolateral prefrontal cortex
50402567_dorsolateral prefrontal cortex	RNA Sample Preparation	RNA Sequencing (RNA-Seq)	HiSeq 2000	Illumina	331_120501	doi:10.7303/syn3388564	Synapse	doi:10.7303/syn3388564	https://doi.org/10.7303/syn3388564	dorsolateral prefrontal cortex
10490993_dorsolateral prefrontal cortex	RNA Sample Preparation	RNA Sequencing (RNA-Seq)	HiSeq 2000	Illumina	332_120501	doi:10.7303/syn3388564	Synapse	doi:10.7303/syn3388564	https://doi.org/10.7303/syn3388564	dorsolateral prefrontal cortex
50197261_dorsolateral prefrontal cortex	RNA Sample Preparation	RNA Sequencing (RNA-Seq)	HiSeq 2000	Illumina	334_120501	doi:10.7303/syn3388564	Synapse	doi:10.7303/syn3388564	https://doi.org/10.7303/syn3388564	dorsolateral prefrontal cortex
21112011_dorsolateral prefrontal cortex	RNA Sample Preparation	RNA Sequencing (RNA-Seq)	HiSeq 2000	Illumina	335_120501	doi:10.7303/syn3388564	Synapse	doi:10.7303/syn3388564	https://doi.org/10.7303/syn3388564	dorsolateral prefrontal cortex
21138877_dorsolateral prefrontal cortex	RNA Sample Preparation	RNA Sequencing (RNA-Seq)	HiSeq 2000	Illumina	336_120501	doi:10.7303/syn3388564	Synapse	doi:10.7303/syn3388564	https://doi.org/10.7303/syn3388564	dorsolateral prefrontal cortex
86071821_dorsolateral prefrontal cortex	RNA Sample Preparation	RNA Sequencing (RNA-Seq)	HiSeq 2000	Illumina	337_120501	doi:10.7303/syn3388564	Synapse	doi:10.7303/syn3388564	https://doi.org/10.7303/syn3388564	dorsolateral prefrontal cortex
3713990_dorsolateral prefrontal cortex	RNA Sample Preparation	RNA Sequencing (RNA-Seq)	HiSeq 2000	Illumina	339_120501	doi:10.7303/syn3388564	Synapse	doi:10.7303/syn3388564	https://doi.org/10.7303/syn3388564	dorsolateral prefrontal cortex
50104846_dorsolateral prefrontal cortex	RNA Sample Preparation	RNA Sequencing (RNA-Seq)	HiSeq 2000	Illumina	34_120416	doi:10.7303/syn3388564	Synapse	doi:10.7303/syn3388564	https://doi.org/10.7303/syn3388564	dorsolateral prefrontal cortex
50301387_dorsolateral prefrontal cortex	RNA Sample Preparation	RNA Sequencing (RNA-Seq)	HiSeq 2000	Illumina	340_120501	doi:10.7303/syn3388564	Synapse	doi:10.7303/syn3388564	https://doi.org/10.7303/syn3388564	dorsolateral prefrontal cortex
90942860_dorsolateral prefrontal cortex	RNA Sample Preparation	RNA Sequencing (RNA-Seq)	HiSeq 2000	Illumina	344_120501	doi:10.7303/syn3388564	Synapse	doi:10.7303/syn3388564	https://doi.org/10.7303/syn3388564	dorsolateral prefrontal cortex
20993308_dorsolateral prefrontal cortex	RNA Sample Preparation	RNA Sequencing (RNA-Seq)	HiSeq 2000	Illumina	345_120501	doi:10.7303/syn3388564	Synapse	doi:10.7303/syn3388564	https://doi.org/10.7303/syn3388564	dorsolateral prefrontal cortex
71626373_dorsolateral prefrontal cortex	RNA Sample Preparation	RNA Sequencing (RNA-Seq)	HiSeq 2000	Illumina	347_120501	doi:10.7303/syn3388564	Synapse	doi:10.7303/syn3388564	https://doi.org/10.7303/syn3388564	dorsolateral prefrontal cortex
20974481_dorsolateral prefrontal cortex	RNA Sample Preparation	RNA Sequencing (RNA-Seq)	HiSeq 2000	Illumina	349_120501	doi:10.7303/syn3388564	Synapse	doi:10.7303/syn3388564	https://doi.org/10.7303/syn3388564	dorsolateral prefrontal cortex
11310844_dorsolateral prefrontal cortex	RNA Sample Preparation	RNA Sequencing (RNA-Seq)	HiSeq 2000	Illumina	35_120416	doi:10.7303/syn3388564	Synapse	doi:10.7303/syn3388564	https://doi.org/10.7303/syn3388564	dorsolateral prefrontal cortex
11157783_dorsolateral prefrontal cortex	RNA Sample Preparation	RNA Sequencing (RNA-Seq)	HiSeq 2000	Illumina	350_120501	doi:10.7303/syn3388564	Synapse	doi:10.7303/syn3388564	https://doi.org/10.7303/syn3388564	dorsolateral prefrontal cortex
11349119_dorsolateral prefrontal cortex	RNA Sample Preparation	RNA Sequencing (RNA-Seq)	HiSeq 2000	Illumina	351_120501	doi:10.7303/syn3388564	Synapse	doi:10.7303/syn3388564	https://doi.org/10.7303/syn3388564	dorsolateral prefrontal cortex
50302266_dorsolateral prefrontal cortex	RNA Sample Preparation	RNA Sequencing (RNA-Seq)	HiSeq 2000	Illumina	352_120501	doi:10.7303/syn3388564	Synapse	doi:10.7303/syn3388564	https://doi.org/10.7303/syn3388564	dorsolateral prefrontal cortex
36379623_dorsolateral prefrontal cortex	RNA Sample Preparation	RNA Sequencing (RNA-Seq)	HiSeq 2000	Illumina	353_120501	doi:10.7303/syn3388564	Synapse	doi:10.7303/syn3388564	https://doi.org/10.7303/syn3388564	dorsolateral prefrontal cortex
10929637_dorsolateral prefrontal cortex	RNA Sample Preparation	RNA Sequencing (RNA-Seq)	HiSeq 2000	Illumina	354_120501	doi:10.7303/syn3388564	Synapse	doi:10.7303/syn3388564	https://doi.org/10.7303/syn3388564	dorsolateral prefrontal cortex
15121461_dorsolateral prefrontal cortex	RNA Sample Preparation	RNA Sequencing (RNA-Seq)	HiSeq 2000	Illumina	355_120501	doi:10.7303/syn3388564	Synapse	doi:10.7303/syn3388564	https://doi.org/10.7303/syn3388564	dorsolateral prefrontal cortex
50404299_dorsolateral prefrontal cortex	RNA Sample Preparation	RNA Sequencing (RNA-Seq)	HiSeq 2000	Illumina	356_120501	doi:10.7303/syn3388564	Synapse	doi:10.7303/syn3388564	https://doi.org/10.7303/syn3388564	dorsolateral prefrontal cortex
20983400_dorsolateral prefrontal cortex	RNA Sample Preparation	RNA Sequencing (RNA-Seq)	HiSeq 2000	Illumina	358_120502	doi:10.7303/syn3388564	Synapse	doi:10.7303/syn3388564	https://doi.org/10.7303/syn3388564	dorsolateral prefrontal cortex
50300822_dorsolateral prefrontal cortex	RNA Sample Preparation	RNA Sequencing (RNA-Seq)	HiSeq 2000	Illumina	359_120502	doi:10.7303/syn3388564	Synapse	doi:10.7303/syn3388564	https://doi.org/10.7303/syn3388564	dorsolateral prefrontal cortex
20225925_dorsolateral prefrontal cortex	RNA Sample Preparation	RNA Sequencing (RNA-Seq)	HiSeq 2000	Illumina	36_120416	doi:10.7303/syn3388564	Synapse	doi:10.7303/syn3388564	https://doi.org/10.7303/syn3388564	dorsolateral prefrontal cortex
24310553_dorsolateral prefrontal cortex	RNA Sample Preparation	RNA Sequencing (RNA-Seq)	HiSeq 2000	Illumina	360_120502	doi:10.7303/syn3388564	Synapse	doi:10.7303/syn3388564	https://doi.org/10.7303/syn3388564	dorsolateral prefrontal cortex
50104134_dorsolateral prefrontal cortex	RNA Sample Preparation	RNA Sequencing (RNA-Seq)	HiSeq 2000	Illumina	363_120502	doi:10.7303/syn3388564	Synapse	doi:10.7303/syn3388564	https://doi.org/10.7303/syn3388564	dorsolateral prefrontal cortex
20260284_dorsolateral prefrontal cortex	RNA Sample Preparation	RNA Sequencing (RNA-Seq)	HiSeq 2000	Illumina	364_120502	doi:10.7303/syn3388564	Synapse	doi:10.7303/syn3388564	https://doi.org/10.7303/syn3388564	dorsolateral prefrontal cortex
20945666_dorsolateral prefrontal cortex	RNA Sample Preparation	RNA Sequencing (RNA-Seq)	HiSeq 2000	Illumina	366_120502	doi:10.7303/syn3388564	Synapse	doi:10.7303/syn3388564	https://doi.org/10.7303/syn3388564	dorsolateral prefrontal cortex
20929774_dorsolateral prefrontal cortex	RNA Sample Preparation	RNA Sequencing (RNA-Seq)	HiSeq 2000	Illumina	367_120502	doi:10.7303/syn3388564	Synapse	doi:10.7303/syn3388564	https://doi.org/10.7303/syn3388564	dorsolateral prefrontal cortex
20521752_dorsolateral prefrontal cortex	RNA Sample Preparation	RNA Sequencing (RNA-Seq)	HiSeq 2000	Illumina	368_120502	doi:10.7303/syn3388564	Synapse	doi:10.7303/syn3388564	https://doi.org/10.7303/syn3388564	dorsolateral prefrontal cortex
50106730_dorsolateral prefrontal cortex	RNA Sample Preparation	RNA Sequencing (RNA-Seq)	HiSeq 2000	Illumina	369_120502	doi:10.7303/syn3388564	Synapse	doi:10.7303/syn3388564	https://doi.org/10.7303/syn3388564	dorsolateral prefrontal cortex
20147440_dorsolateral prefrontal cortex	RNA Sample Preparation	RNA Sequencing (RNA-Seq)	HiSeq 2000	Illumina	37_120416	doi:10.7303/syn3388564	Synapse	doi:10.7303/syn3388564	https://doi.org/10.7303/syn3388564	dorsolateral prefrontal cortex
21185180_dorsolateral prefrontal cortex	RNA Sample Preparation	RNA Sequencing (RNA-Seq)	HiSeq 2000	Illumina	370_120502	doi:10.7303/syn3388564	Synapse	doi:10.7303/syn3388564	https://doi.org/10.7303/syn3388564	dorsolateral prefrontal cortex
15420223_dorsolateral prefrontal cortex	RNA Sample Preparation	RNA Sequencing (RNA-Seq)	HiSeq 2000	Illumina	371_120502	doi:10.7303/syn3388564	Synapse	doi:10.7303/syn3388564	https://doi.org/10.7303/syn3388564	dorsolateral prefrontal cortex
32971269_dorsolateral prefrontal cortex	RNA Sample Preparation	RNA Sequencing (RNA-Seq)	HiSeq 2000	Illumina	372_120502	doi:10.7303/syn3388564	Synapse	doi:10.7303/syn3388564	https://doi.org/10.7303/syn3388564	dorsolateral prefrontal cortex
20494368_dorsolateral prefrontal cortex	RNA Sample Preparation	RNA Sequencing (RNA-Seq)	HiSeq 2000	Illumina	375_120502	doi:10.7303/syn3388564	Synapse	doi:10.7303/syn3388564	https://doi.org/10.7303/syn3388564	dorsolateral prefrontal cortex
11395417_dorsolateral prefrontal cortex	RNA Sample Preparation	RNA Sequencing (RNA-Seq)	HiSeq 2000	Illumina	377_120503	doi:10.7303/syn3388564	Synapse	doi:10.7303/syn3388564	https://doi.org/10.7303/syn3388564	dorsolateral prefrontal cortex
21001807_dorsolateral prefrontal cortex	RNA Sample Preparation	RNA Sequencing (RNA-Seq)	HiSeq 2000	Illumina	378_120503	doi:10.7303/syn3388564	Synapse	doi:10.7303/syn3388564	https://doi.org/10.7303/syn3388564	dorsolateral prefrontal cortex
50100806_dorsolateral prefrontal cortex	RNA Sample Preparation	RNA Sequencing (RNA-Seq)	HiSeq 2000	Illumina	38_120416	doi:10.7303/syn3388564	Synapse	doi:10.7303/syn3388564	https://doi.org/10.7303/syn3388564	dorsolateral prefrontal cortex
23690880_dorsolateral prefrontal cortex	RNA Sample Preparation	RNA Sequencing (RNA-Seq)	HiSeq 2000	Illumina	380_120503	doi:10.7303/syn3388564	Synapse	doi:10.7303/syn3388564	https://doi.org/10.7303/syn3388564	dorsolateral prefrontal cortex
20576919_dorsolateral prefrontal cortex	RNA Sample Preparation	RNA Sequencing (RNA-Seq)	HiSeq 2000	Illumina	381_120503	doi:10.7303/syn3388564	Synapse	doi:10.7303/syn3388564	https://doi.org/10.7303/syn3388564	dorsolateral prefrontal cortex
10518782_dorsolateral prefrontal cortex	RNA Sample Preparation	RNA Sequencing (RNA-Seq)	HiSeq 2000	Illumina	383_120503	doi:10.7303/syn3388564	Synapse	doi:10.7303/syn3388564	https://doi.org/10.7303/syn3388564	dorsolateral prefrontal cortex
10267798_dorsolateral prefrontal cortex	RNA Sample Preparation	RNA Sequencing (RNA-Seq)	HiSeq 2000	Illumina	384_120503	doi:10.7303/syn3388564	Synapse	doi:10.7303/syn3388564	https://doi.org/10.7303/syn3388564	dorsolateral prefrontal cortex
61344957_dorsolateral prefrontal cortex	RNA Sample Preparation	RNA Sequencing (RNA-Seq)	HiSeq 2000	Illumina	385_120503	doi:10.7303/syn3388564	Synapse	doi:10.7303/syn3388564	https://doi.org/10.7303/syn3388564	dorsolateral prefrontal cortex
20942767_dorsolateral prefrontal cortex	RNA Sample Preparation	RNA Sequencing (RNA-Seq)	HiSeq 2000	Illumina	386_120503	doi:10.7303/syn3388564	Synapse	doi:10.7303/syn3388564	https://doi.org/10.7303/syn3388564	dorsolateral prefrontal cortex
21405627_dorsolateral prefrontal cortex	RNA Sample Preparation	RNA Sequencing (RNA-Seq)	HiSeq 2000	Illumina	388_120503	doi:10.7303/syn3388564	Synapse	doi:10.7303/syn3388564	https://doi.org/10.7303/syn3388564	dorsolateral prefrontal cortex
50107907_dorsolateral prefrontal cortex	RNA Sample Preparation	RNA Sequencing (RNA-Seq)	HiSeq 2000	Illumina	389_120503	doi:10.7303/syn3388564	Synapse	doi:10.7303/syn3388564	https://doi.org/10.7303/syn3388564	dorsolateral prefrontal cortex
22101842_dorsolateral prefrontal cortex	RNA Sample Preparation	RNA Sequencing (RNA-Seq)	HiSeq 2000	Illumina	39_120416	doi:10.7303/syn3388564	Synapse	doi:10.7303/syn3388564	https://doi.org/10.7303/syn3388564	dorsolateral prefrontal cortex
21411323_dorsolateral prefrontal cortex	RNA Sample Preparation	RNA Sequencing (RNA-Seq)	HiSeq 2000	Illumina	390_120503	doi:10.7303/syn3388564	Synapse	doi:10.7303/syn3388564	https://doi.org/10.7303/syn3388564	dorsolateral prefrontal cortex
91921829_dorsolateral prefrontal cortex	RNA Sample Preparation	RNA Sequencing (RNA-Seq)	HiSeq 2000	Illumina	391_120503	doi:10.7303/syn3388564	Synapse	doi:10.7303/syn3388564	https://doi.org/10.7303/syn3388564	dorsolateral prefrontal cortex
84642424_dorsolateral prefrontal cortex	RNA Sample Preparation	RNA Sequencing (RNA-Seq)	HiSeq 2000	Illumina	392_120503	doi:10.7303/syn3388564	Synapse	doi:10.7303/syn3388564	https://doi.org/10.7303/syn3388564	dorsolateral prefrontal cortex
21002524_dorsolateral prefrontal cortex	RNA Sample Preparation	RNA Sequencing (RNA-Seq)	HiSeq 2000	Illumina	393_120503	doi:10.7303/syn3388564	Synapse	doi:10.7303/syn3388564	https://doi.org/10.7303/syn3388564	dorsolateral prefrontal cortex
24039289_dorsolateral prefrontal cortex	RNA Sample Preparation	RNA Sequencing (RNA-Seq)	HiSeq 2000	Illumina	394_120503	doi:10.7303/syn3388564	Synapse	doi:10.7303/syn3388564	https://doi.org/10.7303/syn3388564	dorsolateral prefrontal cortex
43074402_dorsolateral prefrontal cortex	RNA Sample Preparation	RNA Sequencing (RNA-Seq)	HiSeq 2000	Illumina	396_120503	doi:10.7303/syn3388564	Synapse	doi:10.7303/syn3388564	https://doi.org/10.7303/syn3388564	dorsolateral prefrontal cortex
20933324_dorsolateral prefrontal cortex	RNA Sample Preparation	RNA Sequencing (RNA-Seq)	HiSeq 2000	Illumina	397_120503	doi:10.7303/syn3388564	Synapse	doi:10.7303/syn3388564	https://doi.org/10.7303/syn3388564	dorsolateral prefrontal cortex
50403446_dorsolateral prefrontal cortex	RNA Sample Preparation	RNA Sequencing (RNA-Seq)	HiSeq 2000	Illumina	398_120503	doi:10.7303/syn3388564	Synapse	doi:10.7303/syn3388564	https://doi.org/10.7303/syn3388564	dorsolateral prefrontal cortex
66924745_dorsolateral prefrontal cortex	RNA Sample Preparation	RNA Sequencing (RNA-Seq)	HiSeq 2000	Illumina	399_120503	doi:10.7303/syn3388564	Synapse	doi:10.7303/syn3388564	https://doi.org/10.7303/syn3388564	dorsolateral prefrontal cortex
10460587_dorsolateral prefrontal cortex	RNA Sample Preparation	RNA Sequencing (RNA-Seq)	HiSeq 2000	Illumina	40_120416	doi:10.7303/syn3388564	Synapse	doi:10.7303/syn3388564	https://doi.org/10.7303/syn3388564	dorsolateral prefrontal cortex
50409370_dorsolateral prefrontal cortex	RNA Sample Preparation	RNA Sequencing (RNA-Seq)	HiSeq 2000	Illumina	402_120503	doi:10.7303/syn3388564	Synapse	doi:10.7303/syn3388564	https://doi.org/10.7303/syn3388564	dorsolateral prefrontal cortex
11681508_dorsolateral prefrontal cortex	RNA Sample Preparation	RNA Sequencing (RNA-Seq)	HiSeq 2000	Illumina	403_120503	doi:10.7303/syn3388564	Synapse	doi:10.7303/syn3388564	https://doi.org/10.7303/syn3388564	dorsolateral prefrontal cortex
46251007_dorsolateral prefrontal cortex	RNA Sample Preparation	RNA Sequencing (RNA-Seq)	HiSeq 2000	Illumina	405_120503	doi:10.7303/syn3388564	Synapse	doi:10.7303/syn3388564	https://doi.org/10.7303/syn3388564	dorsolateral prefrontal cortex
20344143_dorsolateral prefrontal cortex	RNA Sample Preparation	RNA Sequencing (RNA-Seq)	HiSeq 2000	Illumina	406_120503	doi:10.7303/syn3388564	Synapse	doi:10.7303/syn3388564	https://doi.org/10.7303/syn3388564	dorsolateral prefrontal cortex
50410319_dorsolateral prefrontal cortex	RNA Sample Preparation	RNA Sequencing (RNA-Seq)	HiSeq 2000	Illumina	407_120503	doi:10.7303/syn3388564	Synapse	doi:10.7303/syn3388564	https://doi.org/10.7303/syn3388564	dorsolateral prefrontal cortex
50404163_dorsolateral prefrontal cortex	RNA Sample Preparation	RNA Sequencing (RNA-Seq)	HiSeq 2000	Illumina	408_120503	doi:10.7303/syn3388564	Synapse	doi:10.7303/syn3388564	https://doi.org/10.7303/syn3388564	dorsolateral prefrontal cortex
20186901_dorsolateral prefrontal cortex	RNA Sample Preparation	RNA Sequencing (RNA-Seq)	HiSeq 2000	Illumina	410_120503	doi:10.7303/syn3388564	Synapse	doi:10.7303/syn3388564	https://doi.org/10.7303/syn3388564	dorsolateral prefrontal cortex
68015667_dorsolateral prefrontal cortex	RNA Sample Preparation	RNA Sequencing (RNA-Seq)	HiSeq 2000	Illumina	411_120503	doi:10.7303/syn3388564	Synapse	doi:10.7303/syn3388564	https://doi.org/10.7303/syn3388564	dorsolateral prefrontal cortex
10345561_dorsolateral prefrontal cortex	RNA Sample Preparation	RNA Sequencing (RNA-Seq)	HiSeq 2000	Illumina	412_120503	doi:10.7303/syn3388564	Synapse	doi:10.7303/syn3388564	https://doi.org/10.7303/syn3388564	dorsolateral prefrontal cortex
5689621_dorsolateral prefrontal cortex	RNA Sample Preparation	RNA Sequencing (RNA-Seq)	HiSeq 2000	Illumina	413_120503	doi:10.7303/syn3388564	Synapse	doi:10.7303/syn3388564	https://doi.org/10.7303/syn3388564	dorsolateral prefrontal cortex
11632851_dorsolateral prefrontal cortex	RNA Sample Preparation	RNA Sequencing (RNA-Seq)	HiSeq 2000	Illumina	414_120503	doi:10.7303/syn3388564	Synapse	doi:10.7303/syn3388564	https://doi.org/10.7303/syn3388564	dorsolateral prefrontal cortex
20270768_dorsolateral prefrontal cortex	RNA Sample Preparation	RNA Sequencing (RNA-Seq)	HiSeq 2000	Illumina	415_120503	doi:10.7303/syn3388564	Synapse	doi:10.7303/syn3388564	https://doi.org/10.7303/syn3388564	dorsolateral prefrontal cortex
20416210_dorsolateral prefrontal cortex	RNA Sample Preparation	RNA Sequencing (RNA-Seq)	HiSeq 2000	Illumina	416_120503	doi:10.7303/syn3388564	Synapse	doi:10.7303/syn3388564	https://doi.org/10.7303/syn3388564	dorsolateral prefrontal cortex
10260309_dorsolateral prefrontal cortex	RNA Sample Preparation	RNA Sequencing (RNA-Seq)	HiSeq 2000	Illumina	418_120507	doi:10.7303/syn3388564	Synapse	doi:10.7303/syn3388564	https://doi.org/10.7303/syn3388564	dorsolateral prefrontal cortex
20195344_dorsolateral prefrontal cortex	RNA Sample Preparation	RNA Sequencing (RNA-Seq)	HiSeq 2000	Illumina	419_120507	doi:10.7303/syn3388564	Synapse	doi:10.7303/syn3388564	https://doi.org/10.7303/syn3388564	dorsolateral prefrontal cortex
60747316_dorsolateral prefrontal cortex	RNA Sample Preparation	RNA Sequencing (RNA-Seq)	HiSeq 2000	Illumina	420_120507	doi:10.7303/syn3388564	Synapse	doi:10.7303/syn3388564	https://doi.org/10.7303/syn3388564	dorsolateral prefrontal cortex
21126823_dorsolateral prefrontal cortex	RNA Sample Preparation	RNA Sequencing (RNA-Seq)	HiSeq 2000	Illumina	423_120507	doi:10.7303/syn3388564	Synapse	doi:10.7303/syn3388564	https://doi.org/10.7303/syn3388564	dorsolateral prefrontal cortex
9841821_dorsolateral prefrontal cortex	RNA Sample Preparation	RNA Sequencing (RNA-Seq)	HiSeq 2000	Illumina	424_120507	doi:10.7303/syn3388564	Synapse	doi:10.7303/syn3388564	https://doi.org/10.7303/syn3388564	dorsolateral prefrontal cortex
35941263_dorsolateral prefrontal cortex	RNA Sample Preparation	RNA Sequencing (RNA-Seq)	HiSeq 2000	Illumina	425_120507	doi:10.7303/syn3388564	Synapse	doi:10.7303/syn3388564	https://doi.org/10.7303/syn3388564	dorsolateral prefrontal cortex
34962204_dorsolateral prefrontal cortex	RNA Sample Preparation	RNA Sequencing (RNA-Seq)	HiSeq 2000	Illumina	426_120507	doi:10.7303/syn3388564	Synapse	doi:10.7303/syn3388564	https://doi.org/10.7303/syn3388564	dorsolateral prefrontal cortex
50409532_dorsolateral prefrontal cortex	RNA Sample Preparation	RNA Sequencing (RNA-Seq)	HiSeq 2000	Illumina	427_120507	doi:10.7303/syn3388564	Synapse	doi:10.7303/syn3388564	https://doi.org/10.7303/syn3388564	dorsolateral prefrontal cortex
20143248_dorsolateral prefrontal cortex	RNA Sample Preparation	RNA Sequencing (RNA-Seq)	HiSeq 2000	Illumina	428_120507	doi:10.7303/syn3388564	Synapse	doi:10.7303/syn3388564	https://doi.org/10.7303/syn3388564	dorsolateral prefrontal cortex
81852640_dorsolateral prefrontal cortex	RNA Sample Preparation	RNA Sequencing (RNA-Seq)	HiSeq 2000	Illumina	429_120507	doi:10.7303/syn3388564	Synapse	doi:10.7303/syn3388564	https://doi.org/10.7303/syn3388564	dorsolateral prefrontal cortex
50101523_dorsolateral prefrontal cortex	RNA Sample Preparation	RNA Sequencing (RNA-Seq)	HiSeq 2000	Illumina	430_120507	doi:10.7303/syn3388564	Synapse	doi:10.7303/syn3388564	https://doi.org/10.7303/syn3388564	dorsolateral prefrontal cortex
20242958_dorsolateral prefrontal cortex	RNA Sample Preparation	RNA Sequencing (RNA-Seq)	HiSeq 2000	Illumina	431_120507	doi:10.7303/syn3388564	Synapse	doi:10.7303/syn3388564	https://doi.org/10.7303/syn3388564	dorsolateral prefrontal cortex
11165535_dorsolateral prefrontal cortex	RNA Sample Preparation	RNA Sequencing (RNA-Seq)	HiSeq 2000	Illumina	433_120507	doi:10.7303/syn3388564	Synapse	doi:10.7303/syn3388564	https://doi.org/10.7303/syn3388564	dorsolateral prefrontal cortex
11345331_dorsolateral prefrontal cortex	RNA Sample Preparation	RNA Sequencing (RNA-Seq)	HiSeq 2000	Illumina	434_120507	doi:10.7303/syn3388564	Synapse	doi:10.7303/syn3388564	https://doi.org/10.7303/syn3388564	dorsolateral prefrontal cortex
56102646_dorsolateral prefrontal cortex	RNA Sample Preparation	RNA Sequencing (RNA-Seq)	HiSeq 2000	Illumina	435_120507	doi:10.7303/syn3388564	Synapse	doi:10.7303/syn3388564	https://doi.org/10.7303/syn3388564	dorsolateral prefrontal cortex
65001607_dorsolateral prefrontal cortex	RNA Sample Preparation	RNA Sequencing (RNA-Seq)	HiSeq 2000	Illumina	437_120507	doi:10.7303/syn3388564	Synapse	doi:10.7303/syn3388564	https://doi.org/10.7303/syn3388564	dorsolateral prefrontal cortex
11460357_dorsolateral prefrontal cortex	RNA Sample Preparation	RNA Sequencing (RNA-Seq)	HiSeq 2000	Illumina	438_120507	doi:10.7303/syn3388564	Synapse	doi:10.7303/syn3388564	https://doi.org/10.7303/syn3388564	dorsolateral prefrontal cortex
21413181_dorsolateral prefrontal cortex	RNA Sample Preparation	RNA Sequencing (RNA-Seq)	HiSeq 2000	Illumina	44_120416	doi:10.7303/syn3388564	Synapse	doi:10.7303/syn3388564	https://doi.org/10.7303/syn3388564	dorsolateral prefrontal cortex
93462021_dorsolateral prefrontal cortex	RNA Sample Preparation	RNA Sequencing (RNA-Seq)	HiSeq 2000	Illumina	440_120507	doi:10.7303/syn3388564	Synapse	doi:10.7303/syn3388564	https://doi.org/10.7303/syn3388564	dorsolateral prefrontal cortex
20311676_dorsolateral prefrontal cortex	RNA Sample Preparation	RNA Sequencing (RNA-Seq)	HiSeq 2000	Illumina	443_120507	doi:10.7303/syn3388564	Synapse	doi:10.7303/syn3388564	https://doi.org/10.7303/syn3388564	dorsolateral prefrontal cortex
72188804_dorsolateral prefrontal cortex	RNA Sample Preparation	RNA Sequencing (RNA-Seq)	HiSeq 2000	Illumina	444_120507	doi:10.7303/syn3388564	Synapse	doi:10.7303/syn3388564	https://doi.org/10.7303/syn3388564	dorsolateral prefrontal cortex
20233939_dorsolateral prefrontal cortex	RNA Sample Preparation	RNA Sequencing (RNA-Seq)	HiSeq 2000	Illumina	445_120507	doi:10.7303/syn3388564	Synapse	doi:10.7303/syn3388564	https://doi.org/10.7303/syn3388564	dorsolateral prefrontal cortex
15495024_dorsolateral prefrontal cortex	RNA Sample Preparation	RNA Sequencing (RNA-Seq)	HiSeq 2000	Illumina	448_120507	doi:10.7303/syn3388564	Synapse	doi:10.7303/syn3388564	https://doi.org/10.7303/syn3388564	dorsolateral prefrontal cortex
10435090_dorsolateral prefrontal cortex	RNA Sample Preparation	RNA Sequencing (RNA-Seq)	HiSeq 2000	Illumina	449_120507	doi:10.7303/syn3388564	Synapse	doi:10.7303/syn3388564	https://doi.org/10.7303/syn3388564	dorsolateral prefrontal cortex
11342432_dorsolateral prefrontal cortex	RNA Sample Preparation	RNA Sequencing (RNA-Seq)	HiSeq 2000	Illumina	45_120416	doi:10.7303/syn3388564	Synapse	doi:10.7303/syn3388564	https://doi.org/10.7303/syn3388564	dorsolateral prefrontal cortex
94722642_dorsolateral prefrontal cortex	RNA Sample Preparation	RNA Sequencing (RNA-Seq)	HiSeq 2000	Illumina	450_120507	doi:10.7303/syn3388564	Synapse	doi:10.7303/syn3388564	https://doi.org/10.7303/syn3388564	dorsolateral prefrontal cortex
21411459_dorsolateral prefrontal cortex	RNA Sample Preparation	RNA Sequencing (RNA-Seq)	HiSeq 2000	Illumina	451_120507	doi:10.7303/syn3388564	Synapse	doi:10.7303/syn3388564	https://doi.org/10.7303/syn3388564	dorsolateral prefrontal cortex
5779736_dorsolateral prefrontal cortex	RNA Sample Preparation	RNA Sequencing (RNA-Seq)	HiSeq 2000	Illumina	452_120507	doi:10.7303/syn3388564	Synapse	doi:10.7303/syn3388564	https://doi.org/10.7303/syn3388564	dorsolateral prefrontal cortex
10901987_dorsolateral prefrontal cortex	RNA Sample Preparation	RNA Sequencing (RNA-Seq)	HiSeq 2000	Illumina	453_120507	doi:10.7303/syn3388564	Synapse	doi:10.7303/syn3388564	https://doi.org/10.7303/syn3388564	dorsolateral prefrontal cortex
10291856_dorsolateral prefrontal cortex	RNA Sample Preparation	RNA Sequencing (RNA-Seq)	HiSeq 2000	Illumina	456_120507	doi:10.7303/syn3388564	Synapse	doi:10.7303/syn3388564	https://doi.org/10.7303/syn3388564	dorsolateral prefrontal cortex
62483327_dorsolateral prefrontal cortex	RNA Sample Preparation	RNA Sequencing (RNA-Seq)	HiSeq 2000	Illumina	458_120507	doi:10.7303/syn3388564	Synapse	doi:10.7303/syn3388564	https://doi.org/10.7303/syn3388564	dorsolateral prefrontal cortex
50404749_dorsolateral prefrontal cortex	RNA Sample Preparation	RNA Sequencing (RNA-Seq)	HiSeq 2000	Illumina	459_120514	doi:10.7303/syn3388564	Synapse	doi:10.7303/syn3388564	https://doi.org/10.7303/syn3388564	dorsolateral prefrontal cortex
10557081_dorsolateral prefrontal cortex	RNA Sample Preparation	RNA Sequencing (RNA-Seq)	HiSeq 2000	Illumina	46_120416	doi:10.7303/syn3388564	Synapse	doi:10.7303/syn3388564	https://doi.org/10.7303/syn3388564	dorsolateral prefrontal cortex
85065193_dorsolateral prefrontal cortex	RNA Sample Preparation	RNA Sequencing (RNA-Seq)	HiSeq 2000	Illumina	460_120514	doi:10.7303/syn3388564	Synapse	doi:10.7303/syn3388564	https://doi.org/10.7303/syn3388564	dorsolateral prefrontal cortex
15138884_dorsolateral prefrontal cortex	RNA Sample Preparation	RNA Sequencing (RNA-Seq)	HiSeq 2000	Illumina	461_120514	doi:10.7303/syn3388564	Synapse	doi:10.7303/syn3388564	https://doi.org/10.7303/syn3388564	dorsolateral prefrontal cortex
52509923_dorsolateral prefrontal cortex	RNA Sample Preparation	RNA Sequencing (RNA-Seq)	HiSeq 2000	Illumina	462_120514	doi:10.7303/syn3388564	Synapse	doi:10.7303/syn3388564	https://doi.org/10.7303/syn3388564	dorsolateral prefrontal cortex
21140119_dorsolateral prefrontal cortex	RNA Sample Preparation	RNA Sequencing (RNA-Seq)	HiSeq 2000	Illumina	463_120514	doi:10.7303/syn3388564	Synapse	doi:10.7303/syn3388564	https://doi.org/10.7303/syn3388564	dorsolateral prefrontal cortex
10300914_dorsolateral prefrontal cortex	RNA Sample Preparation	RNA Sequencing (RNA-Seq)	HiSeq 2000	Illumina	464_120514	doi:10.7303/syn3388564	Synapse	doi:10.7303/syn3388564	https://doi.org/10.7303/syn3388564	dorsolateral prefrontal cortex
72650337_dorsolateral prefrontal cortex	RNA Sample Preparation	RNA Sequencing (RNA-Seq)	HiSeq 2000	Illumina	466_120514	doi:10.7303/syn3388564	Synapse	doi:10.7303/syn3388564	https://doi.org/10.7303/syn3388564	dorsolateral prefrontal cortex
17929065_dorsolateral prefrontal cortex	RNA Sample Preparation	RNA Sequencing (RNA-Seq)	HiSeq 2000	Illumina	468_120514	doi:10.7303/syn3388564	Synapse	doi:10.7303/syn3388564	https://doi.org/10.7303/syn3388564	dorsolateral prefrontal cortex
65292866_dorsolateral prefrontal cortex	RNA Sample Preparation	RNA Sequencing (RNA-Seq)	HiSeq 2000	Illumina	469_120514	doi:10.7303/syn3388564	Synapse	doi:10.7303/syn3388564	https://doi.org/10.7303/syn3388564	dorsolateral prefrontal cortex
20966477_dorsolateral prefrontal cortex	RNA Sample Preparation	RNA Sequencing (RNA-Seq)	HiSeq 2000	Illumina	47_120416	doi:10.7303/syn3388564	Synapse	doi:10.7303/syn3388564	https://doi.org/10.7303/syn3388564	dorsolateral prefrontal cortex
65652206_dorsolateral prefrontal cortex	RNA Sample Preparation	RNA Sequencing (RNA-Seq)	HiSeq 2000	Illumina	470_120514	doi:10.7303/syn3388564	Synapse	doi:10.7303/syn3388564	https://doi.org/10.7303/syn3388564	dorsolateral prefrontal cortex
10290427_dorsolateral prefrontal cortex	RNA Sample Preparation	RNA Sequencing (RNA-Seq)	HiSeq 2000	Illumina	471_120514	doi:10.7303/syn3388564	Synapse	doi:10.7303/syn3388564	https://doi.org/10.7303/syn3388564	dorsolateral prefrontal cortex
54122640_dorsolateral prefrontal cortex	RNA Sample Preparation	RNA Sequencing (RNA-Seq)	HiSeq 2000	Illumina	472_120514	doi:10.7303/syn3388564	Synapse	doi:10.7303/syn3388564	https://doi.org/10.7303/syn3388564	dorsolateral prefrontal cortex
20726273_dorsolateral prefrontal cortex	RNA Sample Preparation	RNA Sequencing (RNA-Seq)	HiSeq 2000	Illumina	473_120514	doi:10.7303/syn3388564	Synapse	doi:10.7303/syn3388564	https://doi.org/10.7303/syn3388564	dorsolateral prefrontal cortex
11200645_dorsolateral prefrontal cortex	RNA Sample Preparation	RNA Sequencing (RNA-Seq)	HiSeq 2000	Illumina	474_120514	doi:10.7303/syn3388564	Synapse	doi:10.7303/syn3388564	https://doi.org/10.7303/syn3388564	dorsolateral prefrontal cortex
36830117_dorsolateral prefrontal cortex	RNA Sample Preparation	RNA Sequencing (RNA-Seq)	HiSeq 2000	Illumina	475_120514	doi:10.7303/syn3388564	Synapse	doi:10.7303/syn3388564	https://doi.org/10.7303/syn3388564	dorsolateral prefrontal cortex
50109477_dorsolateral prefrontal cortex	RNA Sample Preparation	RNA Sequencing (RNA-Seq)	HiSeq 2000	Illumina	476_120514	doi:10.7303/syn3388564	Synapse	doi:10.7303/syn3388564	https://doi.org/10.7303/syn3388564	dorsolateral prefrontal cortex
20569910_dorsolateral prefrontal cortex	RNA Sample Preparation	RNA Sequencing (RNA-Seq)	HiSeq 2000	Illumina	477_120514	doi:10.7303/syn3388564	Synapse	doi:10.7303/syn3388564	https://doi.org/10.7303/syn3388564	dorsolateral prefrontal cortex
20906493_dorsolateral prefrontal cortex	RNA Sample Preparation	RNA Sequencing (RNA-Seq)	HiSeq 2000	Illumina	478_120514	doi:10.7303/syn3388564	Synapse	doi:10.7303/syn3388564	https://doi.org/10.7303/syn3388564	dorsolateral prefrontal cortex
8132197_dorsolateral prefrontal cortex	RNA Sample Preparation	RNA Sequencing (RNA-Seq)	HiSeq 2000	Illumina	479_120514	doi:10.7303/syn3388564	Synapse	doi:10.7303/syn3388564	https://doi.org/10.7303/syn3388564	dorsolateral prefrontal cortex
10288185_dorsolateral prefrontal cortex	RNA Sample Preparation	RNA Sequencing (RNA-Seq)	HiSeq 2000	Illumina	480_120514	doi:10.7303/syn3388564	Synapse	doi:10.7303/syn3388564	https://doi.org/10.7303/syn3388564	dorsolateral prefrontal cortex
64358179_dorsolateral prefrontal cortex	RNA Sample Preparation	RNA Sequencing (RNA-Seq)	HiSeq 2000	Illumina	481_120514	doi:10.7303/syn3388564	Synapse	doi:10.7303/syn3388564	https://doi.org/10.7303/syn3388564	dorsolateral prefrontal cortex
43485807_dorsolateral prefrontal cortex	RNA Sample Preparation	RNA Sequencing (RNA-Seq)	HiSeq 2000	Illumina	482_120514	doi:10.7303/syn3388564	Synapse	doi:10.7303/syn3388564	https://doi.org/10.7303/syn3388564	dorsolateral prefrontal cortex
11615242_dorsolateral prefrontal cortex	RNA Sample Preparation	RNA Sequencing (RNA-Seq)	HiSeq 2000	Illumina	483_120515	doi:10.7303/syn3388564	Synapse	doi:10.7303/syn3388564	https://doi.org/10.7303/syn3388564	dorsolateral prefrontal cortex
21101658_dorsolateral prefrontal cortex	RNA Sample Preparation	RNA Sequencing (RNA-Seq)	HiSeq 2000	Illumina	484_120515	doi:10.7303/syn3388564	Synapse	doi:10.7303/syn3388564	https://doi.org/10.7303/syn3388564	dorsolateral prefrontal cortex
50102376_dorsolateral prefrontal cortex	RNA Sample Preparation	RNA Sequencing (RNA-Seq)	HiSeq 2000	Illumina	485_120515	doi:10.7303/syn3388564	Synapse	doi:10.7303/syn3388564	https://doi.org/10.7303/syn3388564	dorsolateral prefrontal cortex
53389845_dorsolateral prefrontal cortex	RNA Sample Preparation	RNA Sequencing (RNA-Seq)	HiSeq 2000	Illumina	486_120515	doi:10.7303/syn3388564	Synapse	doi:10.7303/syn3388564	https://doi.org/10.7303/syn3388564	dorsolateral prefrontal cortex
51668135_dorsolateral prefrontal cortex	RNA Sample Preparation	RNA Sequencing (RNA-Seq)	HiSeq 2000	Illumina	487_120515	doi:10.7303/syn3388564	Synapse	doi:10.7303/syn3388564	https://doi.org/10.7303/syn3388564	dorsolateral prefrontal cortex
20917568_dorsolateral prefrontal cortex	RNA Sample Preparation	RNA Sequencing (RNA-Seq)	HiSeq 2000	Illumina	488_120515	doi:10.7303/syn3388564	Synapse	doi:10.7303/syn3388564	https://doi.org/10.7303/syn3388564	dorsolateral prefrontal cortex
98953007_dorsolateral prefrontal cortex	RNA Sample Preparation	RNA Sequencing (RNA-Seq)	HiSeq 2000	Illumina	489_120515	doi:10.7303/syn3388564	Synapse	doi:10.7303/syn3388564	https://doi.org/10.7303/syn3388564	dorsolateral prefrontal cortex
50105987_dorsolateral prefrontal cortex	RNA Sample Preparation	RNA Sequencing (RNA-Seq)	HiSeq 2000	Illumina	491_120515	doi:10.7303/syn3388564	Synapse	doi:10.7303/syn3388564	https://doi.org/10.7303/syn3388564	dorsolateral prefrontal cortex
82317494_dorsolateral prefrontal cortex	RNA Sample Preparation	RNA Sequencing (RNA-Seq)	HiSeq 2000	Illumina	492_120515	doi:10.7303/syn3388564	Synapse	doi:10.7303/syn3388564	https://doi.org/10.7303/syn3388564	dorsolateral prefrontal cortex
18414513_dorsolateral prefrontal cortex	RNA Sample Preparation	RNA Sequencing (RNA-Seq)	HiSeq 2000	Illumina	493_120515	doi:10.7303/syn3388564	Synapse	doi:10.7303/syn3388564	https://doi.org/10.7303/syn3388564	dorsolateral prefrontal cortex
20561642_dorsolateral prefrontal cortex	RNA Sample Preparation	RNA Sequencing (RNA-Seq)	HiSeq 2000	Illumina	494_120515	doi:10.7303/syn3388564	Synapse	doi:10.7303/syn3388564	https://doi.org/10.7303/syn3388564	dorsolateral prefrontal cortex
22776575_dorsolateral prefrontal cortex	RNA Sample Preparation	RNA Sequencing (RNA-Seq)	HiSeq 2000	Illumina	495_120515	doi:10.7303/syn3388564	Synapse	doi:10.7303/syn3388564	https://doi.org/10.7303/syn3388564	dorsolateral prefrontal cortex
95919181_dorsolateral prefrontal cortex	RNA Sample Preparation	RNA Sequencing (RNA-Seq)	HiSeq 2000	Illumina	496_120515	doi:10.7303/syn3388564	Synapse	doi:10.7303/syn3388564	https://doi.org/10.7303/syn3388564	dorsolateral prefrontal cortex
20780035_dorsolateral prefrontal cortex	RNA Sample Preparation	RNA Sequencing (RNA-Seq)	HiSeq 2000	Illumina	497_120515	doi:10.7303/syn3388564	Synapse	doi:10.7303/syn3388564	https://doi.org/10.7303/syn3388564	dorsolateral prefrontal cortex
50400835_dorsolateral prefrontal cortex	RNA Sample Preparation	RNA Sequencing (RNA-Seq)	HiSeq 2000	Illumina	498_120515	doi:10.7303/syn3388564	Synapse	doi:10.7303/syn3388564	https://doi.org/10.7303/syn3388564	dorsolateral prefrontal cortex
20380417_dorsolateral prefrontal cortex	RNA Sample Preparation	RNA Sequencing (RNA-Seq)	HiSeq 2000	Illumina	500_120515	doi:10.7303/syn3388564	Synapse	doi:10.7303/syn3388564	https://doi.org/10.7303/syn3388564	dorsolateral prefrontal cortex
66406040_dorsolateral prefrontal cortex	RNA Sample Preparation	RNA Sequencing (RNA-Seq)	HiSeq 2000	Illumina	501_120515	doi:10.7303/syn3388564	Synapse	doi:10.7303/syn3388564	https://doi.org/10.7303/syn3388564	dorsolateral prefrontal cortex
38967303_dorsolateral prefrontal cortex	RNA Sample Preparation	RNA Sequencing (RNA-Seq)	HiSeq 2000	Illumina	502_120515	doi:10.7303/syn3388564	Synapse	doi:10.7303/syn3388564	https://doi.org/10.7303/syn3388564	dorsolateral prefrontal cortex
53772202_dorsolateral prefrontal cortex	RNA Sample Preparation	RNA Sequencing (RNA-Seq)	HiSeq 2000	Illumina	505_120515	doi:10.7303/syn3388564	Synapse	doi:10.7303/syn3388564	https://doi.org/10.7303/syn3388564	dorsolateral prefrontal cortex
61029627_dorsolateral prefrontal cortex	RNA Sample Preparation	RNA Sequencing (RNA-Seq)	HiSeq 2000	Illumina	506_120515	doi:10.7303/syn3388564	Synapse	doi:10.7303/syn3388564	https://doi.org/10.7303/syn3388564	dorsolateral prefrontal cortex
50301675_dorsolateral prefrontal cortex	RNA Sample Preparation	RNA Sequencing (RNA-Seq)	HiSeq 2000	Illumina	507_120515	doi:10.7303/syn3388564	Synapse	doi:10.7303/syn3388564	https://doi.org/10.7303/syn3388564	dorsolateral prefrontal cortex
20105242_dorsolateral prefrontal cortex	RNA Sample Preparation	RNA Sequencing (RNA-Seq)	HiSeq 2000	Illumina	508_120515	doi:10.7303/syn3388564	Synapse	doi:10.7303/syn3388564	https://doi.org/10.7303/syn3388564	dorsolateral prefrontal cortex
7253015_dorsolateral prefrontal cortex	RNA Sample Preparation	RNA Sequencing (RNA-Seq)	HiSeq 2000	Illumina	509_120515	doi:10.7303/syn3388564	Synapse	doi:10.7303/syn3388564	https://doi.org/10.7303/syn3388564	dorsolateral prefrontal cortex
10433070_dorsolateral prefrontal cortex	RNA Sample Preparation	RNA Sequencing (RNA-Seq)	HiSeq 2000	Illumina	51_120416	doi:10.7303/syn3388564	Synapse	doi:10.7303/syn3388564	https://doi.org/10.7303/syn3388564	dorsolateral prefrontal cortex
21183160_dorsolateral prefrontal cortex	RNA Sample Preparation	RNA Sequencing (RNA-Seq)	HiSeq 2000	Illumina	510_120515	doi:10.7303/syn3388564	Synapse	doi:10.7303/syn3388564	https://doi.org/10.7303/syn3388564	dorsolateral prefrontal cortex
69982533_dorsolateral prefrontal cortex	RNA Sample Preparation	RNA Sequencing (RNA-Seq)	HiSeq 2000	Illumina	511_120515	doi:10.7303/syn3388564	Synapse	doi:10.7303/syn3388564	https://doi.org/10.7303/syn3388564	dorsolateral prefrontal cortex
92996364_dorsolateral prefrontal cortex	RNA Sample Preparation	RNA Sequencing (RNA-Seq)	HiSeq 2000	Illumina	513_120515	doi:10.7303/syn3388564	Synapse	doi:10.7303/syn3388564	https://doi.org/10.7303/syn3388564	dorsolateral prefrontal cortex
14498577_dorsolateral prefrontal cortex	RNA Sample Preparation	RNA Sequencing (RNA-Seq)	HiSeq 2000	Illumina	515_120515	doi:10.7303/syn3388564	Synapse	doi:10.7303/syn3388564	https://doi.org/10.7303/syn3388564	dorsolateral prefrontal cortex
20532115_dorsolateral prefrontal cortex	RNA Sample Preparation	RNA Sequencing (RNA-Seq)	HiSeq 2000	Illumina	516_120515	doi:10.7303/syn3388564	Synapse	doi:10.7303/syn3388564	https://doi.org/10.7303/syn3388564	dorsolateral prefrontal cortex
11455530_dorsolateral prefrontal cortex	RNA Sample Preparation	RNA Sequencing (RNA-Seq)	HiSeq 2000	Illumina	517_120515	doi:10.7303/syn3388564	Synapse	doi:10.7303/syn3388564	https://doi.org/10.7303/syn3388564	dorsolateral prefrontal cortex
20706215_dorsolateral prefrontal cortex	RNA Sample Preparation	RNA Sequencing (RNA-Seq)	HiSeq 2000	Illumina	52_120416	doi:10.7303/syn3388564	Synapse	doi:10.7303/syn3388564	https://doi.org/10.7303/syn3388564	dorsolateral prefrontal cortex
1243685_dorsolateral prefrontal cortex	RNA Sample Preparation	RNA Sequencing (RNA-Seq)	HiSeq 2000	Illumina	520_120515	doi:10.7303/syn3388564	Synapse	doi:10.7303/syn3388564	https://doi.org/10.7303/syn3388564	dorsolateral prefrontal cortex
10510090_dorsolateral prefrontal cortex	RNA Sample Preparation	RNA Sequencing (RNA-Seq)	HiSeq 2000	Illumina	521_120515	doi:10.7303/syn3388564	Synapse	doi:10.7303/syn3388564	https://doi.org/10.7303/syn3388564	dorsolateral prefrontal cortex
83034844_dorsolateral prefrontal cortex	RNA Sample Preparation	RNA Sequencing (RNA-Seq)	HiSeq 2000	Illumina	522_120515	doi:10.7303/syn3388564	Synapse	doi:10.7303/syn3388564	https://doi.org/10.7303/syn3388564	dorsolateral prefrontal cortex
21000630_dorsolateral prefrontal cortex	RNA Sample Preparation	RNA Sequencing (RNA-Seq)	HiSeq 2000	Illumina	523_120515	doi:10.7303/syn3388564	Synapse	doi:10.7303/syn3388564	https://doi.org/10.7303/syn3388564	dorsolateral prefrontal cortex
71727427_dorsolateral prefrontal cortex	RNA Sample Preparation	RNA Sequencing (RNA-Seq)	HiSeq 2000	Illumina	524_120515	doi:10.7303/syn3388564	Synapse	doi:10.7303/syn3388564	https://doi.org/10.7303/syn3388564	dorsolateral prefrontal cortex
57978756_dorsolateral prefrontal cortex	RNA Sample Preparation	RNA Sequencing (RNA-Seq)	HiSeq 2000	Illumina	525_120515	doi:10.7303/syn3388564	Synapse	doi:10.7303/syn3388564	https://doi.org/10.7303/syn3388564	dorsolateral prefrontal cortex
39316600_dorsolateral prefrontal cortex	RNA Sample Preparation	RNA Sequencing (RNA-Seq)	HiSeq 2000	Illumina	526_120515	doi:10.7303/syn3388564	Synapse	doi:10.7303/syn3388564	https://doi.org/10.7303/syn3388564	dorsolateral prefrontal cortex
21403733_dorsolateral prefrontal cortex	RNA Sample Preparation	RNA Sequencing (RNA-Seq)	HiSeq 2000	Illumina	528_120515	doi:10.7303/syn3388564	Synapse	doi:10.7303/syn3388564	https://doi.org/10.7303/syn3388564	dorsolateral prefrontal cortex
50100482_dorsolateral prefrontal cortex	RNA Sample Preparation	RNA Sequencing (RNA-Seq)	HiSeq 2000	Illumina	53_120417	doi:10.7303/syn3388564	Synapse	doi:10.7303/syn3388564	https://doi.org/10.7303/syn3388564	dorsolateral prefrontal cortex
62367972_dorsolateral prefrontal cortex	RNA Sample Preparation	RNA Sequencing (RNA-Seq)	HiSeq 2000	Illumina	530_120515	doi:10.7303/syn3388564	Synapse	doi:10.7303/syn3388564	https://doi.org/10.7303/syn3388564	dorsolateral prefrontal cortex
12365619_dorsolateral prefrontal cortex	RNA Sample Preparation	RNA Sequencing (RNA-Seq)	HiSeq 2000	Illumina	531_120516	doi:10.7303/syn3388564	Synapse	doi:10.7303/syn3388564	https://doi.org/10.7303/syn3388564	dorsolateral prefrontal cortex
20865035_dorsolateral prefrontal cortex	RNA Sample Preparation	RNA Sequencing (RNA-Seq)	HiSeq 2000	Illumina	532_120516	doi:10.7303/syn3388564	Synapse	doi:10.7303/syn3388564	https://doi.org/10.7303/syn3388564	dorsolateral prefrontal cortex
82624422_dorsolateral prefrontal cortex	RNA Sample Preparation	RNA Sequencing (RNA-Seq)	HiSeq 2000	Illumina	533_120516	doi:10.7303/syn3388564	Synapse	doi:10.7303/syn3388564	https://doi.org/10.7303/syn3388564	dorsolateral prefrontal cortex
70816595_dorsolateral prefrontal cortex	RNA Sample Preparation	RNA Sequencing (RNA-Seq)	HiSeq 2000	Illumina	534_120516	doi:10.7303/syn3388564	Synapse	doi:10.7303/syn3388564	https://doi.org/10.7303/syn3388564	dorsolateral prefrontal cortex
45800230_dorsolateral prefrontal cortex	RNA Sample Preparation	RNA Sequencing (RNA-Seq)	HiSeq 2000	Illumina	535_120516	doi:10.7303/syn3388564	Synapse	doi:10.7303/syn3388564	https://doi.org/10.7303/syn3388564	dorsolateral prefrontal cortex
20104101_dorsolateral prefrontal cortex	RNA Sample Preparation	RNA Sequencing (RNA-Seq)	HiSeq 2000	Illumina	536_120516	doi:10.7303/syn3388564	Synapse	doi:10.7303/syn3388564	https://doi.org/10.7303/syn3388564	dorsolateral prefrontal cortex
50100932_dorsolateral prefrontal cortex	RNA Sample Preparation	RNA Sequencing (RNA-Seq)	HiSeq 2000	Illumina	537_120516	doi:10.7303/syn3388564	Synapse	doi:10.7303/syn3388564	https://doi.org/10.7303/syn3388564	dorsolateral prefrontal cortex
90447310_dorsolateral prefrontal cortex	RNA Sample Preparation	RNA Sequencing (RNA-Seq)	HiSeq 2000	Illumina	538_120516	doi:10.7303/syn3388564	Synapse	doi:10.7303/syn3388564	https://doi.org/10.7303/syn3388564	dorsolateral prefrontal cortex
20201927_dorsolateral prefrontal cortex	RNA Sample Preparation	RNA Sequencing (RNA-Seq)	HiSeq 2000	Illumina	539_120516	doi:10.7303/syn3388564	Synapse	doi:10.7303/syn3388564	https://doi.org/10.7303/syn3388564	dorsolateral prefrontal cortex
10480383_dorsolateral prefrontal cortex	RNA Sample Preparation	RNA Sequencing (RNA-Seq)	HiSeq 2000	Illumina	54_120417	doi:10.7303/syn3388564	Synapse	doi:10.7303/syn3388564	https://doi.org/10.7303/syn3388564	dorsolateral prefrontal cortex
51815338_dorsolateral prefrontal cortex	RNA Sample Preparation	RNA Sequencing (RNA-Seq)	HiSeq 2000	Illumina	540_120516	doi:10.7303/syn3388564	Synapse	doi:10.7303/syn3388564	https://doi.org/10.7303/syn3388564	dorsolateral prefrontal cortex
92113025_dorsolateral prefrontal cortex	RNA Sample Preparation	RNA Sequencing (RNA-Seq)	HiSeq 2000	Illumina	541_120516	doi:10.7303/syn3388564	Synapse	doi:10.7303/syn3388564	https://doi.org/10.7303/syn3388564	dorsolateral prefrontal cortex
50106578_dorsolateral prefrontal cortex	RNA Sample Preparation	RNA Sequencing (RNA-Seq)	HiSeq 2000	Illumina	542_120516	doi:10.7303/syn3388564	Synapse	doi:10.7303/syn3388564	https://doi.org/10.7303/syn3388564	dorsolateral prefrontal cortex
50108886_dorsolateral prefrontal cortex	RNA Sample Preparation	RNA Sequencing (RNA-Seq)	HiSeq 2000	Illumina	543_120516	doi:10.7303/syn3388564	Synapse	doi:10.7303/syn3388564	https://doi.org/10.7303/syn3388564	dorsolateral prefrontal cortex
44749170_dorsolateral prefrontal cortex	RNA Sample Preparation	RNA Sequencing (RNA-Seq)	HiSeq 2000	Illumina	544_120516	doi:10.7303/syn3388564	Synapse	doi:10.7303/syn3388564	https://doi.org/10.7303/syn3388564	dorsolateral prefrontal cortex
50302554_dorsolateral prefrontal cortex	RNA Sample Preparation	RNA Sequencing (RNA-Seq)	HiSeq 2000	Illumina	545_120516	doi:10.7303/syn3388564	Synapse	doi:10.7303/syn3388564	https://doi.org/10.7303/syn3388564	dorsolateral prefrontal cortex
37178462_dorsolateral prefrontal cortex	RNA Sample Preparation	RNA Sequencing (RNA-Seq)	HiSeq 2000	Illumina	547_120516	doi:10.7303/syn3388564	Synapse	doi:10.7303/syn3388564	https://doi.org/10.7303/syn3388564	dorsolateral prefrontal cortex
50406057_dorsolateral prefrontal cortex	RNA Sample Preparation	RNA Sequencing (RNA-Seq)	HiSeq 2000	Illumina	548_120516	doi:10.7303/syn3388564	Synapse	doi:10.7303/syn3388564	https://doi.org/10.7303/syn3388564	dorsolateral prefrontal cortex
20254902_dorsolateral prefrontal cortex	RNA Sample Preparation	RNA Sequencing (RNA-Seq)	HiSeq 2000	Illumina	549_120517	doi:10.7303/syn3388564	Synapse	doi:10.7303/syn3388564	https://doi.org/10.7303/syn3388564	dorsolateral prefrontal cortex
20254876_dorsolateral prefrontal cortex	RNA Sample Preparation	RNA Sequencing (RNA-Seq)	HiSeq 2000	Illumina	550_120517	doi:10.7303/syn3388564	Synapse	doi:10.7303/syn3388564	https://doi.org/10.7303/syn3388564	dorsolateral prefrontal cortex
67185070_dorsolateral prefrontal cortex	RNA Sample Preparation	RNA Sequencing (RNA-Seq)	HiSeq 2000	Illumina	551_120517	doi:10.7303/syn3388564	Synapse	doi:10.7303/syn3388564	https://doi.org/10.7303/syn3388564	dorsolateral prefrontal cortex
85666580_dorsolateral prefrontal cortex	RNA Sample Preparation	RNA Sequencing (RNA-Seq)	HiSeq 2000	Illumina	553_120517	doi:10.7303/syn3388564	Synapse	doi:10.7303/syn3388564	https://doi.org/10.7303/syn3388564	dorsolateral prefrontal cortex
50400709_dorsolateral prefrontal cortex	RNA Sample Preparation	RNA Sequencing (RNA-Seq)	HiSeq 2000	Illumina	554_120517	doi:10.7303/syn3388564	Synapse	doi:10.7303/syn3388564	https://doi.org/10.7303/syn3388564	dorsolateral prefrontal cortex
82684406_dorsolateral prefrontal cortex	RNA Sample Preparation	RNA Sequencing (RNA-Seq)	HiSeq 2000	Illumina	555_120517	doi:10.7303/syn3388564	Synapse	doi:10.7303/syn3388564	https://doi.org/10.7303/syn3388564	dorsolateral prefrontal cortex
64291829_dorsolateral prefrontal cortex	RNA Sample Preparation	RNA Sequencing (RNA-Seq)	HiSeq 2000	Illumina	556_120517	doi:10.7303/syn3388564	Synapse	doi:10.7303/syn3388564	https://doi.org/10.7303/syn3388564	dorsolateral prefrontal cortex
21000180_dorsolateral prefrontal cortex	RNA Sample Preparation	RNA Sequencing (RNA-Seq)	HiSeq 2000	Illumina	557_120517	doi:10.7303/syn3388564	Synapse	doi:10.7303/syn3388564	https://doi.org/10.7303/syn3388564	dorsolateral prefrontal cortex
87038802_dorsolateral prefrontal cortex	RNA Sample Preparation	RNA Sequencing (RNA-Seq)	HiSeq 2000	Illumina	559_120517	doi:10.7303/syn3388564	Synapse	doi:10.7303/syn3388564	https://doi.org/10.7303/syn3388564	dorsolateral prefrontal cortex
20171508_dorsolateral prefrontal cortex	RNA Sample Preparation	RNA Sequencing (RNA-Seq)	HiSeq 2000	Illumina	56_120417	doi:10.7303/syn3388564	Synapse	doi:10.7303/syn3388564	https://doi.org/10.7303/syn3388564	dorsolateral prefrontal cortex
20214850_dorsolateral prefrontal cortex	RNA Sample Preparation	RNA Sequencing (RNA-Seq)	HiSeq 2000	Illumina	560_120517	doi:10.7303/syn3388564	Synapse	doi:10.7303/syn3388564	https://doi.org/10.7303/syn3388564	dorsolateral prefrontal cortex
20683921_dorsolateral prefrontal cortex	RNA Sample Preparation	RNA Sequencing (RNA-Seq)	HiSeq 2000	Illumina	561_120517	doi:10.7303/syn3388564	Synapse	doi:10.7303/syn3388564	https://doi.org/10.7303/syn3388564	dorsolateral prefrontal cortex
50402017_dorsolateral prefrontal cortex	RNA Sample Preparation	RNA Sequencing (RNA-Seq)	HiSeq 2000	Illumina	562_120517	doi:10.7303/syn3388564	Synapse	doi:10.7303/syn3388564	https://doi.org/10.7303/syn3388564	dorsolateral prefrontal cortex
45115248_dorsolateral prefrontal cortex	RNA Sample Preparation	RNA Sequencing (RNA-Seq)	HiSeq 2000	Illumina	563_120517	doi:10.7303/syn3388564	Synapse	doi:10.7303/syn3388564	https://doi.org/10.7303/syn3388564	dorsolateral prefrontal cortex
31509843_dorsolateral prefrontal cortex	RNA Sample Preparation	RNA Sequencing (RNA-Seq)	HiSeq 2000	Illumina	564_120517	doi:10.7303/syn3388564	Synapse	doi:10.7303/syn3388564	https://doi.org/10.7303/syn3388564	dorsolateral prefrontal cortex
9650662_dorsolateral prefrontal cortex	RNA Sample Preparation	RNA Sequencing (RNA-Seq)	HiSeq 2000	Illumina	565_120517	doi:10.7303/syn3388564	Synapse	doi:10.7303/syn3388564	https://doi.org/10.7303/syn3388564	dorsolateral prefrontal cortex
21272396_dorsolateral prefrontal cortex	RNA Sample Preparation	RNA Sequencing (RNA-Seq)	HiSeq 2000	Illumina	567_120521	doi:10.7303/syn3388564	Synapse	doi:10.7303/syn3388564	https://doi.org/10.7303/syn3388564	dorsolateral prefrontal cortex
21155350_dorsolateral prefrontal cortex	RNA Sample Preparation	RNA Sequencing (RNA-Seq)	HiSeq 2000	Illumina	568_120521	doi:10.7303/syn3388564	Synapse	doi:10.7303/syn3388564	https://doi.org/10.7303/syn3388564	dorsolateral prefrontal cortex
54458919_dorsolateral prefrontal cortex	RNA Sample Preparation	RNA Sequencing (RNA-Seq)	HiSeq 2000	Illumina	569_120521	doi:10.7303/syn3388564	Synapse	doi:10.7303/syn3388564	https://doi.org/10.7303/syn3388564	dorsolateral prefrontal cortex
21174303_dorsolateral prefrontal cortex	RNA Sample Preparation	RNA Sequencing (RNA-Seq)	HiSeq 2000	Illumina	57_120417	doi:10.7303/syn3388564	Synapse	doi:10.7303/syn3388564	https://doi.org/10.7303/syn3388564	dorsolateral prefrontal cortex
46369736_dorsolateral prefrontal cortex	RNA Sample Preparation	RNA Sequencing (RNA-Seq)	HiSeq 2000	Illumina	571_120521	doi:10.7303/syn3388564	Synapse	doi:10.7303/syn3388564	https://doi.org/10.7303/syn3388564	dorsolateral prefrontal cortex
45566083_dorsolateral prefrontal cortex	RNA Sample Preparation	RNA Sequencing (RNA-Seq)	HiSeq 2000	Illumina	572_120521	doi:10.7303/syn3388564	Synapse	doi:10.7303/syn3388564	https://doi.org/10.7303/syn3388564	dorsolateral prefrontal cortex
21157370_dorsolateral prefrontal cortex	RNA Sample Preparation	RNA Sequencing (RNA-Seq)	HiSeq 2000	Illumina	573_120521	doi:10.7303/syn3388564	Synapse	doi:10.7303/syn3388564	https://doi.org/10.7303/syn3388564	dorsolateral prefrontal cortex
17219510_dorsolateral prefrontal cortex	RNA Sample Preparation	RNA Sequencing (RNA-Seq)	HiSeq 2000	Illumina	574_120521	doi:10.7303/syn3388564	Synapse	doi:10.7303/syn3388564	https://doi.org/10.7303/syn3388564	dorsolateral prefrontal cortex
20271359_dorsolateral prefrontal cortex	RNA Sample Preparation	RNA Sequencing (RNA-Seq)	HiSeq 2000	Illumina	575_120521	doi:10.7303/syn3388564	Synapse	doi:10.7303/syn3388564	https://doi.org/10.7303/syn3388564	dorsolateral prefrontal cortex
77891596_dorsolateral prefrontal cortex	RNA Sample Preparation	RNA Sequencing (RNA-Seq)	HiSeq 2000	Illumina	576_120521	doi:10.7303/syn3388564	Synapse	doi:10.7303/syn3388564	https://doi.org/10.7303/syn3388564	dorsolateral prefrontal cortex
10436131_dorsolateral prefrontal cortex	RNA Sample Preparation	RNA Sequencing (RNA-Seq)	HiSeq 2000	Illumina	577_120521	doi:10.7303/syn3388564	Synapse	doi:10.7303/syn3388564	https://doi.org/10.7303/syn3388564	dorsolateral prefrontal cortex
20559562_dorsolateral prefrontal cortex	RNA Sample Preparation	RNA Sequencing (RNA-Seq)	HiSeq 2000	Illumina	578_120521	doi:10.7303/syn3388564	Synapse	doi:10.7303/syn3388564	https://doi.org/10.7303/syn3388564	dorsolateral prefrontal cortex
11464261_dorsolateral prefrontal cortex	RNA Sample Preparation	RNA Sequencing (RNA-Seq)	HiSeq 2000	Illumina	58_120417	doi:10.7303/syn3388564	Synapse	doi:10.7303/syn3388564	https://doi.org/10.7303/syn3388564	dorsolateral prefrontal cortex
89903942_dorsolateral prefrontal cortex	RNA Sample Preparation	RNA Sequencing (RNA-Seq)	HiSeq 2000	Illumina	580_120521	doi:10.7303/syn3388564	Synapse	doi:10.7303/syn3388564	https://doi.org/10.7303/syn3388564	dorsolateral prefrontal cortex
86903794_dorsolateral prefrontal cortex	RNA Sample Preparation	RNA Sequencing (RNA-Seq)	HiSeq 2000	Illumina	581_120521	doi:10.7303/syn3388564	Synapse	doi:10.7303/syn3388564	https://doi.org/10.7303/syn3388564	dorsolateral prefrontal cortex
25580771_dorsolateral prefrontal cortex	RNA Sample Preparation	RNA Sequencing (RNA-Seq)	HiSeq 2000	Illumina	582_120521	doi:10.7303/syn3388564	Synapse	doi:10.7303/syn3388564	https://doi.org/10.7303/syn3388564	dorsolateral prefrontal cortex
95491648_dorsolateral prefrontal cortex	RNA Sample Preparation	RNA Sequencing (RNA-Seq)	HiSeq 2000	Illumina	583_120522	doi:10.7303/syn3388564	Synapse	doi:10.7303/syn3388564	https://doi.org/10.7303/syn3388564	dorsolateral prefrontal cortex
59217750_dorsolateral prefrontal cortex	RNA Sample Preparation	RNA Sequencing (RNA-Seq)	HiSeq 2000	Illumina	584_120522	doi:10.7303/syn3388564	Synapse	doi:10.7303/syn3388564	https://doi.org/10.7303/syn3388564	dorsolateral prefrontal cortex
3283241_dorsolateral prefrontal cortex	RNA Sample Preparation	RNA Sequencing (RNA-Seq)	HiSeq 2000	Illumina	586_120522	doi:10.7303/syn3388564	Synapse	doi:10.7303/syn3388564	https://doi.org/10.7303/syn3388564	dorsolateral prefrontal cortex
21274866_dorsolateral prefrontal cortex	RNA Sample Preparation	RNA Sequencing (RNA-Seq)	HiSeq 2000	Illumina	587_120522	doi:10.7303/syn3388564	Synapse	doi:10.7303/syn3388564	https://doi.org/10.7303/syn3388564	dorsolateral prefrontal cortex
20280666_dorsolateral prefrontal cortex	RNA Sample Preparation	RNA Sequencing (RNA-Seq)	HiSeq 2000	Illumina	588_120522	doi:10.7303/syn3388564	Synapse	doi:10.7303/syn3388564	https://doi.org/10.7303/syn3388564	dorsolateral prefrontal cortex
20584923_dorsolateral prefrontal cortex	RNA Sample Preparation	RNA Sequencing (RNA-Seq)	HiSeq 2000	Illumina	589_120522	doi:10.7303/syn3388564	Synapse	doi:10.7303/syn3388564	https://doi.org/10.7303/syn3388564	dorsolateral prefrontal cortex
20774339_dorsolateral prefrontal cortex	RNA Sample Preparation	RNA Sequencing (RNA-Seq)	HiSeq 2000	Illumina	590_120522	doi:10.7303/syn3388564	Synapse	doi:10.7303/syn3388564	https://doi.org/10.7303/syn3388564	dorsolateral prefrontal cortex
7287209_dorsolateral prefrontal cortex	RNA Sample Preparation	RNA Sequencing (RNA-Seq)	HiSeq 2000	Illumina	591_120522	doi:10.7303/syn3388564	Synapse	doi:10.7303/syn3388564	https://doi.org/10.7303/syn3388564	dorsolateral prefrontal cortex
87410220_dorsolateral prefrontal cortex	RNA Sample Preparation	RNA Sequencing (RNA-Seq)	HiSeq 2000	Illumina	593_120522	doi:10.7303/syn3388564	Synapse	doi:10.7303/syn3388564	https://doi.org/10.7303/syn3388564	dorsolateral prefrontal cortex
10101589_dorsolateral prefrontal cortex	RNA Sample Preparation	RNA Sequencing (RNA-Seq)	HiSeq 2000	Illumina	594_120522	doi:10.7303/syn3388564	Synapse	doi:10.7303/syn3388564	https://doi.org/10.7303/syn3388564	dorsolateral prefrontal cortex
14184286_dorsolateral prefrontal cortex	RNA Sample Preparation	RNA Sequencing (RNA-Seq)	HiSeq 2000	Illumina	595_120522	doi:10.7303/syn3388564	Synapse	doi:10.7303/syn3388564	https://doi.org/10.7303/syn3388564	dorsolateral prefrontal cortex
20939708_dorsolateral prefrontal cortex	RNA Sample Preparation	RNA Sequencing (RNA-Seq)	HiSeq 2000	Illumina	596_120522	doi:10.7303/syn3388564	Synapse	doi:10.7303/syn3388564	https://doi.org/10.7303/syn3388564	dorsolateral prefrontal cortex
31908032_dorsolateral prefrontal cortex	RNA Sample Preparation	RNA Sequencing (RNA-Seq)	HiSeq 2000	Illumina	599_120523	doi:10.7303/syn3388564	Synapse	doi:10.7303/syn3388564	https://doi.org/10.7303/syn3388564	dorsolateral prefrontal cortex
10885370_dorsolateral prefrontal cortex	RNA Sample Preparation	RNA Sequencing (RNA-Seq)	HiSeq 2000	Illumina	60_120417	doi:10.7303/syn3388564	Synapse	doi:10.7303/syn3388564	https://doi.org/10.7303/syn3388564	dorsolateral prefrontal cortex
8109170_dorsolateral prefrontal cortex	RNA Sample Preparation	RNA Sequencing (RNA-Seq)	HiSeq 2000	Illumina	600_120523	doi:10.7303/syn3388564	Synapse	doi:10.7303/syn3388564	https://doi.org/10.7303/syn3388564	dorsolateral prefrontal cortex
20501668_dorsolateral prefrontal cortex	RNA Sample Preparation	RNA Sequencing (RNA-Seq)	HiSeq 2000	Illumina	602_120523	doi:10.7303/syn3388564	Synapse	doi:10.7303/syn3388564	https://doi.org/10.7303/syn3388564	dorsolateral prefrontal cortex
50405042_dorsolateral prefrontal cortex	RNA Sample Preparation	RNA Sequencing (RNA-Seq)	HiSeq 2000	Illumina	603_120523	doi:10.7303/syn3388564	Synapse	doi:10.7303/syn3388564	https://doi.org/10.7303/syn3388564	dorsolateral prefrontal cortex
20120255_dorsolateral prefrontal cortex	RNA Sample Preparation	RNA Sequencing (RNA-Seq)	HiSeq 2000	Illumina	604_120523	doi:10.7303/syn3388564	Synapse	doi:10.7303/syn3388564	https://doi.org/10.7303/syn3388564	dorsolateral prefrontal cortex
46246604_dorsolateral prefrontal cortex	RNA Sample Preparation	RNA Sequencing (RNA-Seq)	HiSeq 2000	Illumina	605_120523	doi:10.7303/syn3388564	Synapse	doi:10.7303/syn3388564	https://doi.org/10.7303/syn3388564	dorsolateral prefrontal cortex
63188799_dorsolateral prefrontal cortex	RNA Sample Preparation	RNA Sequencing (RNA-Seq)	HiSeq 2000	Illumina	606_120523	doi:10.7303/syn3388564	Synapse	doi:10.7303/syn3388564	https://doi.org/10.7303/syn3388564	dorsolateral prefrontal cortex
20197364_dorsolateral prefrontal cortex	RNA Sample Preparation	RNA Sequencing (RNA-Seq)	HiSeq 2000	Illumina	607_120523	doi:10.7303/syn3388564	Synapse	doi:10.7303/syn3388564	https://doi.org/10.7303/syn3388564	dorsolateral prefrontal cortex
91707643_dorsolateral prefrontal cortex	RNA Sample Preparation	RNA Sequencing (RNA-Seq)	HiSeq 2000	Illumina	608_120523	doi:10.7303/syn3388564	Synapse	doi:10.7303/syn3388564	https://doi.org/10.7303/syn3388564	dorsolateral prefrontal cortex
67429065_dorsolateral prefrontal cortex	RNA Sample Preparation	RNA Sequencing (RNA-Seq)	HiSeq 2000	Illumina	610_120523	doi:10.7303/syn3388564	Synapse	doi:10.7303/syn3388564	https://doi.org/10.7303/syn3388564	dorsolateral prefrontal cortex
4576591_dorsolateral prefrontal cortex	RNA Sample Preparation	RNA Sequencing (RNA-Seq)	HiSeq 2000	Illumina	613_120523	doi:10.7303/syn3388564	Synapse	doi:10.7303/syn3388564	https://doi.org/10.7303/syn3388564	dorsolateral prefrontal cortex
20205705_dorsolateral prefrontal cortex	RNA Sample Preparation	RNA Sequencing (RNA-Seq)	HiSeq 2000	Illumina	614_120523	doi:10.7303/syn3388564	Synapse	doi:10.7303/syn3388564	https://doi.org/10.7303/syn3388564	dorsolateral prefrontal cortex
10866165_dorsolateral prefrontal cortex	RNA Sample Preparation	RNA Sequencing (RNA-Seq)	HiSeq 2000	Illumina	616_120524	doi:10.7303/syn3388564	Synapse	doi:10.7303/syn3388564	https://doi.org/10.7303/syn3388564	dorsolateral prefrontal cortex
44019405_dorsolateral prefrontal cortex	RNA Sample Preparation	RNA Sequencing (RNA-Seq)	HiSeq 2000	Illumina	617_120524	doi:10.7303/syn3388564	Synapse	doi:10.7303/syn3388564	https://doi.org/10.7303/syn3388564	dorsolateral prefrontal cortex
10246987_dorsolateral prefrontal cortex	RNA Sample Preparation	RNA Sequencing (RNA-Seq)	HiSeq 2000	Illumina	618_120524	doi:10.7303/syn3388564	Synapse	doi:10.7303/syn3388564	https://doi.org/10.7303/syn3388564	dorsolateral prefrontal cortex
75990666_dorsolateral prefrontal cortex	RNA Sample Preparation	RNA Sequencing (RNA-Seq)	HiSeq 2000	Illumina	619_120524	doi:10.7303/syn3388564	Synapse	doi:10.7303/syn3388564	https://doi.org/10.7303/syn3388564	dorsolateral prefrontal cortex
35286551_dorsolateral prefrontal cortex	RNA Sample Preparation	RNA Sequencing (RNA-Seq)	HiSeq 2000	Illumina	620_120524	doi:10.7303/syn3388564	Synapse	doi:10.7303/syn3388564	https://doi.org/10.7303/syn3388564	dorsolateral prefrontal cortex
22100675_dorsolateral prefrontal cortex	RNA Sample Preparation	RNA Sequencing (RNA-Seq)	HiSeq 2000	Illumina	624_120524	doi:10.7303/syn3388564	Synapse	doi:10.7303/syn3388564	https://doi.org/10.7303/syn3388564	dorsolateral prefrontal cortex
20646778_dorsolateral prefrontal cortex	RNA Sample Preparation	RNA Sequencing (RNA-Seq)	HiSeq 2000	Illumina	625_120524	doi:10.7303/syn3388564	Synapse	doi:10.7303/syn3388564	https://doi.org/10.7303/syn3388564	dorsolateral prefrontal cortex
39989287_dorsolateral prefrontal cortex	RNA Sample Preparation	RNA Sequencing (RNA-Seq)	HiSeq 2000	Illumina	626_120524	doi:10.7303/syn3388564	Synapse	doi:10.7303/syn3388564	https://doi.org/10.7303/syn3388564	dorsolateral prefrontal cortex
78452313_dorsolateral prefrontal cortex	RNA Sample Preparation	RNA Sequencing (RNA-Seq)	HiSeq 2000	Illumina	628_120524	doi:10.7303/syn3388564	Synapse	doi:10.7303/syn3388564	https://doi.org/10.7303/syn3388564	dorsolateral prefrontal cortex
50402693_dorsolateral prefrontal cortex	RNA Sample Preparation	RNA Sequencing (RNA-Seq)	HiSeq 2000	Illumina	629_120524	doi:10.7303/syn3388564	Synapse	doi:10.7303/syn3388564	https://doi.org/10.7303/syn3388564	dorsolateral prefrontal cortex
15387421_dorsolateral prefrontal cortex	RNA Sample Preparation	RNA Sequencing (RNA-Seq)	HiSeq 2000	Illumina	630_120524	doi:10.7303/syn3388564	Synapse	doi:10.7303/syn3388564	https://doi.org/10.7303/syn3388564	dorsolateral prefrontal cortex
11469504_dorsolateral prefrontal cortex	RNA Sample Preparation	RNA Sequencing (RNA-Seq)	HiSeq 2000	Illumina	631_120524	doi:10.7303/syn3388564	Synapse	doi:10.7303/syn3388564	https://doi.org/10.7303/syn3388564	dorsolateral prefrontal cortex
11619606_dorsolateral prefrontal cortex	RNA Sample Preparation	RNA Sequencing (RNA-Seq)	HiSeq 2000	Illumina	632_120524	doi:10.7303/syn3388564	Synapse	doi:10.7303/syn3388564	https://doi.org/10.7303/syn3388564	dorsolateral prefrontal cortex
10577337_dorsolateral prefrontal cortex	RNA Sample Preparation	RNA Sequencing (RNA-Seq)	HiSeq 2000	Illumina	633_120524	doi:10.7303/syn3388564	Synapse	doi:10.7303/syn3388564	https://doi.org/10.7303/syn3388564	dorsolateral prefrontal cortex
37065652_dorsolateral prefrontal cortex	RNA Sample Preparation	RNA Sequencing (RNA-Seq)	HiSeq 2000	Illumina	634_120524	doi:10.7303/syn3388564	Synapse	doi:10.7303/syn3388564	https://doi.org/10.7303/syn3388564	dorsolateral prefrontal cortex
83984043_dorsolateral prefrontal cortex	RNA Sample Preparation	RNA Sequencing (RNA-Seq)	HiSeq 2000	Illumina	635_120524	doi:10.7303/syn3388564	Synapse	doi:10.7303/syn3388564	https://doi.org/10.7303/syn3388564	dorsolateral prefrontal cortex
50107619_dorsolateral prefrontal cortex	RNA Sample Preparation	RNA Sequencing (RNA-Seq)	HiSeq 2000	Illumina	636_120524	doi:10.7303/syn3388564	Synapse	doi:10.7303/syn3388564	https://doi.org/10.7303/syn3388564	dorsolateral prefrontal cortex
50108912_dorsolateral prefrontal cortex	RNA Sample Preparation	RNA Sequencing (RNA-Seq)	HiSeq 2000	Illumina	637_120524	doi:10.7303/syn3388564	Synapse	doi:10.7303/syn3388564	https://doi.org/10.7303/syn3388564	dorsolateral prefrontal cortex
10473384_dorsolateral prefrontal cortex	RNA Sample Preparation	RNA Sequencing (RNA-Seq)	HiSeq 2000	Illumina	638_120524	doi:10.7303/syn3388564	Synapse	doi:10.7303/syn3388564	https://doi.org/10.7303/syn3388564	dorsolateral prefrontal cortex
21181988_dorsolateral prefrontal cortex	RNA Sample Preparation	RNA Sequencing (RNA-Seq)	HiSeq 2000	Illumina	64_120417	doi:10.7303/syn3388564	Synapse	doi:10.7303/syn3388564	https://doi.org/10.7303/syn3388564	dorsolateral prefrontal cortex
20907246_dorsolateral prefrontal cortex	RNA Sample Preparation	RNA Sequencing (RNA-Seq)	HiSeq 2000	Illumina	641_120524	doi:10.7303/syn3388564	Synapse	doi:10.7303/syn3388564	https://doi.org/10.7303/syn3388564	dorsolateral prefrontal cortex
20251391_dorsolateral prefrontal cortex	RNA Sample Preparation	RNA Sequencing (RNA-Seq)	HiSeq 2000	Illumina	643_120524	doi:10.7303/syn3388564	Synapse	doi:10.7303/syn3388564	https://doi.org/10.7303/syn3388564	dorsolateral prefrontal cortex
86177506_dorsolateral prefrontal cortex	RNA Sample Preparation	RNA Sequencing (RNA-Seq)	HiSeq 2000	Illumina	644_120524	doi:10.7303/syn3388564	Synapse	doi:10.7303/syn3388564	https://doi.org/10.7303/syn3388564	dorsolateral prefrontal cortex
21274280_dorsolateral prefrontal cortex	RNA Sample Preparation	RNA Sequencing (RNA-Seq)	HiSeq 2000	Illumina	646_120524	doi:10.7303/syn3388564	Synapse	doi:10.7303/syn3388564	https://doi.org/10.7303/syn3388564	dorsolateral prefrontal cortex
70917649_dorsolateral prefrontal cortex	RNA Sample Preparation	RNA Sequencing (RNA-Seq)	HiSeq 2000	Illumina	647_120529	doi:10.7303/syn3388564	Synapse	doi:10.7303/syn3388564	https://doi.org/10.7303/syn3388564	dorsolateral prefrontal cortex
39484737_dorsolateral prefrontal cortex	RNA Sample Preparation	RNA Sequencing (RNA-Seq)	HiSeq 2000	Illumina	648_120529	doi:10.7303/syn3388564	Synapse	doi:10.7303/syn3388564	https://doi.org/10.7303/syn3388564	dorsolateral prefrontal cortex
21293107_dorsolateral prefrontal cortex	RNA Sample Preparation	RNA Sequencing (RNA-Seq)	HiSeq 2000	Illumina	649_120529	doi:10.7303/syn3388564	Synapse	doi:10.7303/syn3388564	https://doi.org/10.7303/syn3388564	dorsolateral prefrontal cortex
10478041_dorsolateral prefrontal cortex	RNA Sample Preparation	RNA Sequencing (RNA-Seq)	HiSeq 2000	Illumina	65_120417	doi:10.7303/syn3388564	Synapse	doi:10.7303/syn3388564	https://doi.org/10.7303/syn3388564	dorsolateral prefrontal cortex
77330002_dorsolateral prefrontal cortex	RNA Sample Preparation	RNA Sequencing (RNA-Seq)	HiSeq 2000	Illumina	653_120529	doi:10.7303/syn3388564	Synapse	doi:10.7303/syn3388564	https://doi.org/10.7303/syn3388564	dorsolateral prefrontal cortex
84417209_dorsolateral prefrontal cortex	RNA Sample Preparation	RNA Sequencing (RNA-Seq)	HiSeq 2000	Illumina	654_120529	doi:10.7303/syn3388564	Synapse	doi:10.7303/syn3388564	https://doi.org/10.7303/syn3388564	dorsolateral prefrontal cortex
20261901_dorsolateral prefrontal cortex	RNA Sample Preparation	RNA Sequencing (RNA-Seq)	HiSeq 2000	Illumina	656_120529	doi:10.7303/syn3388564	Synapse	doi:10.7303/syn3388564	https://doi.org/10.7303/syn3388564	dorsolateral prefrontal cortex
21362537_dorsolateral prefrontal cortex	RNA Sample Preparation	RNA Sequencing (RNA-Seq)	HiSeq 2000	Illumina	657_120529	doi:10.7303/syn3388564	Synapse	doi:10.7303/syn3388564	https://doi.org/10.7303/syn3388564	dorsolateral prefrontal cortex
20177982_dorsolateral prefrontal cortex	RNA Sample Preparation	RNA Sequencing (RNA-Seq)	HiSeq 2000	Illumina	66_120417	doi:10.7303/syn3388564	Synapse	doi:10.7303/syn3388564	https://doi.org/10.7303/syn3388564	dorsolateral prefrontal cortex
65736039_dorsolateral prefrontal cortex	RNA Sample Preparation	RNA Sequencing (RNA-Seq)	HiSeq 2000	Illumina	660_120530	doi:10.7303/syn3388564	Synapse	doi:10.7303/syn3388564	https://doi.org/10.7303/syn3388564	dorsolateral prefrontal cortex
89614402_dorsolateral prefrontal cortex	RNA Sample Preparation	RNA Sequencing (RNA-Seq)	HiSeq 2000	Illumina	662_120530	doi:10.7303/syn3388564	Synapse	doi:10.7303/syn3388564	https://doi.org/10.7303/syn3388564	dorsolateral prefrontal cortex
85171938_dorsolateral prefrontal cortex	RNA Sample Preparation	RNA Sequencing (RNA-Seq)	HiSeq 2000	Illumina	663_120530	doi:10.7303/syn3388564	Synapse	doi:10.7303/syn3388564	https://doi.org/10.7303/syn3388564	dorsolateral prefrontal cortex
92393245_dorsolateral prefrontal cortex	RNA Sample Preparation	RNA Sequencing (RNA-Seq)	HiSeq 2000	Illumina	664_120530	doi:10.7303/syn3388564	Synapse	doi:10.7303/syn3388564	https://doi.org/10.7303/syn3388564	dorsolateral prefrontal cortex
37527863_dorsolateral prefrontal cortex	RNA Sample Preparation	RNA Sequencing (RNA-Seq)	HiSeq 2000	Illumina	665_120530	doi:10.7303/syn3388564	Synapse	doi:10.7303/syn3388564	https://doi.org/10.7303/syn3388564	dorsolateral prefrontal cortex
20455807_dorsolateral prefrontal cortex	RNA Sample Preparation	RNA Sequencing (RNA-Seq)	HiSeq 2000	Illumina	666_120530	doi:10.7303/syn3388564	Synapse	doi:10.7303/syn3388564	https://doi.org/10.7303/syn3388564	dorsolateral prefrontal cortex
20779834_dorsolateral prefrontal cortex	RNA Sample Preparation	RNA Sequencing (RNA-Seq)	HiSeq 2000	Illumina	668_120530	doi:10.7303/syn3388564	Synapse	doi:10.7303/syn3388564	https://doi.org/10.7303/syn3388564	dorsolateral prefrontal cortex
50401002_dorsolateral prefrontal cortex	RNA Sample Preparation	RNA Sequencing (RNA-Seq)	HiSeq 2000	Illumina	669_120530	doi:10.7303/syn3388564	Synapse	doi:10.7303/syn3388564	https://doi.org/10.7303/syn3388564	dorsolateral prefrontal cortex
20504017_dorsolateral prefrontal cortex	RNA Sample Preparation	RNA Sequencing (RNA-Seq)	HiSeq 2000	Illumina	670_120530	doi:10.7303/syn3388564	Synapse	doi:10.7303/syn3388564	https://doi.org/10.7303/syn3388564	dorsolateral prefrontal cortex
10394182_dorsolateral prefrontal cortex	RNA Sample Preparation	RNA Sequencing (RNA-Seq)	HiSeq 2000	Illumina	671_120530	doi:10.7303/syn3388564	Synapse	doi:10.7303/syn3388564	https://doi.org/10.7303/syn3388564	dorsolateral prefrontal cortex
10248033_dorsolateral prefrontal cortex	RNA Sample Preparation	RNA Sequencing (RNA-Seq)	HiSeq 2000	Illumina	672_120530	doi:10.7303/syn3388564	Synapse	doi:10.7303/syn3388564	https://doi.org/10.7303/syn3388564	dorsolateral prefrontal cortex
20260734_dorsolateral prefrontal cortex	RNA Sample Preparation	RNA Sequencing (RNA-Seq)	HiSeq 2000	Illumina	673_120530	doi:10.7303/syn3388564	Synapse	doi:10.7303/syn3388564	https://doi.org/10.7303/syn3388564	dorsolateral prefrontal cortex
50108598_dorsolateral prefrontal cortex	RNA Sample Preparation	RNA Sequencing (RNA-Seq)	HiSeq 2000	Illumina	674_120530	doi:10.7303/syn3388564	Synapse	doi:10.7303/syn3388564	https://doi.org/10.7303/syn3388564	dorsolateral prefrontal cortex
20821943_dorsolateral prefrontal cortex	RNA Sample Preparation	RNA Sequencing (RNA-Seq)	HiSeq 2000	Illumina	675_120604	doi:10.7303/syn3388564	Synapse	doi:10.7303/syn3388564	https://doi.org/10.7303/syn3388564	dorsolateral prefrontal cortex
44299049_dorsolateral prefrontal cortex	RNA Sample Preparation	RNA Sequencing (RNA-Seq)	HiSeq 2000	Illumina	676_120604	doi:10.7303/syn3388564	Synapse	doi:10.7303/syn3388564	https://doi.org/10.7303/syn3388564	dorsolateral prefrontal cortex
20254164_dorsolateral prefrontal cortex	RNA Sample Preparation	RNA Sequencing (RNA-Seq)	HiSeq 2000	Illumina	677_120604	doi:10.7303/syn3388564	Synapse	doi:10.7303/syn3388564	https://doi.org/10.7303/syn3388564	dorsolateral prefrontal cortex
27313862_dorsolateral prefrontal cortex	RNA Sample Preparation	RNA Sequencing (RNA-Seq)	HiSeq 2000	Illumina	678_120604	doi:10.7303/syn3388564	Synapse	doi:10.7303/syn3388564	https://doi.org/10.7303/syn3388564	dorsolateral prefrontal cortex
50106280_dorsolateral prefrontal cortex	RNA Sample Preparation	RNA Sequencing (RNA-Seq)	HiSeq 2000	Illumina	679_120604	doi:10.7303/syn3388564	Synapse	doi:10.7303/syn3388564	https://doi.org/10.7303/syn3388564	dorsolateral prefrontal cortex
20154287_dorsolateral prefrontal cortex	RNA Sample Preparation	RNA Sequencing (RNA-Seq)	HiSeq 2000	Illumina	68_120417	doi:10.7303/syn3388564	Synapse	doi:10.7303/syn3388564	https://doi.org/10.7303/syn3388564	dorsolateral prefrontal cortex
20207013_dorsolateral prefrontal cortex	RNA Sample Preparation	RNA Sequencing (RNA-Seq)	HiSeq 2000	Illumina	680_120604	doi:10.7303/syn3388564	Synapse	doi:10.7303/syn3388564	https://doi.org/10.7303/syn3388564	dorsolateral prefrontal cortex
51400993_dorsolateral prefrontal cortex	RNA Sample Preparation	RNA Sequencing (RNA-Seq)	HiSeq 2000	Illumina	681_120604	doi:10.7303/syn3388564	Synapse	doi:10.7303/syn3388564	https://doi.org/10.7303/syn3388564	dorsolateral prefrontal cortex
60725338_dorsolateral prefrontal cortex	RNA Sample Preparation	RNA Sequencing (RNA-Seq)	HiSeq 2000	Illumina	682_120604	doi:10.7303/syn3388564	Synapse	doi:10.7303/syn3388564	https://doi.org/10.7303/syn3388564	dorsolateral prefrontal cortex
94430339_dorsolateral prefrontal cortex	RNA Sample Preparation	RNA Sequencing (RNA-Seq)	HiSeq 2000	Illumina	683_120604	doi:10.7303/syn3388564	Synapse	doi:10.7303/syn3388564	https://doi.org/10.7303/syn3388564	dorsolateral prefrontal cortex
84653463_dorsolateral prefrontal cortex	RNA Sample Preparation	RNA Sequencing (RNA-Seq)	HiSeq 2000	Illumina	684_120604	doi:10.7303/syn3388564	Synapse	doi:10.7303/syn3388564	https://doi.org/10.7303/syn3388564	dorsolateral prefrontal cortex
50108462_dorsolateral prefrontal cortex	RNA Sample Preparation	RNA Sequencing (RNA-Seq)	HiSeq 2000	Illumina	685_120604	doi:10.7303/syn3388564	Synapse	doi:10.7303/syn3388564	https://doi.org/10.7303/syn3388564	dorsolateral prefrontal cortex
30819298_dorsolateral prefrontal cortex	RNA Sample Preparation	RNA Sequencing (RNA-Seq)	HiSeq 2000	Illumina	687_120604	doi:10.7303/syn3388564	Synapse	doi:10.7303/syn3388564	https://doi.org/10.7303/syn3388564	dorsolateral prefrontal cortex
21001519_dorsolateral prefrontal cortex	RNA Sample Preparation	RNA Sequencing (RNA-Seq)	HiSeq 2000	Illumina	688_120604	doi:10.7303/syn3388564	Synapse	doi:10.7303/syn3388564	https://doi.org/10.7303/syn3388564	dorsolateral prefrontal cortex
20674902_dorsolateral prefrontal cortex	RNA Sample Preparation	RNA Sequencing (RNA-Seq)	HiSeq 2000	Illumina	689_120604	doi:10.7303/syn3388564	Synapse	doi:10.7303/syn3388564	https://doi.org/10.7303/syn3388564	dorsolateral prefrontal cortex
20156469_dorsolateral prefrontal cortex	RNA Sample Preparation	RNA Sequencing (RNA-Seq)	HiSeq 2000	Illumina	69_120417	doi:10.7303/syn3388564	Synapse	doi:10.7303/syn3388564	https://doi.org/10.7303/syn3388564	dorsolateral prefrontal cortex
7311370_dorsolateral prefrontal cortex	RNA Sample Preparation	RNA Sequencing (RNA-Seq)	HiSeq 2000	Illumina	690_120604	doi:10.7303/syn3388564	Synapse	doi:10.7303/syn3388564	https://doi.org/10.7303/syn3388564	dorsolateral prefrontal cortex
2525608_dorsolateral prefrontal cortex	RNA Sample Preparation	RNA Sequencing (RNA-Seq)	HiSeq 2000	Illumina	691_120605	doi:10.7303/syn3388564	Synapse	doi:10.7303/syn3388564	https://doi.org/10.7303/syn3388564	dorsolateral prefrontal cortex
20583594_dorsolateral prefrontal cortex	RNA Sample Preparation	RNA Sequencing (RNA-Seq)	HiSeq 2000	Illumina	693_120605	doi:10.7303/syn3388564	Synapse	doi:10.7303/syn3388564	https://doi.org/10.7303/syn3388564	dorsolateral prefrontal cortex
10315029_dorsolateral prefrontal cortex	RNA Sample Preparation	RNA Sequencing (RNA-Seq)	HiSeq 2000	Illumina	694_120605	doi:10.7303/syn3388564	Synapse	doi:10.7303/syn3388564	https://doi.org/10.7303/syn3388564	dorsolateral prefrontal cortex
20139562_dorsolateral prefrontal cortex	RNA Sample Preparation	RNA Sequencing (RNA-Seq)	HiSeq 2000	Illumina	695_120605	doi:10.7303/syn3388564	Synapse	doi:10.7303/syn3388564	https://doi.org/10.7303/syn3388564	dorsolateral prefrontal cortex
52311825_dorsolateral prefrontal cortex	RNA Sample Preparation	RNA Sequencing (RNA-Seq)	HiSeq 2000	Illumina	697_120605	doi:10.7303/syn3388564	Synapse	doi:10.7303/syn3388564	https://doi.org/10.7303/syn3388564	dorsolateral prefrontal cortex
50405330_dorsolateral prefrontal cortex	RNA Sample Preparation	RNA Sequencing (RNA-Seq)	HiSeq 2000	Illumina	698_120605	doi:10.7303/syn3388564	Synapse	doi:10.7303/syn3388564	https://doi.org/10.7303/syn3388564	dorsolateral prefrontal cortex
10551157_dorsolateral prefrontal cortex	RNA Sample Preparation	RNA Sequencing (RNA-Seq)	HiSeq 2000	Illumina	699_120605	doi:10.7303/syn3388564	Synapse	doi:10.7303/syn3388564	https://doi.org/10.7303/syn3388564	dorsolateral prefrontal cortex
15144878_dorsolateral prefrontal cortex	RNA Sample Preparation	RNA Sequencing (RNA-Seq)	HiSeq 2000	Illumina	70_120417	doi:10.7303/syn3388564	Synapse	doi:10.7303/syn3388564	https://doi.org/10.7303/syn3388564	dorsolateral prefrontal cortex
10405008_dorsolateral prefrontal cortex	RNA Sample Preparation	RNA Sequencing (RNA-Seq)	HiSeq 2000	Illumina	700_120605	doi:10.7303/syn3388564	Synapse	doi:10.7303/syn3388564	https://doi.org/10.7303/syn3388564	dorsolateral prefrontal cortex
73549281_dorsolateral prefrontal cortex	RNA Sample Preparation	RNA Sequencing (RNA-Seq)	HiSeq 2000	Illumina	701_120605	doi:10.7303/syn3388564	Synapse	doi:10.7303/syn3388564	https://doi.org/10.7303/syn3388564	dorsolateral prefrontal cortex
20834164_dorsolateral prefrontal cortex	RNA Sample Preparation	RNA Sequencing (RNA-Seq)	HiSeq 2000	Illumina	702_120605	doi:10.7303/syn3388564	Synapse	doi:10.7303/syn3388564	https://doi.org/10.7303/syn3388564	dorsolateral prefrontal cortex
20173942_dorsolateral prefrontal cortex	RNA Sample Preparation	RNA Sequencing (RNA-Seq)	HiSeq 2000	Illumina	703_120605	doi:10.7303/syn3388564	Synapse	doi:10.7303/syn3388564	https://doi.org/10.7303/syn3388564	dorsolateral prefrontal cortex
50402729_dorsolateral prefrontal cortex	RNA Sample Preparation	RNA Sequencing (RNA-Seq)	HiSeq 2000	Illumina	704_120605	doi:10.7303/syn3388564	Synapse	doi:10.7303/syn3388564	https://doi.org/10.7303/syn3388564	dorsolateral prefrontal cortex
20898476_dorsolateral prefrontal cortex	RNA Sample Preparation	RNA Sequencing (RNA-Seq)	HiSeq 2000	Illumina	705_120605	doi:10.7303/syn3388564	Synapse	doi:10.7303/syn3388564	https://doi.org/10.7303/syn3388564	dorsolateral prefrontal cortex
50108048_dorsolateral prefrontal cortex	RNA Sample Preparation	RNA Sequencing (RNA-Seq)	HiSeq 2000	Illumina	706_120605	doi:10.7303/syn3388564	Synapse	doi:10.7303/syn3388564	https://doi.org/10.7303/syn3388564	dorsolateral prefrontal cortex
20925996_dorsolateral prefrontal cortex	RNA Sample Preparation	RNA Sequencing (RNA-Seq)	HiSeq 2000	Illumina	707_120531	doi:10.7303/syn3388564	Synapse	doi:10.7303/syn3388564	https://doi.org/10.7303/syn3388564	dorsolateral prefrontal cortex
20594407_dorsolateral prefrontal cortex	RNA Sample Preparation	RNA Sequencing (RNA-Seq)	HiSeq 2000	Illumina	708_120531	doi:10.7303/syn3388564	Synapse	doi:10.7303/syn3388564	https://doi.org/10.7303/syn3388564	dorsolateral prefrontal cortex
16513683_dorsolateral prefrontal cortex	RNA Sample Preparation	RNA Sequencing (RNA-Seq)	HiSeq 2000	Illumina	709_120531	doi:10.7303/syn3388564	Synapse	doi:10.7303/syn3388564	https://doi.org/10.7303/syn3388564	dorsolateral prefrontal cortex
23004922_dorsolateral prefrontal cortex	RNA Sample Preparation	RNA Sequencing (RNA-Seq)	HiSeq 2000	Illumina	710_120531	doi:10.7303/syn3388564	Synapse	doi:10.7303/syn3388564	https://doi.org/10.7303/syn3388564	dorsolateral prefrontal cortex
76867532_dorsolateral prefrontal cortex	RNA Sample Preparation	RNA Sequencing (RNA-Seq)	HiSeq 2000	Illumina	711_120531	doi:10.7303/syn3388564	Synapse	doi:10.7303/syn3388564	https://doi.org/10.7303/syn3388564	dorsolateral prefrontal cortex
15161351_dorsolateral prefrontal cortex	RNA Sample Preparation	RNA Sequencing (RNA-Seq)	HiSeq 2000	Illumina	713_120531	doi:10.7303/syn3388564	Synapse	doi:10.7303/syn3388564	https://doi.org/10.7303/syn3388564	dorsolateral prefrontal cortex
89377194_dorsolateral prefrontal cortex	RNA Sample Preparation	RNA Sequencing (RNA-Seq)	HiSeq 2000	Illumina	714_120531	doi:10.7303/syn3388564	Synapse	doi:10.7303/syn3388564	https://doi.org/10.7303/syn3388564	dorsolateral prefrontal cortex
20263921_dorsolateral prefrontal cortex	RNA Sample Preparation	RNA Sequencing (RNA-Seq)	HiSeq 2000	Illumina	715_120531	doi:10.7303/syn3388564	Synapse	doi:10.7303/syn3388564	https://doi.org/10.7303/syn3388564	dorsolateral prefrontal cortex
32705437_dorsolateral prefrontal cortex	RNA Sample Preparation	RNA Sequencing (RNA-Seq)	HiSeq 2000	Illumina	716_120531	doi:10.7303/syn3388564	Synapse	doi:10.7303/syn3388564	https://doi.org/10.7303/syn3388564	dorsolateral prefrontal cortex
77239958_dorsolateral prefrontal cortex	RNA Sample Preparation	RNA Sequencing (RNA-Seq)	HiSeq 2000	Illumina	718_120531	doi:10.7303/syn3388564	Synapse	doi:10.7303/syn3388564	https://doi.org/10.7303/syn3388564	dorsolateral prefrontal cortex
50105437_dorsolateral prefrontal cortex	RNA Sample Preparation	RNA Sequencing (RNA-Seq)	HiSeq 2000	Illumina	72_120417	doi:10.7303/syn3388564	Synapse	doi:10.7303/syn3388564	https://doi.org/10.7303/syn3388564	dorsolateral prefrontal cortex
50108200_dorsolateral prefrontal cortex	RNA Sample Preparation	RNA Sequencing (RNA-Seq)	HiSeq 2000	Illumina	720_120531	doi:10.7303/syn3388564	Synapse	doi:10.7303/syn3388564	https://doi.org/10.7303/syn3388564	dorsolateral prefrontal cortex
21406920_dorsolateral prefrontal cortex	RNA Sample Preparation	RNA Sequencing (RNA-Seq)	HiSeq 2000	Illumina	721_120531	doi:10.7303/syn3388564	Synapse	doi:10.7303/syn3388564	https://doi.org/10.7303/syn3388564	dorsolateral prefrontal cortex
20399274_dorsolateral prefrontal cortex	RNA Sample Preparation	RNA Sequencing (RNA-Seq)	HiSeq 2000	Illumina	722_120531	doi:10.7303/syn3388564	Synapse	doi:10.7303/syn3388564	https://doi.org/10.7303/syn3388564	dorsolateral prefrontal cortex
74753465_dorsolateral prefrontal cortex	RNA Sample Preparation	RNA Sequencing (RNA-Seq)	HiSeq 2000	Illumina	724_120605	doi:10.7303/syn3388564	Synapse	doi:10.7303/syn3388564	https://doi.org/10.7303/syn3388564	dorsolateral prefrontal cortex
20185860_dorsolateral prefrontal cortex	RNA Sample Preparation	RNA Sequencing (RNA-Seq)	HiSeq 2000	Illumina	73_120417	doi:10.7303/syn3388564	Synapse	doi:10.7303/syn3388564	https://doi.org/10.7303/syn3388564	dorsolateral prefrontal cortex
20240514_dorsolateral prefrontal cortex	RNA Sample Preparation	RNA Sequencing (RNA-Seq)	HiSeq 2000	Illumina	74_120417	doi:10.7303/syn3388564	Synapse	doi:10.7303/syn3388564	https://doi.org/10.7303/syn3388564	dorsolateral prefrontal cortex
50401264_dorsolateral prefrontal cortex	RNA Sample Preparation	RNA Sequencing (RNA-Seq)	HiSeq 2000	Illumina	75_120417	doi:10.7303/syn3388564	Synapse	doi:10.7303/syn3388564	https://doi.org/10.7303/syn3388564	dorsolateral prefrontal cortex
20390027_dorsolateral prefrontal cortex	RNA Sample Preparation	RNA Sequencing (RNA-Seq)	HiSeq 2000	Illumina	76_120417	doi:10.7303/syn3388564	Synapse	doi:10.7303/syn3388564	https://doi.org/10.7303/syn3388564	dorsolateral prefrontal cortex
52940446_dorsolateral prefrontal cortex	RNA Sample Preparation	RNA Sequencing (RNA-Seq)	HiSeq 2000	Illumina	763_130520	doi:10.7303/syn3388564	Synapse	doi:10.7303/syn3388564	https://doi.org/10.7303/syn3388564	dorsolateral prefrontal cortex
86956481_dorsolateral prefrontal cortex	RNA Sample Preparation	RNA Sequencing (RNA-Seq)	HiSeq 2000	Illumina	764_130520	doi:10.7303/syn3388564	Synapse	doi:10.7303/syn3388564	https://doi.org/10.7303/syn3388564	dorsolateral prefrontal cortex
70153803_dorsolateral prefrontal cortex	RNA Sample Preparation	RNA Sequencing (RNA-Seq)	HiSeq 2000	Illumina	767_130523	doi:10.7303/syn3388564	Synapse	doi:10.7303/syn3388564	https://doi.org/10.7303/syn3388564	dorsolateral prefrontal cortex
32383679_dorsolateral prefrontal cortex	RNA Sample Preparation	RNA Sequencing (RNA-Seq)	HiSeq 2000	Illumina	768_130523	doi:10.7303/syn3388564	Synapse	doi:10.7303/syn3388564	https://doi.org/10.7303/syn3388564	dorsolateral prefrontal cortex
87645445_dorsolateral prefrontal cortex	RNA Sample Preparation	RNA Sequencing (RNA-Seq)	HiSeq 2000	Illumina	769_130523	doi:10.7303/syn3388564	Synapse	doi:10.7303/syn3388564	https://doi.org/10.7303/syn3388564	dorsolateral prefrontal cortex
50104008_dorsolateral prefrontal cortex	RNA Sample Preparation	RNA Sequencing (RNA-Seq)	HiSeq 2000	Illumina	77_120417	doi:10.7303/syn3388564	Synapse	doi:10.7303/syn3388564	https://doi.org/10.7303/syn3388564	dorsolateral prefrontal cortex
34287534_dorsolateral prefrontal cortex	RNA Sample Preparation	RNA Sequencing (RNA-Seq)	HiSeq 2000	Illumina	770_130523	doi:10.7303/syn3388564	Synapse	doi:10.7303/syn3388564	https://doi.org/10.7303/syn3388564	dorsolateral prefrontal cortex
55897318_dorsolateral prefrontal cortex	RNA Sample Preparation	RNA Sequencing (RNA-Seq)	HiSeq 2000	Illumina	775_130528	doi:10.7303/syn3388564	Synapse	doi:10.7303/syn3388564	https://doi.org/10.7303/syn3388564	dorsolateral prefrontal cortex
76755449_dorsolateral prefrontal cortex	RNA Sample Preparation	RNA Sequencing (RNA-Seq)	HiSeq 2000	Illumina	776_130528	doi:10.7303/syn3388564	Synapse	doi:10.7303/syn3388564	https://doi.org/10.7303/syn3388564	dorsolateral prefrontal cortex
33646937_dorsolateral prefrontal cortex	RNA Sample Preparation	RNA Sequencing (RNA-Seq)	HiSeq 2000	Illumina	777_130528	doi:10.7303/syn3388564	Synapse	doi:10.7303/syn3388564	https://doi.org/10.7303/syn3388564	dorsolateral prefrontal cortex
83173570_dorsolateral prefrontal cortex	RNA Sample Preparation	RNA Sequencing (RNA-Seq)	HiSeq 2000	Illumina	778_130528	doi:10.7303/syn3388564	Synapse	doi:10.7303/syn3388564	https://doi.org/10.7303/syn3388564	dorsolateral prefrontal cortex
20366419_dorsolateral prefrontal cortex	RNA Sample Preparation	RNA Sequencing (RNA-Seq)	HiSeq 2000	Illumina	78_120417	doi:10.7303/syn3388564	Synapse	doi:10.7303/syn3388564	https://doi.org/10.7303/syn3388564	dorsolateral prefrontal cortex
21135680_dorsolateral prefrontal cortex	RNA Sample Preparation	RNA Sequencing (RNA-Seq)	HiSeq 2000	Illumina	781_130528	doi:10.7303/syn3388564	Synapse	doi:10.7303/syn3388564	https://doi.org/10.7303/syn3388564	dorsolateral prefrontal cortex
3889845_dorsolateral prefrontal cortex	RNA Sample Preparation	RNA Sequencing (RNA-Seq)	HiSeq 2000	Illumina	786_130530	doi:10.7303/syn3388564	Synapse	doi:10.7303/syn3388564	https://doi.org/10.7303/syn3388564	dorsolateral prefrontal cortex
4127190_dorsolateral prefrontal cortex	RNA Sample Preparation	RNA Sequencing (RNA-Seq)	HiSeq 2000	Illumina	787_130530	doi:10.7303/syn3388564	Synapse	doi:10.7303/syn3388564	https://doi.org/10.7303/syn3388564	dorsolateral prefrontal cortex
20998065_dorsolateral prefrontal cortex	RNA Sample Preparation	RNA Sequencing (RNA-Seq)	HiSeq 2000	Illumina	79_120417	doi:10.7303/syn3388564	Synapse	doi:10.7303/syn3388564	https://doi.org/10.7303/syn3388564	dorsolateral prefrontal cortex
20254740_dorsolateral prefrontal cortex	RNA Sample Preparation	RNA Sequencing (RNA-Seq)	HiSeq 2000	Illumina	790_130530	doi:10.7303/syn3388564	Synapse	doi:10.7303/syn3388564	https://doi.org/10.7303/syn3388564	dorsolateral prefrontal cortex
91444029_dorsolateral prefrontal cortex	RNA Sample Preparation	RNA Sequencing (RNA-Seq)	HiSeq 2000	Illumina	791_130530	doi:10.7303/syn3388564	Synapse	doi:10.7303/syn3388564	https://doi.org/10.7303/syn3388564	dorsolateral prefrontal cortex
70421820_dorsolateral prefrontal cortex	RNA Sample Preparation	RNA Sequencing (RNA-Seq)	HiSeq 2000	Illumina	792_130530	doi:10.7303/syn3388564	Synapse	doi:10.7303/syn3388564	https://doi.org/10.7303/syn3388564	dorsolateral prefrontal cortex
21131938_dorsolateral prefrontal cortex	RNA Sample Preparation	RNA Sequencing (RNA-Seq)	HiSeq 2000	Illumina	793_130530	doi:10.7303/syn3388564	Synapse	doi:10.7303/syn3388564	https://doi.org/10.7303/syn3388564	dorsolateral prefrontal cortex
20964295_dorsolateral prefrontal cortex	RNA Sample Preparation	RNA Sequencing (RNA-Seq)	HiSeq 2000	Illumina	796_130701	doi:10.7303/syn3388564	Synapse	doi:10.7303/syn3388564	https://doi.org/10.7303/syn3388564	dorsolateral prefrontal cortex
20920239_dorsolateral prefrontal cortex	RNA Sample Preparation	RNA Sequencing (RNA-Seq)	HiSeq 2000	Illumina	797_130701	doi:10.7303/syn3388564	Synapse	doi:10.7303/syn3388564	https://doi.org/10.7303/syn3388564	dorsolateral prefrontal cortex
17615774_dorsolateral prefrontal cortex	RNA Sample Preparation	RNA Sequencing (RNA-Seq)	HiSeq 2000	Illumina	799_130701	doi:10.7303/syn3388564	Synapse	doi:10.7303/syn3388564	https://doi.org/10.7303/syn3388564	dorsolateral prefrontal cortex
20244554_dorsolateral prefrontal cortex	RNA Sample Preparation	RNA Sequencing (RNA-Seq)	HiSeq 2000	Illumina	80_120417	doi:10.7303/syn3388564	Synapse	doi:10.7303/syn3388564	https://doi.org/10.7303/syn3388564	dorsolateral prefrontal cortex
59204827_dorsolateral prefrontal cortex	RNA Sample Preparation	RNA Sequencing (RNA-Seq)	HiSeq 2000	Illumina	800_130701	doi:10.7303/syn3388564	Synapse	doi:10.7303/syn3388564	https://doi.org/10.7303/syn3388564	dorsolateral prefrontal cortex
79590778_dorsolateral prefrontal cortex	RNA Sample Preparation	RNA Sequencing (RNA-Seq)	HiSeq 2000	Illumina	803_130701	doi:10.7303/syn3388564	Synapse	doi:10.7303/syn3388564	https://doi.org/10.7303/syn3388564	dorsolateral prefrontal cortex
20254588_dorsolateral prefrontal cortex	RNA Sample Preparation	RNA Sequencing (RNA-Seq)	HiSeq 2000	Illumina	805_130701	doi:10.7303/syn3388564	Synapse	doi:10.7303/syn3388564	https://doi.org/10.7303/syn3388564	dorsolateral prefrontal cortex
11371707_dorsolateral prefrontal cortex	RNA Sample Preparation	RNA Sequencing (RNA-Seq)	HiSeq 2000	Illumina	807_130701	doi:10.7303/syn3388564	Synapse	doi:10.7303/syn3388564	https://doi.org/10.7303/syn3388564	dorsolateral prefrontal cortex
50500550_dorsolateral prefrontal cortex	RNA Sample Preparation	RNA Sequencing (RNA-Seq)	HiSeq 2000	Illumina	809_130702	doi:10.7303/syn3388564	Synapse	doi:10.7303/syn3388564	https://doi.org/10.7303/syn3388564	dorsolateral prefrontal cortex
11616707_dorsolateral prefrontal cortex	RNA Sample Preparation	RNA Sequencing (RNA-Seq)	HiSeq 2000	Illumina	81_120417	doi:10.7303/syn3388564	Synapse	doi:10.7303/syn3388564	https://doi.org/10.7303/syn3388564	dorsolateral prefrontal cortex
50103255_dorsolateral prefrontal cortex	RNA Sample Preparation	RNA Sequencing (RNA-Seq)	HiSeq 2000	Illumina	810_130702	doi:10.7303/syn3388564	Synapse	doi:10.7303/syn3388564	https://doi.org/10.7303/syn3388564	dorsolateral prefrontal cortex
24747976_dorsolateral prefrontal cortex	RNA Sample Preparation	RNA Sequencing (RNA-Seq)	HiSeq 2000	Illumina	811_130702	doi:10.7303/syn3388564	Synapse	doi:10.7303/syn3388564	https://doi.org/10.7303/syn3388564	dorsolateral prefrontal cortex
10438999_dorsolateral prefrontal cortex	RNA Sample Preparation	RNA Sequencing (RNA-Seq)	HiSeq 2000	Illumina	812_130702	doi:10.7303/syn3388564	Synapse	doi:10.7303/syn3388564	https://doi.org/10.7303/syn3388564	dorsolateral prefrontal cortex
81086436_dorsolateral prefrontal cortex	RNA Sample Preparation	RNA Sequencing (RNA-Seq)	HiSeq 2000	Illumina	813_130702	doi:10.7303/syn3388564	Synapse	doi:10.7303/syn3388564	https://doi.org/10.7303/syn3388564	dorsolateral prefrontal cortex
20927178_dorsolateral prefrontal cortex	RNA Sample Preparation	RNA Sequencing (RNA-Seq)	HiSeq 2000	Illumina	815_130702	doi:10.7303/syn3388564	Synapse	doi:10.7303/syn3388564	https://doi.org/10.7303/syn3388564	dorsolateral prefrontal cortex
11440263_dorsolateral prefrontal cortex	RNA Sample Preparation	RNA Sequencing (RNA-Seq)	HiSeq 2000	Illumina	82_120417	doi:10.7303/syn3388564	Synapse	doi:10.7303/syn3388564	https://doi.org/10.7303/syn3388564	dorsolateral prefrontal cortex
33501827_dorsolateral prefrontal cortex	RNA Sample Preparation	RNA Sequencing (RNA-Seq)	HiSeq 2000	Illumina	820_130725	doi:10.7303/syn3388564	Synapse	doi:10.7303/syn3388564	https://doi.org/10.7303/syn3388564	dorsolateral prefrontal cortex
89546375_dorsolateral prefrontal cortex	RNA Sample Preparation	RNA Sequencing (RNA-Seq)	HiSeq 2000	Illumina	821_130725	doi:10.7303/syn3388564	Synapse	doi:10.7303/syn3388564	https://doi.org/10.7303/syn3388564	dorsolateral prefrontal cortex
19785885_dorsolateral prefrontal cortex	RNA Sample Preparation	RNA Sequencing (RNA-Seq)	HiSeq 2000	Illumina	824_130725	doi:10.7303/syn3388564	Synapse	doi:10.7303/syn3388564	https://doi.org/10.7303/syn3388564	dorsolateral prefrontal cortex
36773029_dorsolateral prefrontal cortex	RNA Sample Preparation	RNA Sequencing (RNA-Seq)	HiSeq 2000	Illumina	826_130725	doi:10.7303/syn3388564	Synapse	doi:10.7303/syn3388564	https://doi.org/10.7303/syn3388564	dorsolateral prefrontal cortex
10459674_dorsolateral prefrontal cortex	RNA Sample Preparation	RNA Sequencing (RNA-Seq)	HiSeq 2000	Illumina	829_130725	doi:10.7303/syn3388564	Synapse	doi:10.7303/syn3388564	https://doi.org/10.7303/syn3388564	dorsolateral prefrontal cortex
10271474_dorsolateral prefrontal cortex	RNA Sample Preparation	RNA Sequencing (RNA-Seq)	HiSeq 2000	Illumina	83_120417	doi:10.7303/syn3388564	Synapse	doi:10.7303/syn3388564	https://doi.org/10.7303/syn3388564	dorsolateral prefrontal cortex
50107295_dorsolateral prefrontal cortex	RNA Sample Preparation	RNA Sequencing (RNA-Seq)	HiSeq 2000	Illumina	831_130725	doi:10.7303/syn3388564	Synapse	doi:10.7303/syn3388564	https://doi.org/10.7303/syn3388564	dorsolateral prefrontal cortex
61709892_dorsolateral prefrontal cortex	RNA Sample Preparation	RNA Sequencing (RNA-Seq)	HiSeq 2000	Illumina	833_130729	doi:10.7303/syn3388564	Synapse	doi:10.7303/syn3388564	https://doi.org/10.7303/syn3388564	dorsolateral prefrontal cortex
84732827_dorsolateral prefrontal cortex	RNA Sample Preparation	RNA Sequencing (RNA-Seq)	HiSeq 2000	Illumina	834_130729	doi:10.7303/syn3388564	Synapse	doi:10.7303/syn3388564	https://doi.org/10.7303/syn3388564	dorsolateral prefrontal cortex
10424475_dorsolateral prefrontal cortex	RNA Sample Preparation	RNA Sequencing (RNA-Seq)	HiSeq 2000	Illumina	84_120417	doi:10.7303/syn3388564	Synapse	doi:10.7303/syn3388564	https://doi.org/10.7303/syn3388564	dorsolateral prefrontal cortex
8637647_dorsolateral prefrontal cortex	RNA Sample Preparation	RNA Sequencing (RNA-Seq)	HiSeq 2000	Illumina	844_130830	doi:10.7303/syn3388564	Synapse	doi:10.7303/syn3388564	https://doi.org/10.7303/syn3388564	dorsolateral prefrontal cortex
21406218_dorsolateral prefrontal cortex	RNA Sample Preparation	RNA Sequencing (RNA-Seq)	HiSeq 2000	Illumina	845_130830	doi:10.7303/syn3388564	Synapse	doi:10.7303/syn3388564	https://doi.org/10.7303/syn3388564	dorsolateral prefrontal cortex
20223617_dorsolateral prefrontal cortex	RNA Sample Preparation	RNA Sequencing (RNA-Seq)	HiSeq 2000	Illumina	846_130830	doi:10.7303/syn3388564	Synapse	doi:10.7303/syn3388564	https://doi.org/10.7303/syn3388564	dorsolateral prefrontal cortex
20907534_dorsolateral prefrontal cortex	RNA Sample Preparation	RNA Sequencing (RNA-Seq)	HiSeq 2000	Illumina	847_130830	doi:10.7303/syn3388564	Synapse	doi:10.7303/syn3388564	https://doi.org/10.7303/syn3388564	dorsolateral prefrontal cortex
75169847_dorsolateral prefrontal cortex	RNA Sample Preparation	RNA Sequencing (RNA-Seq)	HiSeq 2000	Illumina	857_130905	doi:10.7303/syn3388564	Synapse	doi:10.7303/syn3388564	https://doi.org/10.7303/syn3388564	dorsolateral prefrontal cortex
11392518_dorsolateral prefrontal cortex	RNA Sample Preparation	RNA Sequencing (RNA-Seq)	HiSeq 2000	Illumina	861_130911	doi:10.7303/syn3388564	Synapse	doi:10.7303/syn3388564	https://doi.org/10.7303/syn3388564	dorsolateral prefrontal cortex
54324848_dorsolateral prefrontal cortex	RNA Sample Preparation	RNA Sequencing (RNA-Seq)	HiSeq 2000	Illumina	862_130911	doi:10.7303/syn3388564	Synapse	doi:10.7303/syn3388564	https://doi.org/10.7303/syn3388564	dorsolateral prefrontal cortex
76431098_dorsolateral prefrontal cortex	RNA Sample Preparation	RNA Sequencing (RNA-Seq)	HiSeq 2000	Illumina	864_130911	doi:10.7303/syn3388564	Synapse	doi:10.7303/syn3388564	https://doi.org/10.7303/syn3388564	dorsolateral prefrontal cortex
44671043_dorsolateral prefrontal cortex	RNA Sample Preparation	RNA Sequencing (RNA-Seq)	HiSeq 2000	Illumina	865_130911	doi:10.7303/syn3388564	Synapse	doi:10.7303/syn3388564	https://doi.org/10.7303/syn3388564	dorsolateral prefrontal cortex
20191566_dorsolateral prefrontal cortex	RNA Sample Preparation	RNA Sequencing (RNA-Seq)	HiSeq 2000	Illumina	871_130911	doi:10.7303/syn3388564	Synapse	doi:10.7303/syn3388564	https://doi.org/10.7303/syn3388564	dorsolateral prefrontal cortex
50401426_dorsolateral prefrontal cortex	RNA Sample Preparation	RNA Sequencing (RNA-Seq)	HiSeq 2000	Illumina	876_130918	doi:10.7303/syn3388564	Synapse	doi:10.7303/syn3388564	https://doi.org/10.7303/syn3388564	dorsolateral prefrontal cortex
54104440_dorsolateral prefrontal cortex	RNA Sample Preparation	RNA Sequencing (RNA-Seq)	HiSeq 2000	Illumina	879_130918	doi:10.7303/syn3388564	Synapse	doi:10.7303/syn3388564	https://doi.org/10.7303/syn3388564	dorsolateral prefrontal cortex
20610726_dorsolateral prefrontal cortex	RNA Sample Preparation	RNA Sequencing (RNA-Seq)	HiSeq 2000	Illumina	88_120417	doi:10.7303/syn3388564	Synapse	doi:10.7303/syn3388564	https://doi.org/10.7303/syn3388564	dorsolateral prefrontal cortex
20160019_dorsolateral prefrontal cortex	RNA Sample Preparation	RNA Sequencing (RNA-Seq)	HiSeq 2000	Illumina	881_130918	doi:10.7303/syn3388564	Synapse	doi:10.7303/syn3388564	https://doi.org/10.7303/syn3388564	dorsolateral prefrontal cortex
80790863_dorsolateral prefrontal cortex	RNA Sample Preparation	RNA Sequencing (RNA-Seq)	HiSeq 2000	Illumina	882_130918	doi:10.7303/syn3388564	Synapse	doi:10.7303/syn3388564	https://doi.org/10.7303/syn3388564	dorsolateral prefrontal cortex
91804757_dorsolateral prefrontal cortex	RNA Sample Preparation	RNA Sequencing (RNA-Seq)	HiSeq 2000	Illumina	884_130923	doi:10.7303/syn3388564	Synapse	doi:10.7303/syn3388564	https://doi.org/10.7303/syn3388564	dorsolateral prefrontal cortex
14452889_dorsolateral prefrontal cortex	RNA Sample Preparation	RNA Sequencing (RNA-Seq)	HiSeq 2000	Illumina	885_130923	doi:10.7303/syn3388564	Synapse	doi:10.7303/syn3388564	https://doi.org/10.7303/syn3388564	dorsolateral prefrontal cortex
68914513_dorsolateral prefrontal cortex	RNA Sample Preparation	RNA Sequencing (RNA-Seq)	HiSeq 2000	Illumina	887_130923	doi:10.7303/syn3388564	Synapse	doi:10.7303/syn3388564	https://doi.org/10.7303/syn3388564	dorsolateral prefrontal cortex
50400259_dorsolateral prefrontal cortex	RNA Sample Preparation	RNA Sequencing (RNA-Seq)	HiSeq 2000	Illumina	889_130923	doi:10.7303/syn3388564	Synapse	doi:10.7303/syn3388564	https://doi.org/10.7303/syn3388564	dorsolateral prefrontal cortex
20358955_dorsolateral prefrontal cortex	RNA Sample Preparation	RNA Sequencing (RNA-Seq)	HiSeq 2000	Illumina	89_120417	doi:10.7303/syn3388564	Synapse	doi:10.7303/syn3388564	https://doi.org/10.7303/syn3388564	dorsolateral prefrontal cortex
37744074_dorsolateral prefrontal cortex	RNA Sample Preparation	RNA Sequencing (RNA-Seq)	HiSeq 2000	Illumina	892_130923	doi:10.7303/syn3388564	Synapse	doi:10.7303/syn3388564	https://doi.org/10.7303/syn3388564	dorsolateral prefrontal cortex
30282435_dorsolateral prefrontal cortex	RNA Sample Preparation	RNA Sequencing (RNA-Seq)	HiSeq 2000	Illumina	893_130923	doi:10.7303/syn3388564	Synapse	doi:10.7303/syn3388564	https://doi.org/10.7303/syn3388564	dorsolateral prefrontal cortex
20682204_dorsolateral prefrontal cortex	RNA Sample Preparation	RNA Sequencing (RNA-Seq)	HiSeq 2000	Illumina	894_130923	doi:10.7303/syn3388564	Synapse	doi:10.7303/syn3388564	https://doi.org/10.7303/syn3388564	dorsolateral prefrontal cortex
61827429_dorsolateral prefrontal cortex	RNA Sample Preparation	RNA Sequencing (RNA-Seq)	HiSeq 2000	Illumina	895_130923	doi:10.7303/syn3388564	Synapse	doi:10.7303/syn3388564	https://doi.org/10.7303/syn3388564	dorsolateral prefrontal cortex
18920002_dorsolateral prefrontal cortex	RNA Sample Preparation	RNA Sequencing (RNA-Seq)	HiSeq 2000	Illumina	899_131010	doi:10.7303/syn3388564	Synapse	doi:10.7303/syn3388564	https://doi.org/10.7303/syn3388564	dorsolateral prefrontal cortex
11624423_dorsolateral prefrontal cortex	RNA Sample Preparation	RNA Sequencing (RNA-Seq)	HiSeq 2000	Illumina	90_120417	doi:10.7303/syn3388564	Synapse	doi:10.7303/syn3388564	https://doi.org/10.7303/syn3388564	dorsolateral prefrontal cortex
20283691_dorsolateral prefrontal cortex	RNA Sample Preparation	RNA Sequencing (RNA-Seq)	HiSeq 2000	Illumina	900_131010	doi:10.7303/syn3388564	Synapse	doi:10.7303/syn3388564	https://doi.org/10.7303/syn3388564	dorsolateral prefrontal cortex
6804844_dorsolateral prefrontal cortex	RNA Sample Preparation	RNA Sequencing (RNA-Seq)	HiSeq 2000	Illumina	901_131010	doi:10.7303/syn3388564	Synapse	doi:10.7303/syn3388564	https://doi.org/10.7303/syn3388564	dorsolateral prefrontal cortex
20892128_dorsolateral prefrontal cortex	RNA Sample Preparation	RNA Sequencing (RNA-Seq)	HiSeq 2000	Illumina	905_131010	doi:10.7303/syn3388564	Synapse	doi:10.7303/syn3388564	https://doi.org/10.7303/syn3388564	dorsolateral prefrontal cortex
92371267_dorsolateral prefrontal cortex	RNA Sample Preparation	RNA Sequencing (RNA-Seq)	HiSeq 2000	Illumina	909_131031	doi:10.7303/syn3388564	Synapse	doi:10.7303/syn3388564	https://doi.org/10.7303/syn3388564	dorsolateral prefrontal cortex
50108750_dorsolateral prefrontal cortex	RNA Sample Preparation	RNA Sequencing (RNA-Seq)	HiSeq 2000	Illumina	911_131031	doi:10.7303/syn3388564	Synapse	doi:10.7303/syn3388564	https://doi.org/10.7303/syn3388564	dorsolateral prefrontal cortex
24680888_dorsolateral prefrontal cortex	RNA Sample Preparation	RNA Sequencing (RNA-Seq)	HiSeq 2000	Illumina	922_131031	doi:10.7303/syn3388564	Synapse	doi:10.7303/syn3388564	https://doi.org/10.7303/syn3388564	dorsolateral prefrontal cortex
20882194_dorsolateral prefrontal cortex	RNA Sample Preparation	RNA Sequencing (RNA-Seq)	HiSeq 2000	Illumina	923_131031	doi:10.7303/syn3388564	Synapse	doi:10.7303/syn3388564	https://doi.org/10.7303/syn3388564	dorsolateral prefrontal cortex
46910335_dorsolateral prefrontal cortex	RNA Sample Preparation	RNA Sequencing (RNA-Seq)	HiSeq 2000	Illumina	924_131031	doi:10.7303/syn3388564	Synapse	doi:10.7303/syn3388564	https://doi.org/10.7303/syn3388564	dorsolateral prefrontal cortex
10298957_dorsolateral prefrontal cortex	RNA Sample Preparation	RNA Sequencing (RNA-Seq)	HiSeq 2000	Illumina	925_131031	doi:10.7303/syn3388564	Synapse	doi:10.7303/syn3388564	https://doi.org/10.7303/syn3388564	dorsolateral prefrontal cortex
60922329_dorsolateral prefrontal cortex	RNA Sample Preparation	RNA Sequencing (RNA-Seq)	HiSeq 2000	Illumina	926_131031	doi:10.7303/syn3388564	Synapse	doi:10.7303/syn3388564	https://doi.org/10.7303/syn3388564	dorsolateral prefrontal cortex
37251992_dorsolateral prefrontal cortex	RNA Sample Preparation	RNA Sequencing (RNA-Seq)	HiSeq 2000	Illumina	927_131031	doi:10.7303/syn3388564	Synapse	doi:10.7303/syn3388564	https://doi.org/10.7303/syn3388564	dorsolateral prefrontal cortex
56432243_dorsolateral prefrontal cortex	RNA Sample Preparation	RNA Sequencing (RNA-Seq)	HiSeq 2000	Illumina	929_131031	doi:10.7303/syn3388564	Synapse	doi:10.7303/syn3388564	https://doi.org/10.7303/syn3388564	dorsolateral prefrontal cortex
50302004_dorsolateral prefrontal cortex	RNA Sample Preparation	RNA Sequencing (RNA-Seq)	HiSeq 2000	Illumina	93_120417	doi:10.7303/syn3388564	Synapse	doi:10.7303/syn3388564	https://doi.org/10.7303/syn3388564	dorsolateral prefrontal cortex
18659212_dorsolateral prefrontal cortex	RNA Sample Preparation	RNA Sequencing (RNA-Seq)	HiSeq 2000	Illumina	932_131101	doi:10.7303/syn3388564	Synapse	doi:10.7303/syn3388564	https://doi.org/10.7303/syn3388564	dorsolateral prefrontal cortex
21001771_dorsolateral prefrontal cortex	RNA Sample Preparation	RNA Sequencing (RNA-Seq)	HiSeq 2000	Illumina	934_131101	doi:10.7303/syn3388564	Synapse	doi:10.7303/syn3388564	https://doi.org/10.7303/syn3388564	dorsolateral prefrontal cortex
50106442_dorsolateral prefrontal cortex	RNA Sample Preparation	RNA Sequencing (RNA-Seq)	HiSeq 2000	Illumina	935_131101	doi:10.7303/syn3388564	Synapse	doi:10.7303/syn3388564	https://doi.org/10.7303/syn3388564	dorsolateral prefrontal cortex
39800111_dorsolateral prefrontal cortex	RNA Sample Preparation	RNA Sequencing (RNA-Seq)	HiSeq 2000	Illumina	936_131101	doi:10.7303/syn3388564	Synapse	doi:10.7303/syn3388564	https://doi.org/10.7303/syn3388564	dorsolateral prefrontal cortex
31726180_dorsolateral prefrontal cortex	RNA Sample Preparation	RNA Sequencing (RNA-Seq)	HiSeq 2000	Illumina	937_131101	doi:10.7303/syn3388564	Synapse	doi:10.7303/syn3388564	https://doi.org/10.7303/syn3388564	dorsolateral prefrontal cortex
10100574_dorsolateral prefrontal cortex	RNA Sample Preparation	RNA Sequencing (RNA-Seq)	HiSeq 2000	Illumina	938_131101	doi:10.7303/syn3388564	Synapse	doi:10.7303/syn3388564	https://doi.org/10.7303/syn3388564	dorsolateral prefrontal cortex
20348895_dorsolateral prefrontal cortex	RNA Sample Preparation	RNA Sequencing (RNA-Seq)	HiSeq 2000	Illumina	939_131101	doi:10.7303/syn3388564	Synapse	doi:10.7303/syn3388564	https://doi.org/10.7303/syn3388564	dorsolateral prefrontal cortex
20204538_dorsolateral prefrontal cortex	RNA Sample Preparation	RNA Sequencing (RNA-Seq)	HiSeq 2000	Illumina	94_120417	doi:10.7303/syn3388564	Synapse	doi:10.7303/syn3388564	https://doi.org/10.7303/syn3388564	dorsolateral prefrontal cortex
11609672_dorsolateral prefrontal cortex	RNA Sample Preparation	RNA Sequencing (RNA-Seq)	HiSeq 2000	Illumina	940_131101	doi:10.7303/syn3388564	Synapse	doi:10.7303/syn3388564	https://doi.org/10.7303/syn3388564	dorsolateral prefrontal cortex
41265021_dorsolateral prefrontal cortex	RNA Sample Preparation	RNA Sequencing (RNA-Seq)	HiSeq 2000	Illumina	941_131101	doi:10.7303/syn3388564	Synapse	doi:10.7303/syn3388564	https://doi.org/10.7303/syn3388564	dorsolateral prefrontal cortex
28363718_dorsolateral prefrontal cortex	RNA Sample Preparation	RNA Sequencing (RNA-Seq)	HiSeq 2000	Illumina	942_131101	doi:10.7303/syn3388564	Synapse	doi:10.7303/syn3388564	https://doi.org/10.7303/syn3388564	dorsolateral prefrontal cortex
7265221_dorsolateral prefrontal cortex	RNA Sample Preparation	RNA Sequencing (RNA-Seq)	HiSeq 2000	Illumina	943_131101	doi:10.7303/syn3388564	Synapse	doi:10.7303/syn3388564	https://doi.org/10.7303/syn3388564	dorsolateral prefrontal cortex
68525196_dorsolateral prefrontal cortex	RNA Sample Preparation	RNA Sequencing (RNA-Seq)	HiSeq 2000	Illumina	944_131107	doi:10.7303/syn3388564	Synapse	doi:10.7303/syn3388564	https://doi.org/10.7303/syn3388564	dorsolateral prefrontal cortex
26631069_dorsolateral prefrontal cortex	RNA Sample Preparation	RNA Sequencing (RNA-Seq)	HiSeq 2000	Illumina	945_131107	doi:10.7303/syn3388564	Synapse	doi:10.7303/syn3388564	https://doi.org/10.7303/syn3388564	dorsolateral prefrontal cortex
99746564_dorsolateral prefrontal cortex	RNA Sample Preparation	RNA Sequencing (RNA-Seq)	HiSeq 2000	Illumina	946_131107	doi:10.7303/syn3388564	Synapse	doi:10.7303/syn3388564	https://doi.org/10.7303/syn3388564	dorsolateral prefrontal cortex
16621574_dorsolateral prefrontal cortex	RNA Sample Preparation	RNA Sequencing (RNA-Seq)	HiSeq 2000	Illumina	949_131107	doi:10.7303/syn3388564	Synapse	doi:10.7303/syn3388564	https://doi.org/10.7303/syn3388564	dorsolateral prefrontal cortex
41285665_dorsolateral prefrontal cortex	RNA Sample Preparation	RNA Sequencing (RNA-Seq)	HiSeq 2000	Illumina	950_131107	doi:10.7303/syn3388564	Synapse	doi:10.7303/syn3388564	https://doi.org/10.7303/syn3388564	dorsolateral prefrontal cortex
51520126_dorsolateral prefrontal cortex	RNA Sample Preparation	RNA Sequencing (RNA-Seq)	HiSeq 2000	Illumina	951_131107	doi:10.7303/syn3388564	Synapse	doi:10.7303/syn3388564	https://doi.org/10.7303/syn3388564	dorsolateral prefrontal cortex
78353027_dorsolateral prefrontal cortex	RNA Sample Preparation	RNA Sequencing (RNA-Seq)	HiSeq 2000	Illumina	952_131107	doi:10.7303/syn3388564	Synapse	doi:10.7303/syn3388564	https://doi.org/10.7303/syn3388564	dorsolateral prefrontal cortex
86712535_dorsolateral prefrontal cortex	RNA Sample Preparation	RNA Sequencing (RNA-Seq)	HiSeq 2000	Illumina	954_131107	doi:10.7303/syn3388564	Synapse	doi:10.7303/syn3388564	https://doi.org/10.7303/syn3388564	dorsolateral prefrontal cortex
92023910_dorsolateral prefrontal cortex	RNA Sample Preparation	RNA Sequencing (RNA-Seq)	HiSeq 2000	Illumina	956_131107	doi:10.7303/syn3388564	Synapse	doi:10.7303/syn3388564	https://doi.org/10.7303/syn3388564	dorsolateral prefrontal cortex
94144536_dorsolateral prefrontal cortex	RNA Sample Preparation	RNA Sequencing (RNA-Seq)	HiSeq 2000	Illumina	957_131107	doi:10.7303/syn3388564	Synapse	doi:10.7303/syn3388564	https://doi.org/10.7303/syn3388564	dorsolateral prefrontal cortex
22789958_dorsolateral prefrontal cortex	RNA Sample Preparation	RNA Sequencing (RNA-Seq)	HiSeq 2000	Illumina	958_131107	doi:10.7303/syn3388564	Synapse	doi:10.7303/syn3388564	https://doi.org/10.7303/syn3388564	dorsolateral prefrontal cortex
20102505_dorsolateral prefrontal cortex	RNA Sample Preparation	RNA Sequencing (RNA-Seq)	HiSeq 2000	Illumina	96_120417	doi:10.7303/syn3388564	Synapse	doi:10.7303/syn3388564	https://doi.org/10.7303/syn3388564	dorsolateral prefrontal cortex
20187042_dorsolateral prefrontal cortex	RNA Sample Preparation	RNA Sequencing (RNA-Seq)	HiSeq 2000	Illumina	97_120417	doi:10.7303/syn3388564	Synapse	doi:10.7303/syn3388564	https://doi.org/10.7303/syn3388564	dorsolateral prefrontal cortex
20956605_dorsolateral prefrontal cortex	RNA Sample Preparation	RNA Sequencing (RNA-Seq)	HiSeq 2000	Illumina	98_120417	doi:10.7303/syn3388564	Synapse	doi:10.7303/syn3388564	https://doi.org/10.7303/syn3388564	dorsolateral prefrontal cortex
93787649_dorsolateral prefrontal cortex	RNA Sample Preparation	RNA Sequencing (RNA-Seq)	HiSeq 2000	Illumina	R24_131017	doi:10.7303/syn3388564	Synapse	doi:10.7303/syn3388564	https://doi.org/10.7303/syn3388564	dorsolateral prefrontal cortex
11612505_dorsolateral prefrontal cortex	RNA Sample Preparation	RNA Sequencing (RNA-Seq)	HiSeq 2000	Illumina	redo4_140501	doi:10.7303/syn3388564	Synapse	doi:10.7303/syn3388564	https://doi.org/10.7303/syn3388564	dorsolateral prefrontal cortex
