# Supplementary material for: A multi-omic atlas of the human frontal cortex for aging and Alzheimer’s disease research
Source: Sci Data. 2018 Aug 7;5:180142. doi: 10.1038/sdata.2018.142 (PMC6080491; doi:10.1038/sdata.2018.142)
Supplement: Supplementary file 1 [file sdata2018142-isa1.zip › a_assay_mirna.txt]

Sample Name	Protocol REF	Protocol REF	Parameter Value[instrument]	Parameter Value[manufacturer]	Assay Name	Raw Data File	Comment[Data Repository]	Comment[Data Record Accession]	Comment[Data Record URI]	Factor Value[tissue type]
20798913_dorsolateral prefrontal cortex	RNA Sample Preparation	miRNA profile	nCounter	NanoString	DLPFC_1_2F	doi:10.7303/syn3387325	Synapse	doi:10.7303/syn3387325	https://doi.org/10.7303/syn3387325	dorsolateral prefrontal cortex
21144735_dorsolateral prefrontal cortex	RNA Sample Preparation	miRNA profile	nCounter	NanoString	DLPFC_10_6G	doi:10.7303/syn3387325	Synapse	doi:10.7303/syn3387325	https://doi.org/10.7303/syn3387325	dorsolateral prefrontal cortex
11319389_dorsolateral prefrontal cortex	RNA Sample Preparation	miRNA profile	nCounter	NanoString	DLPFC_100_2A	doi:10.7303/syn3387325	Synapse	doi:10.7303/syn3387325	https://doi.org/10.7303/syn3387325	dorsolateral prefrontal cortex
20252720_dorsolateral prefrontal cortex	RNA Sample Preparation	miRNA profile	nCounter	NanoString	DLPFC_101_6H	doi:10.7303/syn3387325	Synapse	doi:10.7303/syn3387325	https://doi.org/10.7303/syn3387325	dorsolateral prefrontal cortex
50100518_dorsolateral prefrontal cortex	RNA Sample Preparation	miRNA profile	nCounter	NanoString	DLPFC_102_2G	doi:10.7303/syn3387325	Synapse	doi:10.7303/syn3387325	https://doi.org/10.7303/syn3387325	dorsolateral prefrontal cortex
50301963_dorsolateral prefrontal cortex	RNA Sample Preparation	miRNA profile	nCounter	NanoString	DLPFC_103_2D	doi:10.7303/syn3387325	Synapse	doi:10.7303/syn3387325	https://doi.org/10.7303/syn3387325	dorsolateral prefrontal cortex
10502798_dorsolateral prefrontal cortex	RNA Sample Preparation	miRNA profile	nCounter	NanoString	DLPFC_104_2H	doi:10.7303/syn3387325	Synapse	doi:10.7303/syn3387325	https://doi.org/10.7303/syn3387325	dorsolateral prefrontal cortex
20232186_dorsolateral prefrontal cortex	RNA Sample Preparation	miRNA profile	nCounter	NanoString	DLPFC_105_2B	doi:10.7303/syn3387325	Synapse	doi:10.7303/syn3387325	https://doi.org/10.7303/syn3387325	dorsolateral prefrontal cortex
15147641_dorsolateral prefrontal cortex	RNA Sample Preparation	miRNA profile	nCounter	NanoString	DLPFC_106_2E	doi:10.7303/syn3387325	Synapse	doi:10.7303/syn3387325	https://doi.org/10.7303/syn3387325	dorsolateral prefrontal cortex
10442701_dorsolateral prefrontal cortex	RNA Sample Preparation	miRNA profile	nCounter	NanoString	DLPFC_107_2G	doi:10.7303/syn3387325	Synapse	doi:10.7303/syn3387325	https://doi.org/10.7303/syn3387325	dorsolateral prefrontal cortex
50101785_dorsolateral prefrontal cortex	RNA Sample Preparation	miRNA profile	nCounter	NanoString	DLPFC_108_2F	doi:10.7303/syn3387325	Synapse	doi:10.7303/syn3387325	https://doi.org/10.7303/syn3387325	dorsolateral prefrontal cortex
21126085_dorsolateral prefrontal cortex	RNA Sample Preparation	miRNA profile	nCounter	NanoString	DLPFC_109_2H	doi:10.7303/syn3387325	Synapse	doi:10.7303/syn3387325	https://doi.org/10.7303/syn3387325	dorsolateral prefrontal cortex
50109189_dorsolateral prefrontal cortex	RNA Sample Preparation	miRNA profile	nCounter	NanoString	DLPFC_11_6H	doi:10.7303/syn3387325	Synapse	doi:10.7303/syn3387325	https://doi.org/10.7303/syn3387325	dorsolateral prefrontal cortex
10395197_dorsolateral prefrontal cortex	RNA Sample Preparation	miRNA profile	nCounter	NanoString	DLPFC_111_2A	doi:10.7303/syn3387325	Synapse	doi:10.7303/syn3387325	https://doi.org/10.7303/syn3387325	dorsolateral prefrontal cortex
50102952_dorsolateral prefrontal cortex	RNA Sample Preparation	miRNA profile	nCounter	NanoString	DLPFC_112_2C	doi:10.7303/syn3387325	Synapse	doi:10.7303/syn3387325	https://doi.org/10.7303/syn3387325	dorsolateral prefrontal cortex
20139850_dorsolateral prefrontal cortex	RNA Sample Preparation	miRNA profile	nCounter	NanoString	DLPFC_113_1E	doi:10.7303/syn3387325	Synapse	doi:10.7303/syn3387325	https://doi.org/10.7303/syn3387325	dorsolateral prefrontal cortex
50107169_dorsolateral prefrontal cortex	RNA Sample Preparation	miRNA profile	nCounter	NanoString	DLPFC_114_1G	doi:10.7303/syn3387325	Synapse	doi:10.7303/syn3387325	https://doi.org/10.7303/syn3387325	dorsolateral prefrontal cortex
20264936_dorsolateral prefrontal cortex	RNA Sample Preparation	miRNA profile	nCounter	NanoString	DLPFC_115_1A	doi:10.7303/syn3387325	Synapse	doi:10.7303/syn3387325	https://doi.org/10.7303/syn3387325	dorsolateral prefrontal cortex
50102240_dorsolateral prefrontal cortex	RNA Sample Preparation	miRNA profile	nCounter	NanoString	DLPFC_116_1F	doi:10.7303/syn3387325	Synapse	doi:10.7303/syn3387325	https://doi.org/10.7303/syn3387325	dorsolateral prefrontal cortex
11216503_dorsolateral prefrontal cortex	RNA Sample Preparation	miRNA profile	nCounter	NanoString	DLPFC_117_1H	doi:10.7303/syn3387325	Synapse	doi:10.7303/syn3387325	https://doi.org/10.7303/syn3387325	dorsolateral prefrontal cortex
50105725_dorsolateral prefrontal cortex	RNA Sample Preparation	miRNA profile	nCounter	NanoString	DLPFC_118_1A	doi:10.7303/syn3387325	Synapse	doi:10.7303/syn3387325	https://doi.org/10.7303/syn3387325	dorsolateral prefrontal cortex
20365116_dorsolateral prefrontal cortex	RNA Sample Preparation	miRNA profile	nCounter	NanoString	DLPFC_119_1B	doi:10.7303/syn3387325	Synapse	doi:10.7303/syn3387325	https://doi.org/10.7303/syn3387325	dorsolateral prefrontal cortex
10684501_dorsolateral prefrontal cortex	RNA Sample Preparation	miRNA profile	nCounter	NanoString	DLPFC_12_2B	doi:10.7303/syn3387325	Synapse	doi:10.7303/syn3387325	https://doi.org/10.7303/syn3387325	dorsolateral prefrontal cortex
10850171_dorsolateral prefrontal cortex	RNA Sample Preparation	miRNA profile	nCounter	NanoString	DLPFC_120_1C	doi:10.7303/syn3387325	Synapse	doi:10.7303/syn3387325	https://doi.org/10.7303/syn3387325	dorsolateral prefrontal cortex
15114174_dorsolateral prefrontal cortex	RNA Sample Preparation	miRNA profile	nCounter	NanoString	DLPFC_121_1C	doi:10.7303/syn3387325	Synapse	doi:10.7303/syn3387325	https://doi.org/10.7303/syn3387325	dorsolateral prefrontal cortex
21407511_dorsolateral prefrontal cortex	RNA Sample Preparation	miRNA profile	nCounter	NanoString	DLPFC_122_1D	doi:10.7303/syn3387325	Synapse	doi:10.7303/syn3387325	https://doi.org/10.7303/syn3387325	dorsolateral prefrontal cortex
50401976_dorsolateral prefrontal cortex	RNA Sample Preparation	miRNA profile	nCounter	NanoString	DLPFC_123_1B	doi:10.7303/syn3387325	Synapse	doi:10.7303/syn3387325	https://doi.org/10.7303/syn3387325	dorsolateral prefrontal cortex
50403860_dorsolateral prefrontal cortex	RNA Sample Preparation	miRNA profile	nCounter	NanoString	DLPFC_124_1D	doi:10.7303/syn3387325	Synapse	doi:10.7303/syn3387325	https://doi.org/10.7303/syn3387325	dorsolateral prefrontal cortex
20602974_dorsolateral prefrontal cortex	RNA Sample Preparation	miRNA profile	nCounter	NanoString	DLPFC_125_1D	doi:10.7303/syn3387325	Synapse	doi:10.7303/syn3387325	https://doi.org/10.7303/syn3387325	dorsolateral prefrontal cortex
21187074_dorsolateral prefrontal cortex	RNA Sample Preparation	miRNA profile	nCounter	NanoString	DLPFC_126_1C	doi:10.7303/syn3387325	Synapse	doi:10.7303/syn3387325	https://doi.org/10.7303/syn3387325	dorsolateral prefrontal cortex
50101947_dorsolateral prefrontal cortex	RNA Sample Preparation	miRNA profile	nCounter	NanoString	DLPFC_127_1D	doi:10.7303/syn3387325	Synapse	doi:10.7303/syn3387325	https://doi.org/10.7303/syn3387325	dorsolateral prefrontal cortex
15738428_dorsolateral prefrontal cortex	RNA Sample Preparation	miRNA profile	nCounter	NanoString	DLPFC_128_1B	doi:10.7303/syn3387325	Synapse	doi:10.7303/syn3387325	https://doi.org/10.7303/syn3387325	dorsolateral prefrontal cortex
50303145_dorsolateral prefrontal cortex	RNA Sample Preparation	miRNA profile	nCounter	NanoString	DLPFC_129_1B	doi:10.7303/syn3387325	Synapse	doi:10.7303/syn3387325	https://doi.org/10.7303/syn3387325	dorsolateral prefrontal cortex
20474724_dorsolateral prefrontal cortex	RNA Sample Preparation	miRNA profile	nCounter	NanoString	DLPFC_13_6A	doi:10.7303/syn3387325	Synapse	doi:10.7303/syn3387325	https://doi.org/10.7303/syn3387325	dorsolateral prefrontal cortex
10208143_dorsolateral prefrontal cortex	RNA Sample Preparation	miRNA profile	nCounter	NanoString	DLPFC_130_1H	doi:10.7303/syn3387325	Synapse	doi:10.7303/syn3387325	https://doi.org/10.7303/syn3387325	dorsolateral prefrontal cortex
20730959_dorsolateral prefrontal cortex	RNA Sample Preparation	miRNA profile	nCounter	NanoString	DLPFC_131_1A	doi:10.7303/syn3387325	Synapse	doi:10.7303/syn3387325	https://doi.org/10.7303/syn3387325	dorsolateral prefrontal cortex
20989910_dorsolateral prefrontal cortex	RNA Sample Preparation	miRNA profile	nCounter	NanoString	DLPFC_132_1G	doi:10.7303/syn3387325	Synapse	doi:10.7303/syn3387325	https://doi.org/10.7303/syn3387325	dorsolateral prefrontal cortex
50101659_dorsolateral prefrontal cortex	RNA Sample Preparation	miRNA profile	nCounter	NanoString	DLPFC_133_1G	doi:10.7303/syn3387325	Synapse	doi:10.7303/syn3387325	https://doi.org/10.7303/syn3387325	dorsolateral prefrontal cortex
10514454_dorsolateral prefrontal cortex	RNA Sample Preparation	miRNA profile	nCounter	NanoString	DLPFC_135_1E	doi:10.7303/syn3387325	Synapse	doi:10.7303/syn3387325	https://doi.org/10.7303/syn3387325	dorsolateral prefrontal cortex
20124321_dorsolateral prefrontal cortex	RNA Sample Preparation	miRNA profile	nCounter	NanoString	DLPFC_136_1E	doi:10.7303/syn3387325	Synapse	doi:10.7303/syn3387325	https://doi.org/10.7303/syn3387325	dorsolateral prefrontal cortex
11229148_dorsolateral prefrontal cortex	RNA Sample Preparation	miRNA profile	nCounter	NanoString	DLPFC_137_1A	doi:10.7303/syn3387325	Synapse	doi:10.7303/syn3387325	https://doi.org/10.7303/syn3387325	dorsolateral prefrontal cortex
20221273_dorsolateral prefrontal cortex	RNA Sample Preparation	miRNA profile	nCounter	NanoString	DLPFC_138_1F	doi:10.7303/syn3387325	Synapse	doi:10.7303/syn3387325	https://doi.org/10.7303/syn3387325	dorsolateral prefrontal cortex
20219931_dorsolateral prefrontal cortex	RNA Sample Preparation	miRNA profile	nCounter	NanoString	DLPFC_139_1C	doi:10.7303/syn3387325	Synapse	doi:10.7303/syn3387325	https://doi.org/10.7303/syn3387325	dorsolateral prefrontal cortex
20174533_dorsolateral prefrontal cortex	RNA Sample Preparation	miRNA profile	nCounter	NanoString	DLPFC_14_6B	doi:10.7303/syn3387325	Synapse	doi:10.7303/syn3387325	https://doi.org/10.7303/syn3387325	dorsolateral prefrontal cortex
11466579_dorsolateral prefrontal cortex	RNA Sample Preparation	miRNA profile	nCounter	NanoString	DLPFC_141_1E	doi:10.7303/syn3387325	Synapse	doi:10.7303/syn3387325	https://doi.org/10.7303/syn3387325	dorsolateral prefrontal cortex
15712086_dorsolateral prefrontal cortex	RNA Sample Preparation	miRNA profile	nCounter	NanoString	DLPFC_142_1F	doi:10.7303/syn3387325	Synapse	doi:10.7303/syn3387325	https://doi.org/10.7303/syn3387325	dorsolateral prefrontal cortex
50301413_dorsolateral prefrontal cortex	RNA Sample Preparation	miRNA profile	nCounter	NanoString	DLPFC_143_1G	doi:10.7303/syn3387325	Synapse	doi:10.7303/syn3387325	https://doi.org/10.7303/syn3387325	dorsolateral prefrontal cortex
21159840_dorsolateral prefrontal cortex	RNA Sample Preparation	miRNA profile	nCounter	NanoString	DLPFC_144_1H	doi:10.7303/syn3387325	Synapse	doi:10.7303/syn3387325	https://doi.org/10.7303/syn3387325	dorsolateral prefrontal cortex
20151388_dorsolateral prefrontal cortex	RNA Sample Preparation	miRNA profile	nCounter	NanoString	DLPFC_145_1A	doi:10.7303/syn3387325	Synapse	doi:10.7303/syn3387325	https://doi.org/10.7303/syn3387325	dorsolateral prefrontal cortex
21117192_dorsolateral prefrontal cortex	RNA Sample Preparation	miRNA profile	nCounter	NanoString	DLPFC_146_1B	doi:10.7303/syn3387325	Synapse	doi:10.7303/syn3387325	https://doi.org/10.7303/syn3387325	dorsolateral prefrontal cortex
21145876_dorsolateral prefrontal cortex	RNA Sample Preparation	miRNA profile	nCounter	NanoString	DLPFC_147_1C	doi:10.7303/syn3387325	Synapse	doi:10.7303/syn3387325	https://doi.org/10.7303/syn3387325	dorsolateral prefrontal cortex
20994313_dorsolateral prefrontal cortex	RNA Sample Preparation	miRNA profile	nCounter	NanoString	DLPFC_148_1D	doi:10.7303/syn3387325	Synapse	doi:10.7303/syn3387325	https://doi.org/10.7303/syn3387325	dorsolateral prefrontal cortex
20178447_dorsolateral prefrontal cortex	RNA Sample Preparation	miRNA profile	nCounter	NanoString	DLPFC_149_1E	doi:10.7303/syn3387325	Synapse	doi:10.7303/syn3387325	https://doi.org/10.7303/syn3387325	dorsolateral prefrontal cortex
20236838_dorsolateral prefrontal cortex	RNA Sample Preparation	miRNA profile	nCounter	NanoString	DLPFC_15_2A	doi:10.7303/syn3387325	Synapse	doi:10.7303/syn3387325	https://doi.org/10.7303/syn3387325	dorsolateral prefrontal cortex
20963578_dorsolateral prefrontal cortex	RNA Sample Preparation	miRNA profile	nCounter	NanoString	DLPFC_150_1F	doi:10.7303/syn3387325	Synapse	doi:10.7303/syn3387325	https://doi.org/10.7303/syn3387325	dorsolateral prefrontal cortex
10101291_dorsolateral prefrontal cortex	RNA Sample Preparation	miRNA profile	nCounter	NanoString	DLPFC_151_1G	doi:10.7303/syn3387325	Synapse	doi:10.7303/syn3387325	https://doi.org/10.7303/syn3387325	dorsolateral prefrontal cortex
20800682_dorsolateral prefrontal cortex	RNA Sample Preparation	miRNA profile	nCounter	NanoString	DLPFC_152_1H	doi:10.7303/syn3387325	Synapse	doi:10.7303/syn3387325	https://doi.org/10.7303/syn3387325	dorsolateral prefrontal cortex
11259716_dorsolateral prefrontal cortex	RNA Sample Preparation	miRNA profile	nCounter	NanoString	DLPFC_153_1A	doi:10.7303/syn3387325	Synapse	doi:10.7303/syn3387325	https://doi.org/10.7303/syn3387325	dorsolateral prefrontal cortex
20506587_dorsolateral prefrontal cortex	RNA Sample Preparation	miRNA profile	nCounter	NanoString	DLPFC_154_1B	doi:10.7303/syn3387325	Synapse	doi:10.7303/syn3387325	https://doi.org/10.7303/syn3387325	dorsolateral prefrontal cortex
11399321_dorsolateral prefrontal cortex	RNA Sample Preparation	miRNA profile	nCounter	NanoString	DLPFC_155_1C	doi:10.7303/syn3387325	Synapse	doi:10.7303/syn3387325	https://doi.org/10.7303/syn3387325	dorsolateral prefrontal cortex
15179365_dorsolateral prefrontal cortex	RNA Sample Preparation	miRNA profile	nCounter	NanoString	DLPFC_156_1D	doi:10.7303/syn3387325	Synapse	doi:10.7303/syn3387325	https://doi.org/10.7303/syn3387325	dorsolateral prefrontal cortex
20266118_dorsolateral prefrontal cortex	RNA Sample Preparation	miRNA profile	nCounter	NanoString	DLPFC_157_1E	doi:10.7303/syn3387325	Synapse	doi:10.7303/syn3387325	https://doi.org/10.7303/syn3387325	dorsolateral prefrontal cortex
10205244_dorsolateral prefrontal cortex	RNA Sample Preparation	miRNA profile	nCounter	NanoString	DLPFC_158_1F	doi:10.7303/syn3387325	Synapse	doi:10.7303/syn3387325	https://doi.org/10.7303/syn3387325	dorsolateral prefrontal cortex
31756046_dorsolateral prefrontal cortex	RNA Sample Preparation	miRNA profile	nCounter	NanoString	DLPFC_159_1G	doi:10.7303/syn3387325	Synapse	doi:10.7303/syn3387325	https://doi.org/10.7303/syn3387325	dorsolateral prefrontal cortex
10261026_dorsolateral prefrontal cortex	RNA Sample Preparation	miRNA profile	nCounter	NanoString	DLPFC_16_2C	doi:10.7303/syn3387325	Synapse	doi:10.7303/syn3387325	https://doi.org/10.7303/syn3387325	dorsolateral prefrontal cortex
20611993_dorsolateral prefrontal cortex	RNA Sample Preparation	miRNA profile	nCounter	NanoString	DLPFC_160_1H	doi:10.7303/syn3387325	Synapse	doi:10.7303/syn3387325	https://doi.org/10.7303/syn3387325	dorsolateral prefrontal cortex
21142003_dorsolateral prefrontal cortex	RNA Sample Preparation	miRNA profile	nCounter	NanoString	DLPFC_161_1A	doi:10.7303/syn3387325	Synapse	doi:10.7303/syn3387325	https://doi.org/10.7303/syn3387325	dorsolateral prefrontal cortex
11453772_dorsolateral prefrontal cortex	RNA Sample Preparation	miRNA profile	nCounter	NanoString	DLPFC_162_1B	doi:10.7303/syn3387325	Synapse	doi:10.7303/syn3387325	https://doi.org/10.7303/syn3387325	dorsolateral prefrontal cortex
50102826_dorsolateral prefrontal cortex	RNA Sample Preparation	miRNA profile	nCounter	NanoString	DLPFC_163_1C	doi:10.7303/syn3387325	Synapse	doi:10.7303/syn3387325	https://doi.org/10.7303/syn3387325	dorsolateral prefrontal cortex
20179164_dorsolateral prefrontal cortex	RNA Sample Preparation	miRNA profile	nCounter	NanoString	DLPFC_164_1D	doi:10.7303/syn3387325	Synapse	doi:10.7303/syn3387325	https://doi.org/10.7303/syn3387325	dorsolateral prefrontal cortex
11471260_dorsolateral prefrontal cortex	RNA Sample Preparation	miRNA profile	nCounter	NanoString	DLPFC_165_1A	doi:10.7303/syn3387325	Synapse	doi:10.7303/syn3387325	https://doi.org/10.7303/syn3387325	dorsolateral prefrontal cortex
20275399_dorsolateral prefrontal cortex	RNA Sample Preparation	miRNA profile	nCounter	NanoString	DLPFC_166_1B	doi:10.7303/syn3387325	Synapse	doi:10.7303/syn3387325	https://doi.org/10.7303/syn3387325	dorsolateral prefrontal cortex
50108624_dorsolateral prefrontal cortex	RNA Sample Preparation	miRNA profile	nCounter	NanoString	DLPFC_167_1C	doi:10.7303/syn3387325	Synapse	doi:10.7303/syn3387325	https://doi.org/10.7303/syn3387325	dorsolateral prefrontal cortex
10589255_dorsolateral prefrontal cortex	RNA Sample Preparation	miRNA profile	nCounter	NanoString	DLPFC_168_1D	doi:10.7303/syn3387325	Synapse	doi:10.7303/syn3387325	https://doi.org/10.7303/syn3387325	dorsolateral prefrontal cortex
20225051_dorsolateral prefrontal cortex	RNA Sample Preparation	miRNA profile	nCounter	NanoString	DLPFC_169_1E	doi:10.7303/syn3387325	Synapse	doi:10.7303/syn3387325	https://doi.org/10.7303/syn3387325	dorsolateral prefrontal cortex
50402431_dorsolateral prefrontal cortex	RNA Sample Preparation	miRNA profile	nCounter	NanoString	DLPFC_17_2E	doi:10.7303/syn3387325	Synapse	doi:10.7303/syn3387325	https://doi.org/10.7303/syn3387325	dorsolateral prefrontal cortex
10202345_dorsolateral prefrontal cortex	RNA Sample Preparation	miRNA profile	nCounter	NanoString	DLPFC_170_1F	doi:10.7303/syn3387325	Synapse	doi:10.7303/syn3387325	https://doi.org/10.7303/syn3387325	dorsolateral prefrontal cortex
11606935_dorsolateral prefrontal cortex	RNA Sample Preparation	miRNA profile	nCounter	NanoString	DLPFC_171_1G	doi:10.7303/syn3387325	Synapse	doi:10.7303/syn3387325	https://doi.org/10.7303/syn3387325	dorsolateral prefrontal cortex
50105275_dorsolateral prefrontal cortex	RNA Sample Preparation	miRNA profile	nCounter	NanoString	DLPFC_172_1H	doi:10.7303/syn3387325	Synapse	doi:10.7303/syn3387325	https://doi.org/10.7303/syn3387325	dorsolateral prefrontal cortex
50302428_dorsolateral prefrontal cortex	RNA Sample Preparation	miRNA profile	nCounter	NanoString	DLPFC_173_1D	doi:10.7303/syn3387325	Synapse	doi:10.7303/syn3387325	https://doi.org/10.7303/syn3387325	dorsolateral prefrontal cortex
11631558_dorsolateral prefrontal cortex	RNA Sample Preparation	miRNA profile	nCounter	NanoString	DLPFC_174_1H	doi:10.7303/syn3387325	Synapse	doi:10.7303/syn3387325	https://doi.org/10.7303/syn3387325	dorsolateral prefrontal cortex
50102664_dorsolateral prefrontal cortex	RNA Sample Preparation	miRNA profile	nCounter	NanoString	DLPFC_175_1C	doi:10.7303/syn3387325	Synapse	doi:10.7303/syn3387325	https://doi.org/10.7303/syn3387325	dorsolateral prefrontal cortex
10218339_dorsolateral prefrontal cortex	RNA Sample Preparation	miRNA profile	nCounter	NanoString	DLPFC_176_1E	doi:10.7303/syn3387325	Synapse	doi:10.7303/syn3387325	https://doi.org/10.7303/syn3387325	dorsolateral prefrontal cortex
50104684_dorsolateral prefrontal cortex	RNA Sample Preparation	miRNA profile	nCounter	NanoString	DLPFC_177_1C	doi:10.7303/syn3387325	Synapse	doi:10.7303/syn3387325	https://doi.org/10.7303/syn3387325	dorsolateral prefrontal cortex
11459282_dorsolateral prefrontal cortex	RNA Sample Preparation	miRNA profile	nCounter	NanoString	DLPFC_178_1B	doi:10.7303/syn3387325	Synapse	doi:10.7303/syn3387325	https://doi.org/10.7303/syn3387325	dorsolateral prefrontal cortex
20996621_dorsolateral prefrontal cortex	RNA Sample Preparation	miRNA profile	nCounter	NanoString	DLPFC_179_1B	doi:10.7303/syn3387325	Synapse	doi:10.7303/syn3387325	https://doi.org/10.7303/syn3387325	dorsolateral prefrontal cortex
50409406_dorsolateral prefrontal cortex	RNA Sample Preparation	miRNA profile	nCounter	NanoString	DLPFC_18_6C	doi:10.7303/syn3387325	Synapse	doi:10.7303/syn3387325	https://doi.org/10.7303/syn3387325	dorsolateral prefrontal cortex
20147026_dorsolateral prefrontal cortex	RNA Sample Preparation	miRNA profile	nCounter	NanoString	DLPFC_180_1F	doi:10.7303/syn3387325	Synapse	doi:10.7303/syn3387325	https://doi.org/10.7303/syn3387325	dorsolateral prefrontal cortex
20251553_dorsolateral prefrontal cortex	RNA Sample Preparation	miRNA profile	nCounter	NanoString	DLPFC_181_1A	doi:10.7303/syn3387325	Synapse	doi:10.7303/syn3387325	https://doi.org/10.7303/syn3387325	dorsolateral prefrontal cortex
11331231_dorsolateral prefrontal cortex	RNA Sample Preparation	miRNA profile	nCounter	NanoString	DLPFC_182_1G	doi:10.7303/syn3387325	Synapse	doi:10.7303/syn3387325	https://doi.org/10.7303/syn3387325	dorsolateral prefrontal cortex
11353057_dorsolateral prefrontal cortex	RNA Sample Preparation	miRNA profile	nCounter	NanoString	DLPFC_183_1F	doi:10.7303/syn3387325	Synapse	doi:10.7303/syn3387325	https://doi.org/10.7303/syn3387325	dorsolateral prefrontal cortex
21198987_dorsolateral prefrontal cortex	RNA Sample Preparation	miRNA profile	nCounter	NanoString	DLPFC_184_1G	doi:10.7303/syn3387325	Synapse	doi:10.7303/syn3387325	https://doi.org/10.7303/syn3387325	dorsolateral prefrontal cortex
11326252_dorsolateral prefrontal cortex	RNA Sample Preparation	miRNA profile	nCounter	NanoString	DLPFC_185_1H	doi:10.7303/syn3387325	Synapse	doi:10.7303/syn3387325	https://doi.org/10.7303/syn3387325	dorsolateral prefrontal cortex
20109994_dorsolateral prefrontal cortex	RNA Sample Preparation	miRNA profile	nCounter	NanoString	DLPFC_186_1E	doi:10.7303/syn3387325	Synapse	doi:10.7303/syn3387325	https://doi.org/10.7303/syn3387325	dorsolateral prefrontal cortex
10277308_dorsolateral prefrontal cortex	RNA Sample Preparation	miRNA profile	nCounter	NanoString	DLPFC_187_1D	doi:10.7303/syn3387325	Synapse	doi:10.7303/syn3387325	https://doi.org/10.7303/syn3387325	dorsolateral prefrontal cortex
10262905_dorsolateral prefrontal cortex	RNA Sample Preparation	miRNA profile	nCounter	NanoString	DLPFC_188_1A	doi:10.7303/syn3387325	Synapse	doi:10.7303/syn3387325	https://doi.org/10.7303/syn3387325	dorsolateral prefrontal cortex
20925446_dorsolateral prefrontal cortex	RNA Sample Preparation	miRNA profile	nCounter	NanoString	DLPFC_189_1E	doi:10.7303/syn3387325	Synapse	doi:10.7303/syn3387325	https://doi.org/10.7303/syn3387325	dorsolateral prefrontal cortex
15176592_dorsolateral prefrontal cortex	RNA Sample Preparation	miRNA profile	nCounter	NanoString	DLPFC_19_6D	doi:10.7303/syn3387325	Synapse	doi:10.7303/syn3387325	https://doi.org/10.7303/syn3387325	dorsolateral prefrontal cortex
11413170_dorsolateral prefrontal cortex	RNA Sample Preparation	miRNA profile	nCounter	NanoString	DLPFC_190_1F	doi:10.7303/syn3387325	Synapse	doi:10.7303/syn3387325	https://doi.org/10.7303/syn3387325	dorsolateral prefrontal cortex
20944237_dorsolateral prefrontal cortex	RNA Sample Preparation	miRNA profile	nCounter	NanoString	DLPFC_191_1G	doi:10.7303/syn3387325	Synapse	doi:10.7303/syn3387325	https://doi.org/10.7303/syn3387325	dorsolateral prefrontal cortex
20974517_dorsolateral prefrontal cortex	RNA Sample Preparation	miRNA profile	nCounter	NanoString	DLPFC_192_1H	doi:10.7303/syn3387325	Synapse	doi:10.7303/syn3387325	https://doi.org/10.7303/syn3387325	dorsolateral prefrontal cortex
20152393_dorsolateral prefrontal cortex	RNA Sample Preparation	miRNA profile	nCounter	NanoString	DLPFC_193_1A	doi:10.7303/syn3387325	Synapse	doi:10.7303/syn3387325	https://doi.org/10.7303/syn3387325	dorsolateral prefrontal cortex
20660226_dorsolateral prefrontal cortex	RNA Sample Preparation	miRNA profile	nCounter	NanoString	DLPFC_194_1B	doi:10.7303/syn3387325	Synapse	doi:10.7303/syn3387325	https://doi.org/10.7303/syn3387325	dorsolateral prefrontal cortex
11478659_dorsolateral prefrontal cortex	RNA Sample Preparation	miRNA profile	nCounter	NanoString	DLPFC_195_1C	doi:10.7303/syn3387325	Synapse	doi:10.7303/syn3387325	https://doi.org/10.7303/syn3387325	dorsolateral prefrontal cortex
94092977_dorsolateral prefrontal cortex	RNA Sample Preparation	miRNA profile	nCounter	NanoString	DLPFC_196_1D	doi:10.7303/syn3387325	Synapse	doi:10.7303/syn3387325	https://doi.org/10.7303/syn3387325	dorsolateral prefrontal cortex
20232474_dorsolateral prefrontal cortex	RNA Sample Preparation	miRNA profile	nCounter	NanoString	DLPFC_197_1E	doi:10.7303/syn3387325	Synapse	doi:10.7303/syn3387325	https://doi.org/10.7303/syn3387325	dorsolateral prefrontal cortex
50107457_dorsolateral prefrontal cortex	RNA Sample Preparation	miRNA profile	nCounter	NanoString	DLPFC_198_1F	doi:10.7303/syn3387325	Synapse	doi:10.7303/syn3387325	https://doi.org/10.7303/syn3387325	dorsolateral prefrontal cortex
20288196_dorsolateral prefrontal cortex	RNA Sample Preparation	miRNA profile	nCounter	NanoString	DLPFC_199_1G	doi:10.7303/syn3387325	Synapse	doi:10.7303/syn3387325	https://doi.org/10.7303/syn3387325	dorsolateral prefrontal cortex
20914669_dorsolateral prefrontal cortex	RNA Sample Preparation	miRNA profile	nCounter	NanoString	DLPFC_2_6A	doi:10.7303/syn3387325	Synapse	doi:10.7303/syn3387325	https://doi.org/10.7303/syn3387325	dorsolateral prefrontal cortex
20201189_dorsolateral prefrontal cortex	RNA Sample Preparation	miRNA profile	nCounter	NanoString	DLPFC_20_6E	doi:10.7303/syn3387325	Synapse	doi:10.7303/syn3387325	https://doi.org/10.7303/syn3387325	dorsolateral prefrontal cortex
25300551_dorsolateral prefrontal cortex	RNA Sample Preparation	miRNA profile	nCounter	NanoString	DLPFC_200_1H	doi:10.7303/syn3387325	Synapse	doi:10.7303/syn3387325	https://doi.org/10.7303/syn3387325	dorsolateral prefrontal cortex
20376029_dorsolateral prefrontal cortex	RNA Sample Preparation	miRNA profile	nCounter	NanoString	DLPFC_201_1A	doi:10.7303/syn3387325	Synapse	doi:10.7303/syn3387325	https://doi.org/10.7303/syn3387325	dorsolateral prefrontal cortex
50410283_dorsolateral prefrontal cortex	RNA Sample Preparation	miRNA profile	nCounter	NanoString	DLPFC_202_1B	doi:10.7303/syn3387325	Synapse	doi:10.7303/syn3387325	https://doi.org/10.7303/syn3387325	dorsolateral prefrontal cortex
29933130_dorsolateral prefrontal cortex	RNA Sample Preparation	miRNA profile	nCounter	NanoString	DLPFC_203_1C	doi:10.7303/syn3387325	Synapse	doi:10.7303/syn3387325	https://doi.org/10.7303/syn3387325	dorsolateral prefrontal cortex
20906079_dorsolateral prefrontal cortex	RNA Sample Preparation	miRNA profile	nCounter	NanoString	DLPFC_204_1D	doi:10.7303/syn3387325	Synapse	doi:10.7303/syn3387325	https://doi.org/10.7303/syn3387325	dorsolateral prefrontal cortex
21246218_dorsolateral prefrontal cortex	RNA Sample Preparation	miRNA profile	nCounter	NanoString	DLPFC_205_1E	doi:10.7303/syn3387325	Synapse	doi:10.7303/syn3387325	https://doi.org/10.7303/syn3387325	dorsolateral prefrontal cortex
92613520_dorsolateral prefrontal cortex	RNA Sample Preparation	miRNA profile	nCounter	NanoString	DLPFC_206_1F	doi:10.7303/syn3387325	Synapse	doi:10.7303/syn3387325	https://doi.org/10.7303/syn3387325	dorsolateral prefrontal cortex
2899847_dorsolateral prefrontal cortex	RNA Sample Preparation	miRNA profile	nCounter	NanoString	DLPFC_207_2F	doi:10.7303/syn3387325	Synapse	doi:10.7303/syn3387325	https://doi.org/10.7303/syn3387325	dorsolateral prefrontal cortex
20439591_dorsolateral prefrontal cortex	RNA Sample Preparation	miRNA profile	nCounter	NanoString	DLPFC_208_6A	doi:10.7303/syn3387325	Synapse	doi:10.7303/syn3387325	https://doi.org/10.7303/syn3387325	dorsolateral prefrontal cortex
93024957_dorsolateral prefrontal cortex	RNA Sample Preparation	miRNA profile	nCounter	NanoString	DLPFC_209_3A	doi:10.7303/syn3387325	Synapse	doi:10.7303/syn3387325	https://doi.org/10.7303/syn3387325	dorsolateral prefrontal cortex
50107583_dorsolateral prefrontal cortex	RNA Sample Preparation	miRNA profile	nCounter	NanoString	DLPFC_21_6F	doi:10.7303/syn3387325	Synapse	doi:10.7303/syn3387325	https://doi.org/10.7303/syn3387325	dorsolateral prefrontal cortex
30755009_dorsolateral prefrontal cortex	RNA Sample Preparation	miRNA profile	nCounter	NanoString	DLPFC_210_3B	doi:10.7303/syn3387325	Synapse	doi:10.7303/syn3387325	https://doi.org/10.7303/syn3387325	dorsolateral prefrontal cortex
50104710_dorsolateral prefrontal cortex	RNA Sample Preparation	miRNA profile	nCounter	NanoString	DLPFC_211_3C	doi:10.7303/syn3387325	Synapse	doi:10.7303/syn3387325	https://doi.org/10.7303/syn3387325	dorsolateral prefrontal cortex
20665307_dorsolateral prefrontal cortex	RNA Sample Preparation	miRNA profile	nCounter	NanoString	DLPFC_212_3D	doi:10.7303/syn3387325	Synapse	doi:10.7303/syn3387325	https://doi.org/10.7303/syn3387325	dorsolateral prefrontal cortex
50500136_dorsolateral prefrontal cortex	RNA Sample Preparation	miRNA profile	nCounter	NanoString	DLPFC_213_3F	doi:10.7303/syn3387325	Synapse	doi:10.7303/syn3387325	https://doi.org/10.7303/syn3387325	dorsolateral prefrontal cortex
21189544_dorsolateral prefrontal cortex	RNA Sample Preparation	miRNA profile	nCounter	NanoString	DLPFC_214_3D	doi:10.7303/syn3387325	Synapse	doi:10.7303/syn3387325	https://doi.org/10.7303/syn3387325	dorsolateral prefrontal cortex
10516762_dorsolateral prefrontal cortex	RNA Sample Preparation	miRNA profile	nCounter	NanoString	DLPFC_215_3F	doi:10.7303/syn3387325	Synapse	doi:10.7303/syn3387325	https://doi.org/10.7303/syn3387325	dorsolateral prefrontal cortex
22868024_dorsolateral prefrontal cortex	RNA Sample Preparation	miRNA profile	nCounter	NanoString	DLPFC_216_3B	doi:10.7303/syn3387325	Synapse	doi:10.7303/syn3387325	https://doi.org/10.7303/syn3387325	dorsolateral prefrontal cortex
10292311_dorsolateral prefrontal cortex	RNA Sample Preparation	miRNA profile	nCounter	NanoString	DLPFC_218_3F	doi:10.7303/syn3387325	Synapse	doi:10.7303/syn3387325	https://doi.org/10.7303/syn3387325	dorsolateral prefrontal cortex
89001223_dorsolateral prefrontal cortex	RNA Sample Preparation	miRNA profile	nCounter	NanoString	DLPFC_219_3A	doi:10.7303/syn3387325	Synapse	doi:10.7303/syn3387325	https://doi.org/10.7303/syn3387325	dorsolateral prefrontal cortex
15196262_dorsolateral prefrontal cortex	RNA Sample Preparation	miRNA profile	nCounter	NanoString	DLPFC_22_M2_	doi:10.7303/syn3387325	Synapse	doi:10.7303/syn3387325	https://doi.org/10.7303/syn3387325	dorsolateral prefrontal cortex
20148879_dorsolateral prefrontal cortex	RNA Sample Preparation	miRNA profile	nCounter	NanoString	DLPFC_220_3C	doi:10.7303/syn3387325	Synapse	doi:10.7303/syn3387325	https://doi.org/10.7303/syn3387325	dorsolateral prefrontal cortex
61142759_dorsolateral prefrontal cortex	RNA Sample Preparation	miRNA profile	nCounter	NanoString	DLPFC_221_3C	doi:10.7303/syn3387325	Synapse	doi:10.7303/syn3387325	https://doi.org/10.7303/syn3387325	dorsolateral prefrontal cortex
20977678_dorsolateral prefrontal cortex	RNA Sample Preparation	miRNA profile	nCounter	NanoString	DLPFC_222_3C	doi:10.7303/syn3387325	Synapse	doi:10.7303/syn3387325	https://doi.org/10.7303/syn3387325	dorsolateral prefrontal cortex
37452211_dorsolateral prefrontal cortex	RNA Sample Preparation	miRNA profile	nCounter	NanoString	DLPFC_223_3A	doi:10.7303/syn3387325	Synapse	doi:10.7303/syn3387325	https://doi.org/10.7303/syn3387325	dorsolateral prefrontal cortex
50103129_dorsolateral prefrontal cortex	RNA Sample Preparation	miRNA profile	nCounter	NanoString	DLPFC_224_3G	doi:10.7303/syn3387325	Synapse	doi:10.7303/syn3387325	https://doi.org/10.7303/syn3387325	dorsolateral prefrontal cortex
50101109_dorsolateral prefrontal cortex	RNA Sample Preparation	miRNA profile	nCounter	NanoString	DLPFC_225_3G	doi:10.7303/syn3387325	Synapse	doi:10.7303/syn3387325	https://doi.org/10.7303/syn3387325	dorsolateral prefrontal cortex
50300110_dorsolateral prefrontal cortex	RNA Sample Preparation	miRNA profile	nCounter	NanoString	DLPFC_226_3A	doi:10.7303/syn3387325	Synapse	doi:10.7303/syn3387325	https://doi.org/10.7303/syn3387325	dorsolateral prefrontal cortex
20969088_dorsolateral prefrontal cortex	RNA Sample Preparation	miRNA profile	nCounter	NanoString	DLPFC_227_3B	doi:10.7303/syn3387325	Synapse	doi:10.7303/syn3387325	https://doi.org/10.7303/syn3387325	dorsolateral prefrontal cortex
50107871_dorsolateral prefrontal cortex	RNA Sample Preparation	miRNA profile	nCounter	NanoString	DLPFC_228_3E	doi:10.7303/syn3387325	Synapse	doi:10.7303/syn3387325	https://doi.org/10.7303/syn3387325	dorsolateral prefrontal cortex
21176459_dorsolateral prefrontal cortex	RNA Sample Preparation	miRNA profile	nCounter	NanoString	DLPFC_229_3D	doi:10.7303/syn3387325	Synapse	doi:10.7303/syn3387325	https://doi.org/10.7303/syn3387325	dorsolateral prefrontal cortex
50305165_dorsolateral prefrontal cortex	RNA Sample Preparation	miRNA profile	nCounter	NanoString	DLPFC_23_6G	doi:10.7303/syn3387325	Synapse	doi:10.7303/syn3387325	https://doi.org/10.7303/syn3387325	dorsolateral prefrontal cortex
92629514_dorsolateral prefrontal cortex	RNA Sample Preparation	miRNA profile	nCounter	NanoString	DLPFC_230_3H	doi:10.7303/syn3387325	Synapse	doi:10.7303/syn3387325	https://doi.org/10.7303/syn3387325	dorsolateral prefrontal cortex
11327005_dorsolateral prefrontal cortex	RNA Sample Preparation	miRNA profile	nCounter	NanoString	DLPFC_231_3E	doi:10.7303/syn3387325	Synapse	doi:10.7303/syn3387325	https://doi.org/10.7303/syn3387325	dorsolateral prefrontal cortex
51624179_dorsolateral prefrontal cortex	RNA Sample Preparation	miRNA profile	nCounter	NanoString	DLPFC_232_3D	doi:10.7303/syn3387325	Synapse	doi:10.7303/syn3387325	https://doi.org/10.7303/syn3387325	dorsolateral prefrontal cortex
15483818_dorsolateral prefrontal cortex	RNA Sample Preparation	miRNA profile	nCounter	NanoString	DLPFC_233_3G	doi:10.7303/syn3387325	Synapse	doi:10.7303/syn3387325	https://doi.org/10.7303/syn3387325	dorsolateral prefrontal cortex
36492755_dorsolateral prefrontal cortex	RNA Sample Preparation	miRNA profile	nCounter	NanoString	DLPFC_234_3B	doi:10.7303/syn3387325	Synapse	doi:10.7303/syn3387325	https://doi.org/10.7303/syn3387325	dorsolateral prefrontal cortex
50301251_dorsolateral prefrontal cortex	RNA Sample Preparation	miRNA profile	nCounter	NanoString	DLPFC_235_3E	doi:10.7303/syn3387325	Synapse	doi:10.7303/syn3387325	https://doi.org/10.7303/syn3387325	dorsolateral prefrontal cortex
21232244_dorsolateral prefrontal cortex	RNA Sample Preparation	miRNA profile	nCounter	NanoString	DLPFC_236_3H	doi:10.7303/syn3387325	Synapse	doi:10.7303/syn3387325	https://doi.org/10.7303/syn3387325	dorsolateral prefrontal cortex
10222853_dorsolateral prefrontal cortex	RNA Sample Preparation	miRNA profile	nCounter	NanoString	DLPFC_237_3A	doi:10.7303/syn3387325	Synapse	doi:10.7303/syn3387325	https://doi.org/10.7303/syn3387325	dorsolateral prefrontal cortex
90267190_dorsolateral prefrontal cortex	RNA Sample Preparation	miRNA profile	nCounter	NanoString	DLPFC_238_3B	doi:10.7303/syn3387325	Synapse	doi:10.7303/syn3387325	https://doi.org/10.7303/syn3387325	dorsolateral prefrontal cortex
6073025_dorsolateral prefrontal cortex	RNA Sample Preparation	miRNA profile	nCounter	NanoString	DLPFC_239_3C	doi:10.7303/syn3387325	Synapse	doi:10.7303/syn3387325	https://doi.org/10.7303/syn3387325	dorsolateral prefrontal cortex
20299973_dorsolateral prefrontal cortex	RNA Sample Preparation	miRNA profile	nCounter	NanoString	DLPFC_24_2H	doi:10.7303/syn3387325	Synapse	doi:10.7303/syn3387325	https://doi.org/10.7303/syn3387325	dorsolateral prefrontal cortex
86408244_dorsolateral prefrontal cortex	RNA Sample Preparation	miRNA profile	nCounter	NanoString	DLPFC_240_3D	doi:10.7303/syn3387325	Synapse	doi:10.7303/syn3387325	https://doi.org/10.7303/syn3387325	dorsolateral prefrontal cortex
11302830_dorsolateral prefrontal cortex	RNA Sample Preparation	miRNA profile	nCounter	NanoString	DLPFC_241_3E	doi:10.7303/syn3387325	Synapse	doi:10.7303/syn3387325	https://doi.org/10.7303/syn3387325	dorsolateral prefrontal cortex
20656964_dorsolateral prefrontal cortex	RNA Sample Preparation	miRNA profile	nCounter	NanoString	DLPFC_242_3F	doi:10.7303/syn3387325	Synapse	doi:10.7303/syn3387325	https://doi.org/10.7303/syn3387325	dorsolateral prefrontal cortex
46000440_dorsolateral prefrontal cortex	RNA Sample Preparation	miRNA profile	nCounter	NanoString	DLPFC_243_3G	doi:10.7303/syn3387325	Synapse	doi:10.7303/syn3387325	https://doi.org/10.7303/syn3387325	dorsolateral prefrontal cortex
20267709_dorsolateral prefrontal cortex	RNA Sample Preparation	miRNA profile	nCounter	NanoString	DLPFC_244_3H	doi:10.7303/syn3387325	Synapse	doi:10.7303/syn3387325	https://doi.org/10.7303/syn3387325	dorsolateral prefrontal cortex
15844425_dorsolateral prefrontal cortex	RNA Sample Preparation	miRNA profile	nCounter	NanoString	DLPFC_245_3A	doi:10.7303/syn3387325	Synapse	doi:10.7303/syn3387325	https://doi.org/10.7303/syn3387325	dorsolateral prefrontal cortex
87264456_dorsolateral prefrontal cortex	RNA Sample Preparation	miRNA profile	nCounter	NanoString	DLPFC_246_3B	doi:10.7303/syn3387325	Synapse	doi:10.7303/syn3387325	https://doi.org/10.7303/syn3387325	dorsolateral prefrontal cortex
87264456_dorsolateral prefrontal cortex	RNA Sample Preparation	miRNA profile	nCounter	NanoString	DLPFC_246_3B	doi:10.7303/syn3387325	Synapse	doi:10.7303/syn3387325	https://doi.org/10.7303/syn3387325	dorsolateral prefrontal cortex
21174691_dorsolateral prefrontal cortex	RNA Sample Preparation	miRNA profile	nCounter	NanoString	DLPFC_247_3C	doi:10.7303/syn3387325	Synapse	doi:10.7303/syn3387325	https://doi.org/10.7303/syn3387325	dorsolateral prefrontal cortex
11467746_dorsolateral prefrontal cortex	RNA Sample Preparation	miRNA profile	nCounter	NanoString	DLPFC_248_3D	doi:10.7303/syn3387325	Synapse	doi:10.7303/syn3387325	https://doi.org/10.7303/syn3387325	dorsolateral prefrontal cortex
20904509_dorsolateral prefrontal cortex	RNA Sample Preparation	miRNA profile	nCounter	NanoString	DLPFC_25_2C	doi:10.7303/syn3387325	Synapse	doi:10.7303/syn3387325	https://doi.org/10.7303/syn3387325	dorsolateral prefrontal cortex
77143621_dorsolateral prefrontal cortex	RNA Sample Preparation	miRNA profile	nCounter	NanoString	DLPFC_250_3H	doi:10.7303/syn3387325	Synapse	doi:10.7303/syn3387325	https://doi.org/10.7303/syn3387325	dorsolateral prefrontal cortex
50100770_dorsolateral prefrontal cortex	RNA Sample Preparation	miRNA profile	nCounter	NanoString	DLPFC_251_3D	doi:10.7303/syn3387325	Synapse	doi:10.7303/syn3387325	https://doi.org/10.7303/syn3387325	dorsolateral prefrontal cortex
50109927_dorsolateral prefrontal cortex	RNA Sample Preparation	miRNA profile	nCounter	NanoString	DLPFC_252_3B	doi:10.7303/syn3387325	Synapse	doi:10.7303/syn3387325	https://doi.org/10.7303/syn3387325	dorsolateral prefrontal cortex
482428_dorsolateral prefrontal cortex	RNA Sample Preparation	miRNA profile	nCounter	NanoString	DLPFC_253_3F	doi:10.7303/syn3387325	Synapse	doi:10.7303/syn3387325	https://doi.org/10.7303/syn3387325	dorsolateral prefrontal cortex
50105699_dorsolateral prefrontal cortex	RNA Sample Preparation	miRNA profile	nCounter	NanoString	DLPFC_254_3H	doi:10.7303/syn3387325	Synapse	doi:10.7303/syn3387325	https://doi.org/10.7303/syn3387325	dorsolateral prefrontal cortex
20630946_dorsolateral prefrontal cortex	RNA Sample Preparation	miRNA profile	nCounter	NanoString	DLPFC_255_3B	doi:10.7303/syn3387325	Synapse	doi:10.7303/syn3387325	https://doi.org/10.7303/syn3387325	dorsolateral prefrontal cortex
21236608_dorsolateral prefrontal cortex	RNA Sample Preparation	miRNA profile	nCounter	NanoString	DLPFC_256_3C	doi:10.7303/syn3387325	Synapse	doi:10.7303/syn3387325	https://doi.org/10.7303/syn3387325	dorsolateral prefrontal cortex
50302978_dorsolateral prefrontal cortex	RNA Sample Preparation	miRNA profile	nCounter	NanoString	DLPFC_257_3C	doi:10.7303/syn3387325	Synapse	doi:10.7303/syn3387325	https://doi.org/10.7303/syn3387325	dorsolateral prefrontal cortex
66754397_dorsolateral prefrontal cortex	RNA Sample Preparation	miRNA profile	nCounter	NanoString	DLPFC_258_3F	doi:10.7303/syn3387325	Synapse	doi:10.7303/syn3387325	https://doi.org/10.7303/syn3387325	dorsolateral prefrontal cortex
20603141_dorsolateral prefrontal cortex	RNA Sample Preparation	miRNA profile	nCounter	NanoString	DLPFC_259_3A	doi:10.7303/syn3387325	Synapse	doi:10.7303/syn3387325	https://doi.org/10.7303/syn3387325	dorsolateral prefrontal cortex
15113169_dorsolateral prefrontal cortex	RNA Sample Preparation	miRNA profile	nCounter	NanoString	DLPFC_26_2B	doi:10.7303/syn3387325	Synapse	doi:10.7303/syn3387325	https://doi.org/10.7303/syn3387325	dorsolateral prefrontal cortex
21000504_dorsolateral prefrontal cortex	RNA Sample Preparation	miRNA profile	nCounter	NanoString	DLPFC_260_3E	doi:10.7303/syn3387325	Synapse	doi:10.7303/syn3387325	https://doi.org/10.7303/syn3387325	dorsolateral prefrontal cortex
10572120_dorsolateral prefrontal cortex	RNA Sample Preparation	miRNA profile	nCounter	NanoString	DLPFC_261_3G	doi:10.7303/syn3387325	Synapse	doi:10.7303/syn3387325	https://doi.org/10.7303/syn3387325	dorsolateral prefrontal cortex
20953832_dorsolateral prefrontal cortex	RNA Sample Preparation	miRNA profile	nCounter	NanoString	DLPFC_262_3D	doi:10.7303/syn3387325	Synapse	doi:10.7303/syn3387325	https://doi.org/10.7303/syn3387325	dorsolateral prefrontal cortex
90214403_dorsolateral prefrontal cortex	RNA Sample Preparation	miRNA profile	nCounter	NanoString	DLPFC_263_3E	doi:10.7303/syn3387325	Synapse	doi:10.7303/syn3387325	https://doi.org/10.7303/syn3387325	dorsolateral prefrontal cortex
20112377_dorsolateral prefrontal cortex	RNA Sample Preparation	miRNA profile	nCounter	NanoString	DLPFC_264_3A	doi:10.7303/syn3387325	Synapse	doi:10.7303/syn3387325	https://doi.org/10.7303/syn3387325	dorsolateral prefrontal cortex
60871487_dorsolateral prefrontal cortex	RNA Sample Preparation	miRNA profile	nCounter	NanoString	DLPFC_265_3E	doi:10.7303/syn3387325	Synapse	doi:10.7303/syn3387325	https://doi.org/10.7303/syn3387325	dorsolateral prefrontal cortex
93815598_dorsolateral prefrontal cortex	RNA Sample Preparation	miRNA profile	nCounter	NanoString	DLPFC_266_3F	doi:10.7303/syn3387325	Synapse	doi:10.7303/syn3387325	https://doi.org/10.7303/syn3387325	dorsolateral prefrontal cortex
11409232_dorsolateral prefrontal cortex	RNA Sample Preparation	miRNA profile	nCounter	NanoString	DLPFC_267_3G	doi:10.7303/syn3387325	Synapse	doi:10.7303/syn3387325	https://doi.org/10.7303/syn3387325	dorsolateral prefrontal cortex
20984415_dorsolateral prefrontal cortex	RNA Sample Preparation	miRNA profile	nCounter	NanoString	DLPFC_268_3H	doi:10.7303/syn3387325	Synapse	doi:10.7303/syn3387325	https://doi.org/10.7303/syn3387325	dorsolateral prefrontal cortex
10253148_dorsolateral prefrontal cortex	RNA Sample Preparation	miRNA profile	nCounter	NanoString	DLPFC_269_3A	doi:10.7303/syn3387325	Synapse	doi:10.7303/syn3387325	https://doi.org/10.7303/syn3387325	dorsolateral prefrontal cortex
20969114_dorsolateral prefrontal cortex	RNA Sample Preparation	miRNA profile	nCounter	NanoString	DLPFC_27_2D	doi:10.7303/syn3387325	Synapse	doi:10.7303/syn3387325	https://doi.org/10.7303/syn3387325	dorsolateral prefrontal cortex
21001933_dorsolateral prefrontal cortex	RNA Sample Preparation	miRNA profile	nCounter	NanoString	DLPFC_270_3B	doi:10.7303/syn3387325	Synapse	doi:10.7303/syn3387325	https://doi.org/10.7303/syn3387325	dorsolateral prefrontal cortex
20767628_dorsolateral prefrontal cortex	RNA Sample Preparation	miRNA profile	nCounter	NanoString	DLPFC_271_3C	doi:10.7303/syn3387325	Synapse	doi:10.7303/syn3387325	https://doi.org/10.7303/syn3387325	dorsolateral prefrontal cortex
20946257_dorsolateral prefrontal cortex	RNA Sample Preparation	miRNA profile	nCounter	NanoString	DLPFC_272_3D	doi:10.7303/syn3387325	Synapse	doi:10.7303/syn3387325	https://doi.org/10.7303/syn3387325	dorsolateral prefrontal cortex
50101073_dorsolateral prefrontal cortex	RNA Sample Preparation	miRNA profile	nCounter	NanoString	DLPFC_273_3E	doi:10.7303/syn3387325	Synapse	doi:10.7303/syn3387325	https://doi.org/10.7303/syn3387325	dorsolateral prefrontal cortex
50301099_dorsolateral prefrontal cortex	RNA Sample Preparation	miRNA profile	nCounter	NanoString	DLPFC_274_3F	doi:10.7303/syn3387325	Synapse	doi:10.7303/syn3387325	https://doi.org/10.7303/syn3387325	dorsolateral prefrontal cortex
20978133_dorsolateral prefrontal cortex	RNA Sample Preparation	miRNA profile	nCounter	NanoString	DLPFC_275_3G	doi:10.7303/syn3387325	Synapse	doi:10.7303/syn3387325	https://doi.org/10.7303/syn3387325	dorsolateral prefrontal cortex
50300408_dorsolateral prefrontal cortex	RNA Sample Preparation	miRNA profile	nCounter	NanoString	DLPFC_276_3H	doi:10.7303/syn3387325	Synapse	doi:10.7303/syn3387325	https://doi.org/10.7303/syn3387325	dorsolateral prefrontal cortex
21402016_dorsolateral prefrontal cortex	RNA Sample Preparation	miRNA profile	nCounter	NanoString	DLPFC_277_3A	doi:10.7303/syn3387325	Synapse	doi:10.7303/syn3387325	https://doi.org/10.7303/syn3387325	dorsolateral prefrontal cortex
20339740_dorsolateral prefrontal cortex	RNA Sample Preparation	miRNA profile	nCounter	NanoString	DLPFC_278_3B	doi:10.7303/syn3387325	Synapse	doi:10.7303/syn3387325	https://doi.org/10.7303/syn3387325	dorsolateral prefrontal cortex
33477756_dorsolateral prefrontal cortex	RNA Sample Preparation	miRNA profile	nCounter	NanoString	DLPFC_279_3C	doi:10.7303/syn3387325	Synapse	doi:10.7303/syn3387325	https://doi.org/10.7303/syn3387325	dorsolateral prefrontal cortex
20946545_dorsolateral prefrontal cortex	RNA Sample Preparation	miRNA profile	nCounter	NanoString	DLPFC_28_2D	doi:10.7303/syn3387325	Synapse	doi:10.7303/syn3387325	https://doi.org/10.7303/syn3387325	dorsolateral prefrontal cortex
20970441_dorsolateral prefrontal cortex	RNA Sample Preparation	miRNA profile	nCounter	NanoString	DLPFC_280_3D	doi:10.7303/syn3387325	Synapse	doi:10.7303/syn3387325	https://doi.org/10.7303/syn3387325	dorsolateral prefrontal cortex
20487369_dorsolateral prefrontal cortex	RNA Sample Preparation	miRNA profile	nCounter	NanoString	DLPFC_281_3E	doi:10.7303/syn3387325	Synapse	doi:10.7303/syn3387325	https://doi.org/10.7303/syn3387325	dorsolateral prefrontal cortex
76008327_dorsolateral prefrontal cortex	RNA Sample Preparation	miRNA profile	nCounter	NanoString	DLPFC_282_3F	doi:10.7303/syn3387325	Synapse	doi:10.7303/syn3387325	https://doi.org/10.7303/syn3387325	dorsolateral prefrontal cortex
20270920_dorsolateral prefrontal cortex	RNA Sample Preparation	miRNA profile	nCounter	NanoString	DLPFC_283_3G	doi:10.7303/syn3387325	Synapse	doi:10.7303/syn3387325	https://doi.org/10.7303/syn3387325	dorsolateral prefrontal cortex
10669174_dorsolateral prefrontal cortex	RNA Sample Preparation	miRNA profile	nCounter	NanoString	DLPFC_284_3H	doi:10.7303/syn3387325	Synapse	doi:10.7303/syn3387325	https://doi.org/10.7303/syn3387325	dorsolateral prefrontal cortex
87779516_dorsolateral prefrontal cortex	RNA Sample Preparation	miRNA profile	nCounter	NanoString	DLPFC_285_3A	doi:10.7303/syn3387325	Synapse	doi:10.7303/syn3387325	https://doi.org/10.7303/syn3387325	dorsolateral prefrontal cortex
11444465_dorsolateral prefrontal cortex	RNA Sample Preparation	miRNA profile	nCounter	NanoString	DLPFC_286_3B	doi:10.7303/syn3387325	Synapse	doi:10.7303/syn3387325	https://doi.org/10.7303/syn3387325	dorsolateral prefrontal cortex
20922259_dorsolateral prefrontal cortex	RNA Sample Preparation	miRNA profile	nCounter	NanoString	DLPFC_287_3C	doi:10.7303/syn3387325	Synapse	doi:10.7303/syn3387325	https://doi.org/10.7303/syn3387325	dorsolateral prefrontal cortex
4879843_dorsolateral prefrontal cortex	RNA Sample Preparation	miRNA profile	nCounter	NanoString	DLPFC_288_3D	doi:10.7303/syn3387325	Synapse	doi:10.7303/syn3387325	https://doi.org/10.7303/syn3387325	dorsolateral prefrontal cortex
33411712_dorsolateral prefrontal cortex	RNA Sample Preparation	miRNA profile	nCounter	NanoString	DLPFC_29_2E	doi:10.7303/syn3387325	Synapse	doi:10.7303/syn3387325	https://doi.org/10.7303/syn3387325	dorsolateral prefrontal cortex
20956867_dorsolateral prefrontal cortex	RNA Sample Preparation	miRNA profile	nCounter	NanoString	DLPFC_290_3D	doi:10.7303/syn3387325	Synapse	doi:10.7303/syn3387325	https://doi.org/10.7303/syn3387325	dorsolateral prefrontal cortex
64493027_dorsolateral prefrontal cortex	RNA Sample Preparation	miRNA profile	nCounter	NanoString	DLPFC_291_4G	doi:10.7303/syn3387325	Synapse	doi:10.7303/syn3387325	https://doi.org/10.7303/syn3387325	dorsolateral prefrontal cortex
50400385_dorsolateral prefrontal cortex	RNA Sample Preparation	miRNA profile	nCounter	NanoString	DLPFC_292_3F	doi:10.7303/syn3387325	Synapse	doi:10.7303/syn3387325	https://doi.org/10.7303/syn3387325	dorsolateral prefrontal cortex
78072753_dorsolateral prefrontal cortex	RNA Sample Preparation	miRNA profile	nCounter	NanoString	DLPFC_293_3E	doi:10.7303/syn3387325	Synapse	doi:10.7303/syn3387325	https://doi.org/10.7303/syn3387325	dorsolateral prefrontal cortex
20297791_dorsolateral prefrontal cortex	RNA Sample Preparation	miRNA profile	nCounter	NanoString	DLPFC_294_3A	doi:10.7303/syn3387325	Synapse	doi:10.7303/syn3387325	https://doi.org/10.7303/syn3387325	dorsolateral prefrontal cortex
86471999_dorsolateral prefrontal cortex	RNA Sample Preparation	miRNA profile	nCounter	NanoString	DLPFC_295_3H	doi:10.7303/syn3387325	Synapse	doi:10.7303/syn3387325	https://doi.org/10.7303/syn3387325	dorsolateral prefrontal cortex
15218541_dorsolateral prefrontal cortex	RNA Sample Preparation	miRNA profile	nCounter	NanoString	DLPFC_296_4F	doi:10.7303/syn3387325	Synapse	doi:10.7303/syn3387325	https://doi.org/10.7303/syn3387325	dorsolateral prefrontal cortex
50104972_dorsolateral prefrontal cortex	RNA Sample Preparation	miRNA profile	nCounter	NanoString	DLPFC_297_3F	doi:10.7303/syn3387325	Synapse	doi:10.7303/syn3387325	https://doi.org/10.7303/syn3387325	dorsolateral prefrontal cortex
68745332_dorsolateral prefrontal cortex	RNA Sample Preparation	miRNA profile	nCounter	NanoString	DLPFC_298_3G	doi:10.7303/syn3387325	Synapse	doi:10.7303/syn3387325	https://doi.org/10.7303/syn3387325	dorsolateral prefrontal cortex
21402304_dorsolateral prefrontal cortex	RNA Sample Preparation	miRNA profile	nCounter	NanoString	DLPFC_299_4B	doi:10.7303/syn3387325	Synapse	doi:10.7303/syn3387325	https://doi.org/10.7303/syn3387325	dorsolateral prefrontal cortex
50301125_dorsolateral prefrontal cortex	RNA Sample Preparation	miRNA profile	nCounter	NanoString	DLPFC_3_6B	doi:10.7303/syn3387325	Synapse	doi:10.7303/syn3387325	https://doi.org/10.7303/syn3387325	dorsolateral prefrontal cortex
21191200_dorsolateral prefrontal cortex	RNA Sample Preparation	miRNA profile	nCounter	NanoString	DLPFC_30_2F	doi:10.7303/syn3387325	Synapse	doi:10.7303/syn3387325	https://doi.org/10.7303/syn3387325	dorsolateral prefrontal cortex
21412752_dorsolateral prefrontal cortex	RNA Sample Preparation	miRNA profile	nCounter	NanoString	DLPFC_300_4A	doi:10.7303/syn3387325	Synapse	doi:10.7303/syn3387325	https://doi.org/10.7303/syn3387325	dorsolateral prefrontal cortex
97006937_dorsolateral prefrontal cortex	RNA Sample Preparation	miRNA profile	nCounter	NanoString	DLPFC_301_4D	doi:10.7303/syn3387325	Synapse	doi:10.7303/syn3387325	https://doi.org/10.7303/syn3387325	dorsolateral prefrontal cortex
89164957_dorsolateral prefrontal cortex	RNA Sample Preparation	miRNA profile	nCounter	NanoString	DLPFC_302_3G	doi:10.7303/syn3387325	Synapse	doi:10.7303/syn3387325	https://doi.org/10.7303/syn3387325	dorsolateral prefrontal cortex
10203224_dorsolateral prefrontal cortex	RNA Sample Preparation	miRNA profile	nCounter	NanoString	DLPFC_303_4D	doi:10.7303/syn3387325	Synapse	doi:10.7303/syn3387325	https://doi.org/10.7303/syn3387325	dorsolateral prefrontal cortex
94828877_dorsolateral prefrontal cortex	RNA Sample Preparation	miRNA profile	nCounter	NanoString	DLPFC_304_4E	doi:10.7303/syn3387325	Synapse	doi:10.7303/syn3387325	https://doi.org/10.7303/syn3387325	dorsolateral prefrontal cortex
62404688_dorsolateral prefrontal cortex	RNA Sample Preparation	miRNA profile	nCounter	NanoString	DLPFC_305_4H	doi:10.7303/syn3387325	Synapse	doi:10.7303/syn3387325	https://doi.org/10.7303/syn3387325	dorsolateral prefrontal cortex
91018909_dorsolateral prefrontal cortex	RNA Sample Preparation	miRNA profile	nCounter	NanoString	DLPFC_306_3H	doi:10.7303/syn3387325	Synapse	doi:10.7303/syn3387325	https://doi.org/10.7303/syn3387325	dorsolateral prefrontal cortex
60848460_dorsolateral prefrontal cortex	RNA Sample Preparation	miRNA profile	nCounter	NanoString	DLPFC_307_3H	doi:10.7303/syn3387325	Synapse	doi:10.7303/syn3387325	https://doi.org/10.7303/syn3387325	dorsolateral prefrontal cortex
27560777_dorsolateral prefrontal cortex	RNA Sample Preparation	miRNA profile	nCounter	NanoString	DLPFC_308_3B	doi:10.7303/syn3387325	Synapse	doi:10.7303/syn3387325	https://doi.org/10.7303/syn3387325	dorsolateral prefrontal cortex
6107196_dorsolateral prefrontal cortex	RNA Sample Preparation	miRNA profile	nCounter	NanoString	DLPFC_309_3E	doi:10.7303/syn3387325	Synapse	doi:10.7303/syn3387325	https://doi.org/10.7303/syn3387325	dorsolateral prefrontal cortex
10235948_dorsolateral prefrontal cortex	RNA Sample Preparation	miRNA profile	nCounter	NanoString	DLPFC_31_2G	doi:10.7303/syn3387325	Synapse	doi:10.7303/syn3387325	https://doi.org/10.7303/syn3387325	dorsolateral prefrontal cortex
50102088_dorsolateral prefrontal cortex	RNA Sample Preparation	miRNA profile	nCounter	NanoString	DLPFC_310_3F	doi:10.7303/syn3387325	Synapse	doi:10.7303/syn3387325	https://doi.org/10.7303/syn3387325	dorsolateral prefrontal cortex
34726040_dorsolateral prefrontal cortex	RNA Sample Preparation	miRNA profile	nCounter	NanoString	DLPFC_311_3G	doi:10.7303/syn3387325	Synapse	doi:10.7303/syn3387325	https://doi.org/10.7303/syn3387325	dorsolateral prefrontal cortex
20431359_dorsolateral prefrontal cortex	RNA Sample Preparation	miRNA profile	nCounter	NanoString	DLPFC_312_3E	doi:10.7303/syn3387325	Synapse	doi:10.7303/syn3387325	https://doi.org/10.7303/syn3387325	dorsolateral prefrontal cortex
9391376_dorsolateral prefrontal cortex	RNA Sample Preparation	miRNA profile	nCounter	NanoString	DLPFC_313_4G	doi:10.7303/syn3387325	Synapse	doi:10.7303/syn3387325	https://doi.org/10.7303/syn3387325	dorsolateral prefrontal cortex
10383017_dorsolateral prefrontal cortex	RNA Sample Preparation	miRNA profile	nCounter	NanoString	DLPFC_314_4E	doi:10.7303/syn3387325	Synapse	doi:10.7303/syn3387325	https://doi.org/10.7303/syn3387325	dorsolateral prefrontal cortex
21193068_dorsolateral prefrontal cortex	RNA Sample Preparation	miRNA profile	nCounter	NanoString	DLPFC_315_4G	doi:10.7303/syn3387325	Synapse	doi:10.7303/syn3387325	https://doi.org/10.7303/syn3387325	dorsolateral prefrontal cortex
21156815_dorsolateral prefrontal cortex	RNA Sample Preparation	miRNA profile	nCounter	NanoString	DLPFC_316_4F	doi:10.7303/syn3387325	Synapse	doi:10.7303/syn3387325	https://doi.org/10.7303/syn3387325	dorsolateral prefrontal cortex
22101004_dorsolateral prefrontal cortex	RNA Sample Preparation	miRNA profile	nCounter	NanoString	DLPFC_317_4F	doi:10.7303/syn3387325	Synapse	doi:10.7303/syn3387325	https://doi.org/10.7303/syn3387325	dorsolateral prefrontal cortex
20115276_dorsolateral prefrontal cortex	RNA Sample Preparation	miRNA profile	nCounter	NanoString	DLPFC_318_4E	doi:10.7303/syn3387325	Synapse	doi:10.7303/syn3387325	https://doi.org/10.7303/syn3387325	dorsolateral prefrontal cortex
50107033_dorsolateral prefrontal cortex	RNA Sample Preparation	miRNA profile	nCounter	NanoString	DLPFC_319_4B	doi:10.7303/syn3387325	Synapse	doi:10.7303/syn3387325	https://doi.org/10.7303/syn3387325	dorsolateral prefrontal cortex
10447620_dorsolateral prefrontal cortex	RNA Sample Preparation	miRNA profile	nCounter	NanoString	DLPFC_32_2H	doi:10.7303/syn3387325	Synapse	doi:10.7303/syn3387325	https://doi.org/10.7303/syn3387325	dorsolateral prefrontal cortex
22209673_dorsolateral prefrontal cortex	RNA Sample Preparation	miRNA profile	nCounter	NanoString	DLPFC_320_4C	doi:10.7303/syn3387325	Synapse	doi:10.7303/syn3387325	https://doi.org/10.7303/syn3387325	dorsolateral prefrontal cortex
11336574_dorsolateral prefrontal cortex	RNA Sample Preparation	miRNA profile	nCounter	NanoString	DLPFC_321_4A	doi:10.7303/syn3387325	Synapse	doi:10.7303/syn3387325	https://doi.org/10.7303/syn3387325	dorsolateral prefrontal cortex
21411297_dorsolateral prefrontal cortex	RNA Sample Preparation	miRNA profile	nCounter	NanoString	DLPFC_322_4A	doi:10.7303/syn3387325	Synapse	doi:10.7303/syn3387325	https://doi.org/10.7303/syn3387325	dorsolateral prefrontal cortex
11430815_dorsolateral prefrontal cortex	RNA Sample Preparation	miRNA profile	nCounter	NanoString	DLPFC_323_4D	doi:10.7303/syn3387325	Synapse	doi:10.7303/syn3387325	https://doi.org/10.7303/syn3387325	dorsolateral prefrontal cortex
11072071_dorsolateral prefrontal cortex	RNA Sample Preparation	miRNA profile	nCounter	NanoString	DLPFC_324_4F	doi:10.7303/syn3387325	Synapse	doi:10.7303/syn3387325	https://doi.org/10.7303/syn3387325	dorsolateral prefrontal cortex
70883578_dorsolateral prefrontal cortex	RNA Sample Preparation	miRNA profile	nCounter	NanoString	DLPFC_325_4H	doi:10.7303/syn3387325	Synapse	doi:10.7303/syn3387325	https://doi.org/10.7303/syn3387325	dorsolateral prefrontal cortex
50106992_dorsolateral prefrontal cortex	RNA Sample Preparation	miRNA profile	nCounter	NanoString	DLPFC_326_4A	doi:10.7303/syn3387325	Synapse	doi:10.7303/syn3387325	https://doi.org/10.7303/syn3387325	dorsolateral prefrontal cortex
50107745_dorsolateral prefrontal cortex	RNA Sample Preparation	miRNA profile	nCounter	NanoString	DLPFC_327_4H	doi:10.7303/syn3387325	Synapse	doi:10.7303/syn3387325	https://doi.org/10.7303/syn3387325	dorsolateral prefrontal cortex
10249336_dorsolateral prefrontal cortex	RNA Sample Preparation	miRNA profile	nCounter	NanoString	DLPFC_328_4B	doi:10.7303/syn3387325	Synapse	doi:10.7303/syn3387325	https://doi.org/10.7303/syn3387325	dorsolateral prefrontal cortex
15115927_dorsolateral prefrontal cortex	RNA Sample Preparation	miRNA profile	nCounter	NanoString	DLPFC_329_4B	doi:10.7303/syn3387325	Synapse	doi:10.7303/syn3387325	https://doi.org/10.7303/syn3387325	dorsolateral prefrontal cortex
20453625_dorsolateral prefrontal cortex	RNA Sample Preparation	miRNA profile	nCounter	NanoString	DLPFC_33_2A	doi:10.7303/syn3387325	Synapse	doi:10.7303/syn3387325	https://doi.org/10.7303/syn3387325	dorsolateral prefrontal cortex
22201693_dorsolateral prefrontal cortex	RNA Sample Preparation	miRNA profile	nCounter	NanoString	DLPFC_330_4C	doi:10.7303/syn3387325	Synapse	doi:10.7303/syn3387325	https://doi.org/10.7303/syn3387325	dorsolateral prefrontal cortex
50402567_dorsolateral prefrontal cortex	RNA Sample Preparation	miRNA profile	nCounter	NanoString	DLPFC_331_4C	doi:10.7303/syn3387325	Synapse	doi:10.7303/syn3387325	https://doi.org/10.7303/syn3387325	dorsolateral prefrontal cortex
10490993_dorsolateral prefrontal cortex	RNA Sample Preparation	miRNA profile	nCounter	NanoString	DLPFC_332_4D	doi:10.7303/syn3387325	Synapse	doi:10.7303/syn3387325	https://doi.org/10.7303/syn3387325	dorsolateral prefrontal cortex
20594669_dorsolateral prefrontal cortex	RNA Sample Preparation	miRNA profile	nCounter	NanoString	DLPFC_333_4E	doi:10.7303/syn3387325	Synapse	doi:10.7303/syn3387325	https://doi.org/10.7303/syn3387325	dorsolateral prefrontal cortex
50197261_dorsolateral prefrontal cortex	RNA Sample Preparation	miRNA profile	nCounter	NanoString	DLPFC_334_4F	doi:10.7303/syn3387325	Synapse	doi:10.7303/syn3387325	https://doi.org/10.7303/syn3387325	dorsolateral prefrontal cortex
21112011_dorsolateral prefrontal cortex	RNA Sample Preparation	miRNA profile	nCounter	NanoString	DLPFC_335_4G	doi:10.7303/syn3387325	Synapse	doi:10.7303/syn3387325	https://doi.org/10.7303/syn3387325	dorsolateral prefrontal cortex
21138877_dorsolateral prefrontal cortex	RNA Sample Preparation	miRNA profile	nCounter	NanoString	DLPFC_336_4H	doi:10.7303/syn3387325	Synapse	doi:10.7303/syn3387325	https://doi.org/10.7303/syn3387325	dorsolateral prefrontal cortex
86071821_dorsolateral prefrontal cortex	RNA Sample Preparation	miRNA profile	nCounter	NanoString	DLPFC_337_4A	doi:10.7303/syn3387325	Synapse	doi:10.7303/syn3387325	https://doi.org/10.7303/syn3387325	dorsolateral prefrontal cortex
10986136_dorsolateral prefrontal cortex	RNA Sample Preparation	miRNA profile	nCounter	NanoString	DLPFC_338_4B	doi:10.7303/syn3387325	Synapse	doi:10.7303/syn3387325	https://doi.org/10.7303/syn3387325	dorsolateral prefrontal cortex
50104846_dorsolateral prefrontal cortex	RNA Sample Preparation	miRNA profile	nCounter	NanoString	DLPFC_34_2B	doi:10.7303/syn3387325	Synapse	doi:10.7303/syn3387325	https://doi.org/10.7303/syn3387325	dorsolateral prefrontal cortex
40756151_dorsolateral prefrontal cortex	RNA Sample Preparation	miRNA profile	nCounter	NanoString	DLPFC_341_4E	doi:10.7303/syn3387325	Synapse	doi:10.7303/syn3387325	https://doi.org/10.7303/syn3387325	dorsolateral prefrontal cortex
23870000_dorsolateral prefrontal cortex	RNA Sample Preparation	miRNA profile	nCounter	NanoString	DLPFC_343_4G	doi:10.7303/syn3387325	Synapse	doi:10.7303/syn3387325	https://doi.org/10.7303/syn3387325	dorsolateral prefrontal cortex
90942860_dorsolateral prefrontal cortex	RNA Sample Preparation	miRNA profile	nCounter	NanoString	DLPFC_344_4H	doi:10.7303/syn3387325	Synapse	doi:10.7303/syn3387325	https://doi.org/10.7303/syn3387325	dorsolateral prefrontal cortex
20993308_dorsolateral prefrontal cortex	RNA Sample Preparation	miRNA profile	nCounter	NanoString	DLPFC_345_4A	doi:10.7303/syn3387325	Synapse	doi:10.7303/syn3387325	https://doi.org/10.7303/syn3387325	dorsolateral prefrontal cortex
21172121_dorsolateral prefrontal cortex	RNA Sample Preparation	miRNA profile	nCounter	NanoString	DLPFC_346_4B	doi:10.7303/syn3387325	Synapse	doi:10.7303/syn3387325	https://doi.org/10.7303/syn3387325	dorsolateral prefrontal cortex
71626373_dorsolateral prefrontal cortex	RNA Sample Preparation	miRNA profile	nCounter	NanoString	DLPFC_347_4C	doi:10.7303/syn3387325	Synapse	doi:10.7303/syn3387325	https://doi.org/10.7303/syn3387325	dorsolateral prefrontal cortex
50101811_dorsolateral prefrontal cortex	RNA Sample Preparation	miRNA profile	nCounter	NanoString	DLPFC_348_4D	doi:10.7303/syn3387325	Synapse	doi:10.7303/syn3387325	https://doi.org/10.7303/syn3387325	dorsolateral prefrontal cortex
20974481_dorsolateral prefrontal cortex	RNA Sample Preparation	miRNA profile	nCounter	NanoString	DLPFC_349_4E	doi:10.7303/syn3387325	Synapse	doi:10.7303/syn3387325	https://doi.org/10.7303/syn3387325	dorsolateral prefrontal cortex
11310844_dorsolateral prefrontal cortex	RNA Sample Preparation	miRNA profile	nCounter	NanoString	DLPFC_35_2C	doi:10.7303/syn3387325	Synapse	doi:10.7303/syn3387325	https://doi.org/10.7303/syn3387325	dorsolateral prefrontal cortex
11157783_dorsolateral prefrontal cortex	RNA Sample Preparation	miRNA profile	nCounter	NanoString	DLPFC_350_4F	doi:10.7303/syn3387325	Synapse	doi:10.7303/syn3387325	https://doi.org/10.7303/syn3387325	dorsolateral prefrontal cortex
11349119_dorsolateral prefrontal cortex	RNA Sample Preparation	miRNA profile	nCounter	NanoString	DLPFC_351_4G	doi:10.7303/syn3387325	Synapse	doi:10.7303/syn3387325	https://doi.org/10.7303/syn3387325	dorsolateral prefrontal cortex
50302266_dorsolateral prefrontal cortex	RNA Sample Preparation	miRNA profile	nCounter	NanoString	DLPFC_352_4H	doi:10.7303/syn3387325	Synapse	doi:10.7303/syn3387325	https://doi.org/10.7303/syn3387325	dorsolateral prefrontal cortex
10929637_dorsolateral prefrontal cortex	RNA Sample Preparation	miRNA profile	nCounter	NanoString	DLPFC_354_4B	doi:10.7303/syn3387325	Synapse	doi:10.7303/syn3387325	https://doi.org/10.7303/syn3387325	dorsolateral prefrontal cortex
15121461_dorsolateral prefrontal cortex	RNA Sample Preparation	miRNA profile	nCounter	NanoString	DLPFC_355_4C	doi:10.7303/syn3387325	Synapse	doi:10.7303/syn3387325	https://doi.org/10.7303/syn3387325	dorsolateral prefrontal cortex
50404299_dorsolateral prefrontal cortex	RNA Sample Preparation	miRNA profile	nCounter	NanoString	DLPFC_356_4D	doi:10.7303/syn3387325	Synapse	doi:10.7303/syn3387325	https://doi.org/10.7303/syn3387325	dorsolateral prefrontal cortex
9032080_dorsolateral prefrontal cortex	RNA Sample Preparation	miRNA profile	nCounter	NanoString	DLPFC_357_F3	doi:10.7303/syn3387325	Synapse	doi:10.7303/syn3387325	https://doi.org/10.7303/syn3387325	dorsolateral prefrontal cortex
20983400_dorsolateral prefrontal cortex	RNA Sample Preparation	miRNA profile	nCounter	NanoString	DLPFC_358_4G	doi:10.7303/syn3387325	Synapse	doi:10.7303/syn3387325	https://doi.org/10.7303/syn3387325	dorsolateral prefrontal cortex
50300822_dorsolateral prefrontal cortex	RNA Sample Preparation	miRNA profile	nCounter	NanoString	DLPFC_359_4B	doi:10.7303/syn3387325	Synapse	doi:10.7303/syn3387325	https://doi.org/10.7303/syn3387325	dorsolateral prefrontal cortex
20225925_dorsolateral prefrontal cortex	RNA Sample Preparation	miRNA profile	nCounter	NanoString	DLPFC_36_2D	doi:10.7303/syn3387325	Synapse	doi:10.7303/syn3387325	https://doi.org/10.7303/syn3387325	dorsolateral prefrontal cortex
24310553_dorsolateral prefrontal cortex	RNA Sample Preparation	miRNA profile	nCounter	NanoString	DLPFC_360_4H	doi:10.7303/syn3387325	Synapse	doi:10.7303/syn3387325	https://doi.org/10.7303/syn3387325	dorsolateral prefrontal cortex
50105149_dorsolateral prefrontal cortex	RNA Sample Preparation	miRNA profile	nCounter	NanoString	DLPFC_361_4E	doi:10.7303/syn3387325	Synapse	doi:10.7303/syn3387325	https://doi.org/10.7303/syn3387325	dorsolateral prefrontal cortex
50102114_dorsolateral prefrontal cortex	RNA Sample Preparation	miRNA profile	nCounter	NanoString	DLPFC_362_4H	doi:10.7303/syn3387325	Synapse	doi:10.7303/syn3387325	https://doi.org/10.7303/syn3387325	dorsolateral prefrontal cortex
50104134_dorsolateral prefrontal cortex	RNA Sample Preparation	miRNA profile	nCounter	NanoString	DLPFC_363_4A	doi:10.7303/syn3387325	Synapse	doi:10.7303/syn3387325	https://doi.org/10.7303/syn3387325	dorsolateral prefrontal cortex
20260284_dorsolateral prefrontal cortex	RNA Sample Preparation	miRNA profile	nCounter	NanoString	DLPFC_364_4G	doi:10.7303/syn3387325	Synapse	doi:10.7303/syn3387325	https://doi.org/10.7303/syn3387325	dorsolateral prefrontal cortex
50109215_dorsolateral prefrontal cortex	RNA Sample Preparation	miRNA profile	nCounter	NanoString	DLPFC_365_4H	doi:10.7303/syn3387325	Synapse	doi:10.7303/syn3387325	https://doi.org/10.7303/syn3387325	dorsolateral prefrontal cortex
20945666_dorsolateral prefrontal cortex	RNA Sample Preparation	miRNA profile	nCounter	NanoString	DLPFC_366_4F	doi:10.7303/syn3387325	Synapse	doi:10.7303/syn3387325	https://doi.org/10.7303/syn3387325	dorsolateral prefrontal cortex
20929774_dorsolateral prefrontal cortex	RNA Sample Preparation	miRNA profile	nCounter	NanoString	DLPFC_367_4B	doi:10.7303/syn3387325	Synapse	doi:10.7303/syn3387325	https://doi.org/10.7303/syn3387325	dorsolateral prefrontal cortex
20521752_dorsolateral prefrontal cortex	RNA Sample Preparation	miRNA profile	nCounter	NanoString	DLPFC_368_4F	doi:10.7303/syn3387325	Synapse	doi:10.7303/syn3387325	https://doi.org/10.7303/syn3387325	dorsolateral prefrontal cortex
50106730_dorsolateral prefrontal cortex	RNA Sample Preparation	miRNA profile	nCounter	NanoString	DLPFC_369_4A	doi:10.7303/syn3387325	Synapse	doi:10.7303/syn3387325	https://doi.org/10.7303/syn3387325	dorsolateral prefrontal cortex
20147440_dorsolateral prefrontal cortex	RNA Sample Preparation	miRNA profile	nCounter	NanoString	DLPFC_37_2E	doi:10.7303/syn3387325	Synapse	doi:10.7303/syn3387325	https://doi.org/10.7303/syn3387325	dorsolateral prefrontal cortex
21185180_dorsolateral prefrontal cortex	RNA Sample Preparation	miRNA profile	nCounter	NanoString	DLPFC_370_4D	doi:10.7303/syn3387325	Synapse	doi:10.7303/syn3387325	https://doi.org/10.7303/syn3387325	dorsolateral prefrontal cortex
15420223_dorsolateral prefrontal cortex	RNA Sample Preparation	miRNA profile	nCounter	NanoString	DLPFC_371_4G	doi:10.7303/syn3387325	Synapse	doi:10.7303/syn3387325	https://doi.org/10.7303/syn3387325	dorsolateral prefrontal cortex
32971269_dorsolateral prefrontal cortex	RNA Sample Preparation	miRNA profile	nCounter	NanoString	DLPFC_372_4C	doi:10.7303/syn3387325	Synapse	doi:10.7303/syn3387325	https://doi.org/10.7303/syn3387325	dorsolateral prefrontal cortex
11478361_dorsolateral prefrontal cortex	RNA Sample Preparation	miRNA profile	nCounter	NanoString	DLPFC_373_4C	doi:10.7303/syn3387325	Synapse	doi:10.7303/syn3387325	https://doi.org/10.7303/syn3387325	dorsolateral prefrontal cortex
10425642_dorsolateral prefrontal cortex	RNA Sample Preparation	miRNA profile	nCounter	NanoString	DLPFC_374_4D	doi:10.7303/syn3387325	Synapse	doi:10.7303/syn3387325	https://doi.org/10.7303/syn3387325	dorsolateral prefrontal cortex
20494368_dorsolateral prefrontal cortex	RNA Sample Preparation	miRNA profile	nCounter	NanoString	DLPFC_375_4E	doi:10.7303/syn3387325	Synapse	doi:10.7303/syn3387325	https://doi.org/10.7303/syn3387325	dorsolateral prefrontal cortex
20108141_dorsolateral prefrontal cortex	RNA Sample Preparation	miRNA profile	nCounter	NanoString	DLPFC_376_4E	doi:10.7303/syn3387325	Synapse	doi:10.7303/syn3387325	https://doi.org/10.7303/syn3387325	dorsolateral prefrontal cortex
11395417_dorsolateral prefrontal cortex	RNA Sample Preparation	miRNA profile	nCounter	NanoString	DLPFC_377_4A	doi:10.7303/syn3387325	Synapse	doi:10.7303/syn3387325	https://doi.org/10.7303/syn3387325	dorsolateral prefrontal cortex
21001807_dorsolateral prefrontal cortex	RNA Sample Preparation	miRNA profile	nCounter	NanoString	DLPFC_378_4B	doi:10.7303/syn3387325	Synapse	doi:10.7303/syn3387325	https://doi.org/10.7303/syn3387325	dorsolateral prefrontal cortex
95116046_dorsolateral prefrontal cortex	RNA Sample Preparation	miRNA profile	nCounter	NanoString	DLPFC_379_4C	doi:10.7303/syn3387325	Synapse	doi:10.7303/syn3387325	https://doi.org/10.7303/syn3387325	dorsolateral prefrontal cortex
50100806_dorsolateral prefrontal cortex	RNA Sample Preparation	miRNA profile	nCounter	NanoString	DLPFC_38_2F	doi:10.7303/syn3387325	Synapse	doi:10.7303/syn3387325	https://doi.org/10.7303/syn3387325	dorsolateral prefrontal cortex
23690880_dorsolateral prefrontal cortex	RNA Sample Preparation	miRNA profile	nCounter	NanoString	DLPFC_380_4D	doi:10.7303/syn3387325	Synapse	doi:10.7303/syn3387325	https://doi.org/10.7303/syn3387325	dorsolateral prefrontal cortex
20576919_dorsolateral prefrontal cortex	RNA Sample Preparation	miRNA profile	nCounter	NanoString	DLPFC_381_4E	doi:10.7303/syn3387325	Synapse	doi:10.7303/syn3387325	https://doi.org/10.7303/syn3387325	dorsolateral prefrontal cortex
50103381_dorsolateral prefrontal cortex	RNA Sample Preparation	miRNA profile	nCounter	NanoString	DLPFC_382_4F	doi:10.7303/syn3387325	Synapse	doi:10.7303/syn3387325	https://doi.org/10.7303/syn3387325	dorsolateral prefrontal cortex
10518782_dorsolateral prefrontal cortex	RNA Sample Preparation	miRNA profile	nCounter	NanoString	DLPFC_383_4G	doi:10.7303/syn3387325	Synapse	doi:10.7303/syn3387325	https://doi.org/10.7303/syn3387325	dorsolateral prefrontal cortex
10267798_dorsolateral prefrontal cortex	RNA Sample Preparation	miRNA profile	nCounter	NanoString	DLPFC_384_4H	doi:10.7303/syn3387325	Synapse	doi:10.7303/syn3387325	https://doi.org/10.7303/syn3387325	dorsolateral prefrontal cortex
61344957_dorsolateral prefrontal cortex	RNA Sample Preparation	miRNA profile	nCounter	NanoString	DLPFC_385_4A	doi:10.7303/syn3387325	Synapse	doi:10.7303/syn3387325	https://doi.org/10.7303/syn3387325	dorsolateral prefrontal cortex
20942767_dorsolateral prefrontal cortex	RNA Sample Preparation	miRNA profile	nCounter	NanoString	DLPFC_386_4B	doi:10.7303/syn3387325	Synapse	doi:10.7303/syn3387325	https://doi.org/10.7303/syn3387325	dorsolateral prefrontal cortex
21405627_dorsolateral prefrontal cortex	RNA Sample Preparation	miRNA profile	nCounter	NanoString	DLPFC_388_4D	doi:10.7303/syn3387325	Synapse	doi:10.7303/syn3387325	https://doi.org/10.7303/syn3387325	dorsolateral prefrontal cortex
50107907_dorsolateral prefrontal cortex	RNA Sample Preparation	miRNA profile	nCounter	NanoString	DLPFC_389_4E	doi:10.7303/syn3387325	Synapse	doi:10.7303/syn3387325	https://doi.org/10.7303/syn3387325	dorsolateral prefrontal cortex
22101842_dorsolateral prefrontal cortex	RNA Sample Preparation	miRNA profile	nCounter	NanoString	DLPFC_39_2G	doi:10.7303/syn3387325	Synapse	doi:10.7303/syn3387325	https://doi.org/10.7303/syn3387325	dorsolateral prefrontal cortex
21411323_dorsolateral prefrontal cortex	RNA Sample Preparation	miRNA profile	nCounter	NanoString	DLPFC_390_4F	doi:10.7303/syn3387325	Synapse	doi:10.7303/syn3387325	https://doi.org/10.7303/syn3387325	dorsolateral prefrontal cortex
91921829_dorsolateral prefrontal cortex	RNA Sample Preparation	miRNA profile	nCounter	NanoString	DLPFC_391_4G	doi:10.7303/syn3387325	Synapse	doi:10.7303/syn3387325	https://doi.org/10.7303/syn3387325	dorsolateral prefrontal cortex
84642424_dorsolateral prefrontal cortex	RNA Sample Preparation	miRNA profile	nCounter	NanoString	DLPFC_392_4A	doi:10.7303/syn3387325	Synapse	doi:10.7303/syn3387325	https://doi.org/10.7303/syn3387325	dorsolateral prefrontal cortex
21002524_dorsolateral prefrontal cortex	RNA Sample Preparation	miRNA profile	nCounter	NanoString	DLPFC_393_4B	doi:10.7303/syn3387325	Synapse	doi:10.7303/syn3387325	https://doi.org/10.7303/syn3387325	dorsolateral prefrontal cortex
24039289_dorsolateral prefrontal cortex	RNA Sample Preparation	miRNA profile	nCounter	NanoString	DLPFC_394_4C	doi:10.7303/syn3387325	Synapse	doi:10.7303/syn3387325	https://doi.org/10.7303/syn3387325	dorsolateral prefrontal cortex
2817047_dorsolateral prefrontal cortex	RNA Sample Preparation	miRNA profile	nCounter	NanoString	DLPFC_395_4D	doi:10.7303/syn3387325	Synapse	doi:10.7303/syn3387325	https://doi.org/10.7303/syn3387325	dorsolateral prefrontal cortex
43074402_dorsolateral prefrontal cortex	RNA Sample Preparation	miRNA profile	nCounter	NanoString	DLPFC_396_4E	doi:10.7303/syn3387325	Synapse	doi:10.7303/syn3387325	https://doi.org/10.7303/syn3387325	dorsolateral prefrontal cortex
20933324_dorsolateral prefrontal cortex	RNA Sample Preparation	miRNA profile	nCounter	NanoString	DLPFC_397_4F	doi:10.7303/syn3387325	Synapse	doi:10.7303/syn3387325	https://doi.org/10.7303/syn3387325	dorsolateral prefrontal cortex
50403446_dorsolateral prefrontal cortex	RNA Sample Preparation	miRNA profile	nCounter	NanoString	DLPFC_398_4G	doi:10.7303/syn3387325	Synapse	doi:10.7303/syn3387325	https://doi.org/10.7303/syn3387325	dorsolateral prefrontal cortex
66924745_dorsolateral prefrontal cortex	RNA Sample Preparation	miRNA profile	nCounter	NanoString	DLPFC_399_4H	doi:10.7303/syn3387325	Synapse	doi:10.7303/syn3387325	https://doi.org/10.7303/syn3387325	dorsolateral prefrontal cortex
20149910_dorsolateral prefrontal cortex	RNA Sample Preparation	miRNA profile	nCounter	NanoString	DLPFC_4_6C	doi:10.7303/syn3387325	Synapse	doi:10.7303/syn3387325	https://doi.org/10.7303/syn3387325	dorsolateral prefrontal cortex
10460587_dorsolateral prefrontal cortex	RNA Sample Preparation	miRNA profile	nCounter	NanoString	DLPFC_40_2H	doi:10.7303/syn3387325	Synapse	doi:10.7303/syn3387325	https://doi.org/10.7303/syn3387325	dorsolateral prefrontal cortex
20654818_dorsolateral prefrontal cortex	RNA Sample Preparation	miRNA profile	nCounter	NanoString	DLPFC_400_6B	doi:10.7303/syn3387325	Synapse	doi:10.7303/syn3387325	https://doi.org/10.7303/syn3387325	dorsolateral prefrontal cortex
20261037_dorsolateral prefrontal cortex	RNA Sample Preparation	miRNA profile	nCounter	NanoString	DLPFC_401_5E	doi:10.7303/syn3387325	Synapse	doi:10.7303/syn3387325	https://doi.org/10.7303/syn3387325	dorsolateral prefrontal cortex
50409370_dorsolateral prefrontal cortex	RNA Sample Preparation	miRNA profile	nCounter	NanoString	DLPFC_402_5E	doi:10.7303/syn3387325	Synapse	doi:10.7303/syn3387325	https://doi.org/10.7303/syn3387325	dorsolateral prefrontal cortex
11681508_dorsolateral prefrontal cortex	RNA Sample Preparation	miRNA profile	nCounter	NanoString	DLPFC_403_5B	doi:10.7303/syn3387325	Synapse	doi:10.7303/syn3387325	https://doi.org/10.7303/syn3387325	dorsolateral prefrontal cortex
15413198_dorsolateral prefrontal cortex	RNA Sample Preparation	miRNA profile	nCounter	NanoString	DLPFC_404_5F	doi:10.7303/syn3387325	Synapse	doi:10.7303/syn3387325	https://doi.org/10.7303/syn3387325	dorsolateral prefrontal cortex
46251007_dorsolateral prefrontal cortex	RNA Sample Preparation	miRNA profile	nCounter	NanoString	DLPFC_405_5A	doi:10.7303/syn3387325	Synapse	doi:10.7303/syn3387325	https://doi.org/10.7303/syn3387325	dorsolateral prefrontal cortex
20344143_dorsolateral prefrontal cortex	RNA Sample Preparation	miRNA profile	nCounter	NanoString	DLPFC_406_5H	doi:10.7303/syn3387325	Synapse	doi:10.7303/syn3387325	https://doi.org/10.7303/syn3387325	dorsolateral prefrontal cortex
50410319_dorsolateral prefrontal cortex	RNA Sample Preparation	miRNA profile	nCounter	NanoString	DLPFC_407_5C	doi:10.7303/syn3387325	Synapse	doi:10.7303/syn3387325	https://doi.org/10.7303/syn3387325	dorsolateral prefrontal cortex
50404163_dorsolateral prefrontal cortex	RNA Sample Preparation	miRNA profile	nCounter	NanoString	DLPFC_408_5B	doi:10.7303/syn3387325	Synapse	doi:10.7303/syn3387325	https://doi.org/10.7303/syn3387325	dorsolateral prefrontal cortex
20474300_dorsolateral prefrontal cortex	RNA Sample Preparation	miRNA profile	nCounter	NanoString	DLPFC_409_5G	doi:10.7303/syn3387325	Synapse	doi:10.7303/syn3387325	https://doi.org/10.7303/syn3387325	dorsolateral prefrontal cortex
50103967_dorsolateral prefrontal cortex	RNA Sample Preparation	miRNA profile	nCounter	NanoString	DLPFC_41_2B	doi:10.7303/syn3387325	Synapse	doi:10.7303/syn3387325	https://doi.org/10.7303/syn3387325	dorsolateral prefrontal cortex
68015667_dorsolateral prefrontal cortex	RNA Sample Preparation	miRNA profile	nCounter	NanoString	DLPFC_411_5D	doi:10.7303/syn3387325	Synapse	doi:10.7303/syn3387325	https://doi.org/10.7303/syn3387325	dorsolateral prefrontal cortex
10345561_dorsolateral prefrontal cortex	RNA Sample Preparation	miRNA profile	nCounter	NanoString	DLPFC_412_5F	doi:10.7303/syn3387325	Synapse	doi:10.7303/syn3387325	https://doi.org/10.7303/syn3387325	dorsolateral prefrontal cortex
5689621_dorsolateral prefrontal cortex	RNA Sample Preparation	miRNA profile	nCounter	NanoString	DLPFC_413_5D	doi:10.7303/syn3387325	Synapse	doi:10.7303/syn3387325	https://doi.org/10.7303/syn3387325	dorsolateral prefrontal cortex
11632851_dorsolateral prefrontal cortex	RNA Sample Preparation	miRNA profile	nCounter	NanoString	DLPFC_414_5A	doi:10.7303/syn3387325	Synapse	doi:10.7303/syn3387325	https://doi.org/10.7303/syn3387325	dorsolateral prefrontal cortex
20270768_dorsolateral prefrontal cortex	RNA Sample Preparation	miRNA profile	nCounter	NanoString	DLPFC_415_5G	doi:10.7303/syn3387325	Synapse	doi:10.7303/syn3387325	https://doi.org/10.7303/syn3387325	dorsolateral prefrontal cortex
20416210_dorsolateral prefrontal cortex	RNA Sample Preparation	miRNA profile	nCounter	NanoString	DLPFC_416_5H	doi:10.7303/syn3387325	Synapse	doi:10.7303/syn3387325	https://doi.org/10.7303/syn3387325	dorsolateral prefrontal cortex
10537609_dorsolateral prefrontal cortex	RNA Sample Preparation	miRNA profile	nCounter	NanoString	DLPFC_417_5E	doi:10.7303/syn3387325	Synapse	doi:10.7303/syn3387325	https://doi.org/10.7303/syn3387325	dorsolateral prefrontal cortex
10260309_dorsolateral prefrontal cortex	RNA Sample Preparation	miRNA profile	nCounter	NanoString	DLPFC_418_5F	doi:10.7303/syn3387325	Synapse	doi:10.7303/syn3387325	https://doi.org/10.7303/syn3387325	dorsolateral prefrontal cortex
31037310_dorsolateral prefrontal cortex	RNA Sample Preparation	miRNA profile	nCounter	NanoString	DLPFC_42_2G	doi:10.7303/syn3387325	Synapse	doi:10.7303/syn3387325	https://doi.org/10.7303/syn3387325	dorsolateral prefrontal cortex
60747316_dorsolateral prefrontal cortex	RNA Sample Preparation	miRNA profile	nCounter	NanoString	DLPFC_420_5H	doi:10.7303/syn3387325	Synapse	doi:10.7303/syn3387325	https://doi.org/10.7303/syn3387325	dorsolateral prefrontal cortex
20170043_dorsolateral prefrontal cortex	RNA Sample Preparation	miRNA profile	nCounter	NanoString	DLPFC_421_5A	doi:10.7303/syn3387325	Synapse	doi:10.7303/syn3387325	https://doi.org/10.7303/syn3387325	dorsolateral prefrontal cortex
50104558_dorsolateral prefrontal cortex	RNA Sample Preparation	miRNA profile	nCounter	NanoString	DLPFC_422_5B	doi:10.7303/syn3387325	Synapse	doi:10.7303/syn3387325	https://doi.org/10.7303/syn3387325	dorsolateral prefrontal cortex
21126823_dorsolateral prefrontal cortex	RNA Sample Preparation	miRNA profile	nCounter	NanoString	DLPFC_423_5C	doi:10.7303/syn3387325	Synapse	doi:10.7303/syn3387325	https://doi.org/10.7303/syn3387325	dorsolateral prefrontal cortex
9841821_dorsolateral prefrontal cortex	RNA Sample Preparation	miRNA profile	nCounter	NanoString	DLPFC_424_5D	doi:10.7303/syn3387325	Synapse	doi:10.7303/syn3387325	https://doi.org/10.7303/syn3387325	dorsolateral prefrontal cortex
35941263_dorsolateral prefrontal cortex	RNA Sample Preparation	miRNA profile	nCounter	NanoString	DLPFC_425_5E	doi:10.7303/syn3387325	Synapse	doi:10.7303/syn3387325	https://doi.org/10.7303/syn3387325	dorsolateral prefrontal cortex
34962204_dorsolateral prefrontal cortex	RNA Sample Preparation	miRNA profile	nCounter	NanoString	DLPFC_426_5F	doi:10.7303/syn3387325	Synapse	doi:10.7303/syn3387325	https://doi.org/10.7303/syn3387325	dorsolateral prefrontal cortex
50409532_dorsolateral prefrontal cortex	RNA Sample Preparation	miRNA profile	nCounter	NanoString	DLPFC_427_5G	doi:10.7303/syn3387325	Synapse	doi:10.7303/syn3387325	https://doi.org/10.7303/syn3387325	dorsolateral prefrontal cortex
20143248_dorsolateral prefrontal cortex	RNA Sample Preparation	miRNA profile	nCounter	NanoString	DLPFC_428_5H	doi:10.7303/syn3387325	Synapse	doi:10.7303/syn3387325	https://doi.org/10.7303/syn3387325	dorsolateral prefrontal cortex
81852640_dorsolateral prefrontal cortex	RNA Sample Preparation	miRNA profile	nCounter	NanoString	DLPFC_429_5A	doi:10.7303/syn3387325	Synapse	doi:10.7303/syn3387325	https://doi.org/10.7303/syn3387325	dorsolateral prefrontal cortex
21401399_dorsolateral prefrontal cortex	RNA Sample Preparation	miRNA profile	nCounter	NanoString	DLPFC_43_2D	doi:10.7303/syn3387325	Synapse	doi:10.7303/syn3387325	https://doi.org/10.7303/syn3387325	dorsolateral prefrontal cortex
50101523_dorsolateral prefrontal cortex	RNA Sample Preparation	miRNA profile	nCounter	NanoString	DLPFC_430_5B	doi:10.7303/syn3387325	Synapse	doi:10.7303/syn3387325	https://doi.org/10.7303/syn3387325	dorsolateral prefrontal cortex
20242958_dorsolateral prefrontal cortex	RNA Sample Preparation	miRNA profile	nCounter	NanoString	DLPFC_431_5C	doi:10.7303/syn3387325	Synapse	doi:10.7303/syn3387325	https://doi.org/10.7303/syn3387325	dorsolateral prefrontal cortex
74718818_dorsolateral prefrontal cortex	RNA Sample Preparation	miRNA profile	nCounter	NanoString	DLPFC_432_5D	doi:10.7303/syn3387325	Synapse	doi:10.7303/syn3387325	https://doi.org/10.7303/syn3387325	dorsolateral prefrontal cortex
11165535_dorsolateral prefrontal cortex	RNA Sample Preparation	miRNA profile	nCounter	NanoString	DLPFC_433_5E	doi:10.7303/syn3387325	Synapse	doi:10.7303/syn3387325	https://doi.org/10.7303/syn3387325	dorsolateral prefrontal cortex
11345331_dorsolateral prefrontal cortex	RNA Sample Preparation	miRNA profile	nCounter	NanoString	DLPFC_434_5F	doi:10.7303/syn3387325	Synapse	doi:10.7303/syn3387325	https://doi.org/10.7303/syn3387325	dorsolateral prefrontal cortex
56102646_dorsolateral prefrontal cortex	RNA Sample Preparation	miRNA profile	nCounter	NanoString	DLPFC_435_5G	doi:10.7303/syn3387325	Synapse	doi:10.7303/syn3387325	https://doi.org/10.7303/syn3387325	dorsolateral prefrontal cortex
50302716_dorsolateral prefrontal cortex	RNA Sample Preparation	miRNA profile	nCounter	NanoString	DLPFC_436_5H	doi:10.7303/syn3387325	Synapse	doi:10.7303/syn3387325	https://doi.org/10.7303/syn3387325	dorsolateral prefrontal cortex
65001607_dorsolateral prefrontal cortex	RNA Sample Preparation	miRNA profile	nCounter	NanoString	DLPFC_437_5A	doi:10.7303/syn3387325	Synapse	doi:10.7303/syn3387325	https://doi.org/10.7303/syn3387325	dorsolateral prefrontal cortex
11460357_dorsolateral prefrontal cortex	RNA Sample Preparation	miRNA profile	nCounter	NanoString	DLPFC_438_5B	doi:10.7303/syn3387325	Synapse	doi:10.7303/syn3387325	https://doi.org/10.7303/syn3387325	dorsolateral prefrontal cortex
34999847_dorsolateral prefrontal cortex	RNA Sample Preparation	miRNA profile	nCounter	NanoString	DLPFC_439_5G	doi:10.7303/syn3387325	Synapse	doi:10.7303/syn3387325	https://doi.org/10.7303/syn3387325	dorsolateral prefrontal cortex
21413181_dorsolateral prefrontal cortex	RNA Sample Preparation	miRNA profile	nCounter	NanoString	DLPFC_44_2C	doi:10.7303/syn3387325	Synapse	doi:10.7303/syn3387325	https://doi.org/10.7303/syn3387325	dorsolateral prefrontal cortex
93462021_dorsolateral prefrontal cortex	RNA Sample Preparation	miRNA profile	nCounter	NanoString	DLPFC_440_5C	doi:10.7303/syn3387325	Synapse	doi:10.7303/syn3387325	https://doi.org/10.7303/syn3387325	dorsolateral prefrontal cortex
21180423_dorsolateral prefrontal cortex	RNA Sample Preparation	miRNA profile	nCounter	NanoString	DLPFC_441_5A	doi:10.7303/syn3387325	Synapse	doi:10.7303/syn3387325	https://doi.org/10.7303/syn3387325	dorsolateral prefrontal cortex
20965598_dorsolateral prefrontal cortex	RNA Sample Preparation	miRNA profile	nCounter	NanoString	DLPFC_442_5B	doi:10.7303/syn3387325	Synapse	doi:10.7303/syn3387325	https://doi.org/10.7303/syn3387325	dorsolateral prefrontal cortex
20311676_dorsolateral prefrontal cortex	RNA Sample Preparation	miRNA profile	nCounter	NanoString	DLPFC_443_5C	doi:10.7303/syn3387325	Synapse	doi:10.7303/syn3387325	https://doi.org/10.7303/syn3387325	dorsolateral prefrontal cortex
72188804_dorsolateral prefrontal cortex	RNA Sample Preparation	miRNA profile	nCounter	NanoString	DLPFC_444_5D	doi:10.7303/syn3387325	Synapse	doi:10.7303/syn3387325	https://doi.org/10.7303/syn3387325	dorsolateral prefrontal cortex
20233939_dorsolateral prefrontal cortex	RNA Sample Preparation	miRNA profile	nCounter	NanoString	DLPFC_445_5E	doi:10.7303/syn3387325	Synapse	doi:10.7303/syn3387325	https://doi.org/10.7303/syn3387325	dorsolateral prefrontal cortex
50301549_dorsolateral prefrontal cortex	RNA Sample Preparation	miRNA profile	nCounter	NanoString	DLPFC_446_5H	doi:10.7303/syn3387325	Synapse	doi:10.7303/syn3387325	https://doi.org/10.7303/syn3387325	dorsolateral prefrontal cortex
70726480_dorsolateral prefrontal cortex	RNA Sample Preparation	miRNA profile	nCounter	NanoString	DLPFC_447_5A	doi:10.7303/syn3387325	Synapse	doi:10.7303/syn3387325	https://doi.org/10.7303/syn3387325	dorsolateral prefrontal cortex
15495024_dorsolateral prefrontal cortex	RNA Sample Preparation	miRNA profile	nCounter	NanoString	DLPFC_448_5B	doi:10.7303/syn3387325	Synapse	doi:10.7303/syn3387325	https://doi.org/10.7303/syn3387325	dorsolateral prefrontal cortex
10435090_dorsolateral prefrontal cortex	RNA Sample Preparation	miRNA profile	nCounter	NanoString	DLPFC_449_5C	doi:10.7303/syn3387325	Synapse	doi:10.7303/syn3387325	https://doi.org/10.7303/syn3387325	dorsolateral prefrontal cortex
11342432_dorsolateral prefrontal cortex	RNA Sample Preparation	miRNA profile	nCounter	NanoString	DLPFC_45_2F	doi:10.7303/syn3387325	Synapse	doi:10.7303/syn3387325	https://doi.org/10.7303/syn3387325	dorsolateral prefrontal cortex
94722642_dorsolateral prefrontal cortex	RNA Sample Preparation	miRNA profile	nCounter	NanoString	DLPFC_450_5D	doi:10.7303/syn3387325	Synapse	doi:10.7303/syn3387325	https://doi.org/10.7303/syn3387325	dorsolateral prefrontal cortex
21411459_dorsolateral prefrontal cortex	RNA Sample Preparation	miRNA profile	nCounter	NanoString	DLPFC_451_5E	doi:10.7303/syn3387325	Synapse	doi:10.7303/syn3387325	https://doi.org/10.7303/syn3387325	dorsolateral prefrontal cortex
5779736_dorsolateral prefrontal cortex	RNA Sample Preparation	miRNA profile	nCounter	NanoString	DLPFC_452_5F	doi:10.7303/syn3387325	Synapse	doi:10.7303/syn3387325	https://doi.org/10.7303/syn3387325	dorsolateral prefrontal cortex
10901987_dorsolateral prefrontal cortex	RNA Sample Preparation	miRNA profile	nCounter	NanoString	DLPFC_453_5G	doi:10.7303/syn3387325	Synapse	doi:10.7303/syn3387325	https://doi.org/10.7303/syn3387325	dorsolateral prefrontal cortex
56696733_dorsolateral prefrontal cortex	RNA Sample Preparation	miRNA profile	nCounter	NanoString	DLPFC_454_5H	doi:10.7303/syn3387325	Synapse	doi:10.7303/syn3387325	https://doi.org/10.7303/syn3387325	dorsolateral prefrontal cortex
77970662_dorsolateral prefrontal cortex	RNA Sample Preparation	miRNA profile	nCounter	NanoString	DLPFC_455_5A	doi:10.7303/syn3387325	Synapse	doi:10.7303/syn3387325	https://doi.org/10.7303/syn3387325	dorsolateral prefrontal cortex
10291856_dorsolateral prefrontal cortex	RNA Sample Preparation	miRNA profile	nCounter	NanoString	DLPFC_456_5F	doi:10.7303/syn3387325	Synapse	doi:10.7303/syn3387325	https://doi.org/10.7303/syn3387325	dorsolateral prefrontal cortex
80333458_dorsolateral prefrontal cortex	RNA Sample Preparation	miRNA profile	nCounter	NanoString	DLPFC_457_5G	doi:10.7303/syn3387325	Synapse	doi:10.7303/syn3387325	https://doi.org/10.7303/syn3387325	dorsolateral prefrontal cortex
62483327_dorsolateral prefrontal cortex	RNA Sample Preparation	miRNA profile	nCounter	NanoString	DLPFC_458_5B	doi:10.7303/syn3387325	Synapse	doi:10.7303/syn3387325	https://doi.org/10.7303/syn3387325	dorsolateral prefrontal cortex
50404749_dorsolateral prefrontal cortex	RNA Sample Preparation	miRNA profile	nCounter	NanoString	DLPFC_459_5C	doi:10.7303/syn3387325	Synapse	doi:10.7303/syn3387325	https://doi.org/10.7303/syn3387325	dorsolateral prefrontal cortex
10557081_dorsolateral prefrontal cortex	RNA Sample Preparation	miRNA profile	nCounter	NanoString	DLPFC_46_2D	doi:10.7303/syn3387325	Synapse	doi:10.7303/syn3387325	https://doi.org/10.7303/syn3387325	dorsolateral prefrontal cortex
85065193_dorsolateral prefrontal cortex	RNA Sample Preparation	miRNA profile	nCounter	NanoString	DLPFC_460_5D	doi:10.7303/syn3387325	Synapse	doi:10.7303/syn3387325	https://doi.org/10.7303/syn3387325	dorsolateral prefrontal cortex
15138884_dorsolateral prefrontal cortex	RNA Sample Preparation	miRNA profile	nCounter	NanoString	DLPFC_461_5D	doi:10.7303/syn3387325	Synapse	doi:10.7303/syn3387325	https://doi.org/10.7303/syn3387325	dorsolateral prefrontal cortex
52509923_dorsolateral prefrontal cortex	RNA Sample Preparation	miRNA profile	nCounter	NanoString	DLPFC_462_5E	doi:10.7303/syn3387325	Synapse	doi:10.7303/syn3387325	https://doi.org/10.7303/syn3387325	dorsolateral prefrontal cortex
21140119_dorsolateral prefrontal cortex	RNA Sample Preparation	miRNA profile	nCounter	NanoString	DLPFC_463_5F	doi:10.7303/syn3387325	Synapse	doi:10.7303/syn3387325	https://doi.org/10.7303/syn3387325	dorsolateral prefrontal cortex
10300914_dorsolateral prefrontal cortex	RNA Sample Preparation	miRNA profile	nCounter	NanoString	DLPFC_464_5G	doi:10.7303/syn3387325	Synapse	doi:10.7303/syn3387325	https://doi.org/10.7303/syn3387325	dorsolateral prefrontal cortex
20557128_dorsolateral prefrontal cortex	RNA Sample Preparation	miRNA profile	nCounter	NanoString	DLPFC_465_5H	doi:10.7303/syn3387325	Synapse	doi:10.7303/syn3387325	https://doi.org/10.7303/syn3387325	dorsolateral prefrontal cortex
72650337_dorsolateral prefrontal cortex	RNA Sample Preparation	miRNA profile	nCounter	NanoString	DLPFC_466_5A	doi:10.7303/syn3387325	Synapse	doi:10.7303/syn3387325	https://doi.org/10.7303/syn3387325	dorsolateral prefrontal cortex
15797073_dorsolateral prefrontal cortex	RNA Sample Preparation	miRNA profile	nCounter	NanoString	DLPFC_467_5B	doi:10.7303/syn3387325	Synapse	doi:10.7303/syn3387325	https://doi.org/10.7303/syn3387325	dorsolateral prefrontal cortex
17929065_dorsolateral prefrontal cortex	RNA Sample Preparation	miRNA profile	nCounter	NanoString	DLPFC_468_5C	doi:10.7303/syn3387325	Synapse	doi:10.7303/syn3387325	https://doi.org/10.7303/syn3387325	dorsolateral prefrontal cortex
65292866_dorsolateral prefrontal cortex	RNA Sample Preparation	miRNA profile	nCounter	NanoString	DLPFC_469_5D	doi:10.7303/syn3387325	Synapse	doi:10.7303/syn3387325	https://doi.org/10.7303/syn3387325	dorsolateral prefrontal cortex
20966477_dorsolateral prefrontal cortex	RNA Sample Preparation	miRNA profile	nCounter	NanoString	DLPFC_47_2B	doi:10.7303/syn3387325	Synapse	doi:10.7303/syn3387325	https://doi.org/10.7303/syn3387325	dorsolateral prefrontal cortex
65652206_dorsolateral prefrontal cortex	RNA Sample Preparation	miRNA profile	nCounter	NanoString	DLPFC_470_5E	doi:10.7303/syn3387325	Synapse	doi:10.7303/syn3387325	https://doi.org/10.7303/syn3387325	dorsolateral prefrontal cortex
10290427_dorsolateral prefrontal cortex	RNA Sample Preparation	miRNA profile	nCounter	NanoString	DLPFC_471_5F	doi:10.7303/syn3387325	Synapse	doi:10.7303/syn3387325	https://doi.org/10.7303/syn3387325	dorsolateral prefrontal cortex
54122640_dorsolateral prefrontal cortex	RNA Sample Preparation	miRNA profile	nCounter	NanoString	DLPFC_472_5G	doi:10.7303/syn3387325	Synapse	doi:10.7303/syn3387325	https://doi.org/10.7303/syn3387325	dorsolateral prefrontal cortex
20726273_dorsolateral prefrontal cortex	RNA Sample Preparation	miRNA profile	nCounter	NanoString	DLPFC_473_5H	doi:10.7303/syn3387325	Synapse	doi:10.7303/syn3387325	https://doi.org/10.7303/syn3387325	dorsolateral prefrontal cortex
11200645_dorsolateral prefrontal cortex	RNA Sample Preparation	miRNA profile	nCounter	NanoString	DLPFC_474_5A	doi:10.7303/syn3387325	Synapse	doi:10.7303/syn3387325	https://doi.org/10.7303/syn3387325	dorsolateral prefrontal cortex
36830117_dorsolateral prefrontal cortex	RNA Sample Preparation	miRNA profile	nCounter	NanoString	DLPFC_475_5B	doi:10.7303/syn3387325	Synapse	doi:10.7303/syn3387325	https://doi.org/10.7303/syn3387325	dorsolateral prefrontal cortex
20569910_dorsolateral prefrontal cortex	RNA Sample Preparation	miRNA profile	nCounter	NanoString	DLPFC_477_5D	doi:10.7303/syn3387325	Synapse	doi:10.7303/syn3387325	https://doi.org/10.7303/syn3387325	dorsolateral prefrontal cortex
20906493_dorsolateral prefrontal cortex	RNA Sample Preparation	miRNA profile	nCounter	NanoString	DLPFC_478_5E	doi:10.7303/syn3387325	Synapse	doi:10.7303/syn3387325	https://doi.org/10.7303/syn3387325	dorsolateral prefrontal cortex
8132197_dorsolateral prefrontal cortex	RNA Sample Preparation	miRNA profile	nCounter	NanoString	DLPFC_479_5F	doi:10.7303/syn3387325	Synapse	doi:10.7303/syn3387325	https://doi.org/10.7303/syn3387325	dorsolateral prefrontal cortex
10288185_dorsolateral prefrontal cortex	RNA Sample Preparation	miRNA profile	nCounter	NanoString	DLPFC_480_5G	doi:10.7303/syn3387325	Synapse	doi:10.7303/syn3387325	https://doi.org/10.7303/syn3387325	dorsolateral prefrontal cortex
64358179_dorsolateral prefrontal cortex	RNA Sample Preparation	miRNA profile	nCounter	NanoString	DLPFC_481_5H	doi:10.7303/syn3387325	Synapse	doi:10.7303/syn3387325	https://doi.org/10.7303/syn3387325	dorsolateral prefrontal cortex
43485807_dorsolateral prefrontal cortex	RNA Sample Preparation	miRNA profile	nCounter	NanoString	DLPFC_482_5A	doi:10.7303/syn3387325	Synapse	doi:10.7303/syn3387325	https://doi.org/10.7303/syn3387325	dorsolateral prefrontal cortex
11615242_dorsolateral prefrontal cortex	RNA Sample Preparation	miRNA profile	nCounter	NanoString	DLPFC_483_5B	doi:10.7303/syn3387325	Synapse	doi:10.7303/syn3387325	https://doi.org/10.7303/syn3387325	dorsolateral prefrontal cortex
21101658_dorsolateral prefrontal cortex	RNA Sample Preparation	miRNA profile	nCounter	NanoString	DLPFC_484_5C	doi:10.7303/syn3387325	Synapse	doi:10.7303/syn3387325	https://doi.org/10.7303/syn3387325	dorsolateral prefrontal cortex
50102376_dorsolateral prefrontal cortex	RNA Sample Preparation	miRNA profile	nCounter	NanoString	DLPFC_485_5D	doi:10.7303/syn3387325	Synapse	doi:10.7303/syn3387325	https://doi.org/10.7303/syn3387325	dorsolateral prefrontal cortex
53389845_dorsolateral prefrontal cortex	RNA Sample Preparation	miRNA profile	nCounter	NanoString	DLPFC_486_5E	doi:10.7303/syn3387325	Synapse	doi:10.7303/syn3387325	https://doi.org/10.7303/syn3387325	dorsolateral prefrontal cortex
51668135_dorsolateral prefrontal cortex	RNA Sample Preparation	miRNA profile	nCounter	NanoString	DLPFC_487_5G	doi:10.7303/syn3387325	Synapse	doi:10.7303/syn3387325	https://doi.org/10.7303/syn3387325	dorsolateral prefrontal cortex
20917568_dorsolateral prefrontal cortex	RNA Sample Preparation	miRNA profile	nCounter	NanoString	DLPFC_488_5H	doi:10.7303/syn3387325	Synapse	doi:10.7303/syn3387325	https://doi.org/10.7303/syn3387325	dorsolateral prefrontal cortex
98953007_dorsolateral prefrontal cortex	RNA Sample Preparation	miRNA profile	nCounter	NanoString	DLPFC_489_5A	doi:10.7303/syn3387325	Synapse	doi:10.7303/syn3387325	https://doi.org/10.7303/syn3387325	dorsolateral prefrontal cortex
21412626_dorsolateral prefrontal cortex	RNA Sample Preparation	miRNA profile	nCounter	NanoString	DLPFC_49_2A	doi:10.7303/syn3387325	Synapse	doi:10.7303/syn3387325	https://doi.org/10.7303/syn3387325	dorsolateral prefrontal cortex
10359111_dorsolateral prefrontal cortex	RNA Sample Preparation	miRNA profile	nCounter	NanoString	DLPFC_490_5B	doi:10.7303/syn3387325	Synapse	doi:10.7303/syn3387325	https://doi.org/10.7303/syn3387325	dorsolateral prefrontal cortex
50105987_dorsolateral prefrontal cortex	RNA Sample Preparation	miRNA profile	nCounter	NanoString	DLPFC_491_5C	doi:10.7303/syn3387325	Synapse	doi:10.7303/syn3387325	https://doi.org/10.7303/syn3387325	dorsolateral prefrontal cortex
82317494_dorsolateral prefrontal cortex	RNA Sample Preparation	miRNA profile	nCounter	NanoString	DLPFC_492_5D	doi:10.7303/syn3387325	Synapse	doi:10.7303/syn3387325	https://doi.org/10.7303/syn3387325	dorsolateral prefrontal cortex
18414513_dorsolateral prefrontal cortex	RNA Sample Preparation	miRNA profile	nCounter	NanoString	DLPFC_493_5E	doi:10.7303/syn3387325	Synapse	doi:10.7303/syn3387325	https://doi.org/10.7303/syn3387325	dorsolateral prefrontal cortex
20561642_dorsolateral prefrontal cortex	RNA Sample Preparation	miRNA profile	nCounter	NanoString	DLPFC_494_5F	doi:10.7303/syn3387325	Synapse	doi:10.7303/syn3387325	https://doi.org/10.7303/syn3387325	dorsolateral prefrontal cortex
22776575_dorsolateral prefrontal cortex	RNA Sample Preparation	miRNA profile	nCounter	NanoString	DLPFC_495_5H	doi:10.7303/syn3387325	Synapse	doi:10.7303/syn3387325	https://doi.org/10.7303/syn3387325	dorsolateral prefrontal cortex
95919181_dorsolateral prefrontal cortex	RNA Sample Preparation	miRNA profile	nCounter	NanoString	DLPFC_496_6C	doi:10.7303/syn3387325	Synapse	doi:10.7303/syn3387325	https://doi.org/10.7303/syn3387325	dorsolateral prefrontal cortex
20780035_dorsolateral prefrontal cortex	RNA Sample Preparation	miRNA profile	nCounter	NanoString	DLPFC_497_6D	doi:10.7303/syn3387325	Synapse	doi:10.7303/syn3387325	https://doi.org/10.7303/syn3387325	dorsolateral prefrontal cortex
50400835_dorsolateral prefrontal cortex	RNA Sample Preparation	miRNA profile	nCounter	NanoString	DLPFC_498_6E	doi:10.7303/syn3387325	Synapse	doi:10.7303/syn3387325	https://doi.org/10.7303/syn3387325	dorsolateral prefrontal cortex
49429845_dorsolateral prefrontal cortex	RNA Sample Preparation	miRNA profile	nCounter	NanoString	DLPFC_499_6F	doi:10.7303/syn3387325	Synapse	doi:10.7303/syn3387325	https://doi.org/10.7303/syn3387325	dorsolateral prefrontal cortex
20249897_dorsolateral prefrontal cortex	RNA Sample Preparation	miRNA profile	nCounter	NanoString	DLPFC_5_6D	doi:10.7303/syn3387325	Synapse	doi:10.7303/syn3387325	https://doi.org/10.7303/syn3387325	dorsolateral prefrontal cortex
82527318_dorsolateral prefrontal cortex	RNA Sample Preparation	miRNA profile	nCounter	NanoString	DLPFC_50_2H	doi:10.7303/syn3387325	Synapse	doi:10.7303/syn3387325	https://doi.org/10.7303/syn3387325	dorsolateral prefrontal cortex
20380417_dorsolateral prefrontal cortex	RNA Sample Preparation	miRNA profile	nCounter	NanoString	DLPFC_500_6G	doi:10.7303/syn3387325	Synapse	doi:10.7303/syn3387325	https://doi.org/10.7303/syn3387325	dorsolateral prefrontal cortex
66406040_dorsolateral prefrontal cortex	RNA Sample Preparation	miRNA profile	nCounter	NanoString	DLPFC_501_6H	doi:10.7303/syn3387325	Synapse	doi:10.7303/syn3387325	https://doi.org/10.7303/syn3387325	dorsolateral prefrontal cortex
38967303_dorsolateral prefrontal cortex	RNA Sample Preparation	miRNA profile	nCounter	NanoString	DLPFC_502_6A	doi:10.7303/syn3387325	Synapse	doi:10.7303/syn3387325	https://doi.org/10.7303/syn3387325	dorsolateral prefrontal cortex
668310_dorsolateral prefrontal cortex	RNA Sample Preparation	miRNA profile	nCounter	NanoString	DLPFC_503_6B	doi:10.7303/syn3387325	Synapse	doi:10.7303/syn3387325	https://doi.org/10.7303/syn3387325	dorsolateral prefrontal cortex
71648351_dorsolateral prefrontal cortex	RNA Sample Preparation	miRNA profile	nCounter	NanoString	DLPFC_504_6C	doi:10.7303/syn3387325	Synapse	doi:10.7303/syn3387325	https://doi.org/10.7303/syn3387325	dorsolateral prefrontal cortex
53772202_dorsolateral prefrontal cortex	RNA Sample Preparation	miRNA profile	nCounter	NanoString	DLPFC_505_6D	doi:10.7303/syn3387325	Synapse	doi:10.7303/syn3387325	https://doi.org/10.7303/syn3387325	dorsolateral prefrontal cortex
61029627_dorsolateral prefrontal cortex	RNA Sample Preparation	miRNA profile	nCounter	NanoString	DLPFC_506_6E	doi:10.7303/syn3387325	Synapse	doi:10.7303/syn3387325	https://doi.org/10.7303/syn3387325	dorsolateral prefrontal cortex
50301675_dorsolateral prefrontal cortex	RNA Sample Preparation	miRNA profile	nCounter	NanoString	DLPFC_507_6F	doi:10.7303/syn3387325	Synapse	doi:10.7303/syn3387325	https://doi.org/10.7303/syn3387325	dorsolateral prefrontal cortex
20105242_dorsolateral prefrontal cortex	RNA Sample Preparation	miRNA profile	nCounter	NanoString	DLPFC_508_6G	doi:10.7303/syn3387325	Synapse	doi:10.7303/syn3387325	https://doi.org/10.7303/syn3387325	dorsolateral prefrontal cortex
7253015_dorsolateral prefrontal cortex	RNA Sample Preparation	miRNA profile	nCounter	NanoString	DLPFC_509_6H	doi:10.7303/syn3387325	Synapse	doi:10.7303/syn3387325	https://doi.org/10.7303/syn3387325	dorsolateral prefrontal cortex
10433070_dorsolateral prefrontal cortex	RNA Sample Preparation	miRNA profile	nCounter	NanoString	DLPFC_51_2C	doi:10.7303/syn3387325	Synapse	doi:10.7303/syn3387325	https://doi.org/10.7303/syn3387325	dorsolateral prefrontal cortex
69982533_dorsolateral prefrontal cortex	RNA Sample Preparation	miRNA profile	nCounter	NanoString	DLPFC_511_6B	doi:10.7303/syn3387325	Synapse	doi:10.7303/syn3387325	https://doi.org/10.7303/syn3387325	dorsolateral prefrontal cortex
7883803_dorsolateral prefrontal cortex	RNA Sample Preparation	miRNA profile	nCounter	NanoString	DLPFC_512_6C	doi:10.7303/syn3387325	Synapse	doi:10.7303/syn3387325	https://doi.org/10.7303/syn3387325	dorsolateral prefrontal cortex
92996364_dorsolateral prefrontal cortex	RNA Sample Preparation	miRNA profile	nCounter	NanoString	DLPFC_513_6D	doi:10.7303/syn3387325	Synapse	doi:10.7303/syn3387325	https://doi.org/10.7303/syn3387325	dorsolateral prefrontal cortex
14498577_dorsolateral prefrontal cortex	RNA Sample Preparation	miRNA profile	nCounter	NanoString	DLPFC_515_6F	doi:10.7303/syn3387325	Synapse	doi:10.7303/syn3387325	https://doi.org/10.7303/syn3387325	dorsolateral prefrontal cortex
20532115_dorsolateral prefrontal cortex	RNA Sample Preparation	miRNA profile	nCounter	NanoString	DLPFC_516_6G	doi:10.7303/syn3387325	Synapse	doi:10.7303/syn3387325	https://doi.org/10.7303/syn3387325	dorsolateral prefrontal cortex
11455530_dorsolateral prefrontal cortex	RNA Sample Preparation	miRNA profile	nCounter	NanoString	DLPFC_517_6H	doi:10.7303/syn3387325	Synapse	doi:10.7303/syn3387325	https://doi.org/10.7303/syn3387325	dorsolateral prefrontal cortex
74078795_dorsolateral prefrontal cortex	RNA Sample Preparation	miRNA profile	nCounter	NanoString	DLPFC_518_6A	doi:10.7303/syn3387325	Synapse	doi:10.7303/syn3387325	https://doi.org/10.7303/syn3387325	dorsolateral prefrontal cortex
95442315_dorsolateral prefrontal cortex	RNA Sample Preparation	miRNA profile	nCounter	NanoString	DLPFC_519_6B	doi:10.7303/syn3387325	Synapse	doi:10.7303/syn3387325	https://doi.org/10.7303/syn3387325	dorsolateral prefrontal cortex
20706215_dorsolateral prefrontal cortex	RNA Sample Preparation	miRNA profile	nCounter	NanoString	DLPFC_52_2E	doi:10.7303/syn3387325	Synapse	doi:10.7303/syn3387325	https://doi.org/10.7303/syn3387325	dorsolateral prefrontal cortex
1243685_dorsolateral prefrontal cortex	RNA Sample Preparation	miRNA profile	nCounter	NanoString	DLPFC_520_6C	doi:10.7303/syn3387325	Synapse	doi:10.7303/syn3387325	https://doi.org/10.7303/syn3387325	dorsolateral prefrontal cortex
10510090_dorsolateral prefrontal cortex	RNA Sample Preparation	miRNA profile	nCounter	NanoString	DLPFC_521_6D	doi:10.7303/syn3387325	Synapse	doi:10.7303/syn3387325	https://doi.org/10.7303/syn3387325	dorsolateral prefrontal cortex
83034844_dorsolateral prefrontal cortex	RNA Sample Preparation	miRNA profile	nCounter	NanoString	DLPFC_522_6E	doi:10.7303/syn3387325	Synapse	doi:10.7303/syn3387325	https://doi.org/10.7303/syn3387325	dorsolateral prefrontal cortex
21000630_dorsolateral prefrontal cortex	RNA Sample Preparation	miRNA profile	nCounter	NanoString	DLPFC_523_6F	doi:10.7303/syn3387325	Synapse	doi:10.7303/syn3387325	https://doi.org/10.7303/syn3387325	dorsolateral prefrontal cortex
71727427_dorsolateral prefrontal cortex	RNA Sample Preparation	miRNA profile	nCounter	NanoString	DLPFC_524_6G	doi:10.7303/syn3387325	Synapse	doi:10.7303/syn3387325	https://doi.org/10.7303/syn3387325	dorsolateral prefrontal cortex
57978756_dorsolateral prefrontal cortex	RNA Sample Preparation	miRNA profile	nCounter	NanoString	DLPFC_525_6H	doi:10.7303/syn3387325	Synapse	doi:10.7303/syn3387325	https://doi.org/10.7303/syn3387325	dorsolateral prefrontal cortex
39316600_dorsolateral prefrontal cortex	RNA Sample Preparation	miRNA profile	nCounter	NanoString	DLPFC_526_6A	doi:10.7303/syn3387325	Synapse	doi:10.7303/syn3387325	https://doi.org/10.7303/syn3387325	dorsolateral prefrontal cortex
21125818_dorsolateral prefrontal cortex	RNA Sample Preparation	miRNA profile	nCounter	NanoString	DLPFC_527_6B	doi:10.7303/syn3387325	Synapse	doi:10.7303/syn3387325	https://doi.org/10.7303/syn3387325	dorsolateral prefrontal cortex
21403733_dorsolateral prefrontal cortex	RNA Sample Preparation	miRNA profile	nCounter	NanoString	DLPFC_528_6C	doi:10.7303/syn3387325	Synapse	doi:10.7303/syn3387325	https://doi.org/10.7303/syn3387325	dorsolateral prefrontal cortex
21002812_dorsolateral prefrontal cortex	RNA Sample Preparation	miRNA profile	nCounter	NanoString	DLPFC_529_6D	doi:10.7303/syn3387325	Synapse	doi:10.7303/syn3387325	https://doi.org/10.7303/syn3387325	dorsolateral prefrontal cortex
50100482_dorsolateral prefrontal cortex	RNA Sample Preparation	miRNA profile	nCounter	NanoString	DLPFC_53_2B	doi:10.7303/syn3387325	Synapse	doi:10.7303/syn3387325	https://doi.org/10.7303/syn3387325	dorsolateral prefrontal cortex
62367972_dorsolateral prefrontal cortex	RNA Sample Preparation	miRNA profile	nCounter	NanoString	DLPFC_530_6E	doi:10.7303/syn3387325	Synapse	doi:10.7303/syn3387325	https://doi.org/10.7303/syn3387325	dorsolateral prefrontal cortex
12365619_dorsolateral prefrontal cortex	RNA Sample Preparation	miRNA profile	nCounter	NanoString	DLPFC_531_6F	doi:10.7303/syn3387325	Synapse	doi:10.7303/syn3387325	https://doi.org/10.7303/syn3387325	dorsolateral prefrontal cortex
20865035_dorsolateral prefrontal cortex	RNA Sample Preparation	miRNA profile	nCounter	NanoString	DLPFC_532_6G	doi:10.7303/syn3387325	Synapse	doi:10.7303/syn3387325	https://doi.org/10.7303/syn3387325	dorsolateral prefrontal cortex
82624422_dorsolateral prefrontal cortex	RNA Sample Preparation	miRNA profile	nCounter	NanoString	DLPFC_533_6H	doi:10.7303/syn3387325	Synapse	doi:10.7303/syn3387325	https://doi.org/10.7303/syn3387325	dorsolateral prefrontal cortex
70816595_dorsolateral prefrontal cortex	RNA Sample Preparation	miRNA profile	nCounter	NanoString	DLPFC_534_6A	doi:10.7303/syn3387325	Synapse	doi:10.7303/syn3387325	https://doi.org/10.7303/syn3387325	dorsolateral prefrontal cortex
45800230_dorsolateral prefrontal cortex	RNA Sample Preparation	miRNA profile	nCounter	NanoString	DLPFC_535_6B	doi:10.7303/syn3387325	Synapse	doi:10.7303/syn3387325	https://doi.org/10.7303/syn3387325	dorsolateral prefrontal cortex
20104101_dorsolateral prefrontal cortex	RNA Sample Preparation	miRNA profile	nCounter	NanoString	DLPFC_536_6C	doi:10.7303/syn3387325	Synapse	doi:10.7303/syn3387325	https://doi.org/10.7303/syn3387325	dorsolateral prefrontal cortex
50100932_dorsolateral prefrontal cortex	RNA Sample Preparation	miRNA profile	nCounter	NanoString	DLPFC_537_6D	doi:10.7303/syn3387325	Synapse	doi:10.7303/syn3387325	https://doi.org/10.7303/syn3387325	dorsolateral prefrontal cortex
90447310_dorsolateral prefrontal cortex	RNA Sample Preparation	miRNA profile	nCounter	NanoString	DLPFC_538_6E	doi:10.7303/syn3387325	Synapse	doi:10.7303/syn3387325	https://doi.org/10.7303/syn3387325	dorsolateral prefrontal cortex
20201927_dorsolateral prefrontal cortex	RNA Sample Preparation	miRNA profile	nCounter	NanoString	DLPFC_539_6F	doi:10.7303/syn3387325	Synapse	doi:10.7303/syn3387325	https://doi.org/10.7303/syn3387325	dorsolateral prefrontal cortex
10480383_dorsolateral prefrontal cortex	RNA Sample Preparation	miRNA profile	nCounter	NanoString	DLPFC_54_2H	doi:10.7303/syn3387325	Synapse	doi:10.7303/syn3387325	https://doi.org/10.7303/syn3387325	dorsolateral prefrontal cortex
51815338_dorsolateral prefrontal cortex	RNA Sample Preparation	miRNA profile	nCounter	NanoString	DLPFC_540_6G	doi:10.7303/syn3387325	Synapse	doi:10.7303/syn3387325	https://doi.org/10.7303/syn3387325	dorsolateral prefrontal cortex
92113025_dorsolateral prefrontal cortex	RNA Sample Preparation	miRNA profile	nCounter	NanoString	DLPFC_541_6H	doi:10.7303/syn3387325	Synapse	doi:10.7303/syn3387325	https://doi.org/10.7303/syn3387325	dorsolateral prefrontal cortex
50106578_dorsolateral prefrontal cortex	RNA Sample Preparation	miRNA profile	nCounter	NanoString	DLPFC_542_6A	doi:10.7303/syn3387325	Synapse	doi:10.7303/syn3387325	https://doi.org/10.7303/syn3387325	dorsolateral prefrontal cortex
50108886_dorsolateral prefrontal cortex	RNA Sample Preparation	miRNA profile	nCounter	NanoString	DLPFC_543_6B	doi:10.7303/syn3387325	Synapse	doi:10.7303/syn3387325	https://doi.org/10.7303/syn3387325	dorsolateral prefrontal cortex
44749170_dorsolateral prefrontal cortex	RNA Sample Preparation	miRNA profile	nCounter	NanoString	DLPFC_544_6C	doi:10.7303/syn3387325	Synapse	doi:10.7303/syn3387325	https://doi.org/10.7303/syn3387325	dorsolateral prefrontal cortex
50302554_dorsolateral prefrontal cortex	RNA Sample Preparation	miRNA profile	nCounter	NanoString	DLPFC_545_6D	doi:10.7303/syn3387325	Synapse	doi:10.7303/syn3387325	https://doi.org/10.7303/syn3387325	dorsolateral prefrontal cortex
70625336_dorsolateral prefrontal cortex	RNA Sample Preparation	miRNA profile	nCounter	NanoString	DLPFC_546_6E	doi:10.7303/syn3387325	Synapse	doi:10.7303/syn3387325	https://doi.org/10.7303/syn3387325	dorsolateral prefrontal cortex
37178462_dorsolateral prefrontal cortex	RNA Sample Preparation	miRNA profile	nCounter	NanoString	DLPFC_547_6F	doi:10.7303/syn3387325	Synapse	doi:10.7303/syn3387325	https://doi.org/10.7303/syn3387325	dorsolateral prefrontal cortex
50406057_dorsolateral prefrontal cortex	RNA Sample Preparation	miRNA profile	nCounter	NanoString	DLPFC_548_6G	doi:10.7303/syn3387325	Synapse	doi:10.7303/syn3387325	https://doi.org/10.7303/syn3387325	dorsolateral prefrontal cortex
20254902_dorsolateral prefrontal cortex	RNA Sample Preparation	miRNA profile	nCounter	NanoString	DLPFC_549_6H	doi:10.7303/syn3387325	Synapse	doi:10.7303/syn3387325	https://doi.org/10.7303/syn3387325	dorsolateral prefrontal cortex
21197684_dorsolateral prefrontal cortex	RNA Sample Preparation	miRNA profile	nCounter	NanoString	DLPFC_55_2F	doi:10.7303/syn3387325	Synapse	doi:10.7303/syn3387325	https://doi.org/10.7303/syn3387325	dorsolateral prefrontal cortex
20254876_dorsolateral prefrontal cortex	RNA Sample Preparation	miRNA profile	nCounter	NanoString	DLPFC_550_6A	doi:10.7303/syn3387325	Synapse	doi:10.7303/syn3387325	https://doi.org/10.7303/syn3387325	dorsolateral prefrontal cortex
67185070_dorsolateral prefrontal cortex	RNA Sample Preparation	miRNA profile	nCounter	NanoString	DLPFC_551_6B	doi:10.7303/syn3387325	Synapse	doi:10.7303/syn3387325	https://doi.org/10.7303/syn3387325	dorsolateral prefrontal cortex
95330358_dorsolateral prefrontal cortex	RNA Sample Preparation	miRNA profile	nCounter	NanoString	DLPFC_552_6C	doi:10.7303/syn3387325	Synapse	doi:10.7303/syn3387325	https://doi.org/10.7303/syn3387325	dorsolateral prefrontal cortex
85666580_dorsolateral prefrontal cortex	RNA Sample Preparation	miRNA profile	nCounter	NanoString	DLPFC_553_6D	doi:10.7303/syn3387325	Synapse	doi:10.7303/syn3387325	https://doi.org/10.7303/syn3387325	dorsolateral prefrontal cortex
50400709_dorsolateral prefrontal cortex	RNA Sample Preparation	miRNA profile	nCounter	NanoString	DLPFC_554_6E	doi:10.7303/syn3387325	Synapse	doi:10.7303/syn3387325	https://doi.org/10.7303/syn3387325	dorsolateral prefrontal cortex
82684406_dorsolateral prefrontal cortex	RNA Sample Preparation	miRNA profile	nCounter	NanoString	DLPFC_555_6F	doi:10.7303/syn3387325	Synapse	doi:10.7303/syn3387325	https://doi.org/10.7303/syn3387325	dorsolateral prefrontal cortex
64291829_dorsolateral prefrontal cortex	RNA Sample Preparation	miRNA profile	nCounter	NanoString	DLPFC_556_6G	doi:10.7303/syn3387325	Synapse	doi:10.7303/syn3387325	https://doi.org/10.7303/syn3387325	dorsolateral prefrontal cortex
21000180_dorsolateral prefrontal cortex	RNA Sample Preparation	miRNA profile	nCounter	NanoString	DLPFC_557_6H	doi:10.7303/syn3387325	Synapse	doi:10.7303/syn3387325	https://doi.org/10.7303/syn3387325	dorsolateral prefrontal cortex
10524640_dorsolateral prefrontal cortex	RNA Sample Preparation	miRNA profile	nCounter	NanoString	DLPFC_558_6A	doi:10.7303/syn3387325	Synapse	doi:10.7303/syn3387325	https://doi.org/10.7303/syn3387325	dorsolateral prefrontal cortex
87038802_dorsolateral prefrontal cortex	RNA Sample Preparation	miRNA profile	nCounter	NanoString	DLPFC_559_6B	doi:10.7303/syn3387325	Synapse	doi:10.7303/syn3387325	https://doi.org/10.7303/syn3387325	dorsolateral prefrontal cortex
20171508_dorsolateral prefrontal cortex	RNA Sample Preparation	miRNA profile	nCounter	NanoString	DLPFC_56_2G	doi:10.7303/syn3387325	Synapse	doi:10.7303/syn3387325	https://doi.org/10.7303/syn3387325	dorsolateral prefrontal cortex
20214850_dorsolateral prefrontal cortex	RNA Sample Preparation	miRNA profile	nCounter	NanoString	DLPFC_560_6D	doi:10.7303/syn3387325	Synapse	doi:10.7303/syn3387325	https://doi.org/10.7303/syn3387325	dorsolateral prefrontal cortex
20683921_dorsolateral prefrontal cortex	RNA Sample Preparation	miRNA profile	nCounter	NanoString	DLPFC_561_6E	doi:10.7303/syn3387325	Synapse	doi:10.7303/syn3387325	https://doi.org/10.7303/syn3387325	dorsolateral prefrontal cortex
50402017_dorsolateral prefrontal cortex	RNA Sample Preparation	miRNA profile	nCounter	NanoString	DLPFC_562_6F	doi:10.7303/syn3387325	Synapse	doi:10.7303/syn3387325	https://doi.org/10.7303/syn3387325	dorsolateral prefrontal cortex
45115248_dorsolateral prefrontal cortex	RNA Sample Preparation	miRNA profile	nCounter	NanoString	DLPFC_563_6G	doi:10.7303/syn3387325	Synapse	doi:10.7303/syn3387325	https://doi.org/10.7303/syn3387325	dorsolateral prefrontal cortex
31509843_dorsolateral prefrontal cortex	RNA Sample Preparation	miRNA profile	nCounter	NanoString	DLPFC_564_6H	doi:10.7303/syn3387325	Synapse	doi:10.7303/syn3387325	https://doi.org/10.7303/syn3387325	dorsolateral prefrontal cortex
9650662_dorsolateral prefrontal cortex	RNA Sample Preparation	miRNA profile	nCounter	NanoString	DLPFC_565_6A	doi:10.7303/syn3387325	Synapse	doi:10.7303/syn3387325	https://doi.org/10.7303/syn3387325	dorsolateral prefrontal cortex
50106316_dorsolateral prefrontal cortex	RNA Sample Preparation	miRNA profile	nCounter	NanoString	DLPFC_566_6B	doi:10.7303/syn3387325	Synapse	doi:10.7303/syn3387325	https://doi.org/10.7303/syn3387325	dorsolateral prefrontal cortex
21272396_dorsolateral prefrontal cortex	RNA Sample Preparation	miRNA profile	nCounter	NanoString	DLPFC_567_6C	doi:10.7303/syn3387325	Synapse	doi:10.7303/syn3387325	https://doi.org/10.7303/syn3387325	dorsolateral prefrontal cortex
21155350_dorsolateral prefrontal cortex	RNA Sample Preparation	miRNA profile	nCounter	NanoString	DLPFC_568_6D	doi:10.7303/syn3387325	Synapse	doi:10.7303/syn3387325	https://doi.org/10.7303/syn3387325	dorsolateral prefrontal cortex
54458919_dorsolateral prefrontal cortex	RNA Sample Preparation	miRNA profile	nCounter	NanoString	DLPFC_569_6E	doi:10.7303/syn3387325	Synapse	doi:10.7303/syn3387325	https://doi.org/10.7303/syn3387325	dorsolateral prefrontal cortex
21174303_dorsolateral prefrontal cortex	RNA Sample Preparation	miRNA profile	nCounter	NanoString	DLPFC_57_2D	doi:10.7303/syn3387325	Synapse	doi:10.7303/syn3387325	https://doi.org/10.7303/syn3387325	dorsolateral prefrontal cortex
95329283_dorsolateral prefrontal cortex	RNA Sample Preparation	miRNA profile	nCounter	NanoString	DLPFC_570_6F	doi:10.7303/syn3387325	Synapse	doi:10.7303/syn3387325	https://doi.org/10.7303/syn3387325	dorsolateral prefrontal cortex
45566083_dorsolateral prefrontal cortex	RNA Sample Preparation	miRNA profile	nCounter	NanoString	DLPFC_572_8F	doi:10.7303/syn3387325	Synapse	doi:10.7303/syn3387325	https://doi.org/10.7303/syn3387325	dorsolateral prefrontal cortex
21157370_dorsolateral prefrontal cortex	RNA Sample Preparation	miRNA profile	nCounter	NanoString	DLPFC_573_8C	doi:10.7303/syn3387325	Synapse	doi:10.7303/syn3387325	https://doi.org/10.7303/syn3387325	dorsolateral prefrontal cortex
17219510_dorsolateral prefrontal cortex	RNA Sample Preparation	miRNA profile	nCounter	NanoString	DLPFC_574_8D	doi:10.7303/syn3387325	Synapse	doi:10.7303/syn3387325	https://doi.org/10.7303/syn3387325	dorsolateral prefrontal cortex
20271359_dorsolateral prefrontal cortex	RNA Sample Preparation	miRNA profile	nCounter	NanoString	DLPFC_575_8E	doi:10.7303/syn3387325	Synapse	doi:10.7303/syn3387325	https://doi.org/10.7303/syn3387325	dorsolateral prefrontal cortex
10436131_dorsolateral prefrontal cortex	RNA Sample Preparation	miRNA profile	nCounter	NanoString	DLPFC_577_8F	doi:10.7303/syn3387325	Synapse	doi:10.7303/syn3387325	https://doi.org/10.7303/syn3387325	dorsolateral prefrontal cortex
20559562_dorsolateral prefrontal cortex	RNA Sample Preparation	miRNA profile	nCounter	NanoString	DLPFC_578_8C	doi:10.7303/syn3387325	Synapse	doi:10.7303/syn3387325	https://doi.org/10.7303/syn3387325	dorsolateral prefrontal cortex
21403157_dorsolateral prefrontal cortex	RNA Sample Preparation	miRNA profile	nCounter	NanoString	DLPFC_579_8D	doi:10.7303/syn3387325	Synapse	doi:10.7303/syn3387325	https://doi.org/10.7303/syn3387325	dorsolateral prefrontal cortex
11464261_dorsolateral prefrontal cortex	RNA Sample Preparation	miRNA profile	nCounter	NanoString	DLPFC_58_2A	doi:10.7303/syn3387325	Synapse	doi:10.7303/syn3387325	https://doi.org/10.7303/syn3387325	dorsolateral prefrontal cortex
89903942_dorsolateral prefrontal cortex	RNA Sample Preparation	miRNA profile	nCounter	NanoString	DLPFC_580_8E	doi:10.7303/syn3387325	Synapse	doi:10.7303/syn3387325	https://doi.org/10.7303/syn3387325	dorsolateral prefrontal cortex
86903794_dorsolateral prefrontal cortex	RNA Sample Preparation	miRNA profile	nCounter	NanoString	DLPFC_581_8F	doi:10.7303/syn3387325	Synapse	doi:10.7303/syn3387325	https://doi.org/10.7303/syn3387325	dorsolateral prefrontal cortex
25580771_dorsolateral prefrontal cortex	RNA Sample Preparation	miRNA profile	nCounter	NanoString	DLPFC_582_1H	doi:10.7303/syn3387325	Synapse	doi:10.7303/syn3387325	https://doi.org/10.7303/syn3387325	dorsolateral prefrontal cortex
95491648_dorsolateral prefrontal cortex	RNA Sample Preparation	miRNA profile	nCounter	NanoString	DLPFC_583_8C	doi:10.7303/syn3387325	Synapse	doi:10.7303/syn3387325	https://doi.org/10.7303/syn3387325	dorsolateral prefrontal cortex
46909396_dorsolateral prefrontal cortex	RNA Sample Preparation	miRNA profile	nCounter	NanoString	DLPFC_585_8E	doi:10.7303/syn3387325	Synapse	doi:10.7303/syn3387325	https://doi.org/10.7303/syn3387325	dorsolateral prefrontal cortex
3283241_dorsolateral prefrontal cortex	RNA Sample Preparation	miRNA profile	nCounter	NanoString	DLPFC_586_8F	doi:10.7303/syn3387325	Synapse	doi:10.7303/syn3387325	https://doi.org/10.7303/syn3387325	dorsolateral prefrontal cortex
21274866_dorsolateral prefrontal cortex	RNA Sample Preparation	miRNA profile	nCounter	NanoString	DLPFC_587_1G	doi:10.7303/syn3387325	Synapse	doi:10.7303/syn3387325	https://doi.org/10.7303/syn3387325	dorsolateral prefrontal cortex
21274866_dorsolateral prefrontal cortex	RNA Sample Preparation	miRNA profile	nCounter	NanoString	DLPFC_587_2E	doi:10.7303/syn3387325	Synapse	doi:10.7303/syn3387325	https://doi.org/10.7303/syn3387325	dorsolateral prefrontal cortex
21274866_dorsolateral prefrontal cortex	RNA Sample Preparation	miRNA profile	nCounter	NanoString	DLPFC_587_3C	doi:10.7303/syn3387325	Synapse	doi:10.7303/syn3387325	https://doi.org/10.7303/syn3387325	dorsolateral prefrontal cortex
21274866_dorsolateral prefrontal cortex	RNA Sample Preparation	miRNA profile	nCounter	NanoString	DLPFC_587_4H	doi:10.7303/syn3387325	Synapse	doi:10.7303/syn3387325	https://doi.org/10.7303/syn3387325	dorsolateral prefrontal cortex
21274866_dorsolateral prefrontal cortex	RNA Sample Preparation	miRNA profile	nCounter	NanoString	DLPFC_587_5F	doi:10.7303/syn3387325	Synapse	doi:10.7303/syn3387325	https://doi.org/10.7303/syn3387325	dorsolateral prefrontal cortex
21274866_dorsolateral prefrontal cortex	RNA Sample Preparation	miRNA profile	nCounter	NanoString	DLPFC_587_6C	doi:10.7303/syn3387325	Synapse	doi:10.7303/syn3387325	https://doi.org/10.7303/syn3387325	dorsolateral prefrontal cortex
21274866_dorsolateral prefrontal cortex	RNA Sample Preparation	miRNA profile	nCounter	NanoString	DLPFC_587_7A	doi:10.7303/syn3387325	Synapse	doi:10.7303/syn3387325	https://doi.org/10.7303/syn3387325	dorsolateral prefrontal cortex
21274866_dorsolateral prefrontal cortex	RNA Sample Preparation	miRNA profile	nCounter	NanoString	DLPFC_587_7B	doi:10.7303/syn3387325	Synapse	doi:10.7303/syn3387325	https://doi.org/10.7303/syn3387325	dorsolateral prefrontal cortex
21274866_dorsolateral prefrontal cortex	RNA Sample Preparation	miRNA profile	nCounter	NanoString	DLPFC_587_8F	doi:10.7303/syn3387325	Synapse	doi:10.7303/syn3387325	https://doi.org/10.7303/syn3387325	dorsolateral prefrontal cortex
21274866_dorsolateral prefrontal cortex	RNA Sample Preparation	miRNA profile	nCounter	NanoString	DLPFC_587_F1	doi:10.7303/syn3387325	Synapse	doi:10.7303/syn3387325	https://doi.org/10.7303/syn3387325	dorsolateral prefrontal cortex
20280666_dorsolateral prefrontal cortex	RNA Sample Preparation	miRNA profile	nCounter	NanoString	DLPFC_588_8B	doi:10.7303/syn3387325	Synapse	doi:10.7303/syn3387325	https://doi.org/10.7303/syn3387325	dorsolateral prefrontal cortex
20584923_dorsolateral prefrontal cortex	RNA Sample Preparation	miRNA profile	nCounter	NanoString	DLPFC_589_7B	doi:10.7303/syn3387325	Synapse	doi:10.7303/syn3387325	https://doi.org/10.7303/syn3387325	dorsolateral prefrontal cortex
11344452_dorsolateral prefrontal cortex	RNA Sample Preparation	miRNA profile	nCounter	NanoString	DLPFC_59_2E	doi:10.7303/syn3387325	Synapse	doi:10.7303/syn3387325	https://doi.org/10.7303/syn3387325	dorsolateral prefrontal cortex
20774339_dorsolateral prefrontal cortex	RNA Sample Preparation	miRNA profile	nCounter	NanoString	DLPFC_590_7C	doi:10.7303/syn3387325	Synapse	doi:10.7303/syn3387325	https://doi.org/10.7303/syn3387325	dorsolateral prefrontal cortex
7287209_dorsolateral prefrontal cortex	RNA Sample Preparation	miRNA profile	nCounter	NanoString	DLPFC_591_7D	doi:10.7303/syn3387325	Synapse	doi:10.7303/syn3387325	https://doi.org/10.7303/syn3387325	dorsolateral prefrontal cortex
50409956_dorsolateral prefrontal cortex	RNA Sample Preparation	miRNA profile	nCounter	NanoString	DLPFC_592_7E	doi:10.7303/syn3387325	Synapse	doi:10.7303/syn3387325	https://doi.org/10.7303/syn3387325	dorsolateral prefrontal cortex
87410220_dorsolateral prefrontal cortex	RNA Sample Preparation	miRNA profile	nCounter	NanoString	DLPFC_593_7F	doi:10.7303/syn3387325	Synapse	doi:10.7303/syn3387325	https://doi.org/10.7303/syn3387325	dorsolateral prefrontal cortex
87410220_dorsolateral prefrontal cortex	RNA Sample Preparation	miRNA profile	nCounter	NanoString	DLPFC_593_7F	doi:10.7303/syn3387325	Synapse	doi:10.7303/syn3387325	https://doi.org/10.7303/syn3387325	dorsolateral prefrontal cortex
10101589_dorsolateral prefrontal cortex	RNA Sample Preparation	miRNA profile	nCounter	NanoString	DLPFC_594_7G	doi:10.7303/syn3387325	Synapse	doi:10.7303/syn3387325	https://doi.org/10.7303/syn3387325	dorsolateral prefrontal cortex
14184286_dorsolateral prefrontal cortex	RNA Sample Preparation	miRNA profile	nCounter	NanoString	DLPFC_595_7H	doi:10.7303/syn3387325	Synapse	doi:10.7303/syn3387325	https://doi.org/10.7303/syn3387325	dorsolateral prefrontal cortex
20939708_dorsolateral prefrontal cortex	RNA Sample Preparation	miRNA profile	nCounter	NanoString	DLPFC_596_8B	doi:10.7303/syn3387325	Synapse	doi:10.7303/syn3387325	https://doi.org/10.7303/syn3387325	dorsolateral prefrontal cortex
62176713_dorsolateral prefrontal cortex	RNA Sample Preparation	miRNA profile	nCounter	NanoString	DLPFC_597_7B	doi:10.7303/syn3387325	Synapse	doi:10.7303/syn3387325	https://doi.org/10.7303/syn3387325	dorsolateral prefrontal cortex
62985554_dorsolateral prefrontal cortex	RNA Sample Preparation	miRNA profile	nCounter	NanoString	DLPFC_598_7C	doi:10.7303/syn3387325	Synapse	doi:10.7303/syn3387325	https://doi.org/10.7303/syn3387325	dorsolateral prefrontal cortex
31908032_dorsolateral prefrontal cortex	RNA Sample Preparation	miRNA profile	nCounter	NanoString	DLPFC_599_7D	doi:10.7303/syn3387325	Synapse	doi:10.7303/syn3387325	https://doi.org/10.7303/syn3387325	dorsolateral prefrontal cortex
10885370_dorsolateral prefrontal cortex	RNA Sample Preparation	miRNA profile	nCounter	NanoString	DLPFC_60_2G	doi:10.7303/syn3387325	Synapse	doi:10.7303/syn3387325	https://doi.org/10.7303/syn3387325	dorsolateral prefrontal cortex
8109170_dorsolateral prefrontal cortex	RNA Sample Preparation	miRNA profile	nCounter	NanoString	DLPFC_600_7E	doi:10.7303/syn3387325	Synapse	doi:10.7303/syn3387325	https://doi.org/10.7303/syn3387325	dorsolateral prefrontal cortex
67216828_dorsolateral prefrontal cortex	RNA Sample Preparation	miRNA profile	nCounter	NanoString	DLPFC_601_7F	doi:10.7303/syn3387325	Synapse	doi:10.7303/syn3387325	https://doi.org/10.7303/syn3387325	dorsolateral prefrontal cortex
20501668_dorsolateral prefrontal cortex	RNA Sample Preparation	miRNA profile	nCounter	NanoString	DLPFC_602_7G	doi:10.7303/syn3387325	Synapse	doi:10.7303/syn3387325	https://doi.org/10.7303/syn3387325	dorsolateral prefrontal cortex
50405042_dorsolateral prefrontal cortex	RNA Sample Preparation	miRNA profile	nCounter	NanoString	DLPFC_603_7H	doi:10.7303/syn3387325	Synapse	doi:10.7303/syn3387325	https://doi.org/10.7303/syn3387325	dorsolateral prefrontal cortex
20120255_dorsolateral prefrontal cortex	RNA Sample Preparation	miRNA profile	nCounter	NanoString	DLPFC_604_8B	doi:10.7303/syn3387325	Synapse	doi:10.7303/syn3387325	https://doi.org/10.7303/syn3387325	dorsolateral prefrontal cortex
46246604_dorsolateral prefrontal cortex	RNA Sample Preparation	miRNA profile	nCounter	NanoString	DLPFC_605_7B	doi:10.7303/syn3387325	Synapse	doi:10.7303/syn3387325	https://doi.org/10.7303/syn3387325	dorsolateral prefrontal cortex
63188799_dorsolateral prefrontal cortex	RNA Sample Preparation	miRNA profile	nCounter	NanoString	DLPFC_606_7C	doi:10.7303/syn3387325	Synapse	doi:10.7303/syn3387325	https://doi.org/10.7303/syn3387325	dorsolateral prefrontal cortex
20197364_dorsolateral prefrontal cortex	RNA Sample Preparation	miRNA profile	nCounter	NanoString	DLPFC_607_7D	doi:10.7303/syn3387325	Synapse	doi:10.7303/syn3387325	https://doi.org/10.7303/syn3387325	dorsolateral prefrontal cortex
91707643_dorsolateral prefrontal cortex	RNA Sample Preparation	miRNA profile	nCounter	NanoString	DLPFC_608_7E	doi:10.7303/syn3387325	Synapse	doi:10.7303/syn3387325	https://doi.org/10.7303/syn3387325	dorsolateral prefrontal cortex
50406633_dorsolateral prefrontal cortex	RNA Sample Preparation	miRNA profile	nCounter	NanoString	DLPFC_609_7F	doi:10.7303/syn3387325	Synapse	doi:10.7303/syn3387325	https://doi.org/10.7303/syn3387325	dorsolateral prefrontal cortex
21120287_dorsolateral prefrontal cortex	RNA Sample Preparation	miRNA profile	nCounter	NanoString	DLPFC_61_2H	doi:10.7303/syn3387325	Synapse	doi:10.7303/syn3387325	https://doi.org/10.7303/syn3387325	dorsolateral prefrontal cortex
67429065_dorsolateral prefrontal cortex	RNA Sample Preparation	miRNA profile	nCounter	NanoString	DLPFC_610_M4	doi:10.7303/syn3387325	Synapse	doi:10.7303/syn3387325	https://doi.org/10.7303/syn3387325	dorsolateral prefrontal cortex
21403995_dorsolateral prefrontal cortex	RNA Sample Preparation	miRNA profile	nCounter	NanoString	DLPFC_611_7G	doi:10.7303/syn3387325	Synapse	doi:10.7303/syn3387325	https://doi.org/10.7303/syn3387325	dorsolateral prefrontal cortex
95453354_dorsolateral prefrontal cortex	RNA Sample Preparation	miRNA profile	nCounter	NanoString	DLPFC_612_7H	doi:10.7303/syn3387325	Synapse	doi:10.7303/syn3387325	https://doi.org/10.7303/syn3387325	dorsolateral prefrontal cortex
4576591_dorsolateral prefrontal cortex	RNA Sample Preparation	miRNA profile	nCounter	NanoString	DLPFC_613_8B	doi:10.7303/syn3387325	Synapse	doi:10.7303/syn3387325	https://doi.org/10.7303/syn3387325	dorsolateral prefrontal cortex
20205705_dorsolateral prefrontal cortex	RNA Sample Preparation	miRNA profile	nCounter	NanoString	DLPFC_614_7B	doi:10.7303/syn3387325	Synapse	doi:10.7303/syn3387325	https://doi.org/10.7303/syn3387325	dorsolateral prefrontal cortex
86600442_dorsolateral prefrontal cortex	RNA Sample Preparation	miRNA profile	nCounter	NanoString	DLPFC_615_7C	doi:10.7303/syn3387325	Synapse	doi:10.7303/syn3387325	https://doi.org/10.7303/syn3387325	dorsolateral prefrontal cortex
10866165_dorsolateral prefrontal cortex	RNA Sample Preparation	miRNA profile	nCounter	NanoString	DLPFC_616_7D	doi:10.7303/syn3387325	Synapse	doi:10.7303/syn3387325	https://doi.org/10.7303/syn3387325	dorsolateral prefrontal cortex
44019405_dorsolateral prefrontal cortex	RNA Sample Preparation	miRNA profile	nCounter	NanoString	DLPFC_617_7E	doi:10.7303/syn3387325	Synapse	doi:10.7303/syn3387325	https://doi.org/10.7303/syn3387325	dorsolateral prefrontal cortex
10246987_dorsolateral prefrontal cortex	RNA Sample Preparation	miRNA profile	nCounter	NanoString	DLPFC_618_7F	doi:10.7303/syn3387325	Synapse	doi:10.7303/syn3387325	https://doi.org/10.7303/syn3387325	dorsolateral prefrontal cortex
75990666_dorsolateral prefrontal cortex	RNA Sample Preparation	miRNA profile	nCounter	NanoString	DLPFC_619_7G	doi:10.7303/syn3387325	Synapse	doi:10.7303/syn3387325	https://doi.org/10.7303/syn3387325	dorsolateral prefrontal cortex
20506325_dorsolateral prefrontal cortex	RNA Sample Preparation	miRNA profile	nCounter	NanoString	DLPFC_62_2C	doi:10.7303/syn3387325	Synapse	doi:10.7303/syn3387325	https://doi.org/10.7303/syn3387325	dorsolateral prefrontal cortex
35286551_dorsolateral prefrontal cortex	RNA Sample Preparation	miRNA profile	nCounter	NanoString	DLPFC_620_8A	doi:10.7303/syn3387325	Synapse	doi:10.7303/syn3387325	https://doi.org/10.7303/syn3387325	dorsolateral prefrontal cortex
21162197_dorsolateral prefrontal cortex	RNA Sample Preparation	miRNA profile	nCounter	NanoString	DLPFC_621_8B	doi:10.7303/syn3387325	Synapse	doi:10.7303/syn3387325	https://doi.org/10.7303/syn3387325	dorsolateral prefrontal cortex
20613887_dorsolateral prefrontal cortex	RNA Sample Preparation	miRNA profile	nCounter	NanoString	DLPFC_622_7B	doi:10.7303/syn3387325	Synapse	doi:10.7303/syn3387325	https://doi.org/10.7303/syn3387325	dorsolateral prefrontal cortex
20947550_dorsolateral prefrontal cortex	RNA Sample Preparation	miRNA profile	nCounter	NanoString	DLPFC_623_7C	doi:10.7303/syn3387325	Synapse	doi:10.7303/syn3387325	https://doi.org/10.7303/syn3387325	dorsolateral prefrontal cortex
22100675_dorsolateral prefrontal cortex	RNA Sample Preparation	miRNA profile	nCounter	NanoString	DLPFC_624_7D	doi:10.7303/syn3387325	Synapse	doi:10.7303/syn3387325	https://doi.org/10.7303/syn3387325	dorsolateral prefrontal cortex
20646778_dorsolateral prefrontal cortex	RNA Sample Preparation	miRNA profile	nCounter	NanoString	DLPFC_625_7E	doi:10.7303/syn3387325	Synapse	doi:10.7303/syn3387325	https://doi.org/10.7303/syn3387325	dorsolateral prefrontal cortex
39989287_dorsolateral prefrontal cortex	RNA Sample Preparation	miRNA profile	nCounter	NanoString	DLPFC_626_7F	doi:10.7303/syn3387325	Synapse	doi:10.7303/syn3387325	https://doi.org/10.7303/syn3387325	dorsolateral prefrontal cortex
10415168_dorsolateral prefrontal cortex	RNA Sample Preparation	miRNA profile	nCounter	NanoString	DLPFC_627_7G	doi:10.7303/syn3387325	Synapse	doi:10.7303/syn3387325	https://doi.org/10.7303/syn3387325	dorsolateral prefrontal cortex
78452313_dorsolateral prefrontal cortex	RNA Sample Preparation	miRNA profile	nCounter	NanoString	DLPFC_628_8A	doi:10.7303/syn3387325	Synapse	doi:10.7303/syn3387325	https://doi.org/10.7303/syn3387325	dorsolateral prefrontal cortex
50402693_dorsolateral prefrontal cortex	RNA Sample Preparation	miRNA profile	nCounter	NanoString	DLPFC_629_8B	doi:10.7303/syn3387325	Synapse	doi:10.7303/syn3387325	https://doi.org/10.7303/syn3387325	dorsolateral prefrontal cortex
11190734_dorsolateral prefrontal cortex	RNA Sample Preparation	miRNA profile	nCounter	NanoString	DLPFC_63_2E	doi:10.7303/syn3387325	Synapse	doi:10.7303/syn3387325	https://doi.org/10.7303/syn3387325	dorsolateral prefrontal cortex
15387421_dorsolateral prefrontal cortex	RNA Sample Preparation	miRNA profile	nCounter	NanoString	DLPFC_630_7B	doi:10.7303/syn3387325	Synapse	doi:10.7303/syn3387325	https://doi.org/10.7303/syn3387325	dorsolateral prefrontal cortex
11469504_dorsolateral prefrontal cortex	RNA Sample Preparation	miRNA profile	nCounter	NanoString	DLPFC_631_7C	doi:10.7303/syn3387325	Synapse	doi:10.7303/syn3387325	https://doi.org/10.7303/syn3387325	dorsolateral prefrontal cortex
11619606_dorsolateral prefrontal cortex	RNA Sample Preparation	miRNA profile	nCounter	NanoString	DLPFC_632_7D	doi:10.7303/syn3387325	Synapse	doi:10.7303/syn3387325	https://doi.org/10.7303/syn3387325	dorsolateral prefrontal cortex
10577337_dorsolateral prefrontal cortex	RNA Sample Preparation	miRNA profile	nCounter	NanoString	DLPFC_633_7E	doi:10.7303/syn3387325	Synapse	doi:10.7303/syn3387325	https://doi.org/10.7303/syn3387325	dorsolateral prefrontal cortex
37065652_dorsolateral prefrontal cortex	RNA Sample Preparation	miRNA profile	nCounter	NanoString	DLPFC_634_7F	doi:10.7303/syn3387325	Synapse	doi:10.7303/syn3387325	https://doi.org/10.7303/syn3387325	dorsolateral prefrontal cortex
83984043_dorsolateral prefrontal cortex	RNA Sample Preparation	miRNA profile	nCounter	NanoString	DLPFC_635_7G	doi:10.7303/syn3387325	Synapse	doi:10.7303/syn3387325	https://doi.org/10.7303/syn3387325	dorsolateral prefrontal cortex
50107619_dorsolateral prefrontal cortex	RNA Sample Preparation	miRNA profile	nCounter	NanoString	DLPFC_636_8A	doi:10.7303/syn3387325	Synapse	doi:10.7303/syn3387325	https://doi.org/10.7303/syn3387325	dorsolateral prefrontal cortex
50108912_dorsolateral prefrontal cortex	RNA Sample Preparation	miRNA profile	nCounter	NanoString	DLPFC_637_8B	doi:10.7303/syn3387325	Synapse	doi:10.7303/syn3387325	https://doi.org/10.7303/syn3387325	dorsolateral prefrontal cortex
10473384_dorsolateral prefrontal cortex	RNA Sample Preparation	miRNA profile	nCounter	NanoString	DLPFC_638_7B	doi:10.7303/syn3387325	Synapse	doi:10.7303/syn3387325	https://doi.org/10.7303/syn3387325	dorsolateral prefrontal cortex
11159965_dorsolateral prefrontal cortex	RNA Sample Preparation	miRNA profile	nCounter	NanoString	DLPFC_639_7C	doi:10.7303/syn3387325	Synapse	doi:10.7303/syn3387325	https://doi.org/10.7303/syn3387325	dorsolateral prefrontal cortex
21181988_dorsolateral prefrontal cortex	RNA Sample Preparation	miRNA profile	nCounter	NanoString	DLPFC_64_2F	doi:10.7303/syn3387325	Synapse	doi:10.7303/syn3387325	https://doi.org/10.7303/syn3387325	dorsolateral prefrontal cortex
27481601_dorsolateral prefrontal cortex	RNA Sample Preparation	miRNA profile	nCounter	NanoString	DLPFC_640_7D	doi:10.7303/syn3387325	Synapse	doi:10.7303/syn3387325	https://doi.org/10.7303/syn3387325	dorsolateral prefrontal cortex
20907246_dorsolateral prefrontal cortex	RNA Sample Preparation	miRNA profile	nCounter	NanoString	DLPFC_641_7E	doi:10.7303/syn3387325	Synapse	doi:10.7303/syn3387325	https://doi.org/10.7303/syn3387325	dorsolateral prefrontal cortex
10102206_dorsolateral prefrontal cortex	RNA Sample Preparation	miRNA profile	nCounter	NanoString	DLPFC_642_7F	doi:10.7303/syn3387325	Synapse	doi:10.7303/syn3387325	https://doi.org/10.7303/syn3387325	dorsolateral prefrontal cortex
20251391_dorsolateral prefrontal cortex	RNA Sample Preparation	miRNA profile	nCounter	NanoString	DLPFC_643_7G	doi:10.7303/syn3387325	Synapse	doi:10.7303/syn3387325	https://doi.org/10.7303/syn3387325	dorsolateral prefrontal cortex
86177506_dorsolateral prefrontal cortex	RNA Sample Preparation	miRNA profile	nCounter	NanoString	DLPFC_644_8A	doi:10.7303/syn3387325	Synapse	doi:10.7303/syn3387325	https://doi.org/10.7303/syn3387325	dorsolateral prefrontal cortex
20331760_dorsolateral prefrontal cortex	RNA Sample Preparation	miRNA profile	nCounter	NanoString	DLPFC_645_8B	doi:10.7303/syn3387325	Synapse	doi:10.7303/syn3387325	https://doi.org/10.7303/syn3387325	dorsolateral prefrontal cortex
21274280_dorsolateral prefrontal cortex	RNA Sample Preparation	miRNA profile	nCounter	NanoString	DLPFC_646_7B	doi:10.7303/syn3387325	Synapse	doi:10.7303/syn3387325	https://doi.org/10.7303/syn3387325	dorsolateral prefrontal cortex
70917649_dorsolateral prefrontal cortex	RNA Sample Preparation	miRNA profile	nCounter	NanoString	DLPFC_647_7C	doi:10.7303/syn3387325	Synapse	doi:10.7303/syn3387325	https://doi.org/10.7303/syn3387325	dorsolateral prefrontal cortex
39484737_dorsolateral prefrontal cortex	RNA Sample Preparation	miRNA profile	nCounter	NanoString	DLPFC_648_7D	doi:10.7303/syn3387325	Synapse	doi:10.7303/syn3387325	https://doi.org/10.7303/syn3387325	dorsolateral prefrontal cortex
21293107_dorsolateral prefrontal cortex	RNA Sample Preparation	miRNA profile	nCounter	NanoString	DLPFC_649_7E	doi:10.7303/syn3387325	Synapse	doi:10.7303/syn3387325	https://doi.org/10.7303/syn3387325	dorsolateral prefrontal cortex
10478041_dorsolateral prefrontal cortex	RNA Sample Preparation	miRNA profile	nCounter	NanoString	DLPFC_65_2A	doi:10.7303/syn3387325	Synapse	doi:10.7303/syn3387325	https://doi.org/10.7303/syn3387325	dorsolateral prefrontal cortex
80592317_dorsolateral prefrontal cortex	RNA Sample Preparation	miRNA profile	nCounter	NanoString	DLPFC_650_7F	doi:10.7303/syn3387325	Synapse	doi:10.7303/syn3387325	https://doi.org/10.7303/syn3387325	dorsolateral prefrontal cortex
50402305_dorsolateral prefrontal cortex	RNA Sample Preparation	miRNA profile	nCounter	NanoString	DLPFC_651_7G	doi:10.7303/syn3387325	Synapse	doi:10.7303/syn3387325	https://doi.org/10.7303/syn3387325	dorsolateral prefrontal cortex
50408077_dorsolateral prefrontal cortex	RNA Sample Preparation	miRNA profile	nCounter	NanoString	DLPFC_652_8A	doi:10.7303/syn3387325	Synapse	doi:10.7303/syn3387325	https://doi.org/10.7303/syn3387325	dorsolateral prefrontal cortex
77330002_dorsolateral prefrontal cortex	RNA Sample Preparation	miRNA profile	nCounter	NanoString	DLPFC_653_8B	doi:10.7303/syn3387325	Synapse	doi:10.7303/syn3387325	https://doi.org/10.7303/syn3387325	dorsolateral prefrontal cortex
84417209_dorsolateral prefrontal cortex	RNA Sample Preparation	miRNA profile	nCounter	NanoString	DLPFC_654_8B	doi:10.7303/syn3387325	Synapse	doi:10.7303/syn3387325	https://doi.org/10.7303/syn3387325	dorsolateral prefrontal cortex
68725248_dorsolateral prefrontal cortex	RNA Sample Preparation	miRNA profile	nCounter	NanoString	DLPFC_655_8C	doi:10.7303/syn3387325	Synapse	doi:10.7303/syn3387325	https://doi.org/10.7303/syn3387325	dorsolateral prefrontal cortex
20261901_dorsolateral prefrontal cortex	RNA Sample Preparation	miRNA profile	nCounter	NanoString	DLPFC_656_8D	doi:10.7303/syn3387325	Synapse	doi:10.7303/syn3387325	https://doi.org/10.7303/syn3387325	dorsolateral prefrontal cortex
21362537_dorsolateral prefrontal cortex	RNA Sample Preparation	miRNA profile	nCounter	NanoString	DLPFC_657_8E	doi:10.7303/syn3387325	Synapse	doi:10.7303/syn3387325	https://doi.org/10.7303/syn3387325	dorsolateral prefrontal cortex
11198390_dorsolateral prefrontal cortex	RNA Sample Preparation	miRNA profile	nCounter	NanoString	DLPFC_658_8A	doi:10.7303/syn3387325	Synapse	doi:10.7303/syn3387325	https://doi.org/10.7303/syn3387325	dorsolateral prefrontal cortex
58501637_dorsolateral prefrontal cortex	RNA Sample Preparation	miRNA profile	nCounter	NanoString	DLPFC_659_8C	doi:10.7303/syn3387325	Synapse	doi:10.7303/syn3387325	https://doi.org/10.7303/syn3387325	dorsolateral prefrontal cortex
20177982_dorsolateral prefrontal cortex	RNA Sample Preparation	miRNA profile	nCounter	NanoString	DLPFC_66_2B	doi:10.7303/syn3387325	Synapse	doi:10.7303/syn3387325	https://doi.org/10.7303/syn3387325	dorsolateral prefrontal cortex
65736039_dorsolateral prefrontal cortex	RNA Sample Preparation	miRNA profile	nCounter	NanoString	DLPFC_660_8D	doi:10.7303/syn3387325	Synapse	doi:10.7303/syn3387325	https://doi.org/10.7303/syn3387325	dorsolateral prefrontal cortex
21401001_dorsolateral prefrontal cortex	RNA Sample Preparation	miRNA profile	nCounter	NanoString	DLPFC_661_8E	doi:10.7303/syn3387325	Synapse	doi:10.7303/syn3387325	https://doi.org/10.7303/syn3387325	dorsolateral prefrontal cortex
89614402_dorsolateral prefrontal cortex	RNA Sample Preparation	miRNA profile	nCounter	NanoString	DLPFC_662_8A	doi:10.7303/syn3387325	Synapse	doi:10.7303/syn3387325	https://doi.org/10.7303/syn3387325	dorsolateral prefrontal cortex
92393245_dorsolateral prefrontal cortex	RNA Sample Preparation	miRNA profile	nCounter	NanoString	DLPFC_664_8D	doi:10.7303/syn3387325	Synapse	doi:10.7303/syn3387325	https://doi.org/10.7303/syn3387325	dorsolateral prefrontal cortex
37527863_dorsolateral prefrontal cortex	RNA Sample Preparation	miRNA profile	nCounter	NanoString	DLPFC_665_8E	doi:10.7303/syn3387325	Synapse	doi:10.7303/syn3387325	https://doi.org/10.7303/syn3387325	dorsolateral prefrontal cortex
20455807_dorsolateral prefrontal cortex	RNA Sample Preparation	miRNA profile	nCounter	NanoString	DLPFC_666_8A	doi:10.7303/syn3387325	Synapse	doi:10.7303/syn3387325	https://doi.org/10.7303/syn3387325	dorsolateral prefrontal cortex
51442191_dorsolateral prefrontal cortex	RNA Sample Preparation	miRNA profile	nCounter	NanoString	DLPFC_667_8C	doi:10.7303/syn3387325	Synapse	doi:10.7303/syn3387325	https://doi.org/10.7303/syn3387325	dorsolateral prefrontal cortex
20779834_dorsolateral prefrontal cortex	RNA Sample Preparation	miRNA profile	nCounter	NanoString	DLPFC_668_8D	doi:10.7303/syn3387325	Synapse	doi:10.7303/syn3387325	https://doi.org/10.7303/syn3387325	dorsolateral prefrontal cortex
50401002_dorsolateral prefrontal cortex	RNA Sample Preparation	miRNA profile	nCounter	NanoString	DLPFC_669_8E	doi:10.7303/syn3387325	Synapse	doi:10.7303/syn3387325	https://doi.org/10.7303/syn3387325	dorsolateral prefrontal cortex
20951100_dorsolateral prefrontal cortex	RNA Sample Preparation	miRNA profile	nCounter	NanoString	DLPFC_67_2C	doi:10.7303/syn3387325	Synapse	doi:10.7303/syn3387325	https://doi.org/10.7303/syn3387325	dorsolateral prefrontal cortex
20504017_dorsolateral prefrontal cortex	RNA Sample Preparation	miRNA profile	nCounter	NanoString	DLPFC_670_8F	doi:10.7303/syn3387325	Synapse	doi:10.7303/syn3387325	https://doi.org/10.7303/syn3387325	dorsolateral prefrontal cortex
10394182_dorsolateral prefrontal cortex	RNA Sample Preparation	miRNA profile	nCounter	NanoString	DLPFC_671_8C	doi:10.7303/syn3387325	Synapse	doi:10.7303/syn3387325	https://doi.org/10.7303/syn3387325	dorsolateral prefrontal cortex
10248033_dorsolateral prefrontal cortex	RNA Sample Preparation	miRNA profile	nCounter	NanoString	DLPFC_672_8D	doi:10.7303/syn3387325	Synapse	doi:10.7303/syn3387325	https://doi.org/10.7303/syn3387325	dorsolateral prefrontal cortex
20260734_dorsolateral prefrontal cortex	RNA Sample Preparation	miRNA profile	nCounter	NanoString	DLPFC_673_8E	doi:10.7303/syn3387325	Synapse	doi:10.7303/syn3387325	https://doi.org/10.7303/syn3387325	dorsolateral prefrontal cortex
50108598_dorsolateral prefrontal cortex	RNA Sample Preparation	miRNA profile	nCounter	NanoString	DLPFC_674_8F	doi:10.7303/syn3387325	Synapse	doi:10.7303/syn3387325	https://doi.org/10.7303/syn3387325	dorsolateral prefrontal cortex
20821943_dorsolateral prefrontal cortex	RNA Sample Preparation	miRNA profile	nCounter	NanoString	DLPFC_675_8B	doi:10.7303/syn3387325	Synapse	doi:10.7303/syn3387325	https://doi.org/10.7303/syn3387325	dorsolateral prefrontal cortex
44299049_dorsolateral prefrontal cortex	RNA Sample Preparation	miRNA profile	nCounter	NanoString	DLPFC_676_8C	doi:10.7303/syn3387325	Synapse	doi:10.7303/syn3387325	https://doi.org/10.7303/syn3387325	dorsolateral prefrontal cortex
20254164_dorsolateral prefrontal cortex	RNA Sample Preparation	miRNA profile	nCounter	NanoString	DLPFC_677_8D	doi:10.7303/syn3387325	Synapse	doi:10.7303/syn3387325	https://doi.org/10.7303/syn3387325	dorsolateral prefrontal cortex
27313862_dorsolateral prefrontal cortex	RNA Sample Preparation	miRNA profile	nCounter	NanoString	DLPFC_678_8E	doi:10.7303/syn3387325	Synapse	doi:10.7303/syn3387325	https://doi.org/10.7303/syn3387325	dorsolateral prefrontal cortex
50106280_dorsolateral prefrontal cortex	RNA Sample Preparation	miRNA profile	nCounter	NanoString	DLPFC_679_8A	doi:10.7303/syn3387325	Synapse	doi:10.7303/syn3387325	https://doi.org/10.7303/syn3387325	dorsolateral prefrontal cortex
20154287_dorsolateral prefrontal cortex	RNA Sample Preparation	miRNA profile	nCounter	NanoString	DLPFC_68_2D	doi:10.7303/syn3387325	Synapse	doi:10.7303/syn3387325	https://doi.org/10.7303/syn3387325	dorsolateral prefrontal cortex
20207013_dorsolateral prefrontal cortex	RNA Sample Preparation	miRNA profile	nCounter	NanoString	DLPFC_680_8C	doi:10.7303/syn3387325	Synapse	doi:10.7303/syn3387325	https://doi.org/10.7303/syn3387325	dorsolateral prefrontal cortex
51400993_dorsolateral prefrontal cortex	RNA Sample Preparation	miRNA profile	nCounter	NanoString	DLPFC_681_8D	doi:10.7303/syn3387325	Synapse	doi:10.7303/syn3387325	https://doi.org/10.7303/syn3387325	dorsolateral prefrontal cortex
60725338_dorsolateral prefrontal cortex	RNA Sample Preparation	miRNA profile	nCounter	NanoString	DLPFC_682_8E	doi:10.7303/syn3387325	Synapse	doi:10.7303/syn3387325	https://doi.org/10.7303/syn3387325	dorsolateral prefrontal cortex
94430339_dorsolateral prefrontal cortex	RNA Sample Preparation	miRNA profile	nCounter	NanoString	DLPFC_683_8F	doi:10.7303/syn3387325	Synapse	doi:10.7303/syn3387325	https://doi.org/10.7303/syn3387325	dorsolateral prefrontal cortex
84653463_dorsolateral prefrontal cortex	RNA Sample Preparation	miRNA profile	nCounter	NanoString	DLPFC_684_8A	doi:10.7303/syn3387325	Synapse	doi:10.7303/syn3387325	https://doi.org/10.7303/syn3387325	dorsolateral prefrontal cortex
50108462_dorsolateral prefrontal cortex	RNA Sample Preparation	miRNA profile	nCounter	NanoString	DLPFC_685_8C	doi:10.7303/syn3387325	Synapse	doi:10.7303/syn3387325	https://doi.org/10.7303/syn3387325	dorsolateral prefrontal cortex
77743003_dorsolateral prefrontal cortex	RNA Sample Preparation	miRNA profile	nCounter	NanoString	DLPFC_686_8D	doi:10.7303/syn3387325	Synapse	doi:10.7303/syn3387325	https://doi.org/10.7303/syn3387325	dorsolateral prefrontal cortex
30819298_dorsolateral prefrontal cortex	RNA Sample Preparation	miRNA profile	nCounter	NanoString	DLPFC_687_8E	doi:10.7303/syn3387325	Synapse	doi:10.7303/syn3387325	https://doi.org/10.7303/syn3387325	dorsolateral prefrontal cortex
21001519_dorsolateral prefrontal cortex	RNA Sample Preparation	miRNA profile	nCounter	NanoString	DLPFC_688_8F	doi:10.7303/syn3387325	Synapse	doi:10.7303/syn3387325	https://doi.org/10.7303/syn3387325	dorsolateral prefrontal cortex
20674902_dorsolateral prefrontal cortex	RNA Sample Preparation	miRNA profile	nCounter	NanoString	DLPFC_689_8F	doi:10.7303/syn3387325	Synapse	doi:10.7303/syn3387325	https://doi.org/10.7303/syn3387325	dorsolateral prefrontal cortex
20156469_dorsolateral prefrontal cortex	RNA Sample Preparation	miRNA profile	nCounter	NanoString	DLPFC_69_2E	doi:10.7303/syn3387325	Synapse	doi:10.7303/syn3387325	https://doi.org/10.7303/syn3387325	dorsolateral prefrontal cortex
7311370_dorsolateral prefrontal cortex	RNA Sample Preparation	miRNA profile	nCounter	NanoString	DLPFC_690_8C	doi:10.7303/syn3387325	Synapse	doi:10.7303/syn3387325	https://doi.org/10.7303/syn3387325	dorsolateral prefrontal cortex
2525608_dorsolateral prefrontal cortex	RNA Sample Preparation	miRNA profile	nCounter	NanoString	DLPFC_691_8D	doi:10.7303/syn3387325	Synapse	doi:10.7303/syn3387325	https://doi.org/10.7303/syn3387325	dorsolateral prefrontal cortex
20939834_dorsolateral prefrontal cortex	RNA Sample Preparation	miRNA profile	nCounter	NanoString	DLPFC_692_8E	doi:10.7303/syn3387325	Synapse	doi:10.7303/syn3387325	https://doi.org/10.7303/syn3387325	dorsolateral prefrontal cortex
20583594_dorsolateral prefrontal cortex	RNA Sample Preparation	miRNA profile	nCounter	NanoString	DLPFC_693_6G	doi:10.7303/syn3387325	Synapse	doi:10.7303/syn3387325	https://doi.org/10.7303/syn3387325	dorsolateral prefrontal cortex
10315029_dorsolateral prefrontal cortex	RNA Sample Preparation	miRNA profile	nCounter	NanoString	DLPFC_694_6H	doi:10.7303/syn3387325	Synapse	doi:10.7303/syn3387325	https://doi.org/10.7303/syn3387325	dorsolateral prefrontal cortex
20139562_dorsolateral prefrontal cortex	RNA Sample Preparation	miRNA profile	nCounter	NanoString	DLPFC_695_7A	doi:10.7303/syn3387325	Synapse	doi:10.7303/syn3387325	https://doi.org/10.7303/syn3387325	dorsolateral prefrontal cortex
21123474_dorsolateral prefrontal cortex	RNA Sample Preparation	miRNA profile	nCounter	NanoString	DLPFC_696_7C	doi:10.7303/syn3387325	Synapse	doi:10.7303/syn3387325	https://doi.org/10.7303/syn3387325	dorsolateral prefrontal cortex
52311825_dorsolateral prefrontal cortex	RNA Sample Preparation	miRNA profile	nCounter	NanoString	DLPFC_697_7D	doi:10.7303/syn3387325	Synapse	doi:10.7303/syn3387325	https://doi.org/10.7303/syn3387325	dorsolateral prefrontal cortex
50405330_dorsolateral prefrontal cortex	RNA Sample Preparation	miRNA profile	nCounter	NanoString	DLPFC_698_7E	doi:10.7303/syn3387325	Synapse	doi:10.7303/syn3387325	https://doi.org/10.7303/syn3387325	dorsolateral prefrontal cortex
10551157_dorsolateral prefrontal cortex	RNA Sample Preparation	miRNA profile	nCounter	NanoString	DLPFC_699_7F	doi:10.7303/syn3387325	Synapse	doi:10.7303/syn3387325	https://doi.org/10.7303/syn3387325	dorsolateral prefrontal cortex
10536568_dorsolateral prefrontal cortex	RNA Sample Preparation	miRNA profile	nCounter	NanoString	DLPFC_7_2A	doi:10.7303/syn3387325	Synapse	doi:10.7303/syn3387325	https://doi.org/10.7303/syn3387325	dorsolateral prefrontal cortex
15144878_dorsolateral prefrontal cortex	RNA Sample Preparation	miRNA profile	nCounter	NanoString	DLPFC_70_2F	doi:10.7303/syn3387325	Synapse	doi:10.7303/syn3387325	https://doi.org/10.7303/syn3387325	dorsolateral prefrontal cortex
10405008_dorsolateral prefrontal cortex	RNA Sample Preparation	miRNA profile	nCounter	NanoString	DLPFC_700_7G	doi:10.7303/syn3387325	Synapse	doi:10.7303/syn3387325	https://doi.org/10.7303/syn3387325	dorsolateral prefrontal cortex
73549281_dorsolateral prefrontal cortex	RNA Sample Preparation	miRNA profile	nCounter	NanoString	DLPFC_701_7H	doi:10.7303/syn3387325	Synapse	doi:10.7303/syn3387325	https://doi.org/10.7303/syn3387325	dorsolateral prefrontal cortex
20834164_dorsolateral prefrontal cortex	RNA Sample Preparation	miRNA profile	nCounter	NanoString	DLPFC_702_8A	doi:10.7303/syn3387325	Synapse	doi:10.7303/syn3387325	https://doi.org/10.7303/syn3387325	dorsolateral prefrontal cortex
20173942_dorsolateral prefrontal cortex	RNA Sample Preparation	miRNA profile	nCounter	NanoString	DLPFC_703_7A	doi:10.7303/syn3387325	Synapse	doi:10.7303/syn3387325	https://doi.org/10.7303/syn3387325	dorsolateral prefrontal cortex
50402729_dorsolateral prefrontal cortex	RNA Sample Preparation	miRNA profile	nCounter	NanoString	DLPFC_704_7C	doi:10.7303/syn3387325	Synapse	doi:10.7303/syn3387325	https://doi.org/10.7303/syn3387325	dorsolateral prefrontal cortex
20898476_dorsolateral prefrontal cortex	RNA Sample Preparation	miRNA profile	nCounter	NanoString	DLPFC_705_7D	doi:10.7303/syn3387325	Synapse	doi:10.7303/syn3387325	https://doi.org/10.7303/syn3387325	dorsolateral prefrontal cortex
50108048_dorsolateral prefrontal cortex	RNA Sample Preparation	miRNA profile	nCounter	NanoString	DLPFC_706_7E	doi:10.7303/syn3387325	Synapse	doi:10.7303/syn3387325	https://doi.org/10.7303/syn3387325	dorsolateral prefrontal cortex
20925996_dorsolateral prefrontal cortex	RNA Sample Preparation	miRNA profile	nCounter	NanoString	DLPFC_707_7F	doi:10.7303/syn3387325	Synapse	doi:10.7303/syn3387325	https://doi.org/10.7303/syn3387325	dorsolateral prefrontal cortex
20594407_dorsolateral prefrontal cortex	RNA Sample Preparation	miRNA profile	nCounter	NanoString	DLPFC_708_7G	doi:10.7303/syn3387325	Synapse	doi:10.7303/syn3387325	https://doi.org/10.7303/syn3387325	dorsolateral prefrontal cortex
16513683_dorsolateral prefrontal cortex	RNA Sample Preparation	miRNA profile	nCounter	NanoString	DLPFC_709_8A	doi:10.7303/syn3387325	Synapse	doi:10.7303/syn3387325	https://doi.org/10.7303/syn3387325	dorsolateral prefrontal cortex
20530195_dorsolateral prefrontal cortex	RNA Sample Preparation	miRNA profile	nCounter	NanoString	DLPFC_71_2G	doi:10.7303/syn3387325	Synapse	doi:10.7303/syn3387325	https://doi.org/10.7303/syn3387325	dorsolateral prefrontal cortex
23004922_dorsolateral prefrontal cortex	RNA Sample Preparation	miRNA profile	nCounter	NanoString	DLPFC_710_7B	doi:10.7303/syn3387325	Synapse	doi:10.7303/syn3387325	https://doi.org/10.7303/syn3387325	dorsolateral prefrontal cortex
76867532_dorsolateral prefrontal cortex	RNA Sample Preparation	miRNA profile	nCounter	NanoString	DLPFC_711_7C	doi:10.7303/syn3387325	Synapse	doi:10.7303/syn3387325	https://doi.org/10.7303/syn3387325	dorsolateral prefrontal cortex
21113576_dorsolateral prefrontal cortex	RNA Sample Preparation	miRNA profile	nCounter	NanoString	DLPFC_712_7D	doi:10.7303/syn3387325	Synapse	doi:10.7303/syn3387325	https://doi.org/10.7303/syn3387325	dorsolateral prefrontal cortex
15161351_dorsolateral prefrontal cortex	RNA Sample Preparation	miRNA profile	nCounter	NanoString	DLPFC_713_7E	doi:10.7303/syn3387325	Synapse	doi:10.7303/syn3387325	https://doi.org/10.7303/syn3387325	dorsolateral prefrontal cortex
89377194_dorsolateral prefrontal cortex	RNA Sample Preparation	miRNA profile	nCounter	NanoString	DLPFC_714_7F	doi:10.7303/syn3387325	Synapse	doi:10.7303/syn3387325	https://doi.org/10.7303/syn3387325	dorsolateral prefrontal cortex
20263921_dorsolateral prefrontal cortex	RNA Sample Preparation	miRNA profile	nCounter	NanoString	DLPFC_715_7G	doi:10.7303/syn3387325	Synapse	doi:10.7303/syn3387325	https://doi.org/10.7303/syn3387325	dorsolateral prefrontal cortex
32705437_dorsolateral prefrontal cortex	RNA Sample Preparation	miRNA profile	nCounter	NanoString	DLPFC_716_7H	doi:10.7303/syn3387325	Synapse	doi:10.7303/syn3387325	https://doi.org/10.7303/syn3387325	dorsolateral prefrontal cortex
50502606_dorsolateral prefrontal cortex	RNA Sample Preparation	miRNA profile	nCounter	NanoString	DLPFC_717_8B	doi:10.7303/syn3387325	Synapse	doi:10.7303/syn3387325	https://doi.org/10.7303/syn3387325	dorsolateral prefrontal cortex
77239958_dorsolateral prefrontal cortex	RNA Sample Preparation	miRNA profile	nCounter	NanoString	DLPFC_718_7B	doi:10.7303/syn3387325	Synapse	doi:10.7303/syn3387325	https://doi.org/10.7303/syn3387325	dorsolateral prefrontal cortex
49676048_dorsolateral prefrontal cortex	RNA Sample Preparation	miRNA profile	nCounter	NanoString	DLPFC_719_7C	doi:10.7303/syn3387325	Synapse	doi:10.7303/syn3387325	https://doi.org/10.7303/syn3387325	dorsolateral prefrontal cortex
50105437_dorsolateral prefrontal cortex	RNA Sample Preparation	miRNA profile	nCounter	NanoString	DLPFC_72_2H	doi:10.7303/syn3387325	Synapse	doi:10.7303/syn3387325	https://doi.org/10.7303/syn3387325	dorsolateral prefrontal cortex
50108200_dorsolateral prefrontal cortex	RNA Sample Preparation	miRNA profile	nCounter	NanoString	DLPFC_720_7D	doi:10.7303/syn3387325	Synapse	doi:10.7303/syn3387325	https://doi.org/10.7303/syn3387325	dorsolateral prefrontal cortex
21406920_dorsolateral prefrontal cortex	RNA Sample Preparation	miRNA profile	nCounter	NanoString	DLPFC_721_7E	doi:10.7303/syn3387325	Synapse	doi:10.7303/syn3387325	https://doi.org/10.7303/syn3387325	dorsolateral prefrontal cortex
20399274_dorsolateral prefrontal cortex	RNA Sample Preparation	miRNA profile	nCounter	NanoString	DLPFC_722_7F	doi:10.7303/syn3387325	Synapse	doi:10.7303/syn3387325	https://doi.org/10.7303/syn3387325	dorsolateral prefrontal cortex
50106866_dorsolateral prefrontal cortex	RNA Sample Preparation	miRNA profile	nCounter	NanoString	DLPFC_723_7G	doi:10.7303/syn3387325	Synapse	doi:10.7303/syn3387325	https://doi.org/10.7303/syn3387325	dorsolateral prefrontal cortex
74753465_dorsolateral prefrontal cortex	RNA Sample Preparation	miRNA profile	nCounter	NanoString	DLPFC_724_7H	doi:10.7303/syn3387325	Synapse	doi:10.7303/syn3387325	https://doi.org/10.7303/syn3387325	dorsolateral prefrontal cortex
20185860_dorsolateral prefrontal cortex	RNA Sample Preparation	miRNA profile	nCounter	NanoString	DLPFC_73_2A	doi:10.7303/syn3387325	Synapse	doi:10.7303/syn3387325	https://doi.org/10.7303/syn3387325	dorsolateral prefrontal cortex
20240514_dorsolateral prefrontal cortex	RNA Sample Preparation	miRNA profile	nCounter	NanoString	DLPFC_74_2B	doi:10.7303/syn3387325	Synapse	doi:10.7303/syn3387325	https://doi.org/10.7303/syn3387325	dorsolateral prefrontal cortex
50401264_dorsolateral prefrontal cortex	RNA Sample Preparation	miRNA profile	nCounter	NanoString	DLPFC_75_2C	doi:10.7303/syn3387325	Synapse	doi:10.7303/syn3387325	https://doi.org/10.7303/syn3387325	dorsolateral prefrontal cortex
20390027_dorsolateral prefrontal cortex	RNA Sample Preparation	miRNA profile	nCounter	NanoString	DLPFC_76_2D	doi:10.7303/syn3387325	Synapse	doi:10.7303/syn3387325	https://doi.org/10.7303/syn3387325	dorsolateral prefrontal cortex
50104008_dorsolateral prefrontal cortex	RNA Sample Preparation	miRNA profile	nCounter	NanoString	DLPFC_77_2E	doi:10.7303/syn3387325	Synapse	doi:10.7303/syn3387325	https://doi.org/10.7303/syn3387325	dorsolateral prefrontal cortex
20366419_dorsolateral prefrontal cortex	RNA Sample Preparation	miRNA profile	nCounter	NanoString	DLPFC_78_2F	doi:10.7303/syn3387325	Synapse	doi:10.7303/syn3387325	https://doi.org/10.7303/syn3387325	dorsolateral prefrontal cortex
20998065_dorsolateral prefrontal cortex	RNA Sample Preparation	miRNA profile	nCounter	NanoString	DLPFC_79_2G	doi:10.7303/syn3387325	Synapse	doi:10.7303/syn3387325	https://doi.org/10.7303/syn3387325	dorsolateral prefrontal cortex
11697592_dorsolateral prefrontal cortex	RNA Sample Preparation	miRNA profile	nCounter	NanoString	DLPFC_8_6E	doi:10.7303/syn3387325	Synapse	doi:10.7303/syn3387325	https://doi.org/10.7303/syn3387325	dorsolateral prefrontal cortex
20244554_dorsolateral prefrontal cortex	RNA Sample Preparation	miRNA profile	nCounter	NanoString	DLPFC_80_2H	doi:10.7303/syn3387325	Synapse	doi:10.7303/syn3387325	https://doi.org/10.7303/syn3387325	dorsolateral prefrontal cortex
11616707_dorsolateral prefrontal cortex	RNA Sample Preparation	miRNA profile	nCounter	NanoString	DLPFC_81_2A	doi:10.7303/syn3387325	Synapse	doi:10.7303/syn3387325	https://doi.org/10.7303/syn3387325	dorsolateral prefrontal cortex
11440263_dorsolateral prefrontal cortex	RNA Sample Preparation	miRNA profile	nCounter	NanoString	DLPFC_82_2B	doi:10.7303/syn3387325	Synapse	doi:10.7303/syn3387325	https://doi.org/10.7303/syn3387325	dorsolateral prefrontal cortex
10271474_dorsolateral prefrontal cortex	RNA Sample Preparation	miRNA profile	nCounter	NanoString	DLPFC_83_2C	doi:10.7303/syn3387325	Synapse	doi:10.7303/syn3387325	https://doi.org/10.7303/syn3387325	dorsolateral prefrontal cortex
10424475_dorsolateral prefrontal cortex	RNA Sample Preparation	miRNA profile	nCounter	NanoString	DLPFC_84_2D	doi:10.7303/syn3387325	Synapse	doi:10.7303/syn3387325	https://doi.org/10.7303/syn3387325	dorsolateral prefrontal cortex
20966891_dorsolateral prefrontal cortex	RNA Sample Preparation	miRNA profile	nCounter	NanoString	DLPFC_85_2E	doi:10.7303/syn3387325	Synapse	doi:10.7303/syn3387325	https://doi.org/10.7303/syn3387325	dorsolateral prefrontal cortex
10479920_dorsolateral prefrontal cortex	RNA Sample Preparation	miRNA profile	nCounter	NanoString	DLPFC_86_2F	doi:10.7303/syn3387325	Synapse	doi:10.7303/syn3387325	https://doi.org/10.7303/syn3387325	dorsolateral prefrontal cortex
20106383_dorsolateral prefrontal cortex	RNA Sample Preparation	miRNA profile	nCounter	NanoString	DLPFC_87_2G	doi:10.7303/syn3387325	Synapse	doi:10.7303/syn3387325	https://doi.org/10.7303/syn3387325	dorsolateral prefrontal cortex
20610726_dorsolateral prefrontal cortex	RNA Sample Preparation	miRNA profile	nCounter	NanoString	DLPFC_88_2H	doi:10.7303/syn3387325	Synapse	doi:10.7303/syn3387325	https://doi.org/10.7303/syn3387325	dorsolateral prefrontal cortex
20358955_dorsolateral prefrontal cortex	RNA Sample Preparation	miRNA profile	nCounter	NanoString	DLPFC_89_2D	doi:10.7303/syn3387325	Synapse	doi:10.7303/syn3387325	https://doi.org/10.7303/syn3387325	dorsolateral prefrontal cortex
50105563_dorsolateral prefrontal cortex	RNA Sample Preparation	miRNA profile	nCounter	NanoString	DLPFC_9_6F	doi:10.7303/syn3387325	Synapse	doi:10.7303/syn3387325	https://doi.org/10.7303/syn3387325	dorsolateral prefrontal cortex
11624423_dorsolateral prefrontal cortex	RNA Sample Preparation	miRNA profile	nCounter	NanoString	DLPFC_90_2B	doi:10.7303/syn3387325	Synapse	doi:10.7303/syn3387325	https://doi.org/10.7303/syn3387325	dorsolateral prefrontal cortex
50100220_dorsolateral prefrontal cortex	RNA Sample Preparation	miRNA profile	nCounter	NanoString	DLPFC_91_2E	doi:10.7303/syn3387325	Synapse	doi:10.7303/syn3387325	https://doi.org/10.7303/syn3387325	dorsolateral prefrontal cortex
20194465_dorsolateral prefrontal cortex	RNA Sample Preparation	miRNA profile	nCounter	NanoString	DLPFC_92_2D	doi:10.7303/syn3387325	Synapse	doi:10.7303/syn3387325	https://doi.org/10.7303/syn3387325	dorsolateral prefrontal cortex
50302004_dorsolateral prefrontal cortex	RNA Sample Preparation	miRNA profile	nCounter	NanoString	DLPFC_93_2B	doi:10.7303/syn3387325	Synapse	doi:10.7303/syn3387325	https://doi.org/10.7303/syn3387325	dorsolateral prefrontal cortex
20204538_dorsolateral prefrontal cortex	RNA Sample Preparation	miRNA profile	nCounter	NanoString	DLPFC_94_2A	doi:10.7303/syn3387325	Synapse	doi:10.7303/syn3387325	https://doi.org/10.7303/syn3387325	dorsolateral prefrontal cortex
21117516_dorsolateral prefrontal cortex	RNA Sample Preparation	miRNA profile	nCounter	NanoString	DLPFC_95_2H	doi:10.7303/syn3387325	Synapse	doi:10.7303/syn3387325	https://doi.org/10.7303/syn3387325	dorsolateral prefrontal cortex
20102505_dorsolateral prefrontal cortex	RNA Sample Preparation	miRNA profile	nCounter	NanoString	DLPFC_96_2G	doi:10.7303/syn3387325	Synapse	doi:10.7303/syn3387325	https://doi.org/10.7303/syn3387325	dorsolateral prefrontal cortex
20187042_dorsolateral prefrontal cortex	RNA Sample Preparation	miRNA profile	nCounter	NanoString	DLPFC_97_2C	doi:10.7303/syn3387325	Synapse	doi:10.7303/syn3387325	https://doi.org/10.7303/syn3387325	dorsolateral prefrontal cortex
20956605_dorsolateral prefrontal cortex	RNA Sample Preparation	miRNA profile	nCounter	NanoString	DLPFC_98_2C	doi:10.7303/syn3387325	Synapse	doi:10.7303/syn3387325	https://doi.org/10.7303/syn3387325	dorsolateral prefrontal cortex
11275158_dorsolateral prefrontal cortex	RNA Sample Preparation	miRNA profile	nCounter	NanoString	DLPFC_99_2F	doi:10.7303/syn3387325	Synapse	doi:10.7303/syn3387325	https://doi.org/10.7303/syn3387325	dorsolateral prefrontal cortex
