# Supplementary material for: A multi-omic atlas of the human frontal cortex for aging and Alzheimer’s disease research
Source: Sci Data. 2018 Aug 7;5:180142. doi: 10.1038/sdata.2018.142 (PMC6080491; doi:10.1038/sdata.2018.142)
Supplement: Supplementary file 1 [file sdata2018142-isa1.zip › a_assay_chip-seq.txt]

Sample Name	Protocol REF	Parameter Value[instrument]	Parameter Value[manufacturer]	Assay Name	Raw Data File	Comment[Data Repository]	Comment[Data Record Accession]	Comment[Data Record URI]	Factor Value[tissue type]
482428_dorsolateral prefrontal cortex	H3K9Ac ChIP-Seq	HiSeq 2000	Illumina	482428	doi:10.7303/syn4896408	Synapse	doi:10.7303/syn4896408	https://doi.org/10.7303/syn4896408	dorsolateral prefrontal cortex
668310_dorsolateral prefrontal cortex	H3K9Ac ChIP-Seq	HiSeq 2000	Illumina	668310	doi:10.7303/syn4896408	Synapse	doi:10.7303/syn4896408	https://doi.org/10.7303/syn4896408	dorsolateral prefrontal cortex
1243685_dorsolateral prefrontal cortex	H3K9Ac ChIP-Seq	HiSeq 2000	Illumina	1243685	doi:10.7303/syn4896408	Synapse	doi:10.7303/syn4896408	https://doi.org/10.7303/syn4896408	dorsolateral prefrontal cortex
2525608_dorsolateral prefrontal cortex	H3K9Ac ChIP-Seq	HiSeq 2000	Illumina	2525608	doi:10.7303/syn4896408	Synapse	doi:10.7303/syn4896408	https://doi.org/10.7303/syn4896408	dorsolateral prefrontal cortex
2817047_dorsolateral prefrontal cortex	H3K9Ac ChIP-Seq	HiSeq 2000	Illumina	2817047	doi:10.7303/syn4896408	Synapse	doi:10.7303/syn4896408	https://doi.org/10.7303/syn4896408	dorsolateral prefrontal cortex
2899847_dorsolateral prefrontal cortex	H3K9Ac ChIP-Seq	HiSeq 2000	Illumina	2899847	doi:10.7303/syn4896408	Synapse	doi:10.7303/syn4896408	https://doi.org/10.7303/syn4896408	dorsolateral prefrontal cortex
3283241_dorsolateral prefrontal cortex	H3K9Ac ChIP-Seq	HiSeq 2000	Illumina	3283241	doi:10.7303/syn4896408	Synapse	doi:10.7303/syn4896408	https://doi.org/10.7303/syn4896408	dorsolateral prefrontal cortex
3430444_dorsolateral prefrontal cortex	H3K9Ac ChIP-Seq	HiSeq 2000	Illumina	3430444	doi:10.7303/syn4896408	Synapse	doi:10.7303/syn4896408	https://doi.org/10.7303/syn4896408	dorsolateral prefrontal cortex
3713990_dorsolateral prefrontal cortex	H3K9Ac ChIP-Seq	HiSeq 2000	Illumina	3713990	doi:10.7303/syn4896408	Synapse	doi:10.7303/syn4896408	https://doi.org/10.7303/syn4896408	dorsolateral prefrontal cortex
4576591_dorsolateral prefrontal cortex	H3K9Ac ChIP-Seq	HiSeq 2000	Illumina	4576591	doi:10.7303/syn4896408	Synapse	doi:10.7303/syn4896408	https://doi.org/10.7303/syn4896408	dorsolateral prefrontal cortex
4879843_dorsolateral prefrontal cortex	H3K9Ac ChIP-Seq	HiSeq 2000	Illumina	4879843	doi:10.7303/syn4896408	Synapse	doi:10.7303/syn4896408	https://doi.org/10.7303/syn4896408	dorsolateral prefrontal cortex
4947970_dorsolateral prefrontal cortex	H3K9Ac ChIP-Seq	HiSeq 2000	Illumina	4947970	doi:10.7303/syn4896408	Synapse	doi:10.7303/syn4896408	https://doi.org/10.7303/syn4896408	dorsolateral prefrontal cortex
5498462_dorsolateral prefrontal cortex	H3K9Ac ChIP-Seq	HiSeq 2000	Illumina	5498462	doi:10.7303/syn4896408	Synapse	doi:10.7303/syn4896408	https://doi.org/10.7303/syn4896408	dorsolateral prefrontal cortex
5689621_dorsolateral prefrontal cortex	H3K9Ac ChIP-Seq	HiSeq 2000	Illumina	5689621	doi:10.7303/syn4896408	Synapse	doi:10.7303/syn4896408	https://doi.org/10.7303/syn4896408	dorsolateral prefrontal cortex
5779736_dorsolateral prefrontal cortex	H3K9Ac ChIP-Seq	HiSeq 2000	Illumina	5779736	doi:10.7303/syn4896408	Synapse	doi:10.7303/syn4896408	https://doi.org/10.7303/syn4896408	dorsolateral prefrontal cortex
6073025_dorsolateral prefrontal cortex	H3K9Ac ChIP-Seq	HiSeq 2000	Illumina	6073025	doi:10.7303/syn4896408	Synapse	doi:10.7303/syn4896408	https://doi.org/10.7303/syn4896408	dorsolateral prefrontal cortex
6107196_dorsolateral prefrontal cortex	H3K9Ac ChIP-Seq	HiSeq 2000	Illumina	6107196	doi:10.7303/syn4896408	Synapse	doi:10.7303/syn4896408	https://doi.org/10.7303/syn4896408	dorsolateral prefrontal cortex
7253015_dorsolateral prefrontal cortex	H3K9Ac ChIP-Seq	HiSeq 2000	Illumina	7253015	doi:10.7303/syn4896408	Synapse	doi:10.7303/syn4896408	https://doi.org/10.7303/syn4896408	dorsolateral prefrontal cortex
7287209_dorsolateral prefrontal cortex	H3K9Ac ChIP-Seq	HiSeq 2000	Illumina	7287209	doi:10.7303/syn4896408	Synapse	doi:10.7303/syn4896408	https://doi.org/10.7303/syn4896408	dorsolateral prefrontal cortex
7311370_dorsolateral prefrontal cortex	H3K9Ac ChIP-Seq	HiSeq 2000	Illumina	7311370	doi:10.7303/syn4896408	Synapse	doi:10.7303/syn4896408	https://doi.org/10.7303/syn4896408	dorsolateral prefrontal cortex
7883803_dorsolateral prefrontal cortex	H3K9Ac ChIP-Seq	HiSeq 2000	Illumina	7883803	doi:10.7303/syn4896408	Synapse	doi:10.7303/syn4896408	https://doi.org/10.7303/syn4896408	dorsolateral prefrontal cortex
8109170_dorsolateral prefrontal cortex	H3K9Ac ChIP-Seq	HiSeq 2000	Illumina	8109170	doi:10.7303/syn4896408	Synapse	doi:10.7303/syn4896408	https://doi.org/10.7303/syn4896408	dorsolateral prefrontal cortex
8132197_dorsolateral prefrontal cortex	H3K9Ac ChIP-Seq	HiSeq 2000	Illumina	8132197	doi:10.7303/syn4896408	Synapse	doi:10.7303/syn4896408	https://doi.org/10.7303/syn4896408	dorsolateral prefrontal cortex
9032080_dorsolateral prefrontal cortex	H3K9Ac ChIP-Seq	HiSeq 2000	Illumina	9032080	doi:10.7303/syn4896408	Synapse	doi:10.7303/syn4896408	https://doi.org/10.7303/syn4896408	dorsolateral prefrontal cortex
9391376_dorsolateral prefrontal cortex	H3K9Ac ChIP-Seq	HiSeq 2000	Illumina	9391376	doi:10.7303/syn4896408	Synapse	doi:10.7303/syn4896408	https://doi.org/10.7303/syn4896408	dorsolateral prefrontal cortex
9650662_dorsolateral prefrontal cortex	H3K9Ac ChIP-Seq	HiSeq 2000	Illumina	9650662	doi:10.7303/syn4896408	Synapse	doi:10.7303/syn4896408	https://doi.org/10.7303/syn4896408	dorsolateral prefrontal cortex
9841821_dorsolateral prefrontal cortex	H3K9Ac ChIP-Seq	HiSeq 2000	Illumina	9841821	doi:10.7303/syn4896408	Synapse	doi:10.7303/syn4896408	https://doi.org/10.7303/syn4896408	dorsolateral prefrontal cortex
10101291_dorsolateral prefrontal cortex	H3K9Ac ChIP-Seq	HiSeq 2000	Illumina	10101291	doi:10.7303/syn4896408	Synapse	doi:10.7303/syn4896408	https://doi.org/10.7303/syn4896408	dorsolateral prefrontal cortex
10101327_dorsolateral prefrontal cortex	H3K9Ac ChIP-Seq	HiSeq 2000	Illumina	10101327	doi:10.7303/syn4896408	Synapse	doi:10.7303/syn4896408	https://doi.org/10.7303/syn4896408	dorsolateral prefrontal cortex
10101589_dorsolateral prefrontal cortex	H3K9Ac ChIP-Seq	HiSeq 2000	Illumina	10101589	doi:10.7303/syn4896408	Synapse	doi:10.7303/syn4896408	https://doi.org/10.7303/syn4896408	dorsolateral prefrontal cortex
10102206_dorsolateral prefrontal cortex	H3K9Ac ChIP-Seq	HiSeq 2000	Illumina	10102206	doi:10.7303/syn4896408	Synapse	doi:10.7303/syn4896408	https://doi.org/10.7303/syn4896408	dorsolateral prefrontal cortex
10116694_dorsolateral prefrontal cortex	H3K9Ac ChIP-Seq	HiSeq 2000	Illumina	10116694	doi:10.7303/syn4896408	Synapse	doi:10.7303/syn4896408	https://doi.org/10.7303/syn4896408	dorsolateral prefrontal cortex
10202345_dorsolateral prefrontal cortex	H3K9Ac ChIP-Seq	HiSeq 2000	Illumina	10202345	doi:10.7303/syn4896408	Synapse	doi:10.7303/syn4896408	https://doi.org/10.7303/syn4896408	dorsolateral prefrontal cortex
10203224_dorsolateral prefrontal cortex	H3K9Ac ChIP-Seq	HiSeq 2000	Illumina	10203224	doi:10.7303/syn4896408	Synapse	doi:10.7303/syn4896408	https://doi.org/10.7303/syn4896408	dorsolateral prefrontal cortex
10205244_dorsolateral prefrontal cortex	H3K9Ac ChIP-Seq	HiSeq 2000	Illumina	10205244	doi:10.7303/syn4896408	Synapse	doi:10.7303/syn4896408	https://doi.org/10.7303/syn4896408	dorsolateral prefrontal cortex
10218339_dorsolateral prefrontal cortex	H3K9Ac ChIP-Seq	HiSeq 2000	Illumina	10218339	doi:10.7303/syn4896408	Synapse	doi:10.7303/syn4896408	https://doi.org/10.7303/syn4896408	dorsolateral prefrontal cortex
10222853_dorsolateral prefrontal cortex	H3K9Ac ChIP-Seq	HiSeq 2000	Illumina	10222853	doi:10.7303/syn4896408	Synapse	doi:10.7303/syn4896408	https://doi.org/10.7303/syn4896408	dorsolateral prefrontal cortex
10235948_dorsolateral prefrontal cortex	H3K9Ac ChIP-Seq	HiSeq 2000	Illumina	10235948	doi:10.7303/syn4896408	Synapse	doi:10.7303/syn4896408	https://doi.org/10.7303/syn4896408	dorsolateral prefrontal cortex
10248033_dorsolateral prefrontal cortex	H3K9Ac ChIP-Seq	HiSeq 2000	Illumina	10248033	doi:10.7303/syn4896408	Synapse	doi:10.7303/syn4896408	https://doi.org/10.7303/syn4896408	dorsolateral prefrontal cortex
10249336_dorsolateral prefrontal cortex	H3K9Ac ChIP-Seq	HiSeq 2000	Illumina	10249336	doi:10.7303/syn4896408	Synapse	doi:10.7303/syn4896408	https://doi.org/10.7303/syn4896408	dorsolateral prefrontal cortex
10253148_dorsolateral prefrontal cortex	H3K9Ac ChIP-Seq	HiSeq 2000	Illumina	10253148	doi:10.7303/syn4896408	Synapse	doi:10.7303/syn4896408	https://doi.org/10.7303/syn4896408	dorsolateral prefrontal cortex
10261026_dorsolateral prefrontal cortex	H3K9Ac ChIP-Seq	HiSeq 2000	Illumina	10261026	doi:10.7303/syn4896408	Synapse	doi:10.7303/syn4896408	https://doi.org/10.7303/syn4896408	dorsolateral prefrontal cortex
10267798_dorsolateral prefrontal cortex	H3K9Ac ChIP-Seq	HiSeq 2000	Illumina	10267798	doi:10.7303/syn4896408	Synapse	doi:10.7303/syn4896408	https://doi.org/10.7303/syn4896408	dorsolateral prefrontal cortex
10271474_dorsolateral prefrontal cortex	H3K9Ac ChIP-Seq	HiSeq 2000	Illumina	10271474	doi:10.7303/syn4896408	Synapse	doi:10.7303/syn4896408	https://doi.org/10.7303/syn4896408	dorsolateral prefrontal cortex
10277308_dorsolateral prefrontal cortex	H3K9Ac ChIP-Seq	HiSeq 2000	Illumina	10277308	doi:10.7303/syn4896408	Synapse	doi:10.7303/syn4896408	https://doi.org/10.7303/syn4896408	dorsolateral prefrontal cortex
10290427_dorsolateral prefrontal cortex	H3K9Ac ChIP-Seq	HiSeq 2000	Illumina	10290427	doi:10.7303/syn4896408	Synapse	doi:10.7303/syn4896408	https://doi.org/10.7303/syn4896408	dorsolateral prefrontal cortex
10291856_dorsolateral prefrontal cortex	H3K9Ac ChIP-Seq	HiSeq 2000	Illumina	10291856	doi:10.7303/syn4896408	Synapse	doi:10.7303/syn4896408	https://doi.org/10.7303/syn4896408	dorsolateral prefrontal cortex
10292311_dorsolateral prefrontal cortex	H3K9Ac ChIP-Seq	HiSeq 2000	Illumina	10292311	doi:10.7303/syn4896408	Synapse	doi:10.7303/syn4896408	https://doi.org/10.7303/syn4896408	dorsolateral prefrontal cortex
10300914_dorsolateral prefrontal cortex	H3K9Ac ChIP-Seq	HiSeq 2000	Illumina	10300914	doi:10.7303/syn4896408	Synapse	doi:10.7303/syn4896408	https://doi.org/10.7303/syn4896408	dorsolateral prefrontal cortex
10315029_dorsolateral prefrontal cortex	H3K9Ac ChIP-Seq	HiSeq 2000	Illumina	10315029	doi:10.7303/syn4896408	Synapse	doi:10.7303/syn4896408	https://doi.org/10.7303/syn4896408	dorsolateral prefrontal cortex
10345561_dorsolateral prefrontal cortex	H3K9Ac ChIP-Seq	HiSeq 2000	Illumina	10345561	doi:10.7303/syn4896408	Synapse	doi:10.7303/syn4896408	https://doi.org/10.7303/syn4896408	dorsolateral prefrontal cortex
10359111_dorsolateral prefrontal cortex	H3K9Ac ChIP-Seq	HiSeq 2000	Illumina	10359111	doi:10.7303/syn4896408	Synapse	doi:10.7303/syn4896408	https://doi.org/10.7303/syn4896408	dorsolateral prefrontal cortex
10383017_dorsolateral prefrontal cortex	H3K9Ac ChIP-Seq	HiSeq 2000	Illumina	10383017	doi:10.7303/syn4896408	Synapse	doi:10.7303/syn4896408	https://doi.org/10.7303/syn4896408	dorsolateral prefrontal cortex
10394182_dorsolateral prefrontal cortex	H3K9Ac ChIP-Seq	HiSeq 2000	Illumina	10394182	doi:10.7303/syn4896408	Synapse	doi:10.7303/syn4896408	https://doi.org/10.7303/syn4896408	dorsolateral prefrontal cortex
10395197_dorsolateral prefrontal cortex	H3K9Ac ChIP-Seq	HiSeq 2000	Illumina	10395197	doi:10.7303/syn4896408	Synapse	doi:10.7303/syn4896408	https://doi.org/10.7303/syn4896408	dorsolateral prefrontal cortex
10405008_dorsolateral prefrontal cortex	H3K9Ac ChIP-Seq	HiSeq 2000	Illumina	10405008	doi:10.7303/syn4896408	Synapse	doi:10.7303/syn4896408	https://doi.org/10.7303/syn4896408	dorsolateral prefrontal cortex
10415168_dorsolateral prefrontal cortex	H3K9Ac ChIP-Seq	HiSeq 2000	Illumina	10415168	doi:10.7303/syn4896408	Synapse	doi:10.7303/syn4896408	https://doi.org/10.7303/syn4896408	dorsolateral prefrontal cortex
10425642_dorsolateral prefrontal cortex	H3K9Ac ChIP-Seq	HiSeq 2000	Illumina	10425642	doi:10.7303/syn4896408	Synapse	doi:10.7303/syn4896408	https://doi.org/10.7303/syn4896408	dorsolateral prefrontal cortex
10433070_dorsolateral prefrontal cortex	H3K9Ac ChIP-Seq	HiSeq 2000	Illumina	10433070	doi:10.7303/syn4896408	Synapse	doi:10.7303/syn4896408	https://doi.org/10.7303/syn4896408	dorsolateral prefrontal cortex
10435090_dorsolateral prefrontal cortex	H3K9Ac ChIP-Seq	HiSeq 2000	Illumina	10435090	doi:10.7303/syn4896408	Synapse	doi:10.7303/syn4896408	https://doi.org/10.7303/syn4896408	dorsolateral prefrontal cortex
10436131_dorsolateral prefrontal cortex	H3K9Ac ChIP-Seq	HiSeq 2000	Illumina	10436131	doi:10.7303/syn4896408	Synapse	doi:10.7303/syn4896408	https://doi.org/10.7303/syn4896408	dorsolateral prefrontal cortex
10442701_dorsolateral prefrontal cortex	H3K9Ac ChIP-Seq	HiSeq 2000	Illumina	10442701	doi:10.7303/syn4896408	Synapse	doi:10.7303/syn4896408	https://doi.org/10.7303/syn4896408	dorsolateral prefrontal cortex
10460587_dorsolateral prefrontal cortex	H3K9Ac ChIP-Seq	HiSeq 2000	Illumina	10460587	doi:10.7303/syn4896408	Synapse	doi:10.7303/syn4896408	https://doi.org/10.7303/syn4896408	dorsolateral prefrontal cortex
10473384_dorsolateral prefrontal cortex	H3K9Ac ChIP-Seq	HiSeq 2000	Illumina	10473384	doi:10.7303/syn4896408	Synapse	doi:10.7303/syn4896408	https://doi.org/10.7303/syn4896408	dorsolateral prefrontal cortex
10478041_dorsolateral prefrontal cortex	H3K9Ac ChIP-Seq	HiSeq 2000	Illumina	10478041	doi:10.7303/syn4896408	Synapse	doi:10.7303/syn4896408	https://doi.org/10.7303/syn4896408	dorsolateral prefrontal cortex
10479920_dorsolateral prefrontal cortex	H3K9Ac ChIP-Seq	HiSeq 2000	Illumina	10479920	doi:10.7303/syn4896408	Synapse	doi:10.7303/syn4896408	https://doi.org/10.7303/syn4896408	dorsolateral prefrontal cortex
10480383_dorsolateral prefrontal cortex	H3K9Ac ChIP-Seq	HiSeq 2000	Illumina	10480383	doi:10.7303/syn4896408	Synapse	doi:10.7303/syn4896408	https://doi.org/10.7303/syn4896408	dorsolateral prefrontal cortex
10490993_dorsolateral prefrontal cortex	H3K9Ac ChIP-Seq	HiSeq 2000	Illumina	10490993	doi:10.7303/syn4896408	Synapse	doi:10.7303/syn4896408	https://doi.org/10.7303/syn4896408	dorsolateral prefrontal cortex
10502798_dorsolateral prefrontal cortex	H3K9Ac ChIP-Seq	HiSeq 2000	Illumina	10502798	doi:10.7303/syn4896408	Synapse	doi:10.7303/syn4896408	https://doi.org/10.7303/syn4896408	dorsolateral prefrontal cortex
10510090_dorsolateral prefrontal cortex	H3K9Ac ChIP-Seq	HiSeq 2000	Illumina	10510090	doi:10.7303/syn4896408	Synapse	doi:10.7303/syn4896408	https://doi.org/10.7303/syn4896408	dorsolateral prefrontal cortex
10514454_dorsolateral prefrontal cortex	H3K9Ac ChIP-Seq	HiSeq 2000	Illumina	10514454	doi:10.7303/syn4896408	Synapse	doi:10.7303/syn4896408	https://doi.org/10.7303/syn4896408	dorsolateral prefrontal cortex
10516762_dorsolateral prefrontal cortex	H3K9Ac ChIP-Seq	HiSeq 2000	Illumina	10516762	doi:10.7303/syn4896408	Synapse	doi:10.7303/syn4896408	https://doi.org/10.7303/syn4896408	dorsolateral prefrontal cortex
10518782_dorsolateral prefrontal cortex	H3K9Ac ChIP-Seq	HiSeq 2000	Illumina	10518782	doi:10.7303/syn4896408	Synapse	doi:10.7303/syn4896408	https://doi.org/10.7303/syn4896408	dorsolateral prefrontal cortex
10524640_dorsolateral prefrontal cortex	H3K9Ac ChIP-Seq	HiSeq 2000	Illumina	10524640	doi:10.7303/syn4896408	Synapse	doi:10.7303/syn4896408	https://doi.org/10.7303/syn4896408	dorsolateral prefrontal cortex
10536568_dorsolateral prefrontal cortex	H3K9Ac ChIP-Seq	HiSeq 2000	Illumina	10536568	doi:10.7303/syn4896408	Synapse	doi:10.7303/syn4896408	https://doi.org/10.7303/syn4896408	dorsolateral prefrontal cortex
10537609_dorsolateral prefrontal cortex	H3K9Ac ChIP-Seq	HiSeq 2000	Illumina	10537609	doi:10.7303/syn4896408	Synapse	doi:10.7303/syn4896408	https://doi.org/10.7303/syn4896408	dorsolateral prefrontal cortex
10551157_dorsolateral prefrontal cortex	H3K9Ac ChIP-Seq	HiSeq 2000	Illumina	10551157	doi:10.7303/syn4896408	Synapse	doi:10.7303/syn4896408	https://doi.org/10.7303/syn4896408	dorsolateral prefrontal cortex
10557081_dorsolateral prefrontal cortex	H3K9Ac ChIP-Seq	HiSeq 2000	Illumina	10557081	doi:10.7303/syn4896408	Synapse	doi:10.7303/syn4896408	https://doi.org/10.7303/syn4896408	dorsolateral prefrontal cortex
10572120_dorsolateral prefrontal cortex	H3K9Ac ChIP-Seq	HiSeq 2000	Illumina	10572120	doi:10.7303/syn4896408	Synapse	doi:10.7303/syn4896408	https://doi.org/10.7303/syn4896408	dorsolateral prefrontal cortex
10577337_dorsolateral prefrontal cortex	H3K9Ac ChIP-Seq	HiSeq 2000	Illumina	10577337	doi:10.7303/syn4896408	Synapse	doi:10.7303/syn4896408	https://doi.org/10.7303/syn4896408	dorsolateral prefrontal cortex
10589255_dorsolateral prefrontal cortex	H3K9Ac ChIP-Seq	HiSeq 2000	Illumina	10589255	doi:10.7303/syn4896408	Synapse	doi:10.7303/syn4896408	https://doi.org/10.7303/syn4896408	dorsolateral prefrontal cortex
10606903_dorsolateral prefrontal cortex	H3K9Ac ChIP-Seq	HiSeq 2000	Illumina	10606903	doi:10.7303/syn4896408	Synapse	doi:10.7303/syn4896408	https://doi.org/10.7303/syn4896408	dorsolateral prefrontal cortex
10669174_dorsolateral prefrontal cortex	H3K9Ac ChIP-Seq	HiSeq 2000	Illumina	10669174	doi:10.7303/syn4896408	Synapse	doi:10.7303/syn4896408	https://doi.org/10.7303/syn4896408	dorsolateral prefrontal cortex
10684501_dorsolateral prefrontal cortex	H3K9Ac ChIP-Seq	HiSeq 2000	Illumina	10684501	doi:10.7303/syn4896408	Synapse	doi:10.7303/syn4896408	https://doi.org/10.7303/syn4896408	dorsolateral prefrontal cortex
10850171_dorsolateral prefrontal cortex	H3K9Ac ChIP-Seq	HiSeq 2000	Illumina	10850171	doi:10.7303/syn4896408	Synapse	doi:10.7303/syn4896408	https://doi.org/10.7303/syn4896408	dorsolateral prefrontal cortex
10901987_dorsolateral prefrontal cortex	H3K9Ac ChIP-Seq	HiSeq 2000	Illumina	10901987	doi:10.7303/syn4896408	Synapse	doi:10.7303/syn4896408	https://doi.org/10.7303/syn4896408	dorsolateral prefrontal cortex
10929637_dorsolateral prefrontal cortex	H3K9Ac ChIP-Seq	HiSeq 2000	Illumina	10929637	doi:10.7303/syn4896408	Synapse	doi:10.7303/syn4896408	https://doi.org/10.7303/syn4896408	dorsolateral prefrontal cortex
10986136_dorsolateral prefrontal cortex	H3K9Ac ChIP-Seq	HiSeq 2000	Illumina	10986136	doi:10.7303/syn4896408	Synapse	doi:10.7303/syn4896408	https://doi.org/10.7303/syn4896408	dorsolateral prefrontal cortex
11072071_dorsolateral prefrontal cortex	H3K9Ac ChIP-Seq	HiSeq 2000	Illumina	11072071	doi:10.7303/syn4896408	Synapse	doi:10.7303/syn4896408	https://doi.org/10.7303/syn4896408	dorsolateral prefrontal cortex
11157783_dorsolateral prefrontal cortex	H3K9Ac ChIP-Seq	HiSeq 2000	Illumina	11157783	doi:10.7303/syn4896408	Synapse	doi:10.7303/syn4896408	https://doi.org/10.7303/syn4896408	dorsolateral prefrontal cortex
11159965_dorsolateral prefrontal cortex	H3K9Ac ChIP-Seq	HiSeq 2000	Illumina	11159965	doi:10.7303/syn4896408	Synapse	doi:10.7303/syn4896408	https://doi.org/10.7303/syn4896408	dorsolateral prefrontal cortex
11165535_dorsolateral prefrontal cortex	H3K9Ac ChIP-Seq	HiSeq 2000	Illumina	11165535	doi:10.7303/syn4896408	Synapse	doi:10.7303/syn4896408	https://doi.org/10.7303/syn4896408	dorsolateral prefrontal cortex
11190734_dorsolateral prefrontal cortex	H3K9Ac ChIP-Seq	HiSeq 2000	Illumina	11190734	doi:10.7303/syn4896408	Synapse	doi:10.7303/syn4896408	https://doi.org/10.7303/syn4896408	dorsolateral prefrontal cortex
11198390_dorsolateral prefrontal cortex	H3K9Ac ChIP-Seq	HiSeq 2000	Illumina	11198390	doi:10.7303/syn4896408	Synapse	doi:10.7303/syn4896408	https://doi.org/10.7303/syn4896408	dorsolateral prefrontal cortex
11200645_dorsolateral prefrontal cortex	H3K9Ac ChIP-Seq	HiSeq 2000	Illumina	11200645	doi:10.7303/syn4896408	Synapse	doi:10.7303/syn4896408	https://doi.org/10.7303/syn4896408	dorsolateral prefrontal cortex
11216503_dorsolateral prefrontal cortex	H3K9Ac ChIP-Seq	HiSeq 2000	Illumina	11216503	doi:10.7303/syn4896408	Synapse	doi:10.7303/syn4896408	https://doi.org/10.7303/syn4896408	dorsolateral prefrontal cortex
11259716_dorsolateral prefrontal cortex	H3K9Ac ChIP-Seq	HiSeq 2000	Illumina	11259716	doi:10.7303/syn4896408	Synapse	doi:10.7303/syn4896408	https://doi.org/10.7303/syn4896408	dorsolateral prefrontal cortex
11275158_dorsolateral prefrontal cortex	H3K9Ac ChIP-Seq	HiSeq 2000	Illumina	11275158	doi:10.7303/syn4896408	Synapse	doi:10.7303/syn4896408	https://doi.org/10.7303/syn4896408	dorsolateral prefrontal cortex
11310844_dorsolateral prefrontal cortex	H3K9Ac ChIP-Seq	HiSeq 2000	Illumina	11310844	doi:10.7303/syn4896408	Synapse	doi:10.7303/syn4896408	https://doi.org/10.7303/syn4896408	dorsolateral prefrontal cortex
11319389_dorsolateral prefrontal cortex	H3K9Ac ChIP-Seq	HiSeq 2000	Illumina	11319389	doi:10.7303/syn4896408	Synapse	doi:10.7303/syn4896408	https://doi.org/10.7303/syn4896408	dorsolateral prefrontal cortex
11326252_dorsolateral prefrontal cortex	H3K9Ac ChIP-Seq	HiSeq 2000	Illumina	11326252	doi:10.7303/syn4896408	Synapse	doi:10.7303/syn4896408	https://doi.org/10.7303/syn4896408	dorsolateral prefrontal cortex
11331231_dorsolateral prefrontal cortex	H3K9Ac ChIP-Seq	HiSeq 2000	Illumina	11331231	doi:10.7303/syn4896408	Synapse	doi:10.7303/syn4896408	https://doi.org/10.7303/syn4896408	dorsolateral prefrontal cortex
11336574_dorsolateral prefrontal cortex	H3K9Ac ChIP-Seq	HiSeq 2000	Illumina	11336574	doi:10.7303/syn4896408	Synapse	doi:10.7303/syn4896408	https://doi.org/10.7303/syn4896408	dorsolateral prefrontal cortex
11342432_dorsolateral prefrontal cortex	H3K9Ac ChIP-Seq	HiSeq 2000	Illumina	11342432	doi:10.7303/syn4896408	Synapse	doi:10.7303/syn4896408	https://doi.org/10.7303/syn4896408	dorsolateral prefrontal cortex
11344452_dorsolateral prefrontal cortex	H3K9Ac ChIP-Seq	HiSeq 2000	Illumina	11344452	doi:10.7303/syn4896408	Synapse	doi:10.7303/syn4896408	https://doi.org/10.7303/syn4896408	dorsolateral prefrontal cortex
11345331_dorsolateral prefrontal cortex	H3K9Ac ChIP-Seq	HiSeq 2000	Illumina	11345331	doi:10.7303/syn4896408	Synapse	doi:10.7303/syn4896408	https://doi.org/10.7303/syn4896408	dorsolateral prefrontal cortex
11349119_dorsolateral prefrontal cortex	H3K9Ac ChIP-Seq	HiSeq 2000	Illumina	11349119	doi:10.7303/syn4896408	Synapse	doi:10.7303/syn4896408	https://doi.org/10.7303/syn4896408	dorsolateral prefrontal cortex
11353057_dorsolateral prefrontal cortex	H3K9Ac ChIP-Seq	HiSeq 2000	Illumina	11353057	doi:10.7303/syn4896408	Synapse	doi:10.7303/syn4896408	https://doi.org/10.7303/syn4896408	dorsolateral prefrontal cortex
11395417_dorsolateral prefrontal cortex	H3K9Ac ChIP-Seq	HiSeq 2000	Illumina	11395417	doi:10.7303/syn4896408	Synapse	doi:10.7303/syn4896408	https://doi.org/10.7303/syn4896408	dorsolateral prefrontal cortex
11399321_dorsolateral prefrontal cortex	H3K9Ac ChIP-Seq	HiSeq 2000	Illumina	11399321	doi:10.7303/syn4896408	Synapse	doi:10.7303/syn4896408	https://doi.org/10.7303/syn4896408	dorsolateral prefrontal cortex
11409232_dorsolateral prefrontal cortex	H3K9Ac ChIP-Seq	HiSeq 2000	Illumina	11409232	doi:10.7303/syn4896408	Synapse	doi:10.7303/syn4896408	https://doi.org/10.7303/syn4896408	dorsolateral prefrontal cortex
11413170_dorsolateral prefrontal cortex	H3K9Ac ChIP-Seq	HiSeq 2000	Illumina	11413170	doi:10.7303/syn4896408	Synapse	doi:10.7303/syn4896408	https://doi.org/10.7303/syn4896408	dorsolateral prefrontal cortex
11430815_dorsolateral prefrontal cortex	H3K9Ac ChIP-Seq	HiSeq 2000	Illumina	11430815	doi:10.7303/syn4896408	Synapse	doi:10.7303/syn4896408	https://doi.org/10.7303/syn4896408	dorsolateral prefrontal cortex
11444465_dorsolateral prefrontal cortex	H3K9Ac ChIP-Seq	HiSeq 2000	Illumina	11444465	doi:10.7303/syn4896408	Synapse	doi:10.7303/syn4896408	https://doi.org/10.7303/syn4896408	dorsolateral prefrontal cortex
11453772_dorsolateral prefrontal cortex	H3K9Ac ChIP-Seq	HiSeq 2000	Illumina	11453772	doi:10.7303/syn4896408	Synapse	doi:10.7303/syn4896408	https://doi.org/10.7303/syn4896408	dorsolateral prefrontal cortex
11455530_dorsolateral prefrontal cortex	H3K9Ac ChIP-Seq	HiSeq 2000	Illumina	11455530	doi:10.7303/syn4896408	Synapse	doi:10.7303/syn4896408	https://doi.org/10.7303/syn4896408	dorsolateral prefrontal cortex
11459282_dorsolateral prefrontal cortex	H3K9Ac ChIP-Seq	HiSeq 2000	Illumina	11459282	doi:10.7303/syn4896408	Synapse	doi:10.7303/syn4896408	https://doi.org/10.7303/syn4896408	dorsolateral prefrontal cortex
11460357_dorsolateral prefrontal cortex	H3K9Ac ChIP-Seq	HiSeq 2000	Illumina	11460357	doi:10.7303/syn4896408	Synapse	doi:10.7303/syn4896408	https://doi.org/10.7303/syn4896408	dorsolateral prefrontal cortex
11464261_dorsolateral prefrontal cortex	H3K9Ac ChIP-Seq	HiSeq 2000	Illumina	11464261	doi:10.7303/syn4896408	Synapse	doi:10.7303/syn4896408	https://doi.org/10.7303/syn4896408	dorsolateral prefrontal cortex
11466579_dorsolateral prefrontal cortex	H3K9Ac ChIP-Seq	HiSeq 2000	Illumina	11466579	doi:10.7303/syn4896408	Synapse	doi:10.7303/syn4896408	https://doi.org/10.7303/syn4896408	dorsolateral prefrontal cortex
11467746_dorsolateral prefrontal cortex	H3K9Ac ChIP-Seq	HiSeq 2000	Illumina	11467746	doi:10.7303/syn4896408	Synapse	doi:10.7303/syn4896408	https://doi.org/10.7303/syn4896408	dorsolateral prefrontal cortex
11469504_dorsolateral prefrontal cortex	H3K9Ac ChIP-Seq	HiSeq 2000	Illumina	11469504	doi:10.7303/syn4896408	Synapse	doi:10.7303/syn4896408	https://doi.org/10.7303/syn4896408	dorsolateral prefrontal cortex
11471260_dorsolateral prefrontal cortex	H3K9Ac ChIP-Seq	HiSeq 2000	Illumina	11471260	doi:10.7303/syn4896408	Synapse	doi:10.7303/syn4896408	https://doi.org/10.7303/syn4896408	dorsolateral prefrontal cortex
11478659_dorsolateral prefrontal cortex	H3K9Ac ChIP-Seq	HiSeq 2000	Illumina	11478659	doi:10.7303/syn4896408	Synapse	doi:10.7303/syn4896408	https://doi.org/10.7303/syn4896408	dorsolateral prefrontal cortex
11606935_dorsolateral prefrontal cortex	H3K9Ac ChIP-Seq	HiSeq 2000	Illumina	11606935	doi:10.7303/syn4896408	Synapse	doi:10.7303/syn4896408	https://doi.org/10.7303/syn4896408	dorsolateral prefrontal cortex
11616707_dorsolateral prefrontal cortex	H3K9Ac ChIP-Seq	HiSeq 2000	Illumina	11616707	doi:10.7303/syn4896408	Synapse	doi:10.7303/syn4896408	https://doi.org/10.7303/syn4896408	dorsolateral prefrontal cortex
11619606_dorsolateral prefrontal cortex	H3K9Ac ChIP-Seq	HiSeq 2000	Illumina	11619606	doi:10.7303/syn4896408	Synapse	doi:10.7303/syn4896408	https://doi.org/10.7303/syn4896408	dorsolateral prefrontal cortex
11631558_dorsolateral prefrontal cortex	H3K9Ac ChIP-Seq	HiSeq 2000	Illumina	11631558	doi:10.7303/syn4896408	Synapse	doi:10.7303/syn4896408	https://doi.org/10.7303/syn4896408	dorsolateral prefrontal cortex
11632851_dorsolateral prefrontal cortex	H3K9Ac ChIP-Seq	HiSeq 2000	Illumina	11632851	doi:10.7303/syn4896408	Synapse	doi:10.7303/syn4896408	https://doi.org/10.7303/syn4896408	dorsolateral prefrontal cortex
11652071_dorsolateral prefrontal cortex	H3K9Ac ChIP-Seq	HiSeq 2000	Illumina	11652071	doi:10.7303/syn4896408	Synapse	doi:10.7303/syn4896408	https://doi.org/10.7303/syn4896408	dorsolateral prefrontal cortex
11681508_dorsolateral prefrontal cortex	H3K9Ac ChIP-Seq	HiSeq 2000	Illumina	11681508	doi:10.7303/syn4896408	Synapse	doi:10.7303/syn4896408	https://doi.org/10.7303/syn4896408	dorsolateral prefrontal cortex
11697592_dorsolateral prefrontal cortex	H3K9Ac ChIP-Seq	HiSeq 2000	Illumina	11697592	doi:10.7303/syn4896408	Synapse	doi:10.7303/syn4896408	https://doi.org/10.7303/syn4896408	dorsolateral prefrontal cortex
12365619_dorsolateral prefrontal cortex	H3K9Ac ChIP-Seq	HiSeq 2000	Illumina	12365619	doi:10.7303/syn4896408	Synapse	doi:10.7303/syn4896408	https://doi.org/10.7303/syn4896408	dorsolateral prefrontal cortex
14184286_dorsolateral prefrontal cortex	H3K9Ac ChIP-Seq	HiSeq 2000	Illumina	14184286	doi:10.7303/syn4896408	Synapse	doi:10.7303/syn4896408	https://doi.org/10.7303/syn4896408	dorsolateral prefrontal cortex
14498577_dorsolateral prefrontal cortex	H3K9Ac ChIP-Seq	HiSeq 2000	Illumina	14498577	doi:10.7303/syn4896408	Synapse	doi:10.7303/syn4896408	https://doi.org/10.7303/syn4896408	dorsolateral prefrontal cortex
15113169_dorsolateral prefrontal cortex	H3K9Ac ChIP-Seq	HiSeq 2000	Illumina	15113169	doi:10.7303/syn4896408	Synapse	doi:10.7303/syn4896408	https://doi.org/10.7303/syn4896408	dorsolateral prefrontal cortex
15114174_dorsolateral prefrontal cortex	H3K9Ac ChIP-Seq	HiSeq 2000	Illumina	15114174	doi:10.7303/syn4896408	Synapse	doi:10.7303/syn4896408	https://doi.org/10.7303/syn4896408	dorsolateral prefrontal cortex
15115927_dorsolateral prefrontal cortex	H3K9Ac ChIP-Seq	HiSeq 2000	Illumina	15115927	doi:10.7303/syn4896408	Synapse	doi:10.7303/syn4896408	https://doi.org/10.7303/syn4896408	dorsolateral prefrontal cortex
15121461_dorsolateral prefrontal cortex	H3K9Ac ChIP-Seq	HiSeq 2000	Illumina	15121461	doi:10.7303/syn4896408	Synapse	doi:10.7303/syn4896408	https://doi.org/10.7303/syn4896408	dorsolateral prefrontal cortex
15138884_dorsolateral prefrontal cortex	H3K9Ac ChIP-Seq	HiSeq 2000	Illumina	15138884	doi:10.7303/syn4896408	Synapse	doi:10.7303/syn4896408	https://doi.org/10.7303/syn4896408	dorsolateral prefrontal cortex
15139925_dorsolateral prefrontal cortex	H3K9Ac ChIP-Seq	HiSeq 2000	Illumina	15139925	doi:10.7303/syn4896408	Synapse	doi:10.7303/syn4896408	https://doi.org/10.7303/syn4896408	dorsolateral prefrontal cortex
15141429_dorsolateral prefrontal cortex	H3K9Ac ChIP-Seq	HiSeq 2000	Illumina	15141429	doi:10.7303/syn4896408	Synapse	doi:10.7303/syn4896408	https://doi.org/10.7303/syn4896408	dorsolateral prefrontal cortex
15143863_dorsolateral prefrontal cortex	H3K9Ac ChIP-Seq	HiSeq 2000	Illumina	15143863	doi:10.7303/syn4896408	Synapse	doi:10.7303/syn4896408	https://doi.org/10.7303/syn4896408	dorsolateral prefrontal cortex
15144878_dorsolateral prefrontal cortex	H3K9Ac ChIP-Seq	HiSeq 2000	Illumina	15144878	doi:10.7303/syn4896408	Synapse	doi:10.7303/syn4896408	https://doi.org/10.7303/syn4896408	dorsolateral prefrontal cortex
15147641_dorsolateral prefrontal cortex	H3K9Ac ChIP-Seq	HiSeq 2000	Illumina	15147641	doi:10.7303/syn4896408	Synapse	doi:10.7303/syn4896408	https://doi.org/10.7303/syn4896408	dorsolateral prefrontal cortex
15161351_dorsolateral prefrontal cortex	H3K9Ac ChIP-Seq	HiSeq 2000	Illumina	15161351	doi:10.7303/syn4896408	Synapse	doi:10.7303/syn4896408	https://doi.org/10.7303/syn4896408	dorsolateral prefrontal cortex
15176592_dorsolateral prefrontal cortex	H3K9Ac ChIP-Seq	HiSeq 2000	Illumina	15176592	doi:10.7303/syn4896408	Synapse	doi:10.7303/syn4896408	https://doi.org/10.7303/syn4896408	dorsolateral prefrontal cortex
15179365_dorsolateral prefrontal cortex	H3K9Ac ChIP-Seq	HiSeq 2000	Illumina	15179365	doi:10.7303/syn4896408	Synapse	doi:10.7303/syn4896408	https://doi.org/10.7303/syn4896408	dorsolateral prefrontal cortex
15196262_dorsolateral prefrontal cortex	H3K9Ac ChIP-Seq	HiSeq 2000	Illumina	15196262	doi:10.7303/syn4896408	Synapse	doi:10.7303/syn4896408	https://doi.org/10.7303/syn4896408	dorsolateral prefrontal cortex
15218541_dorsolateral prefrontal cortex	H3K9Ac ChIP-Seq	HiSeq 2000	Illumina	15218541	doi:10.7303/syn4896408	Synapse	doi:10.7303/syn4896408	https://doi.org/10.7303/syn4896408	dorsolateral prefrontal cortex
15387421_dorsolateral prefrontal cortex	H3K9Ac ChIP-Seq	HiSeq 2000	Illumina	15387421	doi:10.7303/syn4896408	Synapse	doi:10.7303/syn4896408	https://doi.org/10.7303/syn4896408	dorsolateral prefrontal cortex
15413198_dorsolateral prefrontal cortex	H3K9Ac ChIP-Seq	HiSeq 2000	Illumina	15413198	doi:10.7303/syn4896408	Synapse	doi:10.7303/syn4896408	https://doi.org/10.7303/syn4896408	dorsolateral prefrontal cortex
15420223_dorsolateral prefrontal cortex	H3K9Ac ChIP-Seq	HiSeq 2000	Illumina	15420223	doi:10.7303/syn4896408	Synapse	doi:10.7303/syn4896408	https://doi.org/10.7303/syn4896408	dorsolateral prefrontal cortex
15483818_dorsolateral prefrontal cortex	H3K9Ac ChIP-Seq	HiSeq 2000	Illumina	15483818	doi:10.7303/syn4896408	Synapse	doi:10.7303/syn4896408	https://doi.org/10.7303/syn4896408	dorsolateral prefrontal cortex
15495024_dorsolateral prefrontal cortex	H3K9Ac ChIP-Seq	HiSeq 2000	Illumina	15495024	doi:10.7303/syn4896408	Synapse	doi:10.7303/syn4896408	https://doi.org/10.7303/syn4896408	dorsolateral prefrontal cortex
15712086_dorsolateral prefrontal cortex	H3K9Ac ChIP-Seq	HiSeq 2000	Illumina	15712086	doi:10.7303/syn4896408	Synapse	doi:10.7303/syn4896408	https://doi.org/10.7303/syn4896408	dorsolateral prefrontal cortex
15738428_dorsolateral prefrontal cortex	H3K9Ac ChIP-Seq	HiSeq 2000	Illumina	15738428	doi:10.7303/syn4896408	Synapse	doi:10.7303/syn4896408	https://doi.org/10.7303/syn4896408	dorsolateral prefrontal cortex
15797073_dorsolateral prefrontal cortex	H3K9Ac ChIP-Seq	HiSeq 2000	Illumina	15797073	doi:10.7303/syn4896408	Synapse	doi:10.7303/syn4896408	https://doi.org/10.7303/syn4896408	dorsolateral prefrontal cortex
15844425_dorsolateral prefrontal cortex	H3K9Ac ChIP-Seq	HiSeq 2000	Illumina	15844425	doi:10.7303/syn4896408	Synapse	doi:10.7303/syn4896408	https://doi.org/10.7303/syn4896408	dorsolateral prefrontal cortex
16513683_dorsolateral prefrontal cortex	H3K9Ac ChIP-Seq	HiSeq 2000	Illumina	16513683	doi:10.7303/syn4896408	Synapse	doi:10.7303/syn4896408	https://doi.org/10.7303/syn4896408	dorsolateral prefrontal cortex
17219510_dorsolateral prefrontal cortex	H3K9Ac ChIP-Seq	HiSeq 2000	Illumina	17219510	doi:10.7303/syn4896408	Synapse	doi:10.7303/syn4896408	https://doi.org/10.7303/syn4896408	dorsolateral prefrontal cortex
17929065_dorsolateral prefrontal cortex	H3K9Ac ChIP-Seq	HiSeq 2000	Illumina	17929065	doi:10.7303/syn4896408	Synapse	doi:10.7303/syn4896408	https://doi.org/10.7303/syn4896408	dorsolateral prefrontal cortex
18414513_dorsolateral prefrontal cortex	H3K9Ac ChIP-Seq	HiSeq 2000	Illumina	18414513	doi:10.7303/syn4896408	Synapse	doi:10.7303/syn4896408	https://doi.org/10.7303/syn4896408	dorsolateral prefrontal cortex
20102505_dorsolateral prefrontal cortex	H3K9Ac ChIP-Seq	HiSeq 2000	Illumina	20102505	doi:10.7303/syn4896408	Synapse	doi:10.7303/syn4896408	https://doi.org/10.7303/syn4896408	dorsolateral prefrontal cortex
20104101_dorsolateral prefrontal cortex	H3K9Ac ChIP-Seq	HiSeq 2000	Illumina	20104101	doi:10.7303/syn4896408	Synapse	doi:10.7303/syn4896408	https://doi.org/10.7303/syn4896408	dorsolateral prefrontal cortex
20105242_dorsolateral prefrontal cortex	H3K9Ac ChIP-Seq	HiSeq 2000	Illumina	20105242	doi:10.7303/syn4896408	Synapse	doi:10.7303/syn4896408	https://doi.org/10.7303/syn4896408	dorsolateral prefrontal cortex
20106383_dorsolateral prefrontal cortex	H3K9Ac ChIP-Seq	HiSeq 2000	Illumina	20106383	doi:10.7303/syn4896408	Synapse	doi:10.7303/syn4896408	https://doi.org/10.7303/syn4896408	dorsolateral prefrontal cortex
20108141_dorsolateral prefrontal cortex	H3K9Ac ChIP-Seq	HiSeq 2000	Illumina	20108141	doi:10.7303/syn4896408	Synapse	doi:10.7303/syn4896408	https://doi.org/10.7303/syn4896408	dorsolateral prefrontal cortex
20109994_dorsolateral prefrontal cortex	H3K9Ac ChIP-Seq	HiSeq 2000	Illumina	20109994	doi:10.7303/syn4896408	Synapse	doi:10.7303/syn4896408	https://doi.org/10.7303/syn4896408	dorsolateral prefrontal cortex
20112377_dorsolateral prefrontal cortex	H3K9Ac ChIP-Seq	HiSeq 2000	Illumina	20112377	doi:10.7303/syn4896408	Synapse	doi:10.7303/syn4896408	https://doi.org/10.7303/syn4896408	dorsolateral prefrontal cortex
20115276_dorsolateral prefrontal cortex	H3K9Ac ChIP-Seq	HiSeq 2000	Illumina	20115276	doi:10.7303/syn4896408	Synapse	doi:10.7303/syn4896408	https://doi.org/10.7303/syn4896408	dorsolateral prefrontal cortex
20120255_dorsolateral prefrontal cortex	H3K9Ac ChIP-Seq	HiSeq 2000	Illumina	20120255	doi:10.7303/syn4896408	Synapse	doi:10.7303/syn4896408	https://doi.org/10.7303/syn4896408	dorsolateral prefrontal cortex
20124321_dorsolateral prefrontal cortex	H3K9Ac ChIP-Seq	HiSeq 2000	Illumina	20124321	doi:10.7303/syn4896408	Synapse	doi:10.7303/syn4896408	https://doi.org/10.7303/syn4896408	dorsolateral prefrontal cortex
20133764_dorsolateral prefrontal cortex	H3K9Ac ChIP-Seq	HiSeq 2000	Illumina	20133764	doi:10.7303/syn4896408	Synapse	doi:10.7303/syn4896408	https://doi.org/10.7303/syn4896408	dorsolateral prefrontal cortex
20139562_dorsolateral prefrontal cortex	H3K9Ac ChIP-Seq	HiSeq 2000	Illumina	20139562	doi:10.7303/syn4896408	Synapse	doi:10.7303/syn4896408	https://doi.org/10.7303/syn4896408	dorsolateral prefrontal cortex
20139850_dorsolateral prefrontal cortex	H3K9Ac ChIP-Seq	HiSeq 2000	Illumina	20139850	doi:10.7303/syn4896408	Synapse	doi:10.7303/syn4896408	https://doi.org/10.7303/syn4896408	dorsolateral prefrontal cortex
20141228_dorsolateral prefrontal cortex	H3K9Ac ChIP-Seq	HiSeq 2000	Illumina	20141228	doi:10.7303/syn4896408	Synapse	doi:10.7303/syn4896408	https://doi.org/10.7303/syn4896408	dorsolateral prefrontal cortex
20143248_dorsolateral prefrontal cortex	H3K9Ac ChIP-Seq	HiSeq 2000	Illumina	20143248	doi:10.7303/syn4896408	Synapse	doi:10.7303/syn4896408	https://doi.org/10.7303/syn4896408	dorsolateral prefrontal cortex
20147026_dorsolateral prefrontal cortex	H3K9Ac ChIP-Seq	HiSeq 2000	Illumina	20147026	doi:10.7303/syn4896408	Synapse	doi:10.7303/syn4896408	https://doi.org/10.7303/syn4896408	dorsolateral prefrontal cortex
20147440_dorsolateral prefrontal cortex	H3K9Ac ChIP-Seq	HiSeq 2000	Illumina	20147440	doi:10.7303/syn4896408	Synapse	doi:10.7303/syn4896408	https://doi.org/10.7303/syn4896408	dorsolateral prefrontal cortex
20148879_dorsolateral prefrontal cortex	H3K9Ac ChIP-Seq	HiSeq 2000	Illumina	20148879	doi:10.7303/syn4896408	Synapse	doi:10.7303/syn4896408	https://doi.org/10.7303/syn4896408	dorsolateral prefrontal cortex
20149910_dorsolateral prefrontal cortex	H3K9Ac ChIP-Seq	HiSeq 2000	Illumina	20149910	doi:10.7303/syn4896408	Synapse	doi:10.7303/syn4896408	https://doi.org/10.7303/syn4896408	dorsolateral prefrontal cortex
20151388_dorsolateral prefrontal cortex	H3K9Ac ChIP-Seq	HiSeq 2000	Illumina	20151388	doi:10.7303/syn4896408	Synapse	doi:10.7303/syn4896408	https://doi.org/10.7303/syn4896408	dorsolateral prefrontal cortex
20152393_dorsolateral prefrontal cortex	H3K9Ac ChIP-Seq	HiSeq 2000	Illumina	20152393	doi:10.7303/syn4896408	Synapse	doi:10.7303/syn4896408	https://doi.org/10.7303/syn4896408	dorsolateral prefrontal cortex
20154287_dorsolateral prefrontal cortex	H3K9Ac ChIP-Seq	HiSeq 2000	Illumina	20154287	doi:10.7303/syn4896408	Synapse	doi:10.7303/syn4896408	https://doi.org/10.7303/syn4896408	dorsolateral prefrontal cortex
20156469_dorsolateral prefrontal cortex	H3K9Ac ChIP-Seq	HiSeq 2000	Illumina	20156469	doi:10.7303/syn4896408	Synapse	doi:10.7303/syn4896408	https://doi.org/10.7303/syn4896408	dorsolateral prefrontal cortex
20164059_dorsolateral prefrontal cortex	H3K9Ac ChIP-Seq	HiSeq 2000	Illumina	20164059	doi:10.7303/syn4896408	Synapse	doi:10.7303/syn4896408	https://doi.org/10.7303/syn4896408	dorsolateral prefrontal cortex
20170043_dorsolateral prefrontal cortex	H3K9Ac ChIP-Seq	HiSeq 2000	Illumina	20170043	doi:10.7303/syn4896408	Synapse	doi:10.7303/syn4896408	https://doi.org/10.7303/syn4896408	dorsolateral prefrontal cortex
20171508_dorsolateral prefrontal cortex	H3K9Ac ChIP-Seq	HiSeq 2000	Illumina	20171508	doi:10.7303/syn4896408	Synapse	doi:10.7303/syn4896408	https://doi.org/10.7303/syn4896408	dorsolateral prefrontal cortex
20173942_dorsolateral prefrontal cortex	H3K9Ac ChIP-Seq	HiSeq 2000	Illumina	20173942	doi:10.7303/syn4896408	Synapse	doi:10.7303/syn4896408	https://doi.org/10.7303/syn4896408	dorsolateral prefrontal cortex
20174533_dorsolateral prefrontal cortex	H3K9Ac ChIP-Seq	HiSeq 2000	Illumina	20174533	doi:10.7303/syn4896408	Synapse	doi:10.7303/syn4896408	https://doi.org/10.7303/syn4896408	dorsolateral prefrontal cortex
20177982_dorsolateral prefrontal cortex	H3K9Ac ChIP-Seq	HiSeq 2000	Illumina	20177982	doi:10.7303/syn4896408	Synapse	doi:10.7303/syn4896408	https://doi.org/10.7303/syn4896408	dorsolateral prefrontal cortex
20178447_dorsolateral prefrontal cortex	H3K9Ac ChIP-Seq	HiSeq 2000	Illumina	20178447	doi:10.7303/syn4896408	Synapse	doi:10.7303/syn4896408	https://doi.org/10.7303/syn4896408	dorsolateral prefrontal cortex
20179164_dorsolateral prefrontal cortex	H3K9Ac ChIP-Seq	HiSeq 2000	Illumina	20179164	doi:10.7303/syn4896408	Synapse	doi:10.7303/syn4896408	https://doi.org/10.7303/syn4896408	dorsolateral prefrontal cortex
20180815_dorsolateral prefrontal cortex	H3K9Ac ChIP-Seq	HiSeq 2000	Illumina	20180815	doi:10.7303/syn4896408	Synapse	doi:10.7303/syn4896408	https://doi.org/10.7303/syn4896408	dorsolateral prefrontal cortex
20185860_dorsolateral prefrontal cortex	H3K9Ac ChIP-Seq	HiSeq 2000	Illumina	20185860	doi:10.7303/syn4896408	Synapse	doi:10.7303/syn4896408	https://doi.org/10.7303/syn4896408	dorsolateral prefrontal cortex
20186901_dorsolateral prefrontal cortex	H3K9Ac ChIP-Seq	HiSeq 2000	Illumina	20186901	doi:10.7303/syn4896408	Synapse	doi:10.7303/syn4896408	https://doi.org/10.7303/syn4896408	dorsolateral prefrontal cortex
20187042_dorsolateral prefrontal cortex	H3K9Ac ChIP-Seq	HiSeq 2000	Illumina	20187042	doi:10.7303/syn4896408	Synapse	doi:10.7303/syn4896408	https://doi.org/10.7303/syn4896408	dorsolateral prefrontal cortex
20194465_dorsolateral prefrontal cortex	H3K9Ac ChIP-Seq	HiSeq 2000	Illumina	20194465	doi:10.7303/syn4896408	Synapse	doi:10.7303/syn4896408	https://doi.org/10.7303/syn4896408	dorsolateral prefrontal cortex
20195344_dorsolateral prefrontal cortex	H3K9Ac ChIP-Seq	HiSeq 2000	Illumina	20195344	doi:10.7303/syn4896408	Synapse	doi:10.7303/syn4896408	https://doi.org/10.7303/syn4896408	dorsolateral prefrontal cortex
20197364_dorsolateral prefrontal cortex	H3K9Ac ChIP-Seq	HiSeq 2000	Illumina	20197364	doi:10.7303/syn4896408	Synapse	doi:10.7303/syn4896408	https://doi.org/10.7303/syn4896408	dorsolateral prefrontal cortex
20201189_dorsolateral prefrontal cortex	H3K9Ac ChIP-Seq	HiSeq 2000	Illumina	20201189	doi:10.7303/syn4896408	Synapse	doi:10.7303/syn4896408	https://doi.org/10.7303/syn4896408	dorsolateral prefrontal cortex
20201927_dorsolateral prefrontal cortex	H3K9Ac ChIP-Seq	HiSeq 2000	Illumina	20201927	doi:10.7303/syn4896408	Synapse	doi:10.7303/syn4896408	https://doi.org/10.7303/syn4896408	dorsolateral prefrontal cortex
20204538_dorsolateral prefrontal cortex	H3K9Ac ChIP-Seq	HiSeq 2000	Illumina	20204538	doi:10.7303/syn4896408	Synapse	doi:10.7303/syn4896408	https://doi.org/10.7303/syn4896408	dorsolateral prefrontal cortex
20205705_dorsolateral prefrontal cortex	H3K9Ac ChIP-Seq	HiSeq 2000	Illumina	20205705	doi:10.7303/syn4896408	Synapse	doi:10.7303/syn4896408	https://doi.org/10.7303/syn4896408	dorsolateral prefrontal cortex
20207013_dorsolateral prefrontal cortex	H3K9Ac ChIP-Seq	HiSeq 2000	Illumina	20207013	doi:10.7303/syn4896408	Synapse	doi:10.7303/syn4896408	https://doi.org/10.7303/syn4896408	dorsolateral prefrontal cortex
20219931_dorsolateral prefrontal cortex	H3K9Ac ChIP-Seq	HiSeq 2000	Illumina	20219931	doi:10.7303/syn4896408	Synapse	doi:10.7303/syn4896408	https://doi.org/10.7303/syn4896408	dorsolateral prefrontal cortex
20221273_dorsolateral prefrontal cortex	H3K9Ac ChIP-Seq	HiSeq 2000	Illumina	20221273	doi:10.7303/syn4896408	Synapse	doi:10.7303/syn4896408	https://doi.org/10.7303/syn4896408	dorsolateral prefrontal cortex
20225051_dorsolateral prefrontal cortex	H3K9Ac ChIP-Seq	HiSeq 2000	Illumina	20225051	doi:10.7303/syn4896408	Synapse	doi:10.7303/syn4896408	https://doi.org/10.7303/syn4896408	dorsolateral prefrontal cortex
20225925_dorsolateral prefrontal cortex	H3K9Ac ChIP-Seq	HiSeq 2000	Illumina	20225925	doi:10.7303/syn4896408	Synapse	doi:10.7303/syn4896408	https://doi.org/10.7303/syn4896408	dorsolateral prefrontal cortex
20232186_dorsolateral prefrontal cortex	H3K9Ac ChIP-Seq	HiSeq 2000	Illumina	20232186	doi:10.7303/syn4896408	Synapse	doi:10.7303/syn4896408	https://doi.org/10.7303/syn4896408	dorsolateral prefrontal cortex
20232474_dorsolateral prefrontal cortex	H3K9Ac ChIP-Seq	HiSeq 2000	Illumina	20232474	doi:10.7303/syn4896408	Synapse	doi:10.7303/syn4896408	https://doi.org/10.7303/syn4896408	dorsolateral prefrontal cortex
20233939_dorsolateral prefrontal cortex	H3K9Ac ChIP-Seq	HiSeq 2000	Illumina	20233939	doi:10.7303/syn4896408	Synapse	doi:10.7303/syn4896408	https://doi.org/10.7303/syn4896408	dorsolateral prefrontal cortex
20236838_dorsolateral prefrontal cortex	H3K9Ac ChIP-Seq	HiSeq 2000	Illumina	20236838	doi:10.7303/syn4896408	Synapse	doi:10.7303/syn4896408	https://doi.org/10.7303/syn4896408	dorsolateral prefrontal cortex
20240514_dorsolateral prefrontal cortex	H3K9Ac ChIP-Seq	HiSeq 2000	Illumina	20240514	doi:10.7303/syn4896408	Synapse	doi:10.7303/syn4896408	https://doi.org/10.7303/syn4896408	dorsolateral prefrontal cortex
20242958_dorsolateral prefrontal cortex	H3K9Ac ChIP-Seq	HiSeq 2000	Illumina	20242958	doi:10.7303/syn4896408	Synapse	doi:10.7303/syn4896408	https://doi.org/10.7303/syn4896408	dorsolateral prefrontal cortex
20244554_dorsolateral prefrontal cortex	H3K9Ac ChIP-Seq	HiSeq 2000	Illumina	20244554	doi:10.7303/syn4896408	Synapse	doi:10.7303/syn4896408	https://doi.org/10.7303/syn4896408	dorsolateral prefrontal cortex
20249897_dorsolateral prefrontal cortex	H3K9Ac ChIP-Seq	HiSeq 2000	Illumina	20249897	doi:10.7303/syn4896408	Synapse	doi:10.7303/syn4896408	https://doi.org/10.7303/syn4896408	dorsolateral prefrontal cortex
20251391_dorsolateral prefrontal cortex	H3K9Ac ChIP-Seq	HiSeq 2000	Illumina	20251391	doi:10.7303/syn4896408	Synapse	doi:10.7303/syn4896408	https://doi.org/10.7303/syn4896408	dorsolateral prefrontal cortex
20251553_dorsolateral prefrontal cortex	H3K9Ac ChIP-Seq	HiSeq 2000	Illumina	20251553	doi:10.7303/syn4896408	Synapse	doi:10.7303/syn4896408	https://doi.org/10.7303/syn4896408	dorsolateral prefrontal cortex
20252720_dorsolateral prefrontal cortex	H3K9Ac ChIP-Seq	HiSeq 2000	Illumina	20252720	doi:10.7303/syn4896408	Synapse	doi:10.7303/syn4896408	https://doi.org/10.7303/syn4896408	dorsolateral prefrontal cortex
20254164_dorsolateral prefrontal cortex	H3K9Ac ChIP-Seq	HiSeq 2000	Illumina	20254164	doi:10.7303/syn4896408	Synapse	doi:10.7303/syn4896408	https://doi.org/10.7303/syn4896408	dorsolateral prefrontal cortex
20254740_dorsolateral prefrontal cortex	H3K9Ac ChIP-Seq	HiSeq 2000	Illumina	20254740	doi:10.7303/syn4896408	Synapse	doi:10.7303/syn4896408	https://doi.org/10.7303/syn4896408	dorsolateral prefrontal cortex
20254902_dorsolateral prefrontal cortex	H3K9Ac ChIP-Seq	HiSeq 2000	Illumina	20254902	doi:10.7303/syn4896408	Synapse	doi:10.7303/syn4896408	https://doi.org/10.7303/syn4896408	dorsolateral prefrontal cortex
20260284_dorsolateral prefrontal cortex	H3K9Ac ChIP-Seq	HiSeq 2000	Illumina	20260284	doi:10.7303/syn4896408	Synapse	doi:10.7303/syn4896408	https://doi.org/10.7303/syn4896408	dorsolateral prefrontal cortex
20260734_dorsolateral prefrontal cortex	H3K9Ac ChIP-Seq	HiSeq 2000	Illumina	20260734	doi:10.7303/syn4896408	Synapse	doi:10.7303/syn4896408	https://doi.org/10.7303/syn4896408	dorsolateral prefrontal cortex
20261037_dorsolateral prefrontal cortex	H3K9Ac ChIP-Seq	HiSeq 2000	Illumina	20261037	doi:10.7303/syn4896408	Synapse	doi:10.7303/syn4896408	https://doi.org/10.7303/syn4896408	dorsolateral prefrontal cortex
20261901_dorsolateral prefrontal cortex	H3K9Ac ChIP-Seq	HiSeq 2000	Illumina	20261901	doi:10.7303/syn4896408	Synapse	doi:10.7303/syn4896408	https://doi.org/10.7303/syn4896408	dorsolateral prefrontal cortex
20263921_dorsolateral prefrontal cortex	H3K9Ac ChIP-Seq	HiSeq 2000	Illumina	20263921	doi:10.7303/syn4896408	Synapse	doi:10.7303/syn4896408	https://doi.org/10.7303/syn4896408	dorsolateral prefrontal cortex
20264936_dorsolateral prefrontal cortex	H3K9Ac ChIP-Seq	HiSeq 2000	Illumina	20264936	doi:10.7303/syn4896408	Synapse	doi:10.7303/syn4896408	https://doi.org/10.7303/syn4896408	dorsolateral prefrontal cortex
20266118_dorsolateral prefrontal cortex	H3K9Ac ChIP-Seq	HiSeq 2000	Illumina	20266118	doi:10.7303/syn4896408	Synapse	doi:10.7303/syn4896408	https://doi.org/10.7303/syn4896408	dorsolateral prefrontal cortex
20267709_dorsolateral prefrontal cortex	H3K9Ac ChIP-Seq	HiSeq 2000	Illumina	20267709	doi:10.7303/syn4896408	Synapse	doi:10.7303/syn4896408	https://doi.org/10.7303/syn4896408	dorsolateral prefrontal cortex
20270768_dorsolateral prefrontal cortex	H3K9Ac ChIP-Seq	HiSeq 2000	Illumina	20270768	doi:10.7303/syn4896408	Synapse	doi:10.7303/syn4896408	https://doi.org/10.7303/syn4896408	dorsolateral prefrontal cortex
20270920_dorsolateral prefrontal cortex	H3K9Ac ChIP-Seq	HiSeq 2000	Illumina	20270920	doi:10.7303/syn4896408	Synapse	doi:10.7303/syn4896408	https://doi.org/10.7303/syn4896408	dorsolateral prefrontal cortex
20271359_dorsolateral prefrontal cortex	H3K9Ac ChIP-Seq	HiSeq 2000	Illumina	20271359	doi:10.7303/syn4896408	Synapse	doi:10.7303/syn4896408	https://doi.org/10.7303/syn4896408	dorsolateral prefrontal cortex
20280666_dorsolateral prefrontal cortex	H3K9Ac ChIP-Seq	HiSeq 2000	Illumina	20280666	doi:10.7303/syn4896408	Synapse	doi:10.7303/syn4896408	https://doi.org/10.7303/syn4896408	dorsolateral prefrontal cortex
20288196_dorsolateral prefrontal cortex	H3K9Ac ChIP-Seq	HiSeq 2000	Illumina	20288196	doi:10.7303/syn4896408	Synapse	doi:10.7303/syn4896408	https://doi.org/10.7303/syn4896408	dorsolateral prefrontal cortex
20297791_dorsolateral prefrontal cortex	H3K9Ac ChIP-Seq	HiSeq 2000	Illumina	20297791	doi:10.7303/syn4896408	Synapse	doi:10.7303/syn4896408	https://doi.org/10.7303/syn4896408	dorsolateral prefrontal cortex
20299973_dorsolateral prefrontal cortex	H3K9Ac ChIP-Seq	HiSeq 2000	Illumina	20299973	doi:10.7303/syn4896408	Synapse	doi:10.7303/syn4896408	https://doi.org/10.7303/syn4896408	dorsolateral prefrontal cortex
20311676_dorsolateral prefrontal cortex	H3K9Ac ChIP-Seq	HiSeq 2000	Illumina	20311676	doi:10.7303/syn4896408	Synapse	doi:10.7303/syn4896408	https://doi.org/10.7303/syn4896408	dorsolateral prefrontal cortex
20331760_dorsolateral prefrontal cortex	H3K9Ac ChIP-Seq	HiSeq 2000	Illumina	20331760	doi:10.7303/syn4896408	Synapse	doi:10.7303/syn4896408	https://doi.org/10.7303/syn4896408	dorsolateral prefrontal cortex
20339740_dorsolateral prefrontal cortex	H3K9Ac ChIP-Seq	HiSeq 2000	Illumina	20339740	doi:10.7303/syn4896408	Synapse	doi:10.7303/syn4896408	https://doi.org/10.7303/syn4896408	dorsolateral prefrontal cortex
20344143_dorsolateral prefrontal cortex	H3K9Ac ChIP-Seq	HiSeq 2000	Illumina	20344143	doi:10.7303/syn4896408	Synapse	doi:10.7303/syn4896408	https://doi.org/10.7303/syn4896408	dorsolateral prefrontal cortex
20358955_dorsolateral prefrontal cortex	H3K9Ac ChIP-Seq	HiSeq 2000	Illumina	20358955	doi:10.7303/syn4896408	Synapse	doi:10.7303/syn4896408	https://doi.org/10.7303/syn4896408	dorsolateral prefrontal cortex
20365116_dorsolateral prefrontal cortex	H3K9Ac ChIP-Seq	HiSeq 2000	Illumina	20365116	doi:10.7303/syn4896408	Synapse	doi:10.7303/syn4896408	https://doi.org/10.7303/syn4896408	dorsolateral prefrontal cortex
20366419_dorsolateral prefrontal cortex	H3K9Ac ChIP-Seq	HiSeq 2000	Illumina	20366419	doi:10.7303/syn4896408	Synapse	doi:10.7303/syn4896408	https://doi.org/10.7303/syn4896408	dorsolateral prefrontal cortex
20372539_dorsolateral prefrontal cortex	H3K9Ac ChIP-Seq	HiSeq 2000	Illumina	20372539	doi:10.7303/syn4896408	Synapse	doi:10.7303/syn4896408	https://doi.org/10.7303/syn4896408	dorsolateral prefrontal cortex
20376029_dorsolateral prefrontal cortex	H3K9Ac ChIP-Seq	HiSeq 2000	Illumina	20376029	doi:10.7303/syn4896408	Synapse	doi:10.7303/syn4896408	https://doi.org/10.7303/syn4896408	dorsolateral prefrontal cortex
20380417_dorsolateral prefrontal cortex	H3K9Ac ChIP-Seq	HiSeq 2000	Illumina	20380417	doi:10.7303/syn4896408	Synapse	doi:10.7303/syn4896408	https://doi.org/10.7303/syn4896408	dorsolateral prefrontal cortex
20390027_dorsolateral prefrontal cortex	H3K9Ac ChIP-Seq	HiSeq 2000	Illumina	20390027	doi:10.7303/syn4896408	Synapse	doi:10.7303/syn4896408	https://doi.org/10.7303/syn4896408	dorsolateral prefrontal cortex
20399274_dorsolateral prefrontal cortex	H3K9Ac ChIP-Seq	HiSeq 2000	Illumina	20399274	doi:10.7303/syn4896408	Synapse	doi:10.7303/syn4896408	https://doi.org/10.7303/syn4896408	dorsolateral prefrontal cortex
20416210_dorsolateral prefrontal cortex	H3K9Ac ChIP-Seq	HiSeq 2000	Illumina	20416210	doi:10.7303/syn4896408	Synapse	doi:10.7303/syn4896408	https://doi.org/10.7303/syn4896408	dorsolateral prefrontal cortex
20431359_dorsolateral prefrontal cortex	H3K9Ac ChIP-Seq	HiSeq 2000	Illumina	20431359	doi:10.7303/syn4896408	Synapse	doi:10.7303/syn4896408	https://doi.org/10.7303/syn4896408	dorsolateral prefrontal cortex
20439591_dorsolateral prefrontal cortex	H3K9Ac ChIP-Seq	HiSeq 2000	Illumina	20439591	doi:10.7303/syn4896408	Synapse	doi:10.7303/syn4896408	https://doi.org/10.7303/syn4896408	dorsolateral prefrontal cortex
20453625_dorsolateral prefrontal cortex	H3K9Ac ChIP-Seq	HiSeq 2000	Illumina	20453625	doi:10.7303/syn4896408	Synapse	doi:10.7303/syn4896408	https://doi.org/10.7303/syn4896408	dorsolateral prefrontal cortex
20455807_dorsolateral prefrontal cortex	H3K9Ac ChIP-Seq	HiSeq 2000	Illumina	20455807	doi:10.7303/syn4896408	Synapse	doi:10.7303/syn4896408	https://doi.org/10.7303/syn4896408	dorsolateral prefrontal cortex
20474300_dorsolateral prefrontal cortex	H3K9Ac ChIP-Seq	HiSeq 2000	Illumina	20474300	doi:10.7303/syn4896408	Synapse	doi:10.7303/syn4896408	https://doi.org/10.7303/syn4896408	dorsolateral prefrontal cortex
20474724_dorsolateral prefrontal cortex	H3K9Ac ChIP-Seq	HiSeq 2000	Illumina	20474724	doi:10.7303/syn4896408	Synapse	doi:10.7303/syn4896408	https://doi.org/10.7303/syn4896408	dorsolateral prefrontal cortex
20487369_dorsolateral prefrontal cortex	H3K9Ac ChIP-Seq	HiSeq 2000	Illumina	20487369	doi:10.7303/syn4896408	Synapse	doi:10.7303/syn4896408	https://doi.org/10.7303/syn4896408	dorsolateral prefrontal cortex
20492186_dorsolateral prefrontal cortex	H3K9Ac ChIP-Seq	HiSeq 2000	Illumina	20492186	doi:10.7303/syn4896408	Synapse	doi:10.7303/syn4896408	https://doi.org/10.7303/syn4896408	dorsolateral prefrontal cortex
20494368_dorsolateral prefrontal cortex	H3K9Ac ChIP-Seq	HiSeq 2000	Illumina	20494368	doi:10.7303/syn4896408	Synapse	doi:10.7303/syn4896408	https://doi.org/10.7303/syn4896408	dorsolateral prefrontal cortex
20500815_dorsolateral prefrontal cortex	H3K9Ac ChIP-Seq	HiSeq 2000	Illumina	20500815	doi:10.7303/syn4896408	Synapse	doi:10.7303/syn4896408	https://doi.org/10.7303/syn4896408	dorsolateral prefrontal cortex
20501668_dorsolateral prefrontal cortex	H3K9Ac ChIP-Seq	HiSeq 2000	Illumina	20501668	doi:10.7303/syn4896408	Synapse	doi:10.7303/syn4896408	https://doi.org/10.7303/syn4896408	dorsolateral prefrontal cortex
20504017_dorsolateral prefrontal cortex	H3K9Ac ChIP-Seq	HiSeq 2000	Illumina	20504017	doi:10.7303/syn4896408	Synapse	doi:10.7303/syn4896408	https://doi.org/10.7303/syn4896408	dorsolateral prefrontal cortex
20506325_dorsolateral prefrontal cortex	H3K9Ac ChIP-Seq	HiSeq 2000	Illumina	20506325	doi:10.7303/syn4896408	Synapse	doi:10.7303/syn4896408	https://doi.org/10.7303/syn4896408	dorsolateral prefrontal cortex
20521752_dorsolateral prefrontal cortex	H3K9Ac ChIP-Seq	HiSeq 2000	Illumina	20521752	doi:10.7303/syn4896408	Synapse	doi:10.7303/syn4896408	https://doi.org/10.7303/syn4896408	dorsolateral prefrontal cortex
20530195_dorsolateral prefrontal cortex	H3K9Ac ChIP-Seq	HiSeq 2000	Illumina	20530195	doi:10.7303/syn4896408	Synapse	doi:10.7303/syn4896408	https://doi.org/10.7303/syn4896408	dorsolateral prefrontal cortex
20532115_dorsolateral prefrontal cortex	H3K9Ac ChIP-Seq	HiSeq 2000	Illumina	20532115	doi:10.7303/syn4896408	Synapse	doi:10.7303/syn4896408	https://doi.org/10.7303/syn4896408	dorsolateral prefrontal cortex
20557128_dorsolateral prefrontal cortex	H3K9Ac ChIP-Seq	HiSeq 2000	Illumina	20557128	doi:10.7303/syn4896408	Synapse	doi:10.7303/syn4896408	https://doi.org/10.7303/syn4896408	dorsolateral prefrontal cortex
20559562_dorsolateral prefrontal cortex	H3K9Ac ChIP-Seq	HiSeq 2000	Illumina	20559562	doi:10.7303/syn4896408	Synapse	doi:10.7303/syn4896408	https://doi.org/10.7303/syn4896408	dorsolateral prefrontal cortex
20561642_dorsolateral prefrontal cortex	H3K9Ac ChIP-Seq	HiSeq 2000	Illumina	20561642	doi:10.7303/syn4896408	Synapse	doi:10.7303/syn4896408	https://doi.org/10.7303/syn4896408	dorsolateral prefrontal cortex
20569910_dorsolateral prefrontal cortex	H3K9Ac ChIP-Seq	HiSeq 2000	Illumina	20569910	doi:10.7303/syn4896408	Synapse	doi:10.7303/syn4896408	https://doi.org/10.7303/syn4896408	dorsolateral prefrontal cortex
20576919_dorsolateral prefrontal cortex	H3K9Ac ChIP-Seq	HiSeq 2000	Illumina	20576919	doi:10.7303/syn4896408	Synapse	doi:10.7303/syn4896408	https://doi.org/10.7303/syn4896408	dorsolateral prefrontal cortex
20583594_dorsolateral prefrontal cortex	H3K9Ac ChIP-Seq	HiSeq 2000	Illumina	20583594	doi:10.7303/syn4896408	Synapse	doi:10.7303/syn4896408	https://doi.org/10.7303/syn4896408	dorsolateral prefrontal cortex
20584923_dorsolateral prefrontal cortex	H3K9Ac ChIP-Seq	HiSeq 2000	Illumina	20584923	doi:10.7303/syn4896408	Synapse	doi:10.7303/syn4896408	https://doi.org/10.7303/syn4896408	dorsolateral prefrontal cortex
20594407_dorsolateral prefrontal cortex	H3K9Ac ChIP-Seq	HiSeq 2000	Illumina	20594407	doi:10.7303/syn4896408	Synapse	doi:10.7303/syn4896408	https://doi.org/10.7303/syn4896408	dorsolateral prefrontal cortex
20594669_dorsolateral prefrontal cortex	H3K9Ac ChIP-Seq	HiSeq 2000	Illumina	20594669	doi:10.7303/syn4896408	Synapse	doi:10.7303/syn4896408	https://doi.org/10.7303/syn4896408	dorsolateral prefrontal cortex
20602974_dorsolateral prefrontal cortex	H3K9Ac ChIP-Seq	HiSeq 2000	Illumina	20602974	doi:10.7303/syn4896408	Synapse	doi:10.7303/syn4896408	https://doi.org/10.7303/syn4896408	dorsolateral prefrontal cortex
20603141_dorsolateral prefrontal cortex	H3K9Ac ChIP-Seq	HiSeq 2000	Illumina	20603141	doi:10.7303/syn4896408	Synapse	doi:10.7303/syn4896408	https://doi.org/10.7303/syn4896408	dorsolateral prefrontal cortex
20610726_dorsolateral prefrontal cortex	H3K9Ac ChIP-Seq	HiSeq 2000	Illumina	20610726	doi:10.7303/syn4896408	Synapse	doi:10.7303/syn4896408	https://doi.org/10.7303/syn4896408	dorsolateral prefrontal cortex
20611993_dorsolateral prefrontal cortex	H3K9Ac ChIP-Seq	HiSeq 2000	Illumina	20611993	doi:10.7303/syn4896408	Synapse	doi:10.7303/syn4896408	https://doi.org/10.7303/syn4896408	dorsolateral prefrontal cortex
20613887_dorsolateral prefrontal cortex	H3K9Ac ChIP-Seq	HiSeq 2000	Illumina	20613887	doi:10.7303/syn4896408	Synapse	doi:10.7303/syn4896408	https://doi.org/10.7303/syn4896408	dorsolateral prefrontal cortex
20626558_dorsolateral prefrontal cortex	H3K9Ac ChIP-Seq	HiSeq 2000	Illumina	20626558	doi:10.7303/syn4896408	Synapse	doi:10.7303/syn4896408	https://doi.org/10.7303/syn4896408	dorsolateral prefrontal cortex
20630946_dorsolateral prefrontal cortex	H3K9Ac ChIP-Seq	HiSeq 2000	Illumina	20630946	doi:10.7303/syn4896408	Synapse	doi:10.7303/syn4896408	https://doi.org/10.7303/syn4896408	dorsolateral prefrontal cortex
20643329_dorsolateral prefrontal cortex	H3K9Ac ChIP-Seq	HiSeq 2000	Illumina	20643329	doi:10.7303/syn4896408	Synapse	doi:10.7303/syn4896408	https://doi.org/10.7303/syn4896408	dorsolateral prefrontal cortex
20646778_dorsolateral prefrontal cortex	H3K9Ac ChIP-Seq	HiSeq 2000	Illumina	20646778	doi:10.7303/syn4896408	Synapse	doi:10.7303/syn4896408	https://doi.org/10.7303/syn4896408	dorsolateral prefrontal cortex
20654818_dorsolateral prefrontal cortex	H3K9Ac ChIP-Seq	HiSeq 2000	Illumina	20654818	doi:10.7303/syn4896408	Synapse	doi:10.7303/syn4896408	https://doi.org/10.7303/syn4896408	dorsolateral prefrontal cortex
20656964_dorsolateral prefrontal cortex	H3K9Ac ChIP-Seq	HiSeq 2000	Illumina	20656964	doi:10.7303/syn4896408	Synapse	doi:10.7303/syn4896408	https://doi.org/10.7303/syn4896408	dorsolateral prefrontal cortex
20660226_dorsolateral prefrontal cortex	H3K9Ac ChIP-Seq	HiSeq 2000	Illumina	20660226	doi:10.7303/syn4896408	Synapse	doi:10.7303/syn4896408	https://doi.org/10.7303/syn4896408	dorsolateral prefrontal cortex
20665307_dorsolateral prefrontal cortex	H3K9Ac ChIP-Seq	HiSeq 2000	Illumina	20665307	doi:10.7303/syn4896408	Synapse	doi:10.7303/syn4896408	https://doi.org/10.7303/syn4896408	dorsolateral prefrontal cortex
20674902_dorsolateral prefrontal cortex	H3K9Ac ChIP-Seq	HiSeq 2000	Illumina	20674902	doi:10.7303/syn4896408	Synapse	doi:10.7303/syn4896408	https://doi.org/10.7303/syn4896408	dorsolateral prefrontal cortex
20683921_dorsolateral prefrontal cortex	H3K9Ac ChIP-Seq	HiSeq 2000	Illumina	20683921	doi:10.7303/syn4896408	Synapse	doi:10.7303/syn4896408	https://doi.org/10.7303/syn4896408	dorsolateral prefrontal cortex
20706215_dorsolateral prefrontal cortex	H3K9Ac ChIP-Seq	HiSeq 2000	Illumina	20706215	doi:10.7303/syn4896408	Synapse	doi:10.7303/syn4896408	https://doi.org/10.7303/syn4896408	dorsolateral prefrontal cortex
20730959_dorsolateral prefrontal cortex	H3K9Ac ChIP-Seq	HiSeq 2000	Illumina	20730959	doi:10.7303/syn4896408	Synapse	doi:10.7303/syn4896408	https://doi.org/10.7303/syn4896408	dorsolateral prefrontal cortex
20767628_dorsolateral prefrontal cortex	H3K9Ac ChIP-Seq	HiSeq 2000	Illumina	20767628	doi:10.7303/syn4896408	Synapse	doi:10.7303/syn4896408	https://doi.org/10.7303/syn4896408	dorsolateral prefrontal cortex
20774339_dorsolateral prefrontal cortex	H3K9Ac ChIP-Seq	HiSeq 2000	Illumina	20774339	doi:10.7303/syn4896408	Synapse	doi:10.7303/syn4896408	https://doi.org/10.7303/syn4896408	dorsolateral prefrontal cortex
20779834_dorsolateral prefrontal cortex	H3K9Ac ChIP-Seq	HiSeq 2000	Illumina	20779834	doi:10.7303/syn4896408	Synapse	doi:10.7303/syn4896408	https://doi.org/10.7303/syn4896408	dorsolateral prefrontal cortex
20780035_dorsolateral prefrontal cortex	H3K9Ac ChIP-Seq	HiSeq 2000	Illumina	20780035	doi:10.7303/syn4896408	Synapse	doi:10.7303/syn4896408	https://doi.org/10.7303/syn4896408	dorsolateral prefrontal cortex
20798913_dorsolateral prefrontal cortex	H3K9Ac ChIP-Seq	HiSeq 2000	Illumina	20798913	doi:10.7303/syn4896408	Synapse	doi:10.7303/syn4896408	https://doi.org/10.7303/syn4896408	dorsolateral prefrontal cortex
20800682_dorsolateral prefrontal cortex	H3K9Ac ChIP-Seq	HiSeq 2000	Illumina	20800682	doi:10.7303/syn4896408	Synapse	doi:10.7303/syn4896408	https://doi.org/10.7303/syn4896408	dorsolateral prefrontal cortex
20821943_dorsolateral prefrontal cortex	H3K9Ac ChIP-Seq	HiSeq 2000	Illumina	20821943	doi:10.7303/syn4896408	Synapse	doi:10.7303/syn4896408	https://doi.org/10.7303/syn4896408	dorsolateral prefrontal cortex
20834164_dorsolateral prefrontal cortex	H3K9Ac ChIP-Seq	HiSeq 2000	Illumina	20834164	doi:10.7303/syn4896408	Synapse	doi:10.7303/syn4896408	https://doi.org/10.7303/syn4896408	dorsolateral prefrontal cortex
20865035_dorsolateral prefrontal cortex	H3K9Ac ChIP-Seq	HiSeq 2000	Illumina	20865035	doi:10.7303/syn4896408	Synapse	doi:10.7303/syn4896408	https://doi.org/10.7303/syn4896408	dorsolateral prefrontal cortex
20875195_dorsolateral prefrontal cortex	H3K9Ac ChIP-Seq	HiSeq 2000	Illumina	20875195	doi:10.7303/syn4896408	Synapse	doi:10.7303/syn4896408	https://doi.org/10.7303/syn4896408	dorsolateral prefrontal cortex
20898476_dorsolateral prefrontal cortex	H3K9Ac ChIP-Seq	HiSeq 2000	Illumina	20898476	doi:10.7303/syn4896408	Synapse	doi:10.7303/syn4896408	https://doi.org/10.7303/syn4896408	dorsolateral prefrontal cortex
20904509_dorsolateral prefrontal cortex	H3K9Ac ChIP-Seq	HiSeq 2000	Illumina	20904509	doi:10.7303/syn4896408	Synapse	doi:10.7303/syn4896408	https://doi.org/10.7303/syn4896408	dorsolateral prefrontal cortex
20906079_dorsolateral prefrontal cortex	H3K9Ac ChIP-Seq	HiSeq 2000	Illumina	20906079	doi:10.7303/syn4896408	Synapse	doi:10.7303/syn4896408	https://doi.org/10.7303/syn4896408	dorsolateral prefrontal cortex
20906493_dorsolateral prefrontal cortex	H3K9Ac ChIP-Seq	HiSeq 2000	Illumina	20906493	doi:10.7303/syn4896408	Synapse	doi:10.7303/syn4896408	https://doi.org/10.7303/syn4896408	dorsolateral prefrontal cortex
20907246_dorsolateral prefrontal cortex	H3K9Ac ChIP-Seq	HiSeq 2000	Illumina	20907246	doi:10.7303/syn4896408	Synapse	doi:10.7303/syn4896408	https://doi.org/10.7303/syn4896408	dorsolateral prefrontal cortex
20914669_dorsolateral prefrontal cortex	H3K9Ac ChIP-Seq	HiSeq 2000	Illumina	20914669	doi:10.7303/syn4896408	Synapse	doi:10.7303/syn4896408	https://doi.org/10.7303/syn4896408	dorsolateral prefrontal cortex
20922259_dorsolateral prefrontal cortex	H3K9Ac ChIP-Seq	HiSeq 2000	Illumina	20922259	doi:10.7303/syn4896408	Synapse	doi:10.7303/syn4896408	https://doi.org/10.7303/syn4896408	dorsolateral prefrontal cortex
20925446_dorsolateral prefrontal cortex	H3K9Ac ChIP-Seq	HiSeq 2000	Illumina	20925446	doi:10.7303/syn4896408	Synapse	doi:10.7303/syn4896408	https://doi.org/10.7303/syn4896408	dorsolateral prefrontal cortex
20925996_dorsolateral prefrontal cortex	H3K9Ac ChIP-Seq	HiSeq 2000	Illumina	20925996	doi:10.7303/syn4896408	Synapse	doi:10.7303/syn4896408	https://doi.org/10.7303/syn4896408	dorsolateral prefrontal cortex
20928183_dorsolateral prefrontal cortex	H3K9Ac ChIP-Seq	HiSeq 2000	Illumina	20928183	doi:10.7303/syn4896408	Synapse	doi:10.7303/syn4896408	https://doi.org/10.7303/syn4896408	dorsolateral prefrontal cortex
20929774_dorsolateral prefrontal cortex	H3K9Ac ChIP-Seq	HiSeq 2000	Illumina	20929774	doi:10.7303/syn4896408	Synapse	doi:10.7303/syn4896408	https://doi.org/10.7303/syn4896408	dorsolateral prefrontal cortex
20933324_dorsolateral prefrontal cortex	H3K9Ac ChIP-Seq	HiSeq 2000	Illumina	20933324	doi:10.7303/syn4896408	Synapse	doi:10.7303/syn4896408	https://doi.org/10.7303/syn4896408	dorsolateral prefrontal cortex
20939708_dorsolateral prefrontal cortex	H3K9Ac ChIP-Seq	HiSeq 2000	Illumina	20939708	doi:10.7303/syn4896408	Synapse	doi:10.7303/syn4896408	https://doi.org/10.7303/syn4896408	dorsolateral prefrontal cortex
20939834_dorsolateral prefrontal cortex	H3K9Ac ChIP-Seq	HiSeq 2000	Illumina	20939834	doi:10.7303/syn4896408	Synapse	doi:10.7303/syn4896408	https://doi.org/10.7303/syn4896408	dorsolateral prefrontal cortex
20942767_dorsolateral prefrontal cortex	H3K9Ac ChIP-Seq	HiSeq 2000	Illumina	20942767	doi:10.7303/syn4896408	Synapse	doi:10.7303/syn4896408	https://doi.org/10.7303/syn4896408	dorsolateral prefrontal cortex
20944237_dorsolateral prefrontal cortex	H3K9Ac ChIP-Seq	HiSeq 2000	Illumina	20944237	doi:10.7303/syn4896408	Synapse	doi:10.7303/syn4896408	https://doi.org/10.7303/syn4896408	dorsolateral prefrontal cortex
20945666_dorsolateral prefrontal cortex	H3K9Ac ChIP-Seq	HiSeq 2000	Illumina	20945666	doi:10.7303/syn4896408	Synapse	doi:10.7303/syn4896408	https://doi.org/10.7303/syn4896408	dorsolateral prefrontal cortex
20946257_dorsolateral prefrontal cortex	H3K9Ac ChIP-Seq	HiSeq 2000	Illumina	20946257	doi:10.7303/syn4896408	Synapse	doi:10.7303/syn4896408	https://doi.org/10.7303/syn4896408	dorsolateral prefrontal cortex
20946545_dorsolateral prefrontal cortex	H3K9Ac ChIP-Seq	HiSeq 2000	Illumina	20946545	doi:10.7303/syn4896408	Synapse	doi:10.7303/syn4896408	https://doi.org/10.7303/syn4896408	dorsolateral prefrontal cortex
20947550_dorsolateral prefrontal cortex	H3K9Ac ChIP-Seq	HiSeq 2000	Illumina	20947550	doi:10.7303/syn4896408	Synapse	doi:10.7303/syn4896408	https://doi.org/10.7303/syn4896408	dorsolateral prefrontal cortex
20948277_dorsolateral prefrontal cortex	H3K9Ac ChIP-Seq	HiSeq 2000	Illumina	20948277	doi:10.7303/syn4896408	Synapse	doi:10.7303/syn4896408	https://doi.org/10.7303/syn4896408	dorsolateral prefrontal cortex
20951100_dorsolateral prefrontal cortex	H3K9Ac ChIP-Seq	HiSeq 2000	Illumina	20951100	doi:10.7303/syn4896408	Synapse	doi:10.7303/syn4896408	https://doi.org/10.7303/syn4896408	dorsolateral prefrontal cortex
20953832_dorsolateral prefrontal cortex	H3K9Ac ChIP-Seq	HiSeq 2000	Illumina	20953832	doi:10.7303/syn4896408	Synapse	doi:10.7303/syn4896408	https://doi.org/10.7303/syn4896408	dorsolateral prefrontal cortex
20956605_dorsolateral prefrontal cortex	H3K9Ac ChIP-Seq	HiSeq 2000	Illumina	20956605	doi:10.7303/syn4896408	Synapse	doi:10.7303/syn4896408	https://doi.org/10.7303/syn4896408	dorsolateral prefrontal cortex
20956867_dorsolateral prefrontal cortex	H3K9Ac ChIP-Seq	HiSeq 2000	Illumina	20956867	doi:10.7303/syn4896408	Synapse	doi:10.7303/syn4896408	https://doi.org/10.7303/syn4896408	dorsolateral prefrontal cortex
20963578_dorsolateral prefrontal cortex	H3K9Ac ChIP-Seq	HiSeq 2000	Illumina	20963578	doi:10.7303/syn4896408	Synapse	doi:10.7303/syn4896408	https://doi.org/10.7303/syn4896408	dorsolateral prefrontal cortex
20965598_dorsolateral prefrontal cortex	H3K9Ac ChIP-Seq	HiSeq 2000	Illumina	20965598	doi:10.7303/syn4896408	Synapse	doi:10.7303/syn4896408	https://doi.org/10.7303/syn4896408	dorsolateral prefrontal cortex
20966477_dorsolateral prefrontal cortex	H3K9Ac ChIP-Seq	HiSeq 2000	Illumina	20966477	doi:10.7303/syn4896408	Synapse	doi:10.7303/syn4896408	https://doi.org/10.7303/syn4896408	dorsolateral prefrontal cortex
20966891_dorsolateral prefrontal cortex	H3K9Ac ChIP-Seq	HiSeq 2000	Illumina	20966891	doi:10.7303/syn4896408	Synapse	doi:10.7303/syn4896408	https://doi.org/10.7303/syn4896408	dorsolateral prefrontal cortex
20969088_dorsolateral prefrontal cortex	H3K9Ac ChIP-Seq	HiSeq 2000	Illumina	20969088	doi:10.7303/syn4896408	Synapse	doi:10.7303/syn4896408	https://doi.org/10.7303/syn4896408	dorsolateral prefrontal cortex
20969114_dorsolateral prefrontal cortex	H3K9Ac ChIP-Seq	HiSeq 2000	Illumina	20969114	doi:10.7303/syn4896408	Synapse	doi:10.7303/syn4896408	https://doi.org/10.7303/syn4896408	dorsolateral prefrontal cortex
20970441_dorsolateral prefrontal cortex	H3K9Ac ChIP-Seq	HiSeq 2000	Illumina	20970441	doi:10.7303/syn4896408	Synapse	doi:10.7303/syn4896408	https://doi.org/10.7303/syn4896408	dorsolateral prefrontal cortex
20974481_dorsolateral prefrontal cortex	H3K9Ac ChIP-Seq	HiSeq 2000	Illumina	20974481	doi:10.7303/syn4896408	Synapse	doi:10.7303/syn4896408	https://doi.org/10.7303/syn4896408	dorsolateral prefrontal cortex
20974517_dorsolateral prefrontal cortex	H3K9Ac ChIP-Seq	HiSeq 2000	Illumina	20974517	doi:10.7303/syn4896408	Synapse	doi:10.7303/syn4896408	https://doi.org/10.7303/syn4896408	dorsolateral prefrontal cortex
20977678_dorsolateral prefrontal cortex	H3K9Ac ChIP-Seq	HiSeq 2000	Illumina	20977678	doi:10.7303/syn4896408	Synapse	doi:10.7303/syn4896408	https://doi.org/10.7303/syn4896408	dorsolateral prefrontal cortex
20978133_dorsolateral prefrontal cortex	H3K9Ac ChIP-Seq	HiSeq 2000	Illumina	20978133	doi:10.7303/syn4896408	Synapse	doi:10.7303/syn4896408	https://doi.org/10.7303/syn4896408	dorsolateral prefrontal cortex
20984415_dorsolateral prefrontal cortex	H3K9Ac ChIP-Seq	HiSeq 2000	Illumina	20984415	doi:10.7303/syn4896408	Synapse	doi:10.7303/syn4896408	https://doi.org/10.7303/syn4896408	dorsolateral prefrontal cortex
20989910_dorsolateral prefrontal cortex	H3K9Ac ChIP-Seq	HiSeq 2000	Illumina	20989910	doi:10.7303/syn4896408	Synapse	doi:10.7303/syn4896408	https://doi.org/10.7303/syn4896408	dorsolateral prefrontal cortex
20993308_dorsolateral prefrontal cortex	H3K9Ac ChIP-Seq	HiSeq 2000	Illumina	20993308	doi:10.7303/syn4896408	Synapse	doi:10.7303/syn4896408	https://doi.org/10.7303/syn4896408	dorsolateral prefrontal cortex
20994313_dorsolateral prefrontal cortex	H3K9Ac ChIP-Seq	HiSeq 2000	Illumina	20994313	doi:10.7303/syn4896408	Synapse	doi:10.7303/syn4896408	https://doi.org/10.7303/syn4896408	dorsolateral prefrontal cortex
20996621_dorsolateral prefrontal cortex	H3K9Ac ChIP-Seq	HiSeq 2000	Illumina	20996621	doi:10.7303/syn4896408	Synapse	doi:10.7303/syn4896408	https://doi.org/10.7303/syn4896408	dorsolateral prefrontal cortex
20998065_dorsolateral prefrontal cortex	H3K9Ac ChIP-Seq	HiSeq 2000	Illumina	20998065	doi:10.7303/syn4896408	Synapse	doi:10.7303/syn4896408	https://doi.org/10.7303/syn4896408	dorsolateral prefrontal cortex
21000180_dorsolateral prefrontal cortex	H3K9Ac ChIP-Seq	HiSeq 2000	Illumina	21000180	doi:10.7303/syn4896408	Synapse	doi:10.7303/syn4896408	https://doi.org/10.7303/syn4896408	dorsolateral prefrontal cortex
21000504_dorsolateral prefrontal cortex	H3K9Ac ChIP-Seq	HiSeq 2000	Illumina	21000504	doi:10.7303/syn4896408	Synapse	doi:10.7303/syn4896408	https://doi.org/10.7303/syn4896408	dorsolateral prefrontal cortex
21000630_dorsolateral prefrontal cortex	H3K9Ac ChIP-Seq	HiSeq 2000	Illumina	21000630	doi:10.7303/syn4896408	Synapse	doi:10.7303/syn4896408	https://doi.org/10.7303/syn4896408	dorsolateral prefrontal cortex
21000766_dorsolateral prefrontal cortex	H3K9Ac ChIP-Seq	HiSeq 2000	Illumina	21000766	doi:10.7303/syn4896408	Synapse	doi:10.7303/syn4896408	https://doi.org/10.7303/syn4896408	dorsolateral prefrontal cortex
21001357_dorsolateral prefrontal cortex	H3K9Ac ChIP-Seq	HiSeq 2000	Illumina	21001357	doi:10.7303/syn4896408	Synapse	doi:10.7303/syn4896408	https://doi.org/10.7303/syn4896408	dorsolateral prefrontal cortex
21001519_dorsolateral prefrontal cortex	H3K9Ac ChIP-Seq	HiSeq 2000	Illumina	21001519	doi:10.7303/syn4896408	Synapse	doi:10.7303/syn4896408	https://doi.org/10.7303/syn4896408	dorsolateral prefrontal cortex
21001807_dorsolateral prefrontal cortex	H3K9Ac ChIP-Seq	HiSeq 2000	Illumina	21001807	doi:10.7303/syn4896408	Synapse	doi:10.7303/syn4896408	https://doi.org/10.7303/syn4896408	dorsolateral prefrontal cortex
21001933_dorsolateral prefrontal cortex	H3K9Ac ChIP-Seq	HiSeq 2000	Illumina	21001933	doi:10.7303/syn4896408	Synapse	doi:10.7303/syn4896408	https://doi.org/10.7303/syn4896408	dorsolateral prefrontal cortex
21002524_dorsolateral prefrontal cortex	H3K9Ac ChIP-Seq	HiSeq 2000	Illumina	21002524	doi:10.7303/syn4896408	Synapse	doi:10.7303/syn4896408	https://doi.org/10.7303/syn4896408	dorsolateral prefrontal cortex
21002812_dorsolateral prefrontal cortex	H3K9Ac ChIP-Seq	HiSeq 2000	Illumina	21002812	doi:10.7303/syn4896408	Synapse	doi:10.7303/syn4896408	https://doi.org/10.7303/syn4896408	dorsolateral prefrontal cortex
21101658_dorsolateral prefrontal cortex	H3K9Ac ChIP-Seq	HiSeq 2000	Illumina	21101658	doi:10.7303/syn4896408	Synapse	doi:10.7303/syn4896408	https://doi.org/10.7303/syn4896408	dorsolateral prefrontal cortex
21112011_dorsolateral prefrontal cortex	H3K9Ac ChIP-Seq	HiSeq 2000	Illumina	21112011	doi:10.7303/syn4896408	Synapse	doi:10.7303/syn4896408	https://doi.org/10.7303/syn4896408	dorsolateral prefrontal cortex
21113576_dorsolateral prefrontal cortex	H3K9Ac ChIP-Seq	HiSeq 2000	Illumina	21113576	doi:10.7303/syn4896408	Synapse	doi:10.7303/syn4896408	https://doi.org/10.7303/syn4896408	dorsolateral prefrontal cortex
21117192_dorsolateral prefrontal cortex	H3K9Ac ChIP-Seq	HiSeq 2000	Illumina	21117192	doi:10.7303/syn4896408	Synapse	doi:10.7303/syn4896408	https://doi.org/10.7303/syn4896408	dorsolateral prefrontal cortex
21117516_dorsolateral prefrontal cortex	H3K9Ac ChIP-Seq	HiSeq 2000	Illumina	21117516	doi:10.7303/syn4896408	Synapse	doi:10.7303/syn4896408	https://doi.org/10.7303/syn4896408	dorsolateral prefrontal cortex
21120287_dorsolateral prefrontal cortex	H3K9Ac ChIP-Seq	HiSeq 2000	Illumina	21120287	doi:10.7303/syn4896408	Synapse	doi:10.7303/syn4896408	https://doi.org/10.7303/syn4896408	dorsolateral prefrontal cortex
21123474_dorsolateral prefrontal cortex	H3K9Ac ChIP-Seq	HiSeq 2000	Illumina	21123474	doi:10.7303/syn4896408	Synapse	doi:10.7303/syn4896408	https://doi.org/10.7303/syn4896408	dorsolateral prefrontal cortex
21125818_dorsolateral prefrontal cortex	H3K9Ac ChIP-Seq	HiSeq 2000	Illumina	21125818	doi:10.7303/syn4896408	Synapse	doi:10.7303/syn4896408	https://doi.org/10.7303/syn4896408	dorsolateral prefrontal cortex
21126085_dorsolateral prefrontal cortex	H3K9Ac ChIP-Seq	HiSeq 2000	Illumina	21126085	doi:10.7303/syn4896408	Synapse	doi:10.7303/syn4896408	https://doi.org/10.7303/syn4896408	dorsolateral prefrontal cortex
21126823_dorsolateral prefrontal cortex	H3K9Ac ChIP-Seq	HiSeq 2000	Illumina	21126823	doi:10.7303/syn4896408	Synapse	doi:10.7303/syn4896408	https://doi.org/10.7303/syn4896408	dorsolateral prefrontal cortex
21138877_dorsolateral prefrontal cortex	H3K9Ac ChIP-Seq	HiSeq 2000	Illumina	21138877	doi:10.7303/syn4896408	Synapse	doi:10.7303/syn4896408	https://doi.org/10.7303/syn4896408	dorsolateral prefrontal cortex
21140119_dorsolateral prefrontal cortex	H3K9Ac ChIP-Seq	HiSeq 2000	Illumina	21140119	doi:10.7303/syn4896408	Synapse	doi:10.7303/syn4896408	https://doi.org/10.7303/syn4896408	dorsolateral prefrontal cortex
21142003_dorsolateral prefrontal cortex	H3K9Ac ChIP-Seq	HiSeq 2000	Illumina	21142003	doi:10.7303/syn4896408	Synapse	doi:10.7303/syn4896408	https://doi.org/10.7303/syn4896408	dorsolateral prefrontal cortex
21144735_dorsolateral prefrontal cortex	H3K9Ac ChIP-Seq	HiSeq 2000	Illumina	21144735	doi:10.7303/syn4896408	Synapse	doi:10.7303/syn4896408	https://doi.org/10.7303/syn4896408	dorsolateral prefrontal cortex
21145876_dorsolateral prefrontal cortex	H3K9Ac ChIP-Seq	HiSeq 2000	Illumina	21145876	doi:10.7303/syn4896408	Synapse	doi:10.7303/syn4896408	https://doi.org/10.7303/syn4896408	dorsolateral prefrontal cortex
21155350_dorsolateral prefrontal cortex	H3K9Ac ChIP-Seq	HiSeq 2000	Illumina	21155350	doi:10.7303/syn4896408	Synapse	doi:10.7303/syn4896408	https://doi.org/10.7303/syn4896408	dorsolateral prefrontal cortex
21156815_dorsolateral prefrontal cortex	H3K9Ac ChIP-Seq	HiSeq 2000	Illumina	21156815	doi:10.7303/syn4896408	Synapse	doi:10.7303/syn4896408	https://doi.org/10.7303/syn4896408	dorsolateral prefrontal cortex
21157370_dorsolateral prefrontal cortex	H3K9Ac ChIP-Seq	HiSeq 2000	Illumina	21157370	doi:10.7303/syn4896408	Synapse	doi:10.7303/syn4896408	https://doi.org/10.7303/syn4896408	dorsolateral prefrontal cortex
21159840_dorsolateral prefrontal cortex	H3K9Ac ChIP-Seq	HiSeq 2000	Illumina	21159840	doi:10.7303/syn4896408	Synapse	doi:10.7303/syn4896408	https://doi.org/10.7303/syn4896408	dorsolateral prefrontal cortex
21162197_dorsolateral prefrontal cortex	H3K9Ac ChIP-Seq	HiSeq 2000	Illumina	21162197	doi:10.7303/syn4896408	Synapse	doi:10.7303/syn4896408	https://doi.org/10.7303/syn4896408	dorsolateral prefrontal cortex
21172121_dorsolateral prefrontal cortex	H3K9Ac ChIP-Seq	HiSeq 2000	Illumina	21172121	doi:10.7303/syn4896408	Synapse	doi:10.7303/syn4896408	https://doi.org/10.7303/syn4896408	dorsolateral prefrontal cortex
21174303_dorsolateral prefrontal cortex	H3K9Ac ChIP-Seq	HiSeq 2000	Illumina	21174303	doi:10.7303/syn4896408	Synapse	doi:10.7303/syn4896408	https://doi.org/10.7303/syn4896408	dorsolateral prefrontal cortex
21174691_dorsolateral prefrontal cortex	H3K9Ac ChIP-Seq	HiSeq 2000	Illumina	21174691	doi:10.7303/syn4896408	Synapse	doi:10.7303/syn4896408	https://doi.org/10.7303/syn4896408	dorsolateral prefrontal cortex
21176459_dorsolateral prefrontal cortex	H3K9Ac ChIP-Seq	HiSeq 2000	Illumina	21176459	doi:10.7303/syn4896408	Synapse	doi:10.7303/syn4896408	https://doi.org/10.7303/syn4896408	dorsolateral prefrontal cortex
21180423_dorsolateral prefrontal cortex	H3K9Ac ChIP-Seq	HiSeq 2000	Illumina	21180423	doi:10.7303/syn4896408	Synapse	doi:10.7303/syn4896408	https://doi.org/10.7303/syn4896408	dorsolateral prefrontal cortex
21181988_dorsolateral prefrontal cortex	H3K9Ac ChIP-Seq	HiSeq 2000	Illumina	21181988	doi:10.7303/syn4896408	Synapse	doi:10.7303/syn4896408	https://doi.org/10.7303/syn4896408	dorsolateral prefrontal cortex
21183160_dorsolateral prefrontal cortex	H3K9Ac ChIP-Seq	HiSeq 2000	Illumina	21183160	doi:10.7303/syn4896408	Synapse	doi:10.7303/syn4896408	https://doi.org/10.7303/syn4896408	dorsolateral prefrontal cortex
21185180_dorsolateral prefrontal cortex	H3K9Ac ChIP-Seq	HiSeq 2000	Illumina	21185180	doi:10.7303/syn4896408	Synapse	doi:10.7303/syn4896408	https://doi.org/10.7303/syn4896408	dorsolateral prefrontal cortex
21187074_dorsolateral prefrontal cortex	H3K9Ac ChIP-Seq	HiSeq 2000	Illumina	21187074	doi:10.7303/syn4896408	Synapse	doi:10.7303/syn4896408	https://doi.org/10.7303/syn4896408	dorsolateral prefrontal cortex
21189544_dorsolateral prefrontal cortex	H3K9Ac ChIP-Seq	HiSeq 2000	Illumina	21189544	doi:10.7303/syn4896408	Synapse	doi:10.7303/syn4896408	https://doi.org/10.7303/syn4896408	dorsolateral prefrontal cortex
21191200_dorsolateral prefrontal cortex	H3K9Ac ChIP-Seq	HiSeq 2000	Illumina	21191200	doi:10.7303/syn4896408	Synapse	doi:10.7303/syn4896408	https://doi.org/10.7303/syn4896408	dorsolateral prefrontal cortex
21193068_dorsolateral prefrontal cortex	H3K9Ac ChIP-Seq	HiSeq 2000	Illumina	21193068	doi:10.7303/syn4896408	Synapse	doi:10.7303/syn4896408	https://doi.org/10.7303/syn4896408	dorsolateral prefrontal cortex
21197684_dorsolateral prefrontal cortex	H3K9Ac ChIP-Seq	HiSeq 2000	Illumina	21197684	doi:10.7303/syn4896408	Synapse	doi:10.7303/syn4896408	https://doi.org/10.7303/syn4896408	dorsolateral prefrontal cortex
21198987_dorsolateral prefrontal cortex	H3K9Ac ChIP-Seq	HiSeq 2000	Illumina	21198987	doi:10.7303/syn4896408	Synapse	doi:10.7303/syn4896408	https://doi.org/10.7303/syn4896408	dorsolateral prefrontal cortex
21232244_dorsolateral prefrontal cortex	H3K9Ac ChIP-Seq	HiSeq 2000	Illumina	21232244	doi:10.7303/syn4896408	Synapse	doi:10.7303/syn4896408	https://doi.org/10.7303/syn4896408	dorsolateral prefrontal cortex
21236608_dorsolateral prefrontal cortex	H3K9Ac ChIP-Seq	HiSeq 2000	Illumina	21236608	doi:10.7303/syn4896408	Synapse	doi:10.7303/syn4896408	https://doi.org/10.7303/syn4896408	dorsolateral prefrontal cortex
21272396_dorsolateral prefrontal cortex	H3K9Ac ChIP-Seq	HiSeq 2000	Illumina	21272396	doi:10.7303/syn4896408	Synapse	doi:10.7303/syn4896408	https://doi.org/10.7303/syn4896408	dorsolateral prefrontal cortex
21274280_dorsolateral prefrontal cortex	H3K9Ac ChIP-Seq	HiSeq 2000	Illumina	21274280	doi:10.7303/syn4896408	Synapse	doi:10.7303/syn4896408	https://doi.org/10.7303/syn4896408	dorsolateral prefrontal cortex
21274866_dorsolateral prefrontal cortex	H3K9Ac ChIP-Seq	HiSeq 2000	Illumina	21274866	doi:10.7303/syn4896408	Synapse	doi:10.7303/syn4896408	https://doi.org/10.7303/syn4896408	dorsolateral prefrontal cortex
21276174_dorsolateral prefrontal cortex	H3K9Ac ChIP-Seq	HiSeq 2000	Illumina	21276174	doi:10.7303/syn4896408	Synapse	doi:10.7303/syn4896408	https://doi.org/10.7303/syn4896408	dorsolateral prefrontal cortex
21293107_dorsolateral prefrontal cortex	H3K9Ac ChIP-Seq	HiSeq 2000	Illumina	21293107	doi:10.7303/syn4896408	Synapse	doi:10.7303/syn4896408	https://doi.org/10.7303/syn4896408	dorsolateral prefrontal cortex
21362537_dorsolateral prefrontal cortex	H3K9Ac ChIP-Seq	HiSeq 2000	Illumina	21362537	doi:10.7303/syn4896408	Synapse	doi:10.7303/syn4896408	https://doi.org/10.7303/syn4896408	dorsolateral prefrontal cortex
21401001_dorsolateral prefrontal cortex	H3K9Ac ChIP-Seq	HiSeq 2000	Illumina	21401001	doi:10.7303/syn4896408	Synapse	doi:10.7303/syn4896408	https://doi.org/10.7303/syn4896408	dorsolateral prefrontal cortex
21401399_dorsolateral prefrontal cortex	H3K9Ac ChIP-Seq	HiSeq 2000	Illumina	21401399	doi:10.7303/syn4896408	Synapse	doi:10.7303/syn4896408	https://doi.org/10.7303/syn4896408	dorsolateral prefrontal cortex
21402016_dorsolateral prefrontal cortex	H3K9Ac ChIP-Seq	HiSeq 2000	Illumina	21402016	doi:10.7303/syn4896408	Synapse	doi:10.7303/syn4896408	https://doi.org/10.7303/syn4896408	dorsolateral prefrontal cortex
21402304_dorsolateral prefrontal cortex	H3K9Ac ChIP-Seq	HiSeq 2000	Illumina	21402304	doi:10.7303/syn4896408	Synapse	doi:10.7303/syn4896408	https://doi.org/10.7303/syn4896408	dorsolateral prefrontal cortex
21403157_dorsolateral prefrontal cortex	H3K9Ac ChIP-Seq	HiSeq 2000	Illumina	21403157	doi:10.7303/syn4896408	Synapse	doi:10.7303/syn4896408	https://doi.org/10.7303/syn4896408	dorsolateral prefrontal cortex
21403733_dorsolateral prefrontal cortex	H3K9Ac ChIP-Seq	HiSeq 2000	Illumina	21403733	doi:10.7303/syn4896408	Synapse	doi:10.7303/syn4896408	https://doi.org/10.7303/syn4896408	dorsolateral prefrontal cortex
21403995_dorsolateral prefrontal cortex	H3K9Ac ChIP-Seq	HiSeq 2000	Illumina	21403995	doi:10.7303/syn4896408	Synapse	doi:10.7303/syn4896408	https://doi.org/10.7303/syn4896408	dorsolateral prefrontal cortex
21405627_dorsolateral prefrontal cortex	H3K9Ac ChIP-Seq	HiSeq 2000	Illumina	21405627	doi:10.7303/syn4896408	Synapse	doi:10.7303/syn4896408	https://doi.org/10.7303/syn4896408	dorsolateral prefrontal cortex
21406920_dorsolateral prefrontal cortex	H3K9Ac ChIP-Seq	HiSeq 2000	Illumina	21406920	doi:10.7303/syn4896408	Synapse	doi:10.7303/syn4896408	https://doi.org/10.7303/syn4896408	dorsolateral prefrontal cortex
21407511_dorsolateral prefrontal cortex	H3K9Ac ChIP-Seq	HiSeq 2000	Illumina	21407511	doi:10.7303/syn4896408	Synapse	doi:10.7303/syn4896408	https://doi.org/10.7303/syn4896408	dorsolateral prefrontal cortex
21411297_dorsolateral prefrontal cortex	H3K9Ac ChIP-Seq	HiSeq 2000	Illumina	21411297	doi:10.7303/syn4896408	Synapse	doi:10.7303/syn4896408	https://doi.org/10.7303/syn4896408	dorsolateral prefrontal cortex
21411323_dorsolateral prefrontal cortex	H3K9Ac ChIP-Seq	HiSeq 2000	Illumina	21411323	doi:10.7303/syn4896408	Synapse	doi:10.7303/syn4896408	https://doi.org/10.7303/syn4896408	dorsolateral prefrontal cortex
21411459_dorsolateral prefrontal cortex	H3K9Ac ChIP-Seq	HiSeq 2000	Illumina	21411459	doi:10.7303/syn4896408	Synapse	doi:10.7303/syn4896408	https://doi.org/10.7303/syn4896408	dorsolateral prefrontal cortex
21412626_dorsolateral prefrontal cortex	H3K9Ac ChIP-Seq	HiSeq 2000	Illumina	21412626	doi:10.7303/syn4896408	Synapse	doi:10.7303/syn4896408	https://doi.org/10.7303/syn4896408	dorsolateral prefrontal cortex
21412752_dorsolateral prefrontal cortex	H3K9Ac ChIP-Seq	HiSeq 2000	Illumina	21412752	doi:10.7303/syn4896408	Synapse	doi:10.7303/syn4896408	https://doi.org/10.7303/syn4896408	dorsolateral prefrontal cortex
21413181_dorsolateral prefrontal cortex	H3K9Ac ChIP-Seq	HiSeq 2000	Illumina	21413181	doi:10.7303/syn4896408	Synapse	doi:10.7303/syn4896408	https://doi.org/10.7303/syn4896408	dorsolateral prefrontal cortex
22100675_dorsolateral prefrontal cortex	H3K9Ac ChIP-Seq	HiSeq 2000	Illumina	22100675	doi:10.7303/syn4896408	Synapse	doi:10.7303/syn4896408	https://doi.org/10.7303/syn4896408	dorsolateral prefrontal cortex
22776575_dorsolateral prefrontal cortex	H3K9Ac ChIP-Seq	HiSeq 2000	Illumina	22776575	doi:10.7303/syn4896408	Synapse	doi:10.7303/syn4896408	https://doi.org/10.7303/syn4896408	dorsolateral prefrontal cortex
22813029_dorsolateral prefrontal cortex	H3K9Ac ChIP-Seq	HiSeq 2000	Illumina	22813029	doi:10.7303/syn4896408	Synapse	doi:10.7303/syn4896408	https://doi.org/10.7303/syn4896408	dorsolateral prefrontal cortex
22868024_dorsolateral prefrontal cortex	H3K9Ac ChIP-Seq	HiSeq 2000	Illumina	22868024	doi:10.7303/syn4896408	Synapse	doi:10.7303/syn4896408	https://doi.org/10.7303/syn4896408	dorsolateral prefrontal cortex
23004922_dorsolateral prefrontal cortex	H3K9Ac ChIP-Seq	HiSeq 2000	Illumina	23004922	doi:10.7303/syn4896408	Synapse	doi:10.7303/syn4896408	https://doi.org/10.7303/syn4896408	dorsolateral prefrontal cortex
23690880_dorsolateral prefrontal cortex	H3K9Ac ChIP-Seq	HiSeq 2000	Illumina	23690880	doi:10.7303/syn4896408	Synapse	doi:10.7303/syn4896408	https://doi.org/10.7303/syn4896408	dorsolateral prefrontal cortex
23870000_dorsolateral prefrontal cortex	H3K9Ac ChIP-Seq	HiSeq 2000	Illumina	23870000	doi:10.7303/syn4896408	Synapse	doi:10.7303/syn4896408	https://doi.org/10.7303/syn4896408	dorsolateral prefrontal cortex
24039289_dorsolateral prefrontal cortex	H3K9Ac ChIP-Seq	HiSeq 2000	Illumina	24039289	doi:10.7303/syn4896408	Synapse	doi:10.7303/syn4896408	https://doi.org/10.7303/syn4896408	dorsolateral prefrontal cortex
24310553_dorsolateral prefrontal cortex	H3K9Ac ChIP-Seq	HiSeq 2000	Illumina	24310553	doi:10.7303/syn4896408	Synapse	doi:10.7303/syn4896408	https://doi.org/10.7303/syn4896408	dorsolateral prefrontal cortex
25300551_dorsolateral prefrontal cortex	H3K9Ac ChIP-Seq	HiSeq 2000	Illumina	25300551	doi:10.7303/syn4896408	Synapse	doi:10.7303/syn4896408	https://doi.org/10.7303/syn4896408	dorsolateral prefrontal cortex
25580771_dorsolateral prefrontal cortex	H3K9Ac ChIP-Seq	HiSeq 2000	Illumina	25580771	doi:10.7303/syn4896408	Synapse	doi:10.7303/syn4896408	https://doi.org/10.7303/syn4896408	dorsolateral prefrontal cortex
26569730_dorsolateral prefrontal cortex	H3K9Ac ChIP-Seq	HiSeq 2000	Illumina	26569730	doi:10.7303/syn4896408	Synapse	doi:10.7303/syn4896408	https://doi.org/10.7303/syn4896408	dorsolateral prefrontal cortex
27313862_dorsolateral prefrontal cortex	H3K9Ac ChIP-Seq	HiSeq 2000	Illumina	27313862	doi:10.7303/syn4896408	Synapse	doi:10.7303/syn4896408	https://doi.org/10.7303/syn4896408	dorsolateral prefrontal cortex
27481601_dorsolateral prefrontal cortex	H3K9Ac ChIP-Seq	HiSeq 2000	Illumina	27481601	doi:10.7303/syn4896408	Synapse	doi:10.7303/syn4896408	https://doi.org/10.7303/syn4896408	dorsolateral prefrontal cortex
27560777_dorsolateral prefrontal cortex	H3K9Ac ChIP-Seq	HiSeq 2000	Illumina	27560777	doi:10.7303/syn4896408	Synapse	doi:10.7303/syn4896408	https://doi.org/10.7303/syn4896408	dorsolateral prefrontal cortex
29933130_dorsolateral prefrontal cortex	H3K9Ac ChIP-Seq	HiSeq 2000	Illumina	29933130	doi:10.7303/syn4896408	Synapse	doi:10.7303/syn4896408	https://doi.org/10.7303/syn4896408	dorsolateral prefrontal cortex
30711043_dorsolateral prefrontal cortex	H3K9Ac ChIP-Seq	HiSeq 2000	Illumina	30711043	doi:10.7303/syn4896408	Synapse	doi:10.7303/syn4896408	https://doi.org/10.7303/syn4896408	dorsolateral prefrontal cortex
30755009_dorsolateral prefrontal cortex	H3K9Ac ChIP-Seq	HiSeq 2000	Illumina	30755009	doi:10.7303/syn4896408	Synapse	doi:10.7303/syn4896408	https://doi.org/10.7303/syn4896408	dorsolateral prefrontal cortex
30819298_dorsolateral prefrontal cortex	H3K9Ac ChIP-Seq	HiSeq 2000	Illumina	30819298	doi:10.7303/syn4896408	Synapse	doi:10.7303/syn4896408	https://doi.org/10.7303/syn4896408	dorsolateral prefrontal cortex
31037310_dorsolateral prefrontal cortex	H3K9Ac ChIP-Seq	HiSeq 2000	Illumina	31037310	doi:10.7303/syn4896408	Synapse	doi:10.7303/syn4896408	https://doi.org/10.7303/syn4896408	dorsolateral prefrontal cortex
31509843_dorsolateral prefrontal cortex	H3K9Ac ChIP-Seq	HiSeq 2000	Illumina	31509843	doi:10.7303/syn4896408	Synapse	doi:10.7303/syn4896408	https://doi.org/10.7303/syn4896408	dorsolateral prefrontal cortex
31756046_dorsolateral prefrontal cortex	H3K9Ac ChIP-Seq	HiSeq 2000	Illumina	31756046	doi:10.7303/syn4896408	Synapse	doi:10.7303/syn4896408	https://doi.org/10.7303/syn4896408	dorsolateral prefrontal cortex
31908032_dorsolateral prefrontal cortex	H3K9Ac ChIP-Seq	HiSeq 2000	Illumina	31908032	doi:10.7303/syn4896408	Synapse	doi:10.7303/syn4896408	https://doi.org/10.7303/syn4896408	dorsolateral prefrontal cortex
32705437_dorsolateral prefrontal cortex	H3K9Ac ChIP-Seq	HiSeq 2000	Illumina	32705437	doi:10.7303/syn4896408	Synapse	doi:10.7303/syn4896408	https://doi.org/10.7303/syn4896408	dorsolateral prefrontal cortex
32971269_dorsolateral prefrontal cortex	H3K9Ac ChIP-Seq	HiSeq 2000	Illumina	32971269	doi:10.7303/syn4896408	Synapse	doi:10.7303/syn4896408	https://doi.org/10.7303/syn4896408	dorsolateral prefrontal cortex
33411712_dorsolateral prefrontal cortex	H3K9Ac ChIP-Seq	HiSeq 2000	Illumina	33411712	doi:10.7303/syn4896408	Synapse	doi:10.7303/syn4896408	https://doi.org/10.7303/syn4896408	dorsolateral prefrontal cortex
33477756_dorsolateral prefrontal cortex	H3K9Ac ChIP-Seq	HiSeq 2000	Illumina	33477756	doi:10.7303/syn4896408	Synapse	doi:10.7303/syn4896408	https://doi.org/10.7303/syn4896408	dorsolateral prefrontal cortex
34726040_dorsolateral prefrontal cortex	H3K9Ac ChIP-Seq	HiSeq 2000	Illumina	34726040	doi:10.7303/syn4896408	Synapse	doi:10.7303/syn4896408	https://doi.org/10.7303/syn4896408	dorsolateral prefrontal cortex
34962204_dorsolateral prefrontal cortex	H3K9Ac ChIP-Seq	HiSeq 2000	Illumina	34962204	doi:10.7303/syn4896408	Synapse	doi:10.7303/syn4896408	https://doi.org/10.7303/syn4896408	dorsolateral prefrontal cortex
34999847_dorsolateral prefrontal cortex	H3K9Ac ChIP-Seq	HiSeq 2000	Illumina	34999847	doi:10.7303/syn4896408	Synapse	doi:10.7303/syn4896408	https://doi.org/10.7303/syn4896408	dorsolateral prefrontal cortex
35286551_dorsolateral prefrontal cortex	H3K9Ac ChIP-Seq	HiSeq 2000	Illumina	35286551	doi:10.7303/syn4896408	Synapse	doi:10.7303/syn4896408	https://doi.org/10.7303/syn4896408	dorsolateral prefrontal cortex
35941263_dorsolateral prefrontal cortex	H3K9Ac ChIP-Seq	HiSeq 2000	Illumina	35941263	doi:10.7303/syn4896408	Synapse	doi:10.7303/syn4896408	https://doi.org/10.7303/syn4896408	dorsolateral prefrontal cortex
36379623_dorsolateral prefrontal cortex	H3K9Ac ChIP-Seq	HiSeq 2000	Illumina	36379623	doi:10.7303/syn4896408	Synapse	doi:10.7303/syn4896408	https://doi.org/10.7303/syn4896408	dorsolateral prefrontal cortex
36492755_dorsolateral prefrontal cortex	H3K9Ac ChIP-Seq	HiSeq 2000	Illumina	36492755	doi:10.7303/syn4896408	Synapse	doi:10.7303/syn4896408	https://doi.org/10.7303/syn4896408	dorsolateral prefrontal cortex
36830117_dorsolateral prefrontal cortex	H3K9Ac ChIP-Seq	HiSeq 2000	Illumina	36830117	doi:10.7303/syn4896408	Synapse	doi:10.7303/syn4896408	https://doi.org/10.7303/syn4896408	dorsolateral prefrontal cortex
37065652_dorsolateral prefrontal cortex	H3K9Ac ChIP-Seq	HiSeq 2000	Illumina	37065652	doi:10.7303/syn4896408	Synapse	doi:10.7303/syn4896408	https://doi.org/10.7303/syn4896408	dorsolateral prefrontal cortex
37178462_dorsolateral prefrontal cortex	H3K9Ac ChIP-Seq	HiSeq 2000	Illumina	37178462	doi:10.7303/syn4896408	Synapse	doi:10.7303/syn4896408	https://doi.org/10.7303/syn4896408	dorsolateral prefrontal cortex
37452211_dorsolateral prefrontal cortex	H3K9Ac ChIP-Seq	HiSeq 2000	Illumina	37452211	doi:10.7303/syn4896408	Synapse	doi:10.7303/syn4896408	https://doi.org/10.7303/syn4896408	dorsolateral prefrontal cortex
37527863_dorsolateral prefrontal cortex	H3K9Ac ChIP-Seq	HiSeq 2000	Illumina	37527863	doi:10.7303/syn4896408	Synapse	doi:10.7303/syn4896408	https://doi.org/10.7303/syn4896408	dorsolateral prefrontal cortex
38967303_dorsolateral prefrontal cortex	H3K9Ac ChIP-Seq	HiSeq 2000	Illumina	38967303	doi:10.7303/syn4896408	Synapse	doi:10.7303/syn4896408	https://doi.org/10.7303/syn4896408	dorsolateral prefrontal cortex
39316600_dorsolateral prefrontal cortex	H3K9Ac ChIP-Seq	HiSeq 2000	Illumina	39316600	doi:10.7303/syn4896408	Synapse	doi:10.7303/syn4896408	https://doi.org/10.7303/syn4896408	dorsolateral prefrontal cortex
39484737_dorsolateral prefrontal cortex	H3K9Ac ChIP-Seq	HiSeq 2000	Illumina	39484737	doi:10.7303/syn4896408	Synapse	doi:10.7303/syn4896408	https://doi.org/10.7303/syn4896408	dorsolateral prefrontal cortex
39989287_dorsolateral prefrontal cortex	H3K9Ac ChIP-Seq	HiSeq 2000	Illumina	39989287	doi:10.7303/syn4896408	Synapse	doi:10.7303/syn4896408	https://doi.org/10.7303/syn4896408	dorsolateral prefrontal cortex
40756151_dorsolateral prefrontal cortex	H3K9Ac ChIP-Seq	HiSeq 2000	Illumina	40756151	doi:10.7303/syn4896408	Synapse	doi:10.7303/syn4896408	https://doi.org/10.7303/syn4896408	dorsolateral prefrontal cortex
41773404_dorsolateral prefrontal cortex	H3K9Ac ChIP-Seq	HiSeq 2000	Illumina	41773404	doi:10.7303/syn4896408	Synapse	doi:10.7303/syn4896408	https://doi.org/10.7303/syn4896408	dorsolateral prefrontal cortex
43074402_dorsolateral prefrontal cortex	H3K9Ac ChIP-Seq	HiSeq 2000	Illumina	43074402	doi:10.7303/syn4896408	Synapse	doi:10.7303/syn4896408	https://doi.org/10.7303/syn4896408	dorsolateral prefrontal cortex
43485807_dorsolateral prefrontal cortex	H3K9Ac ChIP-Seq	HiSeq 2000	Illumina	43485807	doi:10.7303/syn4896408	Synapse	doi:10.7303/syn4896408	https://doi.org/10.7303/syn4896408	dorsolateral prefrontal cortex
44019405_dorsolateral prefrontal cortex	H3K9Ac ChIP-Seq	HiSeq 2000	Illumina	44019405	doi:10.7303/syn4896408	Synapse	doi:10.7303/syn4896408	https://doi.org/10.7303/syn4896408	dorsolateral prefrontal cortex
44299049_dorsolateral prefrontal cortex	H3K9Ac ChIP-Seq	HiSeq 2000	Illumina	44299049	doi:10.7303/syn4896408	Synapse	doi:10.7303/syn4896408	https://doi.org/10.7303/syn4896408	dorsolateral prefrontal cortex
44749170_dorsolateral prefrontal cortex	H3K9Ac ChIP-Seq	HiSeq 2000	Illumina	44749170	doi:10.7303/syn4896408	Synapse	doi:10.7303/syn4896408	https://doi.org/10.7303/syn4896408	dorsolateral prefrontal cortex
45115248_dorsolateral prefrontal cortex	H3K9Ac ChIP-Seq	HiSeq 2000	Illumina	45115248	doi:10.7303/syn4896408	Synapse	doi:10.7303/syn4896408	https://doi.org/10.7303/syn4896408	dorsolateral prefrontal cortex
45566083_dorsolateral prefrontal cortex	H3K9Ac ChIP-Seq	HiSeq 2000	Illumina	45566083	doi:10.7303/syn4896408	Synapse	doi:10.7303/syn4896408	https://doi.org/10.7303/syn4896408	dorsolateral prefrontal cortex
45800230_dorsolateral prefrontal cortex	H3K9Ac ChIP-Seq	HiSeq 2000	Illumina	45800230	doi:10.7303/syn4896408	Synapse	doi:10.7303/syn4896408	https://doi.org/10.7303/syn4896408	dorsolateral prefrontal cortex
46000440_dorsolateral prefrontal cortex	H3K9Ac ChIP-Seq	HiSeq 2000	Illumina	46000440	doi:10.7303/syn4896408	Synapse	doi:10.7303/syn4896408	https://doi.org/10.7303/syn4896408	dorsolateral prefrontal cortex
46246604_dorsolateral prefrontal cortex	H3K9Ac ChIP-Seq	HiSeq 2000	Illumina	46246604	doi:10.7303/syn4896408	Synapse	doi:10.7303/syn4896408	https://doi.org/10.7303/syn4896408	dorsolateral prefrontal cortex
46251007_dorsolateral prefrontal cortex	H3K9Ac ChIP-Seq	HiSeq 2000	Illumina	46251007	doi:10.7303/syn4896408	Synapse	doi:10.7303/syn4896408	https://doi.org/10.7303/syn4896408	dorsolateral prefrontal cortex
46291609_dorsolateral prefrontal cortex	H3K9Ac ChIP-Seq	HiSeq 2000	Illumina	46291609	doi:10.7303/syn4896408	Synapse	doi:10.7303/syn4896408	https://doi.org/10.7303/syn4896408	dorsolateral prefrontal cortex
46369736_dorsolateral prefrontal cortex	H3K9Ac ChIP-Seq	HiSeq 2000	Illumina	46369736	doi:10.7303/syn4896408	Synapse	doi:10.7303/syn4896408	https://doi.org/10.7303/syn4896408	dorsolateral prefrontal cortex
46909396_dorsolateral prefrontal cortex	H3K9Ac ChIP-Seq	HiSeq 2000	Illumina	46909396	doi:10.7303/syn4896408	Synapse	doi:10.7303/syn4896408	https://doi.org/10.7303/syn4896408	dorsolateral prefrontal cortex
49429845_dorsolateral prefrontal cortex	H3K9Ac ChIP-Seq	HiSeq 2000	Illumina	49429845	doi:10.7303/syn4896408	Synapse	doi:10.7303/syn4896408	https://doi.org/10.7303/syn4896408	dorsolateral prefrontal cortex
49676048_dorsolateral prefrontal cortex	H3K9Ac ChIP-Seq	HiSeq 2000	Illumina	49676048	doi:10.7303/syn4896408	Synapse	doi:10.7303/syn4896408	https://doi.org/10.7303/syn4896408	dorsolateral prefrontal cortex
50100220_dorsolateral prefrontal cortex	H3K9Ac ChIP-Seq	HiSeq 2000	Illumina	50100220	doi:10.7303/syn4896408	Synapse	doi:10.7303/syn4896408	https://doi.org/10.7303/syn4896408	dorsolateral prefrontal cortex
50100482_dorsolateral prefrontal cortex	H3K9Ac ChIP-Seq	HiSeq 2000	Illumina	50100482	doi:10.7303/syn4896408	Synapse	doi:10.7303/syn4896408	https://doi.org/10.7303/syn4896408	dorsolateral prefrontal cortex
50100518_dorsolateral prefrontal cortex	H3K9Ac ChIP-Seq	HiSeq 2000	Illumina	50100518	doi:10.7303/syn4896408	Synapse	doi:10.7303/syn4896408	https://doi.org/10.7303/syn4896408	dorsolateral prefrontal cortex
50100770_dorsolateral prefrontal cortex	H3K9Ac ChIP-Seq	HiSeq 2000	Illumina	50100770	doi:10.7303/syn4896408	Synapse	doi:10.7303/syn4896408	https://doi.org/10.7303/syn4896408	dorsolateral prefrontal cortex
50100806_dorsolateral prefrontal cortex	H3K9Ac ChIP-Seq	HiSeq 2000	Illumina	50100806	doi:10.7303/syn4896408	Synapse	doi:10.7303/syn4896408	https://doi.org/10.7303/syn4896408	dorsolateral prefrontal cortex
50100932_dorsolateral prefrontal cortex	H3K9Ac ChIP-Seq	HiSeq 2000	Illumina	50100932	doi:10.7303/syn4896408	Synapse	doi:10.7303/syn4896408	https://doi.org/10.7303/syn4896408	dorsolateral prefrontal cortex
50101073_dorsolateral prefrontal cortex	H3K9Ac ChIP-Seq	HiSeq 2000	Illumina	50101073	doi:10.7303/syn4896408	Synapse	doi:10.7303/syn4896408	https://doi.org/10.7303/syn4896408	dorsolateral prefrontal cortex
50101109_dorsolateral prefrontal cortex	H3K9Ac ChIP-Seq	HiSeq 2000	Illumina	50101109	doi:10.7303/syn4896408	Synapse	doi:10.7303/syn4896408	https://doi.org/10.7303/syn4896408	dorsolateral prefrontal cortex
50101523_dorsolateral prefrontal cortex	H3K9Ac ChIP-Seq	HiSeq 2000	Illumina	50101523	doi:10.7303/syn4896408	Synapse	doi:10.7303/syn4896408	https://doi.org/10.7303/syn4896408	dorsolateral prefrontal cortex
50101659_dorsolateral prefrontal cortex	H3K9Ac ChIP-Seq	HiSeq 2000	Illumina	50101659	doi:10.7303/syn4896408	Synapse	doi:10.7303/syn4896408	https://doi.org/10.7303/syn4896408	dorsolateral prefrontal cortex
50101785_dorsolateral prefrontal cortex	H3K9Ac ChIP-Seq	HiSeq 2000	Illumina	50101785	doi:10.7303/syn4896408	Synapse	doi:10.7303/syn4896408	https://doi.org/10.7303/syn4896408	dorsolateral prefrontal cortex
50101811_dorsolateral prefrontal cortex	H3K9Ac ChIP-Seq	HiSeq 2000	Illumina	50101811	doi:10.7303/syn4896408	Synapse	doi:10.7303/syn4896408	https://doi.org/10.7303/syn4896408	dorsolateral prefrontal cortex
50101947_dorsolateral prefrontal cortex	H3K9Ac ChIP-Seq	HiSeq 2000	Illumina	50101947	doi:10.7303/syn4896408	Synapse	doi:10.7303/syn4896408	https://doi.org/10.7303/syn4896408	dorsolateral prefrontal cortex
50102088_dorsolateral prefrontal cortex	H3K9Ac ChIP-Seq	HiSeq 2000	Illumina	50102088	doi:10.7303/syn4896408	Synapse	doi:10.7303/syn4896408	https://doi.org/10.7303/syn4896408	dorsolateral prefrontal cortex
50102114_dorsolateral prefrontal cortex	H3K9Ac ChIP-Seq	HiSeq 2000	Illumina	50102114	doi:10.7303/syn4896408	Synapse	doi:10.7303/syn4896408	https://doi.org/10.7303/syn4896408	dorsolateral prefrontal cortex
50102240_dorsolateral prefrontal cortex	H3K9Ac ChIP-Seq	HiSeq 2000	Illumina	50102240	doi:10.7303/syn4896408	Synapse	doi:10.7303/syn4896408	https://doi.org/10.7303/syn4896408	dorsolateral prefrontal cortex
50102376_dorsolateral prefrontal cortex	H3K9Ac ChIP-Seq	HiSeq 2000	Illumina	50102376	doi:10.7303/syn4896408	Synapse	doi:10.7303/syn4896408	https://doi.org/10.7303/syn4896408	dorsolateral prefrontal cortex
50102664_dorsolateral prefrontal cortex	H3K9Ac ChIP-Seq	HiSeq 2000	Illumina	50102664	doi:10.7303/syn4896408	Synapse	doi:10.7303/syn4896408	https://doi.org/10.7303/syn4896408	dorsolateral prefrontal cortex
50102826_dorsolateral prefrontal cortex	H3K9Ac ChIP-Seq	HiSeq 2000	Illumina	50102826	doi:10.7303/syn4896408	Synapse	doi:10.7303/syn4896408	https://doi.org/10.7303/syn4896408	dorsolateral prefrontal cortex
50102952_dorsolateral prefrontal cortex	H3K9Ac ChIP-Seq	HiSeq 2000	Illumina	50102952	doi:10.7303/syn4896408	Synapse	doi:10.7303/syn4896408	https://doi.org/10.7303/syn4896408	dorsolateral prefrontal cortex
50103129_dorsolateral prefrontal cortex	H3K9Ac ChIP-Seq	HiSeq 2000	Illumina	50103129	doi:10.7303/syn4896408	Synapse	doi:10.7303/syn4896408	https://doi.org/10.7303/syn4896408	dorsolateral prefrontal cortex
50103381_dorsolateral prefrontal cortex	H3K9Ac ChIP-Seq	HiSeq 2000	Illumina	50103381	doi:10.7303/syn4896408	Synapse	doi:10.7303/syn4896408	https://doi.org/10.7303/syn4896408	dorsolateral prefrontal cortex
50103967_dorsolateral prefrontal cortex	H3K9Ac ChIP-Seq	HiSeq 2000	Illumina	50103967	doi:10.7303/syn4896408	Synapse	doi:10.7303/syn4896408	https://doi.org/10.7303/syn4896408	dorsolateral prefrontal cortex
50104134_dorsolateral prefrontal cortex	H3K9Ac ChIP-Seq	HiSeq 2000	Illumina	50104134	doi:10.7303/syn4896408	Synapse	doi:10.7303/syn4896408	https://doi.org/10.7303/syn4896408	dorsolateral prefrontal cortex
50104422_dorsolateral prefrontal cortex	H3K9Ac ChIP-Seq	HiSeq 2000	Illumina	50104422	doi:10.7303/syn4896408	Synapse	doi:10.7303/syn4896408	https://doi.org/10.7303/syn4896408	dorsolateral prefrontal cortex
50104558_dorsolateral prefrontal cortex	H3K9Ac ChIP-Seq	HiSeq 2000	Illumina	50104558	doi:10.7303/syn4896408	Synapse	doi:10.7303/syn4896408	https://doi.org/10.7303/syn4896408	dorsolateral prefrontal cortex
50104684_dorsolateral prefrontal cortex	H3K9Ac ChIP-Seq	HiSeq 2000	Illumina	50104684	doi:10.7303/syn4896408	Synapse	doi:10.7303/syn4896408	https://doi.org/10.7303/syn4896408	dorsolateral prefrontal cortex
50104710_dorsolateral prefrontal cortex	H3K9Ac ChIP-Seq	HiSeq 2000	Illumina	50104710	doi:10.7303/syn4896408	Synapse	doi:10.7303/syn4896408	https://doi.org/10.7303/syn4896408	dorsolateral prefrontal cortex
50104846_dorsolateral prefrontal cortex	H3K9Ac ChIP-Seq	HiSeq 2000	Illumina	50104846	doi:10.7303/syn4896408	Synapse	doi:10.7303/syn4896408	https://doi.org/10.7303/syn4896408	dorsolateral prefrontal cortex
50104972_dorsolateral prefrontal cortex	H3K9Ac ChIP-Seq	HiSeq 2000	Illumina	50104972	doi:10.7303/syn4896408	Synapse	doi:10.7303/syn4896408	https://doi.org/10.7303/syn4896408	dorsolateral prefrontal cortex
50105149_dorsolateral prefrontal cortex	H3K9Ac ChIP-Seq	HiSeq 2000	Illumina	50105149	doi:10.7303/syn4896408	Synapse	doi:10.7303/syn4896408	https://doi.org/10.7303/syn4896408	dorsolateral prefrontal cortex
50105275_dorsolateral prefrontal cortex	H3K9Ac ChIP-Seq	HiSeq 2000	Illumina	50105275	doi:10.7303/syn4896408	Synapse	doi:10.7303/syn4896408	https://doi.org/10.7303/syn4896408	dorsolateral prefrontal cortex
50105437_dorsolateral prefrontal cortex	H3K9Ac ChIP-Seq	HiSeq 2000	Illumina	50105437	doi:10.7303/syn4896408	Synapse	doi:10.7303/syn4896408	https://doi.org/10.7303/syn4896408	dorsolateral prefrontal cortex
50105563_dorsolateral prefrontal cortex	H3K9Ac ChIP-Seq	HiSeq 2000	Illumina	50105563	doi:10.7303/syn4896408	Synapse	doi:10.7303/syn4896408	https://doi.org/10.7303/syn4896408	dorsolateral prefrontal cortex
50105699_dorsolateral prefrontal cortex	H3K9Ac ChIP-Seq	HiSeq 2000	Illumina	50105699	doi:10.7303/syn4896408	Synapse	doi:10.7303/syn4896408	https://doi.org/10.7303/syn4896408	dorsolateral prefrontal cortex
50105725_dorsolateral prefrontal cortex	H3K9Ac ChIP-Seq	HiSeq 2000	Illumina	50105725	doi:10.7303/syn4896408	Synapse	doi:10.7303/syn4896408	https://doi.org/10.7303/syn4896408	dorsolateral prefrontal cortex
50105987_dorsolateral prefrontal cortex	H3K9Ac ChIP-Seq	HiSeq 2000	Illumina	50105987	doi:10.7303/syn4896408	Synapse	doi:10.7303/syn4896408	https://doi.org/10.7303/syn4896408	dorsolateral prefrontal cortex
50106028_dorsolateral prefrontal cortex	H3K9Ac ChIP-Seq	HiSeq 2000	Illumina	50106028	doi:10.7303/syn4896408	Synapse	doi:10.7303/syn4896408	https://doi.org/10.7303/syn4896408	dorsolateral prefrontal cortex
50106280_dorsolateral prefrontal cortex	H3K9Ac ChIP-Seq	HiSeq 2000	Illumina	50106280	doi:10.7303/syn4896408	Synapse	doi:10.7303/syn4896408	https://doi.org/10.7303/syn4896408	dorsolateral prefrontal cortex
50106316_dorsolateral prefrontal cortex	H3K9Ac ChIP-Seq	HiSeq 2000	Illumina	50106316	doi:10.7303/syn4896408	Synapse	doi:10.7303/syn4896408	https://doi.org/10.7303/syn4896408	dorsolateral prefrontal cortex
50106730_dorsolateral prefrontal cortex	H3K9Ac ChIP-Seq	HiSeq 2000	Illumina	50106730	doi:10.7303/syn4896408	Synapse	doi:10.7303/syn4896408	https://doi.org/10.7303/syn4896408	dorsolateral prefrontal cortex
50106866_dorsolateral prefrontal cortex	H3K9Ac ChIP-Seq	HiSeq 2000	Illumina	50106866	doi:10.7303/syn4896408	Synapse	doi:10.7303/syn4896408	https://doi.org/10.7303/syn4896408	dorsolateral prefrontal cortex
50106992_dorsolateral prefrontal cortex	H3K9Ac ChIP-Seq	HiSeq 2000	Illumina	50106992	doi:10.7303/syn4896408	Synapse	doi:10.7303/syn4896408	https://doi.org/10.7303/syn4896408	dorsolateral prefrontal cortex
50107033_dorsolateral prefrontal cortex	H3K9Ac ChIP-Seq	HiSeq 2000	Illumina	50107033	doi:10.7303/syn4896408	Synapse	doi:10.7303/syn4896408	https://doi.org/10.7303/syn4896408	dorsolateral prefrontal cortex
50107169_dorsolateral prefrontal cortex	H3K9Ac ChIP-Seq	HiSeq 2000	Illumina	50107169	doi:10.7303/syn4896408	Synapse	doi:10.7303/syn4896408	https://doi.org/10.7303/syn4896408	dorsolateral prefrontal cortex
50107457_dorsolateral prefrontal cortex	H3K9Ac ChIP-Seq	HiSeq 2000	Illumina	50107457	doi:10.7303/syn4896408	Synapse	doi:10.7303/syn4896408	https://doi.org/10.7303/syn4896408	dorsolateral prefrontal cortex
50107583_dorsolateral prefrontal cortex	H3K9Ac ChIP-Seq	HiSeq 2000	Illumina	50107583	doi:10.7303/syn4896408	Synapse	doi:10.7303/syn4896408	https://doi.org/10.7303/syn4896408	dorsolateral prefrontal cortex
50107619_dorsolateral prefrontal cortex	H3K9Ac ChIP-Seq	HiSeq 2000	Illumina	50107619	doi:10.7303/syn4896408	Synapse	doi:10.7303/syn4896408	https://doi.org/10.7303/syn4896408	dorsolateral prefrontal cortex
50107745_dorsolateral prefrontal cortex	H3K9Ac ChIP-Seq	HiSeq 2000	Illumina	50107745	doi:10.7303/syn4896408	Synapse	doi:10.7303/syn4896408	https://doi.org/10.7303/syn4896408	dorsolateral prefrontal cortex
50107871_dorsolateral prefrontal cortex	H3K9Ac ChIP-Seq	HiSeq 2000	Illumina	50107871	doi:10.7303/syn4896408	Synapse	doi:10.7303/syn4896408	https://doi.org/10.7303/syn4896408	dorsolateral prefrontal cortex
50107907_dorsolateral prefrontal cortex	H3K9Ac ChIP-Seq	HiSeq 2000	Illumina	50107907	doi:10.7303/syn4896408	Synapse	doi:10.7303/syn4896408	https://doi.org/10.7303/syn4896408	dorsolateral prefrontal cortex
50108048_dorsolateral prefrontal cortex	H3K9Ac ChIP-Seq	HiSeq 2000	Illumina	50108048	doi:10.7303/syn4896408	Synapse	doi:10.7303/syn4896408	https://doi.org/10.7303/syn4896408	dorsolateral prefrontal cortex
50108174_dorsolateral prefrontal cortex	H3K9Ac ChIP-Seq	HiSeq 2000	Illumina	50108174	doi:10.7303/syn4896408	Synapse	doi:10.7303/syn4896408	https://doi.org/10.7303/syn4896408	dorsolateral prefrontal cortex
50108200_dorsolateral prefrontal cortex	H3K9Ac ChIP-Seq	HiSeq 2000	Illumina	50108200	doi:10.7303/syn4896408	Synapse	doi:10.7303/syn4896408	https://doi.org/10.7303/syn4896408	dorsolateral prefrontal cortex
50108462_dorsolateral prefrontal cortex	H3K9Ac ChIP-Seq	HiSeq 2000	Illumina	50108462	doi:10.7303/syn4896408	Synapse	doi:10.7303/syn4896408	https://doi.org/10.7303/syn4896408	dorsolateral prefrontal cortex
50108598_dorsolateral prefrontal cortex	H3K9Ac ChIP-Seq	HiSeq 2000	Illumina	50108598	doi:10.7303/syn4896408	Synapse	doi:10.7303/syn4896408	https://doi.org/10.7303/syn4896408	dorsolateral prefrontal cortex
50108624_dorsolateral prefrontal cortex	H3K9Ac ChIP-Seq	HiSeq 2000	Illumina	50108624	doi:10.7303/syn4896408	Synapse	doi:10.7303/syn4896408	https://doi.org/10.7303/syn4896408	dorsolateral prefrontal cortex
50108886_dorsolateral prefrontal cortex	H3K9Ac ChIP-Seq	HiSeq 2000	Illumina	50108886	doi:10.7303/syn4896408	Synapse	doi:10.7303/syn4896408	https://doi.org/10.7303/syn4896408	dorsolateral prefrontal cortex
50108912_dorsolateral prefrontal cortex	H3K9Ac ChIP-Seq	HiSeq 2000	Illumina	50108912	doi:10.7303/syn4896408	Synapse	doi:10.7303/syn4896408	https://doi.org/10.7303/syn4896408	dorsolateral prefrontal cortex
50109189_dorsolateral prefrontal cortex	H3K9Ac ChIP-Seq	HiSeq 2000	Illumina	50109189	doi:10.7303/syn4896408	Synapse	doi:10.7303/syn4896408	https://doi.org/10.7303/syn4896408	dorsolateral prefrontal cortex
50109215_dorsolateral prefrontal cortex	H3K9Ac ChIP-Seq	HiSeq 2000	Illumina	50109215	doi:10.7303/syn4896408	Synapse	doi:10.7303/syn4896408	https://doi.org/10.7303/syn4896408	dorsolateral prefrontal cortex
50109477_dorsolateral prefrontal cortex	H3K9Ac ChIP-Seq	HiSeq 2000	Illumina	50109477	doi:10.7303/syn4896408	Synapse	doi:10.7303/syn4896408	https://doi.org/10.7303/syn4896408	dorsolateral prefrontal cortex
50109927_dorsolateral prefrontal cortex	H3K9Ac ChIP-Seq	HiSeq 2000	Illumina	50109927	doi:10.7303/syn4896408	Synapse	doi:10.7303/syn4896408	https://doi.org/10.7303/syn4896408	dorsolateral prefrontal cortex
50197261_dorsolateral prefrontal cortex	H3K9Ac ChIP-Seq	HiSeq 2000	Illumina	50197261	doi:10.7303/syn4896408	Synapse	doi:10.7303/syn4896408	https://doi.org/10.7303/syn4896408	dorsolateral prefrontal cortex
50300110_dorsolateral prefrontal cortex	H3K9Ac ChIP-Seq	HiSeq 2000	Illumina	50300110	doi:10.7303/syn4896408	Synapse	doi:10.7303/syn4896408	https://doi.org/10.7303/syn4896408	dorsolateral prefrontal cortex
50300408_dorsolateral prefrontal cortex	H3K9Ac ChIP-Seq	HiSeq 2000	Illumina	50300408	doi:10.7303/syn4896408	Synapse	doi:10.7303/syn4896408	https://doi.org/10.7303/syn4896408	dorsolateral prefrontal cortex
50300822_dorsolateral prefrontal cortex	H3K9Ac ChIP-Seq	HiSeq 2000	Illumina	50300822	doi:10.7303/syn4896408	Synapse	doi:10.7303/syn4896408	https://doi.org/10.7303/syn4896408	dorsolateral prefrontal cortex
50301099_dorsolateral prefrontal cortex	H3K9Ac ChIP-Seq	HiSeq 2000	Illumina	50301099	doi:10.7303/syn4896408	Synapse	doi:10.7303/syn4896408	https://doi.org/10.7303/syn4896408	dorsolateral prefrontal cortex
50301125_dorsolateral prefrontal cortex	H3K9Ac ChIP-Seq	HiSeq 2000	Illumina	50301125	doi:10.7303/syn4896408	Synapse	doi:10.7303/syn4896408	https://doi.org/10.7303/syn4896408	dorsolateral prefrontal cortex
50301251_dorsolateral prefrontal cortex	H3K9Ac ChIP-Seq	HiSeq 2000	Illumina	50301251	doi:10.7303/syn4896408	Synapse	doi:10.7303/syn4896408	https://doi.org/10.7303/syn4896408	dorsolateral prefrontal cortex
50301413_dorsolateral prefrontal cortex	H3K9Ac ChIP-Seq	HiSeq 2000	Illumina	50301413	doi:10.7303/syn4896408	Synapse	doi:10.7303/syn4896408	https://doi.org/10.7303/syn4896408	dorsolateral prefrontal cortex
50301549_dorsolateral prefrontal cortex	H3K9Ac ChIP-Seq	HiSeq 2000	Illumina	50301549	doi:10.7303/syn4896408	Synapse	doi:10.7303/syn4896408	https://doi.org/10.7303/syn4896408	dorsolateral prefrontal cortex
50301675_dorsolateral prefrontal cortex	H3K9Ac ChIP-Seq	HiSeq 2000	Illumina	50301675	doi:10.7303/syn4896408	Synapse	doi:10.7303/syn4896408	https://doi.org/10.7303/syn4896408	dorsolateral prefrontal cortex
50301963_dorsolateral prefrontal cortex	H3K9Ac ChIP-Seq	HiSeq 2000	Illumina	50301963	doi:10.7303/syn4896408	Synapse	doi:10.7303/syn4896408	https://doi.org/10.7303/syn4896408	dorsolateral prefrontal cortex
50302004_dorsolateral prefrontal cortex	H3K9Ac ChIP-Seq	HiSeq 2000	Illumina	50302004	doi:10.7303/syn4896408	Synapse	doi:10.7303/syn4896408	https://doi.org/10.7303/syn4896408	dorsolateral prefrontal cortex
50302392_dorsolateral prefrontal cortex	H3K9Ac ChIP-Seq	HiSeq 2000	Illumina	50302392	doi:10.7303/syn4896408	Synapse	doi:10.7303/syn4896408	https://doi.org/10.7303/syn4896408	dorsolateral prefrontal cortex
50302428_dorsolateral prefrontal cortex	H3K9Ac ChIP-Seq	HiSeq 2000	Illumina	50302428	doi:10.7303/syn4896408	Synapse	doi:10.7303/syn4896408	https://doi.org/10.7303/syn4896408	dorsolateral prefrontal cortex
50302554_dorsolateral prefrontal cortex	H3K9Ac ChIP-Seq	HiSeq 2000	Illumina	50302554	doi:10.7303/syn4896408	Synapse	doi:10.7303/syn4896408	https://doi.org/10.7303/syn4896408	dorsolateral prefrontal cortex
50302716_dorsolateral prefrontal cortex	H3K9Ac ChIP-Seq	HiSeq 2000	Illumina	50302716	doi:10.7303/syn4896408	Synapse	doi:10.7303/syn4896408	https://doi.org/10.7303/syn4896408	dorsolateral prefrontal cortex
50302978_dorsolateral prefrontal cortex	H3K9Ac ChIP-Seq	HiSeq 2000	Illumina	50302978	doi:10.7303/syn4896408	Synapse	doi:10.7303/syn4896408	https://doi.org/10.7303/syn4896408	dorsolateral prefrontal cortex
50303145_dorsolateral prefrontal cortex	H3K9Ac ChIP-Seq	HiSeq 2000	Illumina	50303145	doi:10.7303/syn4896408	Synapse	doi:10.7303/syn4896408	https://doi.org/10.7303/syn4896408	dorsolateral prefrontal cortex
50305165_dorsolateral prefrontal cortex	H3K9Ac ChIP-Seq	HiSeq 2000	Illumina	50305165	doi:10.7303/syn4896408	Synapse	doi:10.7303/syn4896408	https://doi.org/10.7303/syn4896408	dorsolateral prefrontal cortex
50400385_dorsolateral prefrontal cortex	H3K9Ac ChIP-Seq	HiSeq 2000	Illumina	50400385	doi:10.7303/syn4896408	Synapse	doi:10.7303/syn4896408	https://doi.org/10.7303/syn4896408	dorsolateral prefrontal cortex
50400709_dorsolateral prefrontal cortex	H3K9Ac ChIP-Seq	HiSeq 2000	Illumina	50400709	doi:10.7303/syn4896408	Synapse	doi:10.7303/syn4896408	https://doi.org/10.7303/syn4896408	dorsolateral prefrontal cortex
50400835_dorsolateral prefrontal cortex	H3K9Ac ChIP-Seq	HiSeq 2000	Illumina	50400835	doi:10.7303/syn4896408	Synapse	doi:10.7303/syn4896408	https://doi.org/10.7303/syn4896408	dorsolateral prefrontal cortex
50401002_dorsolateral prefrontal cortex	H3K9Ac ChIP-Seq	HiSeq 2000	Illumina	50401002	doi:10.7303/syn4896408	Synapse	doi:10.7303/syn4896408	https://doi.org/10.7303/syn4896408	dorsolateral prefrontal cortex
50401264_dorsolateral prefrontal cortex	H3K9Ac ChIP-Seq	HiSeq 2000	Illumina	50401264	doi:10.7303/syn4896408	Synapse	doi:10.7303/syn4896408	https://doi.org/10.7303/syn4896408	dorsolateral prefrontal cortex
50401976_dorsolateral prefrontal cortex	H3K9Ac ChIP-Seq	HiSeq 2000	Illumina	50401976	doi:10.7303/syn4896408	Synapse	doi:10.7303/syn4896408	https://doi.org/10.7303/syn4896408	dorsolateral prefrontal cortex
50402017_dorsolateral prefrontal cortex	H3K9Ac ChIP-Seq	HiSeq 2000	Illumina	50402017	doi:10.7303/syn4896408	Synapse	doi:10.7303/syn4896408	https://doi.org/10.7303/syn4896408	dorsolateral prefrontal cortex
50402305_dorsolateral prefrontal cortex	H3K9Ac ChIP-Seq	HiSeq 2000	Illumina	50402305	doi:10.7303/syn4896408	Synapse	doi:10.7303/syn4896408	https://doi.org/10.7303/syn4896408	dorsolateral prefrontal cortex
50402431_dorsolateral prefrontal cortex	H3K9Ac ChIP-Seq	HiSeq 2000	Illumina	50402431	doi:10.7303/syn4896408	Synapse	doi:10.7303/syn4896408	https://doi.org/10.7303/syn4896408	dorsolateral prefrontal cortex
50402567_dorsolateral prefrontal cortex	H3K9Ac ChIP-Seq	HiSeq 2000	Illumina	50402567	doi:10.7303/syn4896408	Synapse	doi:10.7303/syn4896408	https://doi.org/10.7303/syn4896408	dorsolateral prefrontal cortex
50402693_dorsolateral prefrontal cortex	H3K9Ac ChIP-Seq	HiSeq 2000	Illumina	50402693	doi:10.7303/syn4896408	Synapse	doi:10.7303/syn4896408	https://doi.org/10.7303/syn4896408	dorsolateral prefrontal cortex
50402729_dorsolateral prefrontal cortex	H3K9Ac ChIP-Seq	HiSeq 2000	Illumina	50402729	doi:10.7303/syn4896408	Synapse	doi:10.7303/syn4896408	https://doi.org/10.7303/syn4896408	dorsolateral prefrontal cortex
50403446_dorsolateral prefrontal cortex	H3K9Ac ChIP-Seq	HiSeq 2000	Illumina	50403446	doi:10.7303/syn4896408	Synapse	doi:10.7303/syn4896408	https://doi.org/10.7303/syn4896408	dorsolateral prefrontal cortex
50403860_dorsolateral prefrontal cortex	H3K9Ac ChIP-Seq	HiSeq 2000	Illumina	50403860	doi:10.7303/syn4896408	Synapse	doi:10.7303/syn4896408	https://doi.org/10.7303/syn4896408	dorsolateral prefrontal cortex
50404163_dorsolateral prefrontal cortex	H3K9Ac ChIP-Seq	HiSeq 2000	Illumina	50404163	doi:10.7303/syn4896408	Synapse	doi:10.7303/syn4896408	https://doi.org/10.7303/syn4896408	dorsolateral prefrontal cortex
50404299_dorsolateral prefrontal cortex	H3K9Ac ChIP-Seq	HiSeq 2000	Illumina	50404299	doi:10.7303/syn4896408	Synapse	doi:10.7303/syn4896408	https://doi.org/10.7303/syn4896408	dorsolateral prefrontal cortex
50404749_dorsolateral prefrontal cortex	H3K9Ac ChIP-Seq	HiSeq 2000	Illumina	50404749	doi:10.7303/syn4896408	Synapse	doi:10.7303/syn4896408	https://doi.org/10.7303/syn4896408	dorsolateral prefrontal cortex
50405042_dorsolateral prefrontal cortex	H3K9Ac ChIP-Seq	HiSeq 2000	Illumina	50405042	doi:10.7303/syn4896408	Synapse	doi:10.7303/syn4896408	https://doi.org/10.7303/syn4896408	dorsolateral prefrontal cortex
50405330_dorsolateral prefrontal cortex	H3K9Ac ChIP-Seq	HiSeq 2000	Illumina	50405330	doi:10.7303/syn4896408	Synapse	doi:10.7303/syn4896408	https://doi.org/10.7303/syn4896408	dorsolateral prefrontal cortex
50406057_dorsolateral prefrontal cortex	H3K9Ac ChIP-Seq	HiSeq 2000	Illumina	50406057	doi:10.7303/syn4896408	Synapse	doi:10.7303/syn4896408	https://doi.org/10.7303/syn4896408	dorsolateral prefrontal cortex
50406633_dorsolateral prefrontal cortex	H3K9Ac ChIP-Seq	HiSeq 2000	Illumina	50406633	doi:10.7303/syn4896408	Synapse	doi:10.7303/syn4896408	https://doi.org/10.7303/syn4896408	dorsolateral prefrontal cortex
50408077_dorsolateral prefrontal cortex	H3K9Ac ChIP-Seq	HiSeq 2000	Illumina	50408077	doi:10.7303/syn4896408	Synapse	doi:10.7303/syn4896408	https://doi.org/10.7303/syn4896408	dorsolateral prefrontal cortex
50408941_dorsolateral prefrontal cortex	H3K9Ac ChIP-Seq	HiSeq 2000	Illumina	50408941	doi:10.7303/syn4896408	Synapse	doi:10.7303/syn4896408	https://doi.org/10.7303/syn4896408	dorsolateral prefrontal cortex
50409370_dorsolateral prefrontal cortex	H3K9Ac ChIP-Seq	HiSeq 2000	Illumina	50409370	doi:10.7303/syn4896408	Synapse	doi:10.7303/syn4896408	https://doi.org/10.7303/syn4896408	dorsolateral prefrontal cortex
50409406_dorsolateral prefrontal cortex	H3K9Ac ChIP-Seq	HiSeq 2000	Illumina	50409406	doi:10.7303/syn4896408	Synapse	doi:10.7303/syn4896408	https://doi.org/10.7303/syn4896408	dorsolateral prefrontal cortex
50409532_dorsolateral prefrontal cortex	H3K9Ac ChIP-Seq	HiSeq 2000	Illumina	50409532	doi:10.7303/syn4896408	Synapse	doi:10.7303/syn4896408	https://doi.org/10.7303/syn4896408	dorsolateral prefrontal cortex
50409820_dorsolateral prefrontal cortex	H3K9Ac ChIP-Seq	HiSeq 2000	Illumina	50409820	doi:10.7303/syn4896408	Synapse	doi:10.7303/syn4896408	https://doi.org/10.7303/syn4896408	dorsolateral prefrontal cortex
50409956_dorsolateral prefrontal cortex	H3K9Ac ChIP-Seq	HiSeq 2000	Illumina	50409956	doi:10.7303/syn4896408	Synapse	doi:10.7303/syn4896408	https://doi.org/10.7303/syn4896408	dorsolateral prefrontal cortex
50410283_dorsolateral prefrontal cortex	H3K9Ac ChIP-Seq	HiSeq 2000	Illumina	50410283	doi:10.7303/syn4896408	Synapse	doi:10.7303/syn4896408	https://doi.org/10.7303/syn4896408	dorsolateral prefrontal cortex
50410319_dorsolateral prefrontal cortex	H3K9Ac ChIP-Seq	HiSeq 2000	Illumina	50410319	doi:10.7303/syn4896408	Synapse	doi:10.7303/syn4896408	https://doi.org/10.7303/syn4896408	dorsolateral prefrontal cortex
50500136_dorsolateral prefrontal cortex	H3K9Ac ChIP-Seq	HiSeq 2000	Illumina	50500136	doi:10.7303/syn4896408	Synapse	doi:10.7303/syn4896408	https://doi.org/10.7303/syn4896408	dorsolateral prefrontal cortex
50502606_dorsolateral prefrontal cortex	H3K9Ac ChIP-Seq	HiSeq 2000	Illumina	50502606	doi:10.7303/syn4896408	Synapse	doi:10.7303/syn4896408	https://doi.org/10.7303/syn4896408	dorsolateral prefrontal cortex
51400993_dorsolateral prefrontal cortex	H3K9Ac ChIP-Seq	HiSeq 2000	Illumina	51400993	doi:10.7303/syn4896408	Synapse	doi:10.7303/syn4896408	https://doi.org/10.7303/syn4896408	dorsolateral prefrontal cortex
51442191_dorsolateral prefrontal cortex	H3K9Ac ChIP-Seq	HiSeq 2000	Illumina	51442191	doi:10.7303/syn4896408	Synapse	doi:10.7303/syn4896408	https://doi.org/10.7303/syn4896408	dorsolateral prefrontal cortex
51668135_dorsolateral prefrontal cortex	H3K9Ac ChIP-Seq	HiSeq 2000	Illumina	51668135	doi:10.7303/syn4896408	Synapse	doi:10.7303/syn4896408	https://doi.org/10.7303/syn4896408	dorsolateral prefrontal cortex
51815338_dorsolateral prefrontal cortex	H3K9Ac ChIP-Seq	HiSeq 2000	Illumina	51815338	doi:10.7303/syn4896408	Synapse	doi:10.7303/syn4896408	https://doi.org/10.7303/syn4896408	dorsolateral prefrontal cortex
51826377_dorsolateral prefrontal cortex	H3K9Ac ChIP-Seq	HiSeq 2000	Illumina	51826377	doi:10.7303/syn4896408	Synapse	doi:10.7303/syn4896408	https://doi.org/10.7303/syn4896408	dorsolateral prefrontal cortex
52311825_dorsolateral prefrontal cortex	H3K9Ac ChIP-Seq	HiSeq 2000	Illumina	52311825	doi:10.7303/syn4896408	Synapse	doi:10.7303/syn4896408	https://doi.org/10.7303/syn4896408	dorsolateral prefrontal cortex
52509923_dorsolateral prefrontal cortex	H3K9Ac ChIP-Seq	HiSeq 2000	Illumina	52509923	doi:10.7303/syn4896408	Synapse	doi:10.7303/syn4896408	https://doi.org/10.7303/syn4896408	dorsolateral prefrontal cortex
53389845_dorsolateral prefrontal cortex	H3K9Ac ChIP-Seq	HiSeq 2000	Illumina	53389845	doi:10.7303/syn4896408	Synapse	doi:10.7303/syn4896408	https://doi.org/10.7303/syn4896408	dorsolateral prefrontal cortex
53682197_dorsolateral prefrontal cortex	H3K9Ac ChIP-Seq	HiSeq 2000	Illumina	53682197	doi:10.7303/syn4896408	Synapse	doi:10.7303/syn4896408	https://doi.org/10.7303/syn4896408	dorsolateral prefrontal cortex
54122640_dorsolateral prefrontal cortex	H3K9Ac ChIP-Seq	HiSeq 2000	Illumina	54122640	doi:10.7303/syn4896408	Synapse	doi:10.7303/syn4896408	https://doi.org/10.7303/syn4896408	dorsolateral prefrontal cortex
54458919_dorsolateral prefrontal cortex	H3K9Ac ChIP-Seq	HiSeq 2000	Illumina	54458919	doi:10.7303/syn4896408	Synapse	doi:10.7303/syn4896408	https://doi.org/10.7303/syn4896408	dorsolateral prefrontal cortex
56102646_dorsolateral prefrontal cortex	H3K9Ac ChIP-Seq	HiSeq 2000	Illumina	56102646	doi:10.7303/syn4896408	Synapse	doi:10.7303/syn4896408	https://doi.org/10.7303/syn4896408	dorsolateral prefrontal cortex
56696733_dorsolateral prefrontal cortex	H3K9Ac ChIP-Seq	HiSeq 2000	Illumina	56696733	doi:10.7303/syn4896408	Synapse	doi:10.7303/syn4896408	https://doi.org/10.7303/syn4896408	dorsolateral prefrontal cortex
57978756_dorsolateral prefrontal cortex	H3K9Ac ChIP-Seq	HiSeq 2000	Illumina	57978756	doi:10.7303/syn4896408	Synapse	doi:10.7303/syn4896408	https://doi.org/10.7303/syn4896408	dorsolateral prefrontal cortex
58501637_dorsolateral prefrontal cortex	H3K9Ac ChIP-Seq	HiSeq 2000	Illumina	58501637	doi:10.7303/syn4896408	Synapse	doi:10.7303/syn4896408	https://doi.org/10.7303/syn4896408	dorsolateral prefrontal cortex
60725338_dorsolateral prefrontal cortex	H3K9Ac ChIP-Seq	HiSeq 2000	Illumina	60725338	doi:10.7303/syn4896408	Synapse	doi:10.7303/syn4896408	https://doi.org/10.7303/syn4896408	dorsolateral prefrontal cortex
60747316_dorsolateral prefrontal cortex	H3K9Ac ChIP-Seq	HiSeq 2000	Illumina	60747316	doi:10.7303/syn4896408	Synapse	doi:10.7303/syn4896408	https://doi.org/10.7303/syn4896408	dorsolateral prefrontal cortex
60848460_dorsolateral prefrontal cortex	H3K9Ac ChIP-Seq	HiSeq 2000	Illumina	60848460	doi:10.7303/syn4896408	Synapse	doi:10.7303/syn4896408	https://doi.org/10.7303/syn4896408	dorsolateral prefrontal cortex
60871487_dorsolateral prefrontal cortex	H3K9Ac ChIP-Seq	HiSeq 2000	Illumina	60871487	doi:10.7303/syn4896408	Synapse	doi:10.7303/syn4896408	https://doi.org/10.7303/syn4896408	dorsolateral prefrontal cortex
61029627_dorsolateral prefrontal cortex	H3K9Ac ChIP-Seq	HiSeq 2000	Illumina	61029627	doi:10.7303/syn4896408	Synapse	doi:10.7303/syn4896408	https://doi.org/10.7303/syn4896408	dorsolateral prefrontal cortex
61142759_dorsolateral prefrontal cortex	H3K9Ac ChIP-Seq	HiSeq 2000	Illumina	61142759	doi:10.7303/syn4896408	Synapse	doi:10.7303/syn4896408	https://doi.org/10.7303/syn4896408	dorsolateral prefrontal cortex
61344957_dorsolateral prefrontal cortex	H3K9Ac ChIP-Seq	HiSeq 2000	Illumina	61344957	doi:10.7303/syn4896408	Synapse	doi:10.7303/syn4896408	https://doi.org/10.7303/syn4896408	dorsolateral prefrontal cortex
62176713_dorsolateral prefrontal cortex	H3K9Ac ChIP-Seq	HiSeq 2000	Illumina	62176713	doi:10.7303/syn4896408	Synapse	doi:10.7303/syn4896408	https://doi.org/10.7303/syn4896408	dorsolateral prefrontal cortex
62367972_dorsolateral prefrontal cortex	H3K9Ac ChIP-Seq	HiSeq 2000	Illumina	62367972	doi:10.7303/syn4896408	Synapse	doi:10.7303/syn4896408	https://doi.org/10.7303/syn4896408	dorsolateral prefrontal cortex
62404688_dorsolateral prefrontal cortex	H3K9Ac ChIP-Seq	HiSeq 2000	Illumina	62404688	doi:10.7303/syn4896408	Synapse	doi:10.7303/syn4896408	https://doi.org/10.7303/syn4896408	dorsolateral prefrontal cortex
62483327_dorsolateral prefrontal cortex	H3K9Ac ChIP-Seq	HiSeq 2000	Illumina	62483327	doi:10.7303/syn4896408	Synapse	doi:10.7303/syn4896408	https://doi.org/10.7303/syn4896408	dorsolateral prefrontal cortex
62985554_dorsolateral prefrontal cortex	H3K9Ac ChIP-Seq	HiSeq 2000	Illumina	62985554	doi:10.7303/syn4896408	Synapse	doi:10.7303/syn4896408	https://doi.org/10.7303/syn4896408	dorsolateral prefrontal cortex
63188799_dorsolateral prefrontal cortex	H3K9Ac ChIP-Seq	HiSeq 2000	Illumina	63188799	doi:10.7303/syn4896408	Synapse	doi:10.7303/syn4896408	https://doi.org/10.7303/syn4896408	dorsolateral prefrontal cortex
64291829_dorsolateral prefrontal cortex	H3K9Ac ChIP-Seq	HiSeq 2000	Illumina	64291829	doi:10.7303/syn4896408	Synapse	doi:10.7303/syn4896408	https://doi.org/10.7303/syn4896408	dorsolateral prefrontal cortex
64493027_dorsolateral prefrontal cortex	H3K9Ac ChIP-Seq	HiSeq 2000	Illumina	64493027	doi:10.7303/syn4896408	Synapse	doi:10.7303/syn4896408	https://doi.org/10.7303/syn4896408	dorsolateral prefrontal cortex
65001607_dorsolateral prefrontal cortex	H3K9Ac ChIP-Seq	HiSeq 2000	Illumina	65001607	doi:10.7303/syn4896408	Synapse	doi:10.7303/syn4896408	https://doi.org/10.7303/syn4896408	dorsolateral prefrontal cortex
65292866_dorsolateral prefrontal cortex	H3K9Ac ChIP-Seq	HiSeq 2000	Illumina	65292866	doi:10.7303/syn4896408	Synapse	doi:10.7303/syn4896408	https://doi.org/10.7303/syn4896408	dorsolateral prefrontal cortex
65652206_dorsolateral prefrontal cortex	H3K9Ac ChIP-Seq	HiSeq 2000	Illumina	65652206	doi:10.7303/syn4896408	Synapse	doi:10.7303/syn4896408	https://doi.org/10.7303/syn4896408	dorsolateral prefrontal cortex
65736039_dorsolateral prefrontal cortex	H3K9Ac ChIP-Seq	HiSeq 2000	Illumina	65736039	doi:10.7303/syn4896408	Synapse	doi:10.7303/syn4896408	https://doi.org/10.7303/syn4896408	dorsolateral prefrontal cortex
66406040_dorsolateral prefrontal cortex	H3K9Ac ChIP-Seq	HiSeq 2000	Illumina	66406040	doi:10.7303/syn4896408	Synapse	doi:10.7303/syn4896408	https://doi.org/10.7303/syn4896408	dorsolateral prefrontal cortex
66924745_dorsolateral prefrontal cortex	H3K9Ac ChIP-Seq	HiSeq 2000	Illumina	66924745	doi:10.7303/syn4896408	Synapse	doi:10.7303/syn4896408	https://doi.org/10.7303/syn4896408	dorsolateral prefrontal cortex
67185070_dorsolateral prefrontal cortex	H3K9Ac ChIP-Seq	HiSeq 2000	Illumina	67185070	doi:10.7303/syn4896408	Synapse	doi:10.7303/syn4896408	https://doi.org/10.7303/syn4896408	dorsolateral prefrontal cortex
67216828_dorsolateral prefrontal cortex	H3K9Ac ChIP-Seq	HiSeq 2000	Illumina	67216828	doi:10.7303/syn4896408	Synapse	doi:10.7303/syn4896408	https://doi.org/10.7303/syn4896408	dorsolateral prefrontal cortex
67429065_dorsolateral prefrontal cortex	H3K9Ac ChIP-Seq	HiSeq 2000	Illumina	67429065	doi:10.7303/syn4896408	Synapse	doi:10.7303/syn4896408	https://doi.org/10.7303/syn4896408	dorsolateral prefrontal cortex
68015667_dorsolateral prefrontal cortex	H3K9Ac ChIP-Seq	HiSeq 2000	Illumina	68015667	doi:10.7303/syn4896408	Synapse	doi:10.7303/syn4896408	https://doi.org/10.7303/syn4896408	dorsolateral prefrontal cortex
68725248_dorsolateral prefrontal cortex	H3K9Ac ChIP-Seq	HiSeq 2000	Illumina	68725248	doi:10.7303/syn4896408	Synapse	doi:10.7303/syn4896408	https://doi.org/10.7303/syn4896408	dorsolateral prefrontal cortex
68745332_dorsolateral prefrontal cortex	H3K9Ac ChIP-Seq	HiSeq 2000	Illumina	68745332	doi:10.7303/syn4896408	Synapse	doi:10.7303/syn4896408	https://doi.org/10.7303/syn4896408	dorsolateral prefrontal cortex
69982533_dorsolateral prefrontal cortex	H3K9Ac ChIP-Seq	HiSeq 2000	Illumina	69982533	doi:10.7303/syn4896408	Synapse	doi:10.7303/syn4896408	https://doi.org/10.7303/syn4896408	dorsolateral prefrontal cortex
70625336_dorsolateral prefrontal cortex	H3K9Ac ChIP-Seq	HiSeq 2000	Illumina	70625336	doi:10.7303/syn4896408	Synapse	doi:10.7303/syn4896408	https://doi.org/10.7303/syn4896408	dorsolateral prefrontal cortex
70726480_dorsolateral prefrontal cortex	H3K9Ac ChIP-Seq	HiSeq 2000	Illumina	70726480	doi:10.7303/syn4896408	Synapse	doi:10.7303/syn4896408	https://doi.org/10.7303/syn4896408	dorsolateral prefrontal cortex
70816595_dorsolateral prefrontal cortex	H3K9Ac ChIP-Seq	HiSeq 2000	Illumina	70816595	doi:10.7303/syn4896408	Synapse	doi:10.7303/syn4896408	https://doi.org/10.7303/syn4896408	dorsolateral prefrontal cortex
70883578_dorsolateral prefrontal cortex	H3K9Ac ChIP-Seq	HiSeq 2000	Illumina	70883578	doi:10.7303/syn4896408	Synapse	doi:10.7303/syn4896408	https://doi.org/10.7303/syn4896408	dorsolateral prefrontal cortex
70917649_dorsolateral prefrontal cortex	H3K9Ac ChIP-Seq	HiSeq 2000	Illumina	70917649	doi:10.7303/syn4896408	Synapse	doi:10.7303/syn4896408	https://doi.org/10.7303/syn4896408	dorsolateral prefrontal cortex
71626373_dorsolateral prefrontal cortex	H3K9Ac ChIP-Seq	HiSeq 2000	Illumina	71626373	doi:10.7303/syn4896408	Synapse	doi:10.7303/syn4896408	https://doi.org/10.7303/syn4896408	dorsolateral prefrontal cortex
71648351_dorsolateral prefrontal cortex	H3K9Ac ChIP-Seq	HiSeq 2000	Illumina	71648351	doi:10.7303/syn4896408	Synapse	doi:10.7303/syn4896408	https://doi.org/10.7303/syn4896408	dorsolateral prefrontal cortex
71727427_dorsolateral prefrontal cortex	H3K9Ac ChIP-Seq	HiSeq 2000	Illumina	71727427	doi:10.7303/syn4896408	Synapse	doi:10.7303/syn4896408	https://doi.org/10.7303/syn4896408	dorsolateral prefrontal cortex
72188804_dorsolateral prefrontal cortex	H3K9Ac ChIP-Seq	HiSeq 2000	Illumina	72188804	doi:10.7303/syn4896408	Synapse	doi:10.7303/syn4896408	https://doi.org/10.7303/syn4896408	dorsolateral prefrontal cortex
72650337_dorsolateral prefrontal cortex	H3K9Ac ChIP-Seq	HiSeq 2000	Illumina	72650337	doi:10.7303/syn4896408	Synapse	doi:10.7303/syn4896408	https://doi.org/10.7303/syn4896408	dorsolateral prefrontal cortex
73549281_dorsolateral prefrontal cortex	H3K9Ac ChIP-Seq	HiSeq 2000	Illumina	73549281	doi:10.7303/syn4896408	Synapse	doi:10.7303/syn4896408	https://doi.org/10.7303/syn4896408	dorsolateral prefrontal cortex
74078795_dorsolateral prefrontal cortex	H3K9Ac ChIP-Seq	HiSeq 2000	Illumina	74078795	doi:10.7303/syn4896408	Synapse	doi:10.7303/syn4896408	https://doi.org/10.7303/syn4896408	dorsolateral prefrontal cortex
74718818_dorsolateral prefrontal cortex	H3K9Ac ChIP-Seq	HiSeq 2000	Illumina	74718818	doi:10.7303/syn4896408	Synapse	doi:10.7303/syn4896408	https://doi.org/10.7303/syn4896408	dorsolateral prefrontal cortex
74753465_dorsolateral prefrontal cortex	H3K9Ac ChIP-Seq	HiSeq 2000	Illumina	74753465	doi:10.7303/syn4896408	Synapse	doi:10.7303/syn4896408	https://doi.org/10.7303/syn4896408	dorsolateral prefrontal cortex
75990666_dorsolateral prefrontal cortex	H3K9Ac ChIP-Seq	HiSeq 2000	Illumina	75990666	doi:10.7303/syn4896408	Synapse	doi:10.7303/syn4896408	https://doi.org/10.7303/syn4896408	dorsolateral prefrontal cortex
76008327_dorsolateral prefrontal cortex	H3K9Ac ChIP-Seq	HiSeq 2000	Illumina	76008327	doi:10.7303/syn4896408	Synapse	doi:10.7303/syn4896408	https://doi.org/10.7303/syn4896408	dorsolateral prefrontal cortex
76867532_dorsolateral prefrontal cortex	H3K9Ac ChIP-Seq	HiSeq 2000	Illumina	76867532	doi:10.7303/syn4896408	Synapse	doi:10.7303/syn4896408	https://doi.org/10.7303/syn4896408	dorsolateral prefrontal cortex
77143621_dorsolateral prefrontal cortex	H3K9Ac ChIP-Seq	HiSeq 2000	Illumina	77143621	doi:10.7303/syn4896408	Synapse	doi:10.7303/syn4896408	https://doi.org/10.7303/syn4896408	dorsolateral prefrontal cortex
77239958_dorsolateral prefrontal cortex	H3K9Ac ChIP-Seq	HiSeq 2000	Illumina	77239958	doi:10.7303/syn4896408	Synapse	doi:10.7303/syn4896408	https://doi.org/10.7303/syn4896408	dorsolateral prefrontal cortex
77330002_dorsolateral prefrontal cortex	H3K9Ac ChIP-Seq	HiSeq 2000	Illumina	77330002	doi:10.7303/syn4896408	Synapse	doi:10.7303/syn4896408	https://doi.org/10.7303/syn4896408	dorsolateral prefrontal cortex
77743003_dorsolateral prefrontal cortex	H3K9Ac ChIP-Seq	HiSeq 2000	Illumina	77743003	doi:10.7303/syn4896408	Synapse	doi:10.7303/syn4896408	https://doi.org/10.7303/syn4896408	dorsolateral prefrontal cortex
77891596_dorsolateral prefrontal cortex	H3K9Ac ChIP-Seq	HiSeq 2000	Illumina	77891596	doi:10.7303/syn4896408	Synapse	doi:10.7303/syn4896408	https://doi.org/10.7303/syn4896408	dorsolateral prefrontal cortex
77970662_dorsolateral prefrontal cortex	H3K9Ac ChIP-Seq	HiSeq 2000	Illumina	77970662	doi:10.7303/syn4896408	Synapse	doi:10.7303/syn4896408	https://doi.org/10.7303/syn4896408	dorsolateral prefrontal cortex
78072753_dorsolateral prefrontal cortex	H3K9Ac ChIP-Seq	HiSeq 2000	Illumina	78072753	doi:10.7303/syn4896408	Synapse	doi:10.7303/syn4896408	https://doi.org/10.7303/syn4896408	dorsolateral prefrontal cortex
78452313_dorsolateral prefrontal cortex	H3K9Ac ChIP-Seq	HiSeq 2000	Illumina	78452313	doi:10.7303/syn4896408	Synapse	doi:10.7303/syn4896408	https://doi.org/10.7303/syn4896408	dorsolateral prefrontal cortex
80333458_dorsolateral prefrontal cortex	H3K9Ac ChIP-Seq	HiSeq 2000	Illumina	80333458	doi:10.7303/syn4896408	Synapse	doi:10.7303/syn4896408	https://doi.org/10.7303/syn4896408	dorsolateral prefrontal cortex
80592317_dorsolateral prefrontal cortex	H3K9Ac ChIP-Seq	HiSeq 2000	Illumina	80592317	doi:10.7303/syn4896408	Synapse	doi:10.7303/syn4896408	https://doi.org/10.7303/syn4896408	dorsolateral prefrontal cortex
81852640_dorsolateral prefrontal cortex	H3K9Ac ChIP-Seq	HiSeq 2000	Illumina	81852640	doi:10.7303/syn4896408	Synapse	doi:10.7303/syn4896408	https://doi.org/10.7303/syn4896408	dorsolateral prefrontal cortex
82317494_dorsolateral prefrontal cortex	H3K9Ac ChIP-Seq	HiSeq 2000	Illumina	82317494	doi:10.7303/syn4896408	Synapse	doi:10.7303/syn4896408	https://doi.org/10.7303/syn4896408	dorsolateral prefrontal cortex
82527318_dorsolateral prefrontal cortex	H3K9Ac ChIP-Seq	HiSeq 2000	Illumina	82527318	doi:10.7303/syn4896408	Synapse	doi:10.7303/syn4896408	https://doi.org/10.7303/syn4896408	dorsolateral prefrontal cortex
82624422_dorsolateral prefrontal cortex	H3K9Ac ChIP-Seq	HiSeq 2000	Illumina	82624422	doi:10.7303/syn4896408	Synapse	doi:10.7303/syn4896408	https://doi.org/10.7303/syn4896408	dorsolateral prefrontal cortex
82684406_dorsolateral prefrontal cortex	H3K9Ac ChIP-Seq	HiSeq 2000	Illumina	82684406	doi:10.7303/syn4896408	Synapse	doi:10.7303/syn4896408	https://doi.org/10.7303/syn4896408	dorsolateral prefrontal cortex
83034844_dorsolateral prefrontal cortex	H3K9Ac ChIP-Seq	HiSeq 2000	Illumina	83034844	doi:10.7303/syn4896408	Synapse	doi:10.7303/syn4896408	https://doi.org/10.7303/syn4896408	dorsolateral prefrontal cortex
83984043_dorsolateral prefrontal cortex	H3K9Ac ChIP-Seq	HiSeq 2000	Illumina	83984043	doi:10.7303/syn4896408	Synapse	doi:10.7303/syn4896408	https://doi.org/10.7303/syn4896408	dorsolateral prefrontal cortex
84417209_dorsolateral prefrontal cortex	H3K9Ac ChIP-Seq	HiSeq 2000	Illumina	84417209	doi:10.7303/syn4896408	Synapse	doi:10.7303/syn4896408	https://doi.org/10.7303/syn4896408	dorsolateral prefrontal cortex
84642424_dorsolateral prefrontal cortex	H3K9Ac ChIP-Seq	HiSeq 2000	Illumina	84642424	doi:10.7303/syn4896408	Synapse	doi:10.7303/syn4896408	https://doi.org/10.7303/syn4896408	dorsolateral prefrontal cortex
84653463_dorsolateral prefrontal cortex	H3K9Ac ChIP-Seq	HiSeq 2000	Illumina	84653463	doi:10.7303/syn4896408	Synapse	doi:10.7303/syn4896408	https://doi.org/10.7303/syn4896408	dorsolateral prefrontal cortex
84955962_dorsolateral prefrontal cortex	H3K9Ac ChIP-Seq	HiSeq 2000	Illumina	84955962	doi:10.7303/syn4896408	Synapse	doi:10.7303/syn4896408	https://doi.org/10.7303/syn4896408	dorsolateral prefrontal cortex
85065193_dorsolateral prefrontal cortex	H3K9Ac ChIP-Seq	HiSeq 2000	Illumina	85065193	doi:10.7303/syn4896408	Synapse	doi:10.7303/syn4896408	https://doi.org/10.7303/syn4896408	dorsolateral prefrontal cortex
85171938_dorsolateral prefrontal cortex	H3K9Ac ChIP-Seq	HiSeq 2000	Illumina	85171938	doi:10.7303/syn4896408	Synapse	doi:10.7303/syn4896408	https://doi.org/10.7303/syn4896408	dorsolateral prefrontal cortex
85666580_dorsolateral prefrontal cortex	H3K9Ac ChIP-Seq	HiSeq 2000	Illumina	85666580	doi:10.7303/syn4896408	Synapse	doi:10.7303/syn4896408	https://doi.org/10.7303/syn4896408	dorsolateral prefrontal cortex
86071821_dorsolateral prefrontal cortex	H3K9Ac ChIP-Seq	HiSeq 2000	Illumina	86071821	doi:10.7303/syn4896408	Synapse	doi:10.7303/syn4896408	https://doi.org/10.7303/syn4896408	dorsolateral prefrontal cortex
86177506_dorsolateral prefrontal cortex	H3K9Ac ChIP-Seq	HiSeq 2000	Illumina	86177506	doi:10.7303/syn4896408	Synapse	doi:10.7303/syn4896408	https://doi.org/10.7303/syn4896408	dorsolateral prefrontal cortex
86408244_dorsolateral prefrontal cortex	H3K9Ac ChIP-Seq	HiSeq 2000	Illumina	86408244	doi:10.7303/syn4896408	Synapse	doi:10.7303/syn4896408	https://doi.org/10.7303/syn4896408	dorsolateral prefrontal cortex
86471999_dorsolateral prefrontal cortex	H3K9Ac ChIP-Seq	HiSeq 2000	Illumina	86471999	doi:10.7303/syn4896408	Synapse	doi:10.7303/syn4896408	https://doi.org/10.7303/syn4896408	dorsolateral prefrontal cortex
86600442_dorsolateral prefrontal cortex	H3K9Ac ChIP-Seq	HiSeq 2000	Illumina	86600442	doi:10.7303/syn4896408	Synapse	doi:10.7303/syn4896408	https://doi.org/10.7303/syn4896408	dorsolateral prefrontal cortex
86903794_dorsolateral prefrontal cortex	H3K9Ac ChIP-Seq	HiSeq 2000	Illumina	86903794	doi:10.7303/syn4896408	Synapse	doi:10.7303/syn4896408	https://doi.org/10.7303/syn4896408	dorsolateral prefrontal cortex
87264456_dorsolateral prefrontal cortex	H3K9Ac ChIP-Seq	HiSeq 2000	Illumina	87264456	doi:10.7303/syn4896408	Synapse	doi:10.7303/syn4896408	https://doi.org/10.7303/syn4896408	dorsolateral prefrontal cortex
87410220_dorsolateral prefrontal cortex	H3K9Ac ChIP-Seq	HiSeq 2000	Illumina	87410220	doi:10.7303/syn4896408	Synapse	doi:10.7303/syn4896408	https://doi.org/10.7303/syn4896408	dorsolateral prefrontal cortex
87779516_dorsolateral prefrontal cortex	H3K9Ac ChIP-Seq	HiSeq 2000	Illumina	87779516	doi:10.7303/syn4896408	Synapse	doi:10.7303/syn4896408	https://doi.org/10.7303/syn4896408	dorsolateral prefrontal cortex
89001223_dorsolateral prefrontal cortex	H3K9Ac ChIP-Seq	HiSeq 2000	Illumina	89001223	doi:10.7303/syn4896408	Synapse	doi:10.7303/syn4896408	https://doi.org/10.7303/syn4896408	dorsolateral prefrontal cortex
89164957_dorsolateral prefrontal cortex	H3K9Ac ChIP-Seq	HiSeq 2000	Illumina	89164957	doi:10.7303/syn4896408	Synapse	doi:10.7303/syn4896408	https://doi.org/10.7303/syn4896408	dorsolateral prefrontal cortex
89377194_dorsolateral prefrontal cortex	H3K9Ac ChIP-Seq	HiSeq 2000	Illumina	89377194	doi:10.7303/syn4896408	Synapse	doi:10.7303/syn4896408	https://doi.org/10.7303/syn4896408	dorsolateral prefrontal cortex
89614402_dorsolateral prefrontal cortex	H3K9Ac ChIP-Seq	HiSeq 2000	Illumina	89614402	doi:10.7303/syn4896408	Synapse	doi:10.7303/syn4896408	https://doi.org/10.7303/syn4896408	dorsolateral prefrontal cortex
89903942_dorsolateral prefrontal cortex	H3K9Ac ChIP-Seq	HiSeq 2000	Illumina	89903942	doi:10.7303/syn4896408	Synapse	doi:10.7303/syn4896408	https://doi.org/10.7303/syn4896408	dorsolateral prefrontal cortex
90214403_dorsolateral prefrontal cortex	H3K9Ac ChIP-Seq	HiSeq 2000	Illumina	90214403	doi:10.7303/syn4896408	Synapse	doi:10.7303/syn4896408	https://doi.org/10.7303/syn4896408	dorsolateral prefrontal cortex
90267190_dorsolateral prefrontal cortex	H3K9Ac ChIP-Seq	HiSeq 2000	Illumina	90267190	doi:10.7303/syn4896408	Synapse	doi:10.7303/syn4896408	https://doi.org/10.7303/syn4896408	dorsolateral prefrontal cortex
90942860_dorsolateral prefrontal cortex	H3K9Ac ChIP-Seq	HiSeq 2000	Illumina	90942860	doi:10.7303/syn4896408	Synapse	doi:10.7303/syn4896408	https://doi.org/10.7303/syn4896408	dorsolateral prefrontal cortex
91018909_dorsolateral prefrontal cortex	H3K9Ac ChIP-Seq	HiSeq 2000	Illumina	91018909	doi:10.7303/syn4896408	Synapse	doi:10.7303/syn4896408	https://doi.org/10.7303/syn4896408	dorsolateral prefrontal cortex
91707643_dorsolateral prefrontal cortex	H3K9Ac ChIP-Seq	HiSeq 2000	Illumina	91707643	doi:10.7303/syn4896408	Synapse	doi:10.7303/syn4896408	https://doi.org/10.7303/syn4896408	dorsolateral prefrontal cortex
91921829_dorsolateral prefrontal cortex	H3K9Ac ChIP-Seq	HiSeq 2000	Illumina	91921829	doi:10.7303/syn4896408	Synapse	doi:10.7303/syn4896408	https://doi.org/10.7303/syn4896408	dorsolateral prefrontal cortex
92113025_dorsolateral prefrontal cortex	H3K9Ac ChIP-Seq	HiSeq 2000	Illumina	92113025	doi:10.7303/syn4896408	Synapse	doi:10.7303/syn4896408	https://doi.org/10.7303/syn4896408	dorsolateral prefrontal cortex
92393245_dorsolateral prefrontal cortex	H3K9Ac ChIP-Seq	HiSeq 2000	Illumina	92393245	doi:10.7303/syn4896408	Synapse	doi:10.7303/syn4896408	https://doi.org/10.7303/syn4896408	dorsolateral prefrontal cortex
92613520_dorsolateral prefrontal cortex	H3K9Ac ChIP-Seq	HiSeq 2000	Illumina	92613520	doi:10.7303/syn4896408	Synapse	doi:10.7303/syn4896408	https://doi.org/10.7303/syn4896408	dorsolateral prefrontal cortex
92629514_dorsolateral prefrontal cortex	H3K9Ac ChIP-Seq	HiSeq 2000	Illumina	92629514	doi:10.7303/syn4896408	Synapse	doi:10.7303/syn4896408	https://doi.org/10.7303/syn4896408	dorsolateral prefrontal cortex
92996364_dorsolateral prefrontal cortex	H3K9Ac ChIP-Seq	HiSeq 2000	Illumina	92996364	doi:10.7303/syn4896408	Synapse	doi:10.7303/syn4896408	https://doi.org/10.7303/syn4896408	dorsolateral prefrontal cortex
93024957_dorsolateral prefrontal cortex	H3K9Ac ChIP-Seq	HiSeq 2000	Illumina	93024957	doi:10.7303/syn4896408	Synapse	doi:10.7303/syn4896408	https://doi.org/10.7303/syn4896408	dorsolateral prefrontal cortex
93462021_dorsolateral prefrontal cortex	H3K9Ac ChIP-Seq	HiSeq 2000	Illumina	93462021	doi:10.7303/syn4896408	Synapse	doi:10.7303/syn4896408	https://doi.org/10.7303/syn4896408	dorsolateral prefrontal cortex
93787649_dorsolateral prefrontal cortex	H3K9Ac ChIP-Seq	HiSeq 2000	Illumina	93787649	doi:10.7303/syn4896408	Synapse	doi:10.7303/syn4896408	https://doi.org/10.7303/syn4896408	dorsolateral prefrontal cortex
93815598_dorsolateral prefrontal cortex	H3K9Ac ChIP-Seq	HiSeq 2000	Illumina	93815598	doi:10.7303/syn4896408	Synapse	doi:10.7303/syn4896408	https://doi.org/10.7303/syn4896408	dorsolateral prefrontal cortex
94092977_dorsolateral prefrontal cortex	H3K9Ac ChIP-Seq	HiSeq 2000	Illumina	94092977	doi:10.7303/syn4896408	Synapse	doi:10.7303/syn4896408	https://doi.org/10.7303/syn4896408	dorsolateral prefrontal cortex
94430339_dorsolateral prefrontal cortex	H3K9Ac ChIP-Seq	HiSeq 2000	Illumina	94430339	doi:10.7303/syn4896408	Synapse	doi:10.7303/syn4896408	https://doi.org/10.7303/syn4896408	dorsolateral prefrontal cortex
94722642_dorsolateral prefrontal cortex	H3K9Ac ChIP-Seq	HiSeq 2000	Illumina	94722642	doi:10.7303/syn4896408	Synapse	doi:10.7303/syn4896408	https://doi.org/10.7303/syn4896408	dorsolateral prefrontal cortex
95116046_dorsolateral prefrontal cortex	H3K9Ac ChIP-Seq	HiSeq 2000	Illumina	95116046	doi:10.7303/syn4896408	Synapse	doi:10.7303/syn4896408	https://doi.org/10.7303/syn4896408	dorsolateral prefrontal cortex
95329283_dorsolateral prefrontal cortex	H3K9Ac ChIP-Seq	HiSeq 2000	Illumina	95329283	doi:10.7303/syn4896408	Synapse	doi:10.7303/syn4896408	https://doi.org/10.7303/syn4896408	dorsolateral prefrontal cortex
95330358_dorsolateral prefrontal cortex	H3K9Ac ChIP-Seq	HiSeq 2000	Illumina	95330358	doi:10.7303/syn4896408	Synapse	doi:10.7303/syn4896408	https://doi.org/10.7303/syn4896408	dorsolateral prefrontal cortex
95453354_dorsolateral prefrontal cortex	H3K9Ac ChIP-Seq	HiSeq 2000	Illumina	95453354	doi:10.7303/syn4896408	Synapse	doi:10.7303/syn4896408	https://doi.org/10.7303/syn4896408	dorsolateral prefrontal cortex
95491648_dorsolateral prefrontal cortex	H3K9Ac ChIP-Seq	HiSeq 2000	Illumina	95491648	doi:10.7303/syn4896408	Synapse	doi:10.7303/syn4896408	https://doi.org/10.7303/syn4896408	dorsolateral prefrontal cortex
97006937_dorsolateral prefrontal cortex	H3K9Ac ChIP-Seq	HiSeq 2000	Illumina	97006937	doi:10.7303/syn4896408	Synapse	doi:10.7303/syn4896408	https://doi.org/10.7303/syn4896408	dorsolateral prefrontal cortex
98953007_dorsolateral prefrontal cortex	H3K9Ac ChIP-Seq	HiSeq 2000	Illumina	98953007	doi:10.7303/syn4896408	Synapse	doi:10.7303/syn4896408	https://doi.org/10.7303/syn4896408	dorsolateral prefrontal cortex
