# Supplementary material for: A multi-omic atlas of the human frontal cortex for aging and Alzheimer’s disease research
Source: Sci Data. 2018 Aug 7;5:180142. doi: 10.1038/sdata.2018.142 (PMC6080491; doi:10.1038/sdata.2018.142)
Supplement: Supplementary file 1 [file sdata2018142-isa1.zip › a_assay_dnamethylation.txt]

Sample Name	Protocol REF	Parameter Value[instrument]	Parameter Value[manufacturer]	Assay Name	Raw Data File	Comment[Data Repository]	Comment[Data Record Accession]	Comment[Data Record URI]	Factor Value[tissue type]
11464261_dorsolateral prefrontal cortex	DNA Methylation profile	Infinium HumanMethylation450K BeadChip	Illumina	PT-313T	doi:10.7303/syn3157275	Synapse	doi:10.7303/syn3157275	https://doi.org/10.7303/syn3157275	dorsolateral prefrontal cortex
20266118_dorsolateral prefrontal cortex	DNA Methylation profile	Infinium HumanMethylation450K BeadChip	Illumina	PT-3142	doi:10.7303/syn3157275	Synapse	doi:10.7303/syn3157275	https://doi.org/10.7303/syn3157275	dorsolateral prefrontal cortex
3713990_dorsolateral prefrontal cortex	DNA Methylation profile	Infinium HumanMethylation450K BeadChip	Illumina	PT-318X	doi:10.7303/syn3157275	Synapse	doi:10.7303/syn3157275	https://doi.org/10.7303/syn3157275	dorsolateral prefrontal cortex
11336574_dorsolateral prefrontal cortex	DNA Methylation profile	Infinium HumanMethylation450K BeadChip	Illumina	PT-35N6	doi:10.7303/syn3157275	Synapse	doi:10.7303/syn3157275	https://doi.org/10.7303/syn3157275	dorsolateral prefrontal cortex
20108141_dorsolateral prefrontal cortex	DNA Methylation profile	Infinium HumanMethylation450K BeadChip	Illumina	PT-35PA	doi:10.7303/syn3157275	Synapse	doi:10.7303/syn3157275	https://doi.org/10.7303/syn3157275	dorsolateral prefrontal cortex
22209673_dorsolateral prefrontal cortex	DNA Methylation profile	Infinium HumanMethylation450K BeadChip	Illumina	PT-35PM	doi:10.7303/syn3157275	Synapse	doi:10.7303/syn3157275	https://doi.org/10.7303/syn3157275	dorsolateral prefrontal cortex
70917649_dorsolateral prefrontal cortex	DNA Methylation profile	Infinium HumanMethylation450K BeadChip	Illumina	PT-3PHY	doi:10.7303/syn3157275	Synapse	doi:10.7303/syn3157275	https://doi.org/10.7303/syn3157275	dorsolateral prefrontal cortex
89377194_dorsolateral prefrontal cortex	DNA Methylation profile	Infinium HumanMethylation450K BeadChip	Illumina	PT-3PND	doi:10.7303/syn3157275	Synapse	doi:10.7303/syn3157275	https://doi.org/10.7303/syn3157275	dorsolateral prefrontal cortex
23004922_dorsolateral prefrontal cortex	DNA Methylation profile	Infinium HumanMethylation450K BeadChip	Illumina	PT-3PNQ	doi:10.7303/syn3157275	Synapse	doi:10.7303/syn3157275	https://doi.org/10.7303/syn3157275	dorsolateral prefrontal cortex
65736039_dorsolateral prefrontal cortex	DNA Methylation profile	Infinium HumanMethylation450K BeadChip	Illumina	PT-3PTN	doi:10.7303/syn3157275	Synapse	doi:10.7303/syn3157275	https://doi.org/10.7303/syn3157275	dorsolateral prefrontal cortex
54559063_dorsolateral prefrontal cortex	DNA Methylation profile	Infinium HumanMethylation450K BeadChip	Illumina	PT-BY57	doi:10.7303/syn3157275	Synapse	doi:10.7303/syn3157275	https://doi.org/10.7303/syn3157275	dorsolateral prefrontal cortex
75990666_dorsolateral prefrontal cortex	DNA Methylation profile	Infinium HumanMethylation450K BeadChip	Illumina	PT-BY89	doi:10.7303/syn3157275	Synapse	doi:10.7303/syn3157275	https://doi.org/10.7303/syn3157275	dorsolateral prefrontal cortex
78452313_dorsolateral prefrontal cortex	DNA Methylation profile	Infinium HumanMethylation450K BeadChip	Illumina	PT-BY8G	doi:10.7303/syn3157275	Synapse	doi:10.7303/syn3157275	https://doi.org/10.7303/syn3157275	dorsolateral prefrontal cortex
32705437_dorsolateral prefrontal cortex	DNA Methylation profile	Infinium HumanMethylation450K BeadChip	Illumina	PT-BY9B	doi:10.7303/syn3157275	Synapse	doi:10.7303/syn3157275	https://doi.org/10.7303/syn3157275	dorsolateral prefrontal cortex
85171938_dorsolateral prefrontal cortex	DNA Methylation profile	Infinium HumanMethylation450K BeadChip	Illumina	PT-BY9G	doi:10.7303/syn3157275	Synapse	doi:10.7303/syn3157275	https://doi.org/10.7303/syn3157275	dorsolateral prefrontal cortex
2525608_dorsolateral prefrontal cortex	DNA Methylation profile	Infinium HumanMethylation450K BeadChip	Illumina	PT-BY9H	doi:10.7303/syn3157275	Synapse	doi:10.7303/syn3157275	https://doi.org/10.7303/syn3157275	dorsolateral prefrontal cortex
15387421_dorsolateral prefrontal cortex	DNA Methylation profile	Infinium HumanMethylation450K BeadChip	Illumina	PT-BY9I	doi:10.7303/syn3157275	Synapse	doi:10.7303/syn3157275	https://doi.org/10.7303/syn3157275	dorsolateral prefrontal cortex
39484737_dorsolateral prefrontal cortex	DNA Methylation profile	Infinium HumanMethylation450K BeadChip	Illumina	PT-BY9P	doi:10.7303/syn3157275	Synapse	doi:10.7303/syn3157275	https://doi.org/10.7303/syn3157275	dorsolateral prefrontal cortex
27481601_dorsolateral prefrontal cortex	DNA Methylation profile	Infinium HumanMethylation450K BeadChip	Illumina	PT-BYA7	doi:10.7303/syn3157275	Synapse	doi:10.7303/syn3157275	https://doi.org/10.7303/syn3157275	dorsolateral prefrontal cortex
46251007_dorsolateral prefrontal cortex	DNA Methylation profile	Infinium HumanMethylation450K BeadChip	Illumina	PT-BYD9	doi:10.7303/syn3157275	Synapse	doi:10.7303/syn3157275	https://doi.org/10.7303/syn3157275	dorsolateral prefrontal cortex
50409532_dorsolateral prefrontal cortex	DNA Methylation profile	Infinium HumanMethylation450K BeadChip	Illumina	PT-BYDA	doi:10.7303/syn3157275	Synapse	doi:10.7303/syn3157275	https://doi.org/10.7303/syn3157275	dorsolateral prefrontal cortex
91921829_dorsolateral prefrontal cortex	DNA Methylation profile	Infinium HumanMethylation450K BeadChip	Illumina	PT-BYDE	doi:10.7303/syn3157275	Synapse	doi:10.7303/syn3157275	https://doi.org/10.7303/syn3157275	dorsolateral prefrontal cortex
8132197_dorsolateral prefrontal cortex	DNA Methylation profile	Infinium HumanMethylation450K BeadChip	Illumina	PT-BYDJ	doi:10.7303/syn3157275	Synapse	doi:10.7303/syn3157275	https://doi.org/10.7303/syn3157275	dorsolateral prefrontal cortex
50301675_dorsolateral prefrontal cortex	DNA Methylation profile	Infinium HumanMethylation450K BeadChip	Illumina	PT-BYDK	doi:10.7303/syn3157275	Synapse	doi:10.7303/syn3157275	https://doi.org/10.7303/syn3157275	dorsolateral prefrontal cortex
87410220_dorsolateral prefrontal cortex	DNA Methylation profile	Infinium HumanMethylation450K BeadChip	Illumina	PT-BYDN	doi:10.7303/syn3157275	Synapse	doi:10.7303/syn3157275	https://doi.org/10.7303/syn3157275	dorsolateral prefrontal cortex
66406040_dorsolateral prefrontal cortex	DNA Methylation profile	Infinium HumanMethylation450K BeadChip	Illumina	PT-BYDP	doi:10.7303/syn3157275	Synapse	doi:10.7303/syn3157275	https://doi.org/10.7303/syn3157275	dorsolateral prefrontal cortex
69982533_dorsolateral prefrontal cortex	DNA Methylation profile	Infinium HumanMethylation450K BeadChip	Illumina	PT-BYDS	doi:10.7303/syn3157275	Synapse	doi:10.7303/syn3157275	https://doi.org/10.7303/syn3157275	dorsolateral prefrontal cortex
82624422_dorsolateral prefrontal cortex	DNA Methylation profile	Infinium HumanMethylation450K BeadChip	Illumina	PT-BYDT	doi:10.7303/syn3157275	Synapse	doi:10.7303/syn3157275	https://doi.org/10.7303/syn3157275	dorsolateral prefrontal cortex
86471999_dorsolateral prefrontal cortex	DNA Methylation profile	Infinium HumanMethylation450K BeadChip	Illumina	PT-BYDU	doi:10.7303/syn3157275	Synapse	doi:10.7303/syn3157275	https://doi.org/10.7303/syn3157275	dorsolateral prefrontal cortex
50400835_dorsolateral prefrontal cortex	DNA Methylation profile	Infinium HumanMethylation450K BeadChip	Illumina	PT-BYDV	doi:10.7303/syn3157275	Synapse	doi:10.7303/syn3157275	https://doi.org/10.7303/syn3157275	dorsolateral prefrontal cortex
35286551_dorsolateral prefrontal cortex	DNA Methylation profile	Infinium HumanMethylation450K BeadChip	Illumina	PT-BYDW	doi:10.7303/syn3157275	Synapse	doi:10.7303/syn3157275	https://doi.org/10.7303/syn3157275	dorsolateral prefrontal cortex
70816595_dorsolateral prefrontal cortex	DNA Methylation profile	Infinium HumanMethylation450K BeadChip	Illumina	PT-BYDX	doi:10.7303/syn3157275	Synapse	doi:10.7303/syn3157275	https://doi.org/10.7303/syn3157275	dorsolateral prefrontal cortex
39316600_dorsolateral prefrontal cortex	DNA Methylation profile	Infinium HumanMethylation450K BeadChip	Illumina	PT-BYE3	doi:10.7303/syn3157275	Synapse	doi:10.7303/syn3157275	https://doi.org/10.7303/syn3157275	dorsolateral prefrontal cortex
67185070_dorsolateral prefrontal cortex	DNA Methylation profile	Infinium HumanMethylation450K BeadChip	Illumina	PT-BYE5	doi:10.7303/syn3157275	Synapse	doi:10.7303/syn3157275	https://doi.org/10.7303/syn3157275	dorsolateral prefrontal cortex
71648351_dorsolateral prefrontal cortex	DNA Methylation profile	Infinium HumanMethylation450K BeadChip	Illumina	PT-BYE8	doi:10.7303/syn3157275	Synapse	doi:10.7303/syn3157275	https://doi.org/10.7303/syn3157275	dorsolateral prefrontal cortex
6073025_dorsolateral prefrontal cortex	DNA Methylation profile	Infinium HumanMethylation450K BeadChip	Illumina	PT-BYE9	doi:10.7303/syn3157275	Synapse	doi:10.7303/syn3157275	https://doi.org/10.7303/syn3157275	dorsolateral prefrontal cortex
46909396_dorsolateral prefrontal cortex	DNA Methylation profile	Infinium HumanMethylation450K BeadChip	Illumina	PT-BYED	doi:10.7303/syn3157275	Synapse	doi:10.7303/syn3157275	https://doi.org/10.7303/syn3157275	dorsolateral prefrontal cortex
50107457_dorsolateral prefrontal cortex	DNA Methylation profile	Infinium HumanMethylation450K BeadChip	Illumina	PT-BYER	doi:10.7303/syn3157275	Synapse	doi:10.7303/syn3157275	https://doi.org/10.7303/syn3157275	dorsolateral prefrontal cortex
49429845_dorsolateral prefrontal cortex	DNA Methylation profile	Infinium HumanMethylation450K BeadChip	Illumina	PT-BYEZ	doi:10.7303/syn3157275	Synapse	doi:10.7303/syn3157275	https://doi.org/10.7303/syn3157275	dorsolateral prefrontal cortex
14498577_dorsolateral prefrontal cortex	DNA Methylation profile	Infinium HumanMethylation450K BeadChip	Illumina	PT-BYF4	doi:10.7303/syn3157275	Synapse	doi:10.7303/syn3157275	https://doi.org/10.7303/syn3157275	dorsolateral prefrontal cortex
50301549_dorsolateral prefrontal cortex	DNA Methylation profile	Infinium HumanMethylation450K BeadChip	Illumina	PT-BYFC	doi:10.7303/syn3157275	Synapse	doi:10.7303/syn3157275	https://doi.org/10.7303/syn3157275	dorsolateral prefrontal cortex
64291829_dorsolateral prefrontal cortex	DNA Methylation profile	Infinium HumanMethylation450K BeadChip	Illumina	PT-BYFE	doi:10.7303/syn3157275	Synapse	doi:10.7303/syn3157275	https://doi.org/10.7303/syn3157275	dorsolateral prefrontal cortex
92393245_dorsolateral prefrontal cortex	DNA Methylation profile	Infinium HumanMethylation450K BeadChip	Illumina	PT-BYIY	doi:10.7303/syn3157275	Synapse	doi:10.7303/syn3157275	https://doi.org/10.7303/syn3157275	dorsolateral prefrontal cortex
84653463_dorsolateral prefrontal cortex	DNA Methylation profile	Infinium HumanMethylation450K BeadChip	Illumina	PT-BYJ1	doi:10.7303/syn3157275	Synapse	doi:10.7303/syn3157275	https://doi.org/10.7303/syn3157275	dorsolateral prefrontal cortex
50402305_dorsolateral prefrontal cortex	DNA Methylation profile	Infinium HumanMethylation450K BeadChip	Illumina	PT-BYJ4	doi:10.7303/syn3157275	Synapse	doi:10.7303/syn3157275	https://doi.org/10.7303/syn3157275	dorsolateral prefrontal cortex
27313862_dorsolateral prefrontal cortex	DNA Methylation profile	Infinium HumanMethylation450K BeadChip	Illumina	PT-BYJ8	doi:10.7303/syn3157275	Synapse	doi:10.7303/syn3157275	https://doi.org/10.7303/syn3157275	dorsolateral prefrontal cortex
95453354_dorsolateral prefrontal cortex	DNA Methylation profile	Infinium HumanMethylation450K BeadChip	Illumina	PT-BYJP	doi:10.7303/syn3157275	Synapse	doi:10.7303/syn3157275	https://doi.org/10.7303/syn3157275	dorsolateral prefrontal cortex
50107619_dorsolateral prefrontal cortex	DNA Methylation profile	Infinium HumanMethylation450K BeadChip	Illumina	PT-BYJY	doi:10.7303/syn3157275	Synapse	doi:10.7303/syn3157275	https://doi.org/10.7303/syn3157275	dorsolateral prefrontal cortex
50405330_dorsolateral prefrontal cortex	DNA Methylation profile	Infinium HumanMethylation450K BeadChip	Illumina	PT-BYK9	doi:10.7303/syn3157275	Synapse	doi:10.7303/syn3157275	https://doi.org/10.7303/syn3157275	dorsolateral prefrontal cortex
77743003_dorsolateral prefrontal cortex	DNA Methylation profile	Infinium HumanMethylation450K BeadChip	Illumina	PT-BYKR	doi:10.7303/syn3157275	Synapse	doi:10.7303/syn3157275	https://doi.org/10.7303/syn3157275	dorsolateral prefrontal cortex
73549281_dorsolateral prefrontal cortex	DNA Methylation profile	Infinium HumanMethylation450K BeadChip	Illumina	PT-BYO8	doi:10.7303/syn3157275	Synapse	doi:10.7303/syn3157275	https://doi.org/10.7303/syn3157275	dorsolateral prefrontal cortex
50406633_dorsolateral prefrontal cortex	DNA Methylation profile	Infinium HumanMethylation450K BeadChip	Illumina	PT-BYOR	doi:10.7303/syn3157275	Synapse	doi:10.7303/syn3157275	https://doi.org/10.7303/syn3157275	dorsolateral prefrontal cortex
50108912_dorsolateral prefrontal cortex	DNA Methylation profile	Infinium HumanMethylation450K BeadChip	Illumina	PT-BYP1	doi:10.7303/syn3157275	Synapse	doi:10.7303/syn3157275	https://doi.org/10.7303/syn3157275	dorsolateral prefrontal cortex
68725248_dorsolateral prefrontal cortex	DNA Methylation profile	Infinium HumanMethylation450K BeadChip	Illumina	PT-BYP9	doi:10.7303/syn3157275	Synapse	doi:10.7303/syn3157275	https://doi.org/10.7303/syn3157275	dorsolateral prefrontal cortex
50408077_dorsolateral prefrontal cortex	DNA Methylation profile	Infinium HumanMethylation450K BeadChip	Illumina	PT-BYPH	doi:10.7303/syn3157275	Synapse	doi:10.7303/syn3157275	https://doi.org/10.7303/syn3157275	dorsolateral prefrontal cortex
86600442_dorsolateral prefrontal cortex	DNA Methylation profile	Infinium HumanMethylation450K BeadChip	Illumina	PT-BYPL	doi:10.7303/syn3157275	Synapse	doi:10.7303/syn3157275	https://doi.org/10.7303/syn3157275	dorsolateral prefrontal cortex
51400993_dorsolateral prefrontal cortex	DNA Methylation profile	Infinium HumanMethylation450K BeadChip	Illumina	PT-BYPM	doi:10.7303/syn3157275	Synapse	doi:10.7303/syn3157275	https://doi.org/10.7303/syn3157275	dorsolateral prefrontal cortex
7311370_dorsolateral prefrontal cortex	DNA Methylation profile	Infinium HumanMethylation450K BeadChip	Illumina	PT-BYQF	doi:10.7303/syn3157275	Synapse	doi:10.7303/syn3157275	https://doi.org/10.7303/syn3157275	dorsolateral prefrontal cortex
50108200_dorsolateral prefrontal cortex	DNA Methylation profile	Infinium HumanMethylation450K BeadChip	Illumina	PT-BYQM	doi:10.7303/syn3157275	Synapse	doi:10.7303/syn3157275	https://doi.org/10.7303/syn3157275	dorsolateral prefrontal cortex
60725338_dorsolateral prefrontal cortex	DNA Methylation profile	Infinium HumanMethylation450K BeadChip	Illumina	PT-BYTN	doi:10.7303/syn3157275	Synapse	doi:10.7303/syn3157275	https://doi.org/10.7303/syn3157275	dorsolateral prefrontal cortex
39989287_dorsolateral prefrontal cortex	DNA Methylation profile	Infinium HumanMethylation450K BeadChip	Illumina	PT-BYUH	doi:10.7303/syn3157275	Synapse	doi:10.7303/syn3157275	https://doi.org/10.7303/syn3157275	dorsolateral prefrontal cortex
84955962_dorsolateral prefrontal cortex	DNA Methylation profile	Infinium HumanMethylation450K BeadChip	Illumina	PT-BYUI	doi:10.7303/syn3157275	Synapse	doi:10.7303/syn3157275	https://doi.org/10.7303/syn3157275	dorsolateral prefrontal cortex
16513683_dorsolateral prefrontal cortex	DNA Methylation profile	Infinium HumanMethylation450K BeadChip	Illumina	PT-BYUV	doi:10.7303/syn3157275	Synapse	doi:10.7303/syn3157275	https://doi.org/10.7303/syn3157275	dorsolateral prefrontal cortex
14184286_dorsolateral prefrontal cortex	DNA Methylation profile	Infinium HumanMethylation450K BeadChip	Illumina	PT-BYUX	doi:10.7303/syn3157275	Synapse	doi:10.7303/syn3157275	https://doi.org/10.7303/syn3157275	dorsolateral prefrontal cortex
30819298_dorsolateral prefrontal cortex	DNA Methylation profile	Infinium HumanMethylation450K BeadChip	Illumina	PT-BYV2	doi:10.7303/syn3157275	Synapse	doi:10.7303/syn3157275	https://doi.org/10.7303/syn3157275	dorsolateral prefrontal cortex
62985554_dorsolateral prefrontal cortex	DNA Methylation profile	Infinium HumanMethylation450K BeadChip	Illumina	PT-BYVB	doi:10.7303/syn3157275	Synapse	doi:10.7303/syn3157275	https://doi.org/10.7303/syn3157275	dorsolateral prefrontal cortex
44019405_dorsolateral prefrontal cortex	DNA Methylation profile	Infinium HumanMethylation450K BeadChip	Illumina	PT-BYVO	doi:10.7303/syn3157275	Synapse	doi:10.7303/syn3157275	https://doi.org/10.7303/syn3157275	dorsolateral prefrontal cortex
46246604_dorsolateral prefrontal cortex	DNA Methylation profile	Infinium HumanMethylation450K BeadChip	Illumina	PT-BYVZ	doi:10.7303/syn3157275	Synapse	doi:10.7303/syn3157275	https://doi.org/10.7303/syn3157275	dorsolateral prefrontal cortex
50302392_dorsolateral prefrontal cortex	DNA Methylation profile	Infinium HumanMethylation450K BeadChip	Illumina	PT-BYZI	doi:10.7303/syn3157275	Synapse	doi:10.7303/syn3157275	https://doi.org/10.7303/syn3157275	dorsolateral prefrontal cortex
44299049_dorsolateral prefrontal cortex	DNA Methylation profile	Infinium HumanMethylation450K BeadChip	Illumina	PT-BYZM	doi:10.7303/syn3157275	Synapse	doi:10.7303/syn3157275	https://doi.org/10.7303/syn3157275	dorsolateral prefrontal cortex
83984043_dorsolateral prefrontal cortex	DNA Methylation profile	Infinium HumanMethylation450K BeadChip	Illumina	PT-BYZP	doi:10.7303/syn3157275	Synapse	doi:10.7303/syn3157275	https://doi.org/10.7303/syn3157275	dorsolateral prefrontal cortex
50402693_dorsolateral prefrontal cortex	DNA Methylation profile	Infinium HumanMethylation450K BeadChip	Illumina	PT-BYZT	doi:10.7303/syn3157275	Synapse	doi:10.7303/syn3157275	https://doi.org/10.7303/syn3157275	dorsolateral prefrontal cortex
52311825_dorsolateral prefrontal cortex	DNA Methylation profile	Infinium HumanMethylation450K BeadChip	Illumina	PT-BYZX	doi:10.7303/syn3157275	Synapse	doi:10.7303/syn3157275	https://doi.org/10.7303/syn3157275	dorsolateral prefrontal cortex
86177506_dorsolateral prefrontal cortex	DNA Methylation profile	Infinium HumanMethylation450K BeadChip	Illumina	PT-BZ19	doi:10.7303/syn3157275	Synapse	doi:10.7303/syn3157275	https://doi.org/10.7303/syn3157275	dorsolateral prefrontal cortex
3430444_dorsolateral prefrontal cortex	DNA Methylation profile	Infinium HumanMethylation450K BeadChip	Illumina	PT-BZ1A	doi:10.7303/syn3157275	Synapse	doi:10.7303/syn3157275	https://doi.org/10.7303/syn3157275	dorsolateral prefrontal cortex
91707643_dorsolateral prefrontal cortex	DNA Methylation profile	Infinium HumanMethylation450K BeadChip	Illumina	PT-BZ5E	doi:10.7303/syn3157275	Synapse	doi:10.7303/syn3157275	https://doi.org/10.7303/syn3157275	dorsolateral prefrontal cortex
4576591_dorsolateral prefrontal cortex	DNA Methylation profile	Infinium HumanMethylation450K BeadChip	Illumina	PT-BZ67	doi:10.7303/syn3157275	Synapse	doi:10.7303/syn3157275	https://doi.org/10.7303/syn3157275	dorsolateral prefrontal cortex
50106280_dorsolateral prefrontal cortex	DNA Methylation profile	Infinium HumanMethylation450K BeadChip	Illumina	PT-BZ6A	doi:10.7303/syn3157275	Synapse	doi:10.7303/syn3157275	https://doi.org/10.7303/syn3157275	dorsolateral prefrontal cortex
76867532_dorsolateral prefrontal cortex	DNA Methylation profile	Infinium HumanMethylation450K BeadChip	Illumina	PT-BZ6L	doi:10.7303/syn3157275	Synapse	doi:10.7303/syn3157275	https://doi.org/10.7303/syn3157275	dorsolateral prefrontal cortex
62176713_dorsolateral prefrontal cortex	DNA Methylation profile	Infinium HumanMethylation450K BeadChip	Illumina	PT-BZ6Q	doi:10.7303/syn3157275	Synapse	doi:10.7303/syn3157275	https://doi.org/10.7303/syn3157275	dorsolateral prefrontal cortex
84417209_dorsolateral prefrontal cortex	DNA Methylation profile	Infinium HumanMethylation450K BeadChip	Illumina	PT-BZ6U	doi:10.7303/syn3157275	Synapse	doi:10.7303/syn3157275	https://doi.org/10.7303/syn3157275	dorsolateral prefrontal cortex
50401002_dorsolateral prefrontal cortex	DNA Methylation profile	Infinium HumanMethylation450K BeadChip	Illumina	PT-BZ6V	doi:10.7303/syn3157275	Synapse	doi:10.7303/syn3157275	https://doi.org/10.7303/syn3157275	dorsolateral prefrontal cortex
50108598_dorsolateral prefrontal cortex	DNA Methylation profile	Infinium HumanMethylation450K BeadChip	Illumina	PT-BZ71	doi:10.7303/syn3157275	Synapse	doi:10.7303/syn3157275	https://doi.org/10.7303/syn3157275	dorsolateral prefrontal cortex
21362537_dorsolateral prefrontal cortex	DNA Methylation profile	Infinium HumanMethylation450K BeadChip	Illumina	PT-BZ7C	doi:10.7303/syn3157275	Synapse	doi:10.7303/syn3157275	https://doi.org/10.7303/syn3157275	dorsolateral prefrontal cortex
77330002_dorsolateral prefrontal cortex	DNA Methylation profile	Infinium HumanMethylation450K BeadChip	Illumina	PT-BZ7Y	doi:10.7303/syn3157275	Synapse	doi:10.7303/syn3157275	https://doi.org/10.7303/syn3157275	dorsolateral prefrontal cortex
89614402_dorsolateral prefrontal cortex	DNA Methylation profile	Infinium HumanMethylation450K BeadChip	Illumina	PT-BZ81	doi:10.7303/syn3157275	Synapse	doi:10.7303/syn3157275	https://doi.org/10.7303/syn3157275	dorsolateral prefrontal cortex
56102646_dorsolateral prefrontal cortex	DNA Methylation profile	Infinium HumanMethylation450K BeadChip	Illumina	PT-BZAO	doi:10.7303/syn3157275	Synapse	doi:10.7303/syn3157275	https://doi.org/10.7303/syn3157275	dorsolateral prefrontal cortex
17219510_dorsolateral prefrontal cortex	DNA Methylation profile	Infinium HumanMethylation450K BeadChip	Illumina	PT-BZAP	doi:10.7303/syn3157275	Synapse	doi:10.7303/syn3157275	https://doi.org/10.7303/syn3157275	dorsolateral prefrontal cortex
34962204_dorsolateral prefrontal cortex	DNA Methylation profile	Infinium HumanMethylation450K BeadChip	Illumina	PT-BZAS	doi:10.7303/syn3157275	Synapse	doi:10.7303/syn3157275	https://doi.org/10.7303/syn3157275	dorsolateral prefrontal cortex
35941263_dorsolateral prefrontal cortex	DNA Methylation profile	Infinium HumanMethylation450K BeadChip	Illumina	PT-BZAU	doi:10.7303/syn3157275	Synapse	doi:10.7303/syn3157275	https://doi.org/10.7303/syn3157275	dorsolateral prefrontal cortex
50406057_dorsolateral prefrontal cortex	DNA Methylation profile	Infinium HumanMethylation450K BeadChip	Illumina	PT-BZAW	doi:10.7303/syn3157275	Synapse	doi:10.7303/syn3157275	https://doi.org/10.7303/syn3157275	dorsolateral prefrontal cortex
45566083_dorsolateral prefrontal cortex	DNA Methylation profile	Infinium HumanMethylation450K BeadChip	Illumina	PT-BZAX	doi:10.7303/syn3157275	Synapse	doi:10.7303/syn3157275	https://doi.org/10.7303/syn3157275	dorsolateral prefrontal cortex
44749170_dorsolateral prefrontal cortex	DNA Methylation profile	Infinium HumanMethylation450K BeadChip	Illumina	PT-BZB4	doi:10.7303/syn3157275	Synapse	doi:10.7303/syn3157275	https://doi.org/10.7303/syn3157275	dorsolateral prefrontal cortex
61029627_dorsolateral prefrontal cortex	DNA Methylation profile	Infinium HumanMethylation450K BeadChip	Illumina	PT-BZBA	doi:10.7303/syn3157275	Synapse	doi:10.7303/syn3157275	https://doi.org/10.7303/syn3157275	dorsolateral prefrontal cortex
50101523_dorsolateral prefrontal cortex	DNA Methylation profile	Infinium HumanMethylation450K BeadChip	Illumina	PT-BZBC	doi:10.7303/syn3157275	Synapse	doi:10.7303/syn3157275	https://doi.org/10.7303/syn3157275	dorsolateral prefrontal cortex
92113025_dorsolateral prefrontal cortex	DNA Methylation profile	Infinium HumanMethylation450K BeadChip	Illumina	PT-BZBJ	doi:10.7303/syn3157275	Synapse	doi:10.7303/syn3157275	https://doi.org/10.7303/syn3157275	dorsolateral prefrontal cortex
50403446_dorsolateral prefrontal cortex	DNA Methylation profile	Infinium HumanMethylation450K BeadChip	Illumina	PT-BZBN	doi:10.7303/syn3157275	Synapse	doi:10.7303/syn3157275	https://doi.org/10.7303/syn3157275	dorsolateral prefrontal cortex
50108886_dorsolateral prefrontal cortex	DNA Methylation profile	Infinium HumanMethylation450K BeadChip	Illumina	PT-BZBO	doi:10.7303/syn3157275	Synapse	doi:10.7303/syn3157275	https://doi.org/10.7303/syn3157275	dorsolateral prefrontal cortex
38967303_dorsolateral prefrontal cortex	DNA Methylation profile	Infinium HumanMethylation450K BeadChip	Illumina	PT-BZBT	doi:10.7303/syn3157275	Synapse	doi:10.7303/syn3157275	https://doi.org/10.7303/syn3157275	dorsolateral prefrontal cortex
82317494_dorsolateral prefrontal cortex	DNA Methylation profile	Infinium HumanMethylation450K BeadChip	Illumina	PT-BZBU	doi:10.7303/syn3157275	Synapse	doi:10.7303/syn3157275	https://doi.org/10.7303/syn3157275	dorsolateral prefrontal cortex
57978756_dorsolateral prefrontal cortex	DNA Methylation profile	Infinium HumanMethylation450K BeadChip	Illumina	PT-BZBW	doi:10.7303/syn3157275	Synapse	doi:10.7303/syn3157275	https://doi.org/10.7303/syn3157275	dorsolateral prefrontal cortex
82684406_dorsolateral prefrontal cortex	DNA Methylation profile	Infinium HumanMethylation450K BeadChip	Illumina	PT-BZBX	doi:10.7303/syn3157275	Synapse	doi:10.7303/syn3157275	https://doi.org/10.7303/syn3157275	dorsolateral prefrontal cortex
65001607_dorsolateral prefrontal cortex	DNA Methylation profile	Infinium HumanMethylation450K BeadChip	Illumina	PT-BZBY	doi:10.7303/syn3157275	Synapse	doi:10.7303/syn3157275	https://doi.org/10.7303/syn3157275	dorsolateral prefrontal cortex
37178462_dorsolateral prefrontal cortex	DNA Methylation profile	Infinium HumanMethylation450K BeadChip	Illumina	PT-BZC1	doi:10.7303/syn3157275	Synapse	doi:10.7303/syn3157275	https://doi.org/10.7303/syn3157275	dorsolateral prefrontal cortex
17929065_dorsolateral prefrontal cortex	DNA Methylation profile	Infinium HumanMethylation450K BeadChip	Illumina	PT-BZC4	doi:10.7303/syn3157275	Synapse	doi:10.7303/syn3157275	https://doi.org/10.7303/syn3157275	dorsolateral prefrontal cortex
25580771_dorsolateral prefrontal cortex	DNA Methylation profile	Infinium HumanMethylation450K BeadChip	Illumina	PT-BZC7	doi:10.7303/syn3157275	Synapse	doi:10.7303/syn3157275	https://doi.org/10.7303/syn3157275	dorsolateral prefrontal cortex
46369736_dorsolateral prefrontal cortex	DNA Methylation profile	Infinium HumanMethylation450K BeadChip	Illumina	PT-BZC8	doi:10.7303/syn3157275	Synapse	doi:10.7303/syn3157275	https://doi.org/10.7303/syn3157275	dorsolateral prefrontal cortex
50402017_dorsolateral prefrontal cortex	DNA Methylation profile	Infinium HumanMethylation450K BeadChip	Illumina	PT-BZCC	doi:10.7303/syn3157275	Synapse	doi:10.7303/syn3157275	https://doi.org/10.7303/syn3157275	dorsolateral prefrontal cortex
65652206_dorsolateral prefrontal cortex	DNA Methylation profile	Infinium HumanMethylation450K BeadChip	Illumina	PT-BZCE	doi:10.7303/syn3157275	Synapse	doi:10.7303/syn3157275	https://doi.org/10.7303/syn3157275	dorsolateral prefrontal cortex
50300084_dorsolateral prefrontal cortex	DNA Methylation profile	Infinium HumanMethylation450K BeadChip	Illumina	PT-BZCF	doi:10.7303/syn3157275	Synapse	doi:10.7303/syn3157275	https://doi.org/10.7303/syn3157275	dorsolateral prefrontal cortex
92996364_dorsolateral prefrontal cortex	DNA Methylation profile	Infinium HumanMethylation450K BeadChip	Illumina	PT-BZCG	doi:10.7303/syn3157275	Synapse	doi:10.7303/syn3157275	https://doi.org/10.7303/syn3157275	dorsolateral prefrontal cortex
1243685_dorsolateral prefrontal cortex	DNA Methylation profile	Infinium HumanMethylation450K BeadChip	Illumina	PT-BZCH	doi:10.7303/syn3157275	Synapse	doi:10.7303/syn3157275	https://doi.org/10.7303/syn3157275	dorsolateral prefrontal cortex
70625336_dorsolateral prefrontal cortex	DNA Methylation profile	Infinium HumanMethylation450K BeadChip	Illumina	PT-BZCJ	doi:10.7303/syn3157275	Synapse	doi:10.7303/syn3157275	https://doi.org/10.7303/syn3157275	dorsolateral prefrontal cortex
81852640_dorsolateral prefrontal cortex	DNA Methylation profile	Infinium HumanMethylation450K BeadChip	Illumina	PT-BZCM	doi:10.7303/syn3157275	Synapse	doi:10.7303/syn3157275	https://doi.org/10.7303/syn3157275	dorsolateral prefrontal cortex
53772202_dorsolateral prefrontal cortex	DNA Methylation profile	Infinium HumanMethylation450K BeadChip	Illumina	PT-BZCN	doi:10.7303/syn3157275	Synapse	doi:10.7303/syn3157275	https://doi.org/10.7303/syn3157275	dorsolateral prefrontal cortex
89903942_dorsolateral prefrontal cortex	DNA Methylation profile	Infinium HumanMethylation450K BeadChip	Illumina	PT-BZCU	doi:10.7303/syn3157275	Synapse	doi:10.7303/syn3157275	https://doi.org/10.7303/syn3157275	dorsolateral prefrontal cortex
71727427_dorsolateral prefrontal cortex	DNA Methylation profile	Infinium HumanMethylation450K BeadChip	Illumina	PT-BZCV	doi:10.7303/syn3157275	Synapse	doi:10.7303/syn3157275	https://doi.org/10.7303/syn3157275	dorsolateral prefrontal cortex
50107907_dorsolateral prefrontal cortex	DNA Methylation profile	Infinium HumanMethylation450K BeadChip	Illumina	PT-BZCW	doi:10.7303/syn3157275	Synapse	doi:10.7303/syn3157275	https://doi.org/10.7303/syn3157275	dorsolateral prefrontal cortex
41773404_dorsolateral prefrontal cortex	DNA Methylation profile	Infinium HumanMethylation450K BeadChip	Illumina	PT-BZCZ	doi:10.7303/syn3157275	Synapse	doi:10.7303/syn3157275	https://doi.org/10.7303/syn3157275	dorsolateral prefrontal cortex
5689621_dorsolateral prefrontal cortex	DNA Methylation profile	Infinium HumanMethylation450K BeadChip	Illumina	PT-BZD2	doi:10.7303/syn3157275	Synapse	doi:10.7303/syn3157275	https://doi.org/10.7303/syn3157275	dorsolateral prefrontal cortex
98953007_dorsolateral prefrontal cortex	DNA Methylation profile	Infinium HumanMethylation450K BeadChip	Illumina	PT-BZD3	doi:10.7303/syn3157275	Synapse	doi:10.7303/syn3157275	https://doi.org/10.7303/syn3157275	dorsolateral prefrontal cortex
50106316_dorsolateral prefrontal cortex	DNA Methylation profile	Infinium HumanMethylation450K BeadChip	Illumina	PT-BZD6	doi:10.7303/syn3157275	Synapse	doi:10.7303/syn3157275	https://doi.org/10.7303/syn3157275	dorsolateral prefrontal cortex
95329283_dorsolateral prefrontal cortex	DNA Methylation profile	Infinium HumanMethylation450K BeadChip	Illumina	PT-BZD7	doi:10.7303/syn3157275	Synapse	doi:10.7303/syn3157275	https://doi.org/10.7303/syn3157275	dorsolateral prefrontal cortex
22776575_dorsolateral prefrontal cortex	DNA Methylation profile	Infinium HumanMethylation450K BeadChip	Illumina	PT-BZFZ	doi:10.7303/syn3157275	Synapse	doi:10.7303/syn3157275	https://doi.org/10.7303/syn3157275	dorsolateral prefrontal cortex
12365619_dorsolateral prefrontal cortex	DNA Methylation profile	Infinium HumanMethylation450K BeadChip	Illumina	PT-BZG3	doi:10.7303/syn3157275	Synapse	doi:10.7303/syn3157275	https://doi.org/10.7303/syn3157275	dorsolateral prefrontal cortex
7883803_dorsolateral prefrontal cortex	DNA Methylation profile	Infinium HumanMethylation450K BeadChip	Illumina	PT-BZG4	doi:10.7303/syn3157275	Synapse	doi:10.7303/syn3157275	https://doi.org/10.7303/syn3157275	dorsolateral prefrontal cortex
50106578_dorsolateral prefrontal cortex	DNA Methylation profile	Infinium HumanMethylation450K BeadChip	Illumina	PT-BZG5	doi:10.7303/syn3157275	Synapse	doi:10.7303/syn3157275	https://doi.org/10.7303/syn3157275	dorsolateral prefrontal cortex
51815338_dorsolateral prefrontal cortex	DNA Methylation profile	Infinium HumanMethylation450K BeadChip	Illumina	PT-BZG6	doi:10.7303/syn3157275	Synapse	doi:10.7303/syn3157275	https://doi.org/10.7303/syn3157275	dorsolateral prefrontal cortex
95330358_dorsolateral prefrontal cortex	DNA Methylation profile	Infinium HumanMethylation450K BeadChip	Illumina	PT-BZG8	doi:10.7303/syn3157275	Synapse	doi:10.7303/syn3157275	https://doi.org/10.7303/syn3157275	dorsolateral prefrontal cortex
83034844_dorsolateral prefrontal cortex	DNA Methylation profile	Infinium HumanMethylation450K BeadChip	Illumina	PT-BZGE	doi:10.7303/syn3157275	Synapse	doi:10.7303/syn3157275	https://doi.org/10.7303/syn3157275	dorsolateral prefrontal cortex
50100932_dorsolateral prefrontal cortex	DNA Methylation profile	Infinium HumanMethylation450K BeadChip	Illumina	PT-BZGO	doi:10.7303/syn3157275	Synapse	doi:10.7303/syn3157275	https://doi.org/10.7303/syn3157275	dorsolateral prefrontal cortex
90447310_dorsolateral prefrontal cortex	DNA Methylation profile	Infinium HumanMethylation450K BeadChip	Illumina	PT-BZGR	doi:10.7303/syn3157275	Synapse	doi:10.7303/syn3157275	https://doi.org/10.7303/syn3157275	dorsolateral prefrontal cortex
24039289_dorsolateral prefrontal cortex	DNA Methylation profile	Infinium HumanMethylation450K BeadChip	Illumina	PT-BZGU	doi:10.7303/syn3157275	Synapse	doi:10.7303/syn3157275	https://doi.org/10.7303/syn3157275	dorsolateral prefrontal cortex
9650662_dorsolateral prefrontal cortex	DNA Methylation profile	Infinium HumanMethylation450K BeadChip	Illumina	PT-BZGV	doi:10.7303/syn3157275	Synapse	doi:10.7303/syn3157275	https://doi.org/10.7303/syn3157275	dorsolateral prefrontal cortex
50302716_dorsolateral prefrontal cortex	DNA Methylation profile	Infinium HumanMethylation450K BeadChip	Illumina	PT-BZGX	doi:10.7303/syn3157275	Synapse	doi:10.7303/syn3157275	https://doi.org/10.7303/syn3157275	dorsolateral prefrontal cortex
34999847_dorsolateral prefrontal cortex	DNA Methylation profile	Infinium HumanMethylation450K BeadChip	Illumina	PT-BZGZ	doi:10.7303/syn3157275	Synapse	doi:10.7303/syn3157275	https://doi.org/10.7303/syn3157275	dorsolateral prefrontal cortex
86903794_dorsolateral prefrontal cortex	DNA Methylation profile	Infinium HumanMethylation450K BeadChip	Illumina	PT-BZH4	doi:10.7303/syn3157275	Synapse	doi:10.7303/syn3157275	https://doi.org/10.7303/syn3157275	dorsolateral prefrontal cortex
8109170_dorsolateral prefrontal cortex	DNA Methylation profile	Infinium HumanMethylation450K BeadChip	Illumina	PT-BZH5	doi:10.7303/syn3157275	Synapse	doi:10.7303/syn3157275	https://doi.org/10.7303/syn3157275	dorsolateral prefrontal cortex
7253015_dorsolateral prefrontal cortex	DNA Methylation profile	Infinium HumanMethylation450K BeadChip	Illumina	PT-BZH6	doi:10.7303/syn3157275	Synapse	doi:10.7303/syn3157275	https://doi.org/10.7303/syn3157275	dorsolateral prefrontal cortex
85666580_dorsolateral prefrontal cortex	DNA Methylation profile	Infinium HumanMethylation450K BeadChip	Illumina	PT-BZH8	doi:10.7303/syn3157275	Synapse	doi:10.7303/syn3157275	https://doi.org/10.7303/syn3157275	dorsolateral prefrontal cortex
50404163_dorsolateral prefrontal cortex	DNA Methylation profile	Infinium HumanMethylation450K BeadChip	Illumina	PT-BZH9	doi:10.7303/syn3157275	Synapse	doi:10.7303/syn3157275	https://doi.org/10.7303/syn3157275	dorsolateral prefrontal cortex
5498462_dorsolateral prefrontal cortex	DNA Methylation profile	Infinium HumanMethylation450K BeadChip	Illumina	PT-BZHC	doi:10.7303/syn3157275	Synapse	doi:10.7303/syn3157275	https://doi.org/10.7303/syn3157275	dorsolateral prefrontal cortex
31509843_dorsolateral prefrontal cortex	DNA Methylation profile	Infinium HumanMethylation450K BeadChip	Illumina	PT-BZHD	doi:10.7303/syn3157275	Synapse	doi:10.7303/syn3157275	https://doi.org/10.7303/syn3157275	dorsolateral prefrontal cortex
50409370_dorsolateral prefrontal cortex	DNA Methylation profile	Infinium HumanMethylation450K BeadChip	Illumina	PT-BZHH	doi:10.7303/syn3157275	Synapse	doi:10.7303/syn3157275	https://doi.org/10.7303/syn3157275	dorsolateral prefrontal cortex
45800230_dorsolateral prefrontal cortex	DNA Methylation profile	Infinium HumanMethylation450K BeadChip	Illumina	PT-BZHK	doi:10.7303/syn3157275	Synapse	doi:10.7303/syn3157275	https://doi.org/10.7303/syn3157275	dorsolateral prefrontal cortex
668310_dorsolateral prefrontal cortex	DNA Methylation profile	Infinium HumanMethylation450K BeadChip	Illumina	PT-BZHL	doi:10.7303/syn3157275	Synapse	doi:10.7303/syn3157275	https://doi.org/10.7303/syn3157275	dorsolateral prefrontal cortex
77891596_dorsolateral prefrontal cortex	DNA Methylation profile	Infinium HumanMethylation450K BeadChip	Illumina	PT-BZHM	doi:10.7303/syn3157275	Synapse	doi:10.7303/syn3157275	https://doi.org/10.7303/syn3157275	dorsolateral prefrontal cortex
22813029_dorsolateral prefrontal cortex	DNA Methylation profile	Infinium HumanMethylation450K BeadChip	Illumina	PT-BZHS	doi:10.7303/syn3157275	Synapse	doi:10.7303/syn3157275	https://doi.org/10.7303/syn3157275	dorsolateral prefrontal cortex
95491648_dorsolateral prefrontal cortex	DNA Methylation profile	Infinium HumanMethylation450K BeadChip	Illumina	PT-BZHV	doi:10.7303/syn3157275	Synapse	doi:10.7303/syn3157275	https://doi.org/10.7303/syn3157275	dorsolateral prefrontal cortex
84642424_dorsolateral prefrontal cortex	DNA Methylation profile	Infinium HumanMethylation450K BeadChip	Illumina	PT-BZHY	doi:10.7303/syn3157275	Synapse	doi:10.7303/syn3157275	https://doi.org/10.7303/syn3157275	dorsolateral prefrontal cortex
50105149_dorsolateral prefrontal cortex	DNA Methylation profile	Infinium HumanMethylation450K BeadChip	Illumina	PT-BZI1	doi:10.7303/syn3157275	Synapse	doi:10.7303/syn3157275	https://doi.org/10.7303/syn3157275	dorsolateral prefrontal cortex
95919181_dorsolateral prefrontal cortex	DNA Methylation profile	Infinium HumanMethylation450K BeadChip	Illumina	PT-BZI2	doi:10.7303/syn3157275	Synapse	doi:10.7303/syn3157275	https://doi.org/10.7303/syn3157275	dorsolateral prefrontal cortex
3283241_dorsolateral prefrontal cortex	DNA Methylation profile	Infinium HumanMethylation450K BeadChip	Illumina	PT-BZI5	doi:10.7303/syn3157275	Synapse	doi:10.7303/syn3157275	https://doi.org/10.7303/syn3157275	dorsolateral prefrontal cortex
45115248_dorsolateral prefrontal cortex	DNA Methylation profile	Infinium HumanMethylation450K BeadChip	Illumina	PT-BZIB	doi:10.7303/syn3157275	Synapse	doi:10.7303/syn3157275	https://doi.org/10.7303/syn3157275	dorsolateral prefrontal cortex
50302554_dorsolateral prefrontal cortex	DNA Methylation profile	Infinium HumanMethylation450K BeadChip	Illumina	PT-BZID	doi:10.7303/syn3157275	Synapse	doi:10.7303/syn3157275	https://doi.org/10.7303/syn3157275	dorsolateral prefrontal cortex
67216828_dorsolateral prefrontal cortex	DNA Methylation profile	Infinium HumanMethylation450K BeadChip	Illumina	PT-BZIE	doi:10.7303/syn3157275	Synapse	doi:10.7303/syn3157275	https://doi.org/10.7303/syn3157275	dorsolateral prefrontal cortex
74078795_dorsolateral prefrontal cortex	DNA Methylation profile	Infinium HumanMethylation450K BeadChip	Illumina	PT-BZIG	doi:10.7303/syn3157275	Synapse	doi:10.7303/syn3157275	https://doi.org/10.7303/syn3157275	dorsolateral prefrontal cortex
50105987_dorsolateral prefrontal cortex	DNA Methylation profile	Infinium HumanMethylation450K BeadChip	Illumina	PT-BZIJ	doi:10.7303/syn3157275	Synapse	doi:10.7303/syn3157275	https://doi.org/10.7303/syn3157275	dorsolateral prefrontal cortex
54458919_dorsolateral prefrontal cortex	DNA Methylation profile	Infinium HumanMethylation450K BeadChip	Illumina	PT-BZIK	doi:10.7303/syn3157275	Synapse	doi:10.7303/syn3157275	https://doi.org/10.7303/syn3157275	dorsolateral prefrontal cortex
46291609_dorsolateral prefrontal cortex	DNA Methylation profile	Infinium HumanMethylation450K BeadChip	Illumina	PT-BZLT	doi:10.7303/syn3157275	Synapse	doi:10.7303/syn3157275	https://doi.org/10.7303/syn3157275	dorsolateral prefrontal cortex
94430339_dorsolateral prefrontal cortex	DNA Methylation profile	Infinium HumanMethylation450K BeadChip	Illumina	PT-BZMP	doi:10.7303/syn3157275	Synapse	doi:10.7303/syn3157275	https://doi.org/10.7303/syn3157275	dorsolateral prefrontal cortex
58501637_dorsolateral prefrontal cortex	DNA Methylation profile	Infinium HumanMethylation450K BeadChip	Illumina	PT-BZN3	doi:10.7303/syn3157275	Synapse	doi:10.7303/syn3157275	https://doi.org/10.7303/syn3157275	dorsolateral prefrontal cortex
80592317_dorsolateral prefrontal cortex	DNA Methylation profile	Infinium HumanMethylation450K BeadChip	Illumina	PT-BZN8	doi:10.7303/syn3157275	Synapse	doi:10.7303/syn3157275	https://doi.org/10.7303/syn3157275	dorsolateral prefrontal cortex
51442191_dorsolateral prefrontal cortex	DNA Methylation profile	Infinium HumanMethylation450K BeadChip	Illumina	PT-BZNN	doi:10.7303/syn3157275	Synapse	doi:10.7303/syn3157275	https://doi.org/10.7303/syn3157275	dorsolateral prefrontal cortex
50405042_dorsolateral prefrontal cortex	DNA Methylation profile	Infinium HumanMethylation450K BeadChip	Illumina	PT-BZR2	doi:10.7303/syn3157275	Synapse	doi:10.7303/syn3157275	https://doi.org/10.7303/syn3157275	dorsolateral prefrontal cortex
50402729_dorsolateral prefrontal cortex	DNA Methylation profile	Infinium HumanMethylation450K BeadChip	Illumina	PT-BZRE	doi:10.7303/syn3157275	Synapse	doi:10.7303/syn3157275	https://doi.org/10.7303/syn3157275	dorsolateral prefrontal cortex
50108048_dorsolateral prefrontal cortex	DNA Methylation profile	Infinium HumanMethylation450K BeadChip	Illumina	PT-BZS2	doi:10.7303/syn3157275	Synapse	doi:10.7303/syn3157275	https://doi.org/10.7303/syn3157275	dorsolateral prefrontal cortex
50108462_dorsolateral prefrontal cortex	DNA Methylation profile	Infinium HumanMethylation450K BeadChip	Illumina	PT-BZSA	doi:10.7303/syn3157275	Synapse	doi:10.7303/syn3157275	https://doi.org/10.7303/syn3157275	dorsolateral prefrontal cortex
37527863_dorsolateral prefrontal cortex	DNA Methylation profile	Infinium HumanMethylation450K BeadChip	Illumina	PT-BZSE	doi:10.7303/syn3157275	Synapse	doi:10.7303/syn3157275	https://doi.org/10.7303/syn3157275	dorsolateral prefrontal cortex
50502606_dorsolateral prefrontal cortex	DNA Methylation profile	Infinium HumanMethylation450K BeadChip	Illumina	PT-BZSF	doi:10.7303/syn3157275	Synapse	doi:10.7303/syn3157275	https://doi.org/10.7303/syn3157275	dorsolateral prefrontal cortex
67429065_dorsolateral prefrontal cortex	DNA Methylation profile	Infinium HumanMethylation450K BeadChip	Illumina	PT-BZT8	doi:10.7303/syn3157275	Synapse	doi:10.7303/syn3157275	https://doi.org/10.7303/syn3157275	dorsolateral prefrontal cortex
37065652_dorsolateral prefrontal cortex	DNA Methylation profile	Infinium HumanMethylation450K BeadChip	Illumina	PT-BZYG	doi:10.7303/syn3157275	Synapse	doi:10.7303/syn3157275	https://doi.org/10.7303/syn3157275	dorsolateral prefrontal cortex
62367972_dorsolateral prefrontal cortex	DNA Methylation profile	Infinium HumanMethylation450K BeadChip	Illumina	PT-C1N7	doi:10.7303/syn3157275	Synapse	doi:10.7303/syn3157275	https://doi.org/10.7303/syn3157275	dorsolateral prefrontal cortex
95442315_dorsolateral prefrontal cortex	DNA Methylation profile	Infinium HumanMethylation450K BeadChip	Illumina	PT-C1N8	doi:10.7303/syn3157275	Synapse	doi:10.7303/syn3157275	https://doi.org/10.7303/syn3157275	dorsolateral prefrontal cortex
87038802_dorsolateral prefrontal cortex	DNA Methylation profile	Infinium HumanMethylation450K BeadChip	Illumina	PT-C1NB	doi:10.7303/syn3157275	Synapse	doi:10.7303/syn3157275	https://doi.org/10.7303/syn3157275	dorsolateral prefrontal cortex
11697592_dorsolateral prefrontal cortex	DNA Methylation profile	Infinium HumanMethylation450K BeadChip	Illumina	PT-F6OC	doi:10.7303/syn3157275	Synapse	doi:10.7303/syn3157275	https://doi.org/10.7303/syn3157275	dorsolateral prefrontal cortex
11331231_dorsolateral prefrontal cortex	DNA Methylation profile	Infinium HumanMethylation450K BeadChip	Illumina	PT-F6OF	doi:10.7303/syn3157275	Synapse	doi:10.7303/syn3157275	https://doi.org/10.7303/syn3157275	dorsolateral prefrontal cortex
20270920_dorsolateral prefrontal cortex	DNA Methylation profile	Infinium HumanMethylation450K BeadChip	Illumina	PT-F6OG	doi:10.7303/syn3157275	Synapse	doi:10.7303/syn3157275	https://doi.org/10.7303/syn3157275	dorsolateral prefrontal cortex
10253148_dorsolateral prefrontal cortex	DNA Methylation profile	Infinium HumanMethylation450K BeadChip	Illumina	PT-F6OJ	doi:10.7303/syn3157275	Synapse	doi:10.7303/syn3157275	https://doi.org/10.7303/syn3157275	dorsolateral prefrontal cortex
50102952_dorsolateral prefrontal cortex	DNA Methylation profile	Infinium HumanMethylation450K BeadChip	Illumina	PT-M54I	doi:10.7303/syn3157275	Synapse	doi:10.7303/syn3157275	https://doi.org/10.7303/syn3157275	dorsolateral prefrontal cortex
11344452_dorsolateral prefrontal cortex	DNA Methylation profile	Infinium HumanMethylation450K BeadChip	Illumina	PT-M54K	doi:10.7303/syn3157275	Synapse	doi:10.7303/syn3157275	https://doi.org/10.7303/syn3157275	dorsolateral prefrontal cortex
10208143_dorsolateral prefrontal cortex	DNA Methylation profile	Infinium HumanMethylation450K BeadChip	Illumina	PT-M54N	doi:10.7303/syn3157275	Synapse	doi:10.7303/syn3157275	https://doi.org/10.7303/syn3157275	dorsolateral prefrontal cortex
10514454_dorsolateral prefrontal cortex	DNA Methylation profile	Infinium HumanMethylation450K BeadChip	Illumina	PT-M54O	doi:10.7303/syn3157275	Synapse	doi:10.7303/syn3157275	https://doi.org/10.7303/syn3157275	dorsolateral prefrontal cortex
11342432_dorsolateral prefrontal cortex	DNA Methylation profile	Infinium HumanMethylation450K BeadChip	Illumina	PT-M54Q	doi:10.7303/syn3157275	Synapse	doi:10.7303/syn3157275	https://doi.org/10.7303/syn3157275	dorsolateral prefrontal cortex
20236838_dorsolateral prefrontal cortex	DNA Methylation profile	Infinium HumanMethylation450K BeadChip	Illumina	PT-M54U	doi:10.7303/syn3157275	Synapse	doi:10.7303/syn3157275	https://doi.org/10.7303/syn3157275	dorsolateral prefrontal cortex
20390027_dorsolateral prefrontal cortex	DNA Methylation profile	Infinium HumanMethylation450K BeadChip	Illumina	PT-M54W	doi:10.7303/syn3157275	Synapse	doi:10.7303/syn3157275	https://doi.org/10.7303/syn3157275	dorsolateral prefrontal cortex
20194465_dorsolateral prefrontal cortex	DNA Methylation profile	Infinium HumanMethylation450K BeadChip	Illumina	PT-M54Z	doi:10.7303/syn3157275	Synapse	doi:10.7303/syn3157275	https://doi.org/10.7303/syn3157275	dorsolateral prefrontal cortex
50303145_dorsolateral prefrontal cortex	DNA Methylation profile	Infinium HumanMethylation450K BeadChip	Illumina	PT-M556	doi:10.7303/syn3157275	Synapse	doi:10.7303/syn3157275	https://doi.org/10.7303/syn3157275	dorsolateral prefrontal cortex
20154287_dorsolateral prefrontal cortex	DNA Methylation profile	Infinium HumanMethylation450K BeadChip	Illumina	PT-M557	doi:10.7303/syn3157275	Synapse	doi:10.7303/syn3157275	https://doi.org/10.7303/syn3157275	dorsolateral prefrontal cortex
21401399_dorsolateral prefrontal cortex	DNA Methylation profile	Infinium HumanMethylation450K BeadChip	Illumina	PT-M55F	doi:10.7303/syn3157275	Synapse	doi:10.7303/syn3157275	https://doi.org/10.7303/syn3157275	dorsolateral prefrontal cortex
20149910_dorsolateral prefrontal cortex	DNA Methylation profile	Infinium HumanMethylation450K BeadChip	Illumina	PT-M55H	doi:10.7303/syn3157275	Synapse	doi:10.7303/syn3157275	https://doi.org/10.7303/syn3157275	dorsolateral prefrontal cortex
10261026_dorsolateral prefrontal cortex	DNA Methylation profile	Infinium HumanMethylation450K BeadChip	Illumina	PT-M55J	doi:10.7303/syn3157275	Synapse	doi:10.7303/syn3157275	https://doi.org/10.7303/syn3157275	dorsolateral prefrontal cortex
10684501_dorsolateral prefrontal cortex	DNA Methylation profile	Infinium HumanMethylation450K BeadChip	Illumina	PT-M55K	doi:10.7303/syn3157275	Synapse	doi:10.7303/syn3157275	https://doi.org/10.7303/syn3157275	dorsolateral prefrontal cortex
20299973_dorsolateral prefrontal cortex	DNA Methylation profile	Infinium HumanMethylation450K BeadChip	Illumina	PT-M55L	doi:10.7303/syn3157275	Synapse	doi:10.7303/syn3157275	https://doi.org/10.7303/syn3157275	dorsolateral prefrontal cortex
20152393_dorsolateral prefrontal cortex	DNA Methylation profile	Infinium HumanMethylation450K BeadChip	Illumina	PT-M55P	doi:10.7303/syn3157275	Synapse	doi:10.7303/syn3157275	https://doi.org/10.7303/syn3157275	dorsolateral prefrontal cortex
10479920_dorsolateral prefrontal cortex	DNA Methylation profile	Infinium HumanMethylation450K BeadChip	Illumina	PT-M55R	doi:10.7303/syn3157275	Synapse	doi:10.7303/syn3157275	https://doi.org/10.7303/syn3157275	dorsolateral prefrontal cortex
50302004_dorsolateral prefrontal cortex	DNA Methylation profile	Infinium HumanMethylation450K BeadChip	Illumina	PT-M55S	doi:10.7303/syn3157275	Synapse	doi:10.7303/syn3157275	https://doi.org/10.7303/syn3157275	dorsolateral prefrontal cortex
20174533_dorsolateral prefrontal cortex	DNA Methylation profile	Infinium HumanMethylation450K BeadChip	Illumina	PT-M55T	doi:10.7303/syn3157275	Synapse	doi:10.7303/syn3157275	https://doi.org/10.7303/syn3157275	dorsolateral prefrontal cortex
22101842_dorsolateral prefrontal cortex	DNA Methylation profile	Infinium HumanMethylation450K BeadChip	Illumina	PT-M55W	doi:10.7303/syn3157275	Synapse	doi:10.7303/syn3157275	https://doi.org/10.7303/syn3157275	dorsolateral prefrontal cortex
10460587_dorsolateral prefrontal cortex	DNA Methylation profile	Infinium HumanMethylation450K BeadChip	Illumina	PT-M55Y	doi:10.7303/syn3157275	Synapse	doi:10.7303/syn3157275	https://doi.org/10.7303/syn3157275	dorsolateral prefrontal cortex
20249897_dorsolateral prefrontal cortex	DNA Methylation profile	Infinium HumanMethylation450K BeadChip	Illumina	PT-M55Z	doi:10.7303/syn3157275	Synapse	doi:10.7303/syn3157275	https://doi.org/10.7303/syn3157275	dorsolateral prefrontal cortex
50302266_dorsolateral prefrontal cortex	DNA Methylation profile	Infinium HumanMethylation450K BeadChip	Illumina	PT-M563	doi:10.7303/syn3157275	Synapse	doi:10.7303/syn3157275	https://doi.org/10.7303/syn3157275	dorsolateral prefrontal cortex
11349119_dorsolateral prefrontal cortex	DNA Methylation profile	Infinium HumanMethylation450K BeadChip	Illumina	PT-M564	doi:10.7303/syn3157275	Synapse	doi:10.7303/syn3157275	https://doi.org/10.7303/syn3157275	dorsolateral prefrontal cortex
11395417_dorsolateral prefrontal cortex	DNA Methylation profile	Infinium HumanMethylation450K BeadChip	Illumina	PT-M565	doi:10.7303/syn3157275	Synapse	doi:10.7303/syn3157275	https://doi.org/10.7303/syn3157275	dorsolateral prefrontal cortex
20106383_dorsolateral prefrontal cortex	DNA Methylation profile	Infinium HumanMethylation450K BeadChip	Illumina	PT-M56B	doi:10.7303/syn3157275	Synapse	doi:10.7303/syn3157275	https://doi.org/10.7303/syn3157275	dorsolateral prefrontal cortex
20530195_dorsolateral prefrontal cortex	DNA Methylation profile	Infinium HumanMethylation450K BeadChip	Illumina	PT-M56E	doi:10.7303/syn3157275	Synapse	doi:10.7303/syn3157275	https://doi.org/10.7303/syn3157275	dorsolateral prefrontal cortex
20185860_dorsolateral prefrontal cortex	DNA Methylation profile	Infinium HumanMethylation450K BeadChip	Illumina	PT-M56F	doi:10.7303/syn3157275	Synapse	doi:10.7303/syn3157275	https://doi.org/10.7303/syn3157275	dorsolateral prefrontal cortex
50197261_dorsolateral prefrontal cortex	DNA Methylation profile	Infinium HumanMethylation450K BeadChip	Illumina	PT-M56H	doi:10.7303/syn3157275	Synapse	doi:10.7303/syn3157275	https://doi.org/10.7303/syn3157275	dorsolateral prefrontal cortex
21001807_dorsolateral prefrontal cortex	DNA Methylation profile	Infinium HumanMethylation450K BeadChip	Illumina	PT-M56J	doi:10.7303/syn3157275	Synapse	doi:10.7303/syn3157275	https://doi.org/10.7303/syn3157275	dorsolateral prefrontal cortex
34726040_dorsolateral prefrontal cortex	DNA Methylation profile	Infinium HumanMethylation450K BeadChip	Illumina	PT-M56K	doi:10.7303/syn3157275	Synapse	doi:10.7303/syn3157275	https://doi.org/10.7303/syn3157275	dorsolateral prefrontal cortex
20105242_dorsolateral prefrontal cortex	DNA Methylation profile	Infinium HumanMethylation450K BeadChip	Illumina	PT-M56L	doi:10.7303/syn3157275	Synapse	doi:10.7303/syn3157275	https://doi.org/10.7303/syn3157275	dorsolateral prefrontal cortex
20989910_dorsolateral prefrontal cortex	DNA Methylation profile	Infinium HumanMethylation450K BeadChip	Illumina	PT-M56M	doi:10.7303/syn3157275	Synapse	doi:10.7303/syn3157275	https://doi.org/10.7303/syn3157275	dorsolateral prefrontal cortex
20966477_dorsolateral prefrontal cortex	DNA Methylation profile	Infinium HumanMethylation450K BeadChip	Illumina	PT-M56N	doi:10.7303/syn3157275	Synapse	doi:10.7303/syn3157275	https://doi.org/10.7303/syn3157275	dorsolateral prefrontal cortex
10235948_dorsolateral prefrontal cortex	DNA Methylation profile	Infinium HumanMethylation450K BeadChip	Illumina	PT-M56O	doi:10.7303/syn3157275	Synapse	doi:10.7303/syn3157275	https://doi.org/10.7303/syn3157275	dorsolateral prefrontal cortex
20225925_dorsolateral prefrontal cortex	DNA Methylation profile	Infinium HumanMethylation450K BeadChip	Illumina	PT-M56P	doi:10.7303/syn3157275	Synapse	doi:10.7303/syn3157275	https://doi.org/10.7303/syn3157275	dorsolateral prefrontal cortex
20474724_dorsolateral prefrontal cortex	DNA Methylation profile	Infinium HumanMethylation450K BeadChip	Illumina	PT-M56Q	doi:10.7303/syn3157275	Synapse	doi:10.7303/syn3157275	https://doi.org/10.7303/syn3157275	dorsolateral prefrontal cortex
11478361_dorsolateral prefrontal cortex	DNA Methylation profile	Infinium HumanMethylation450K BeadChip	Illumina	PT-M56W	doi:10.7303/syn3157275	Synapse	doi:10.7303/syn3157275	https://doi.org/10.7303/syn3157275	dorsolateral prefrontal cortex
20494368_dorsolateral prefrontal cortex	DNA Methylation profile	Infinium HumanMethylation450K BeadChip	Illumina	PT-M56Z	doi:10.7303/syn3157275	Synapse	doi:10.7303/syn3157275	https://doi.org/10.7303/syn3157275	dorsolateral prefrontal cortex
61344957_dorsolateral prefrontal cortex	DNA Methylation profile	Infinium HumanMethylation450K BeadChip	Illumina	PT-M591	doi:10.7303/syn3157275	Synapse	doi:10.7303/syn3157275	https://doi.org/10.7303/syn3157275	dorsolateral prefrontal cortex
20800682_dorsolateral prefrontal cortex	DNA Methylation profile	Infinium HumanMethylation450K BeadChip	Illumina	PT-M593	doi:10.7303/syn3157275	Synapse	doi:10.7303/syn3157275	https://doi.org/10.7303/syn3157275	dorsolateral prefrontal cortex
20399274_dorsolateral prefrontal cortex	DNA Methylation profile	Infinium HumanMethylation450K BeadChip	Illumina	PT-M594	doi:10.7303/syn3157275	Synapse	doi:10.7303/syn3157275	https://doi.org/10.7303/syn3157275	dorsolateral prefrontal cortex
20267709_dorsolateral prefrontal cortex	DNA Methylation profile	Infinium HumanMethylation450K BeadChip	Illumina	PT-M599	doi:10.7303/syn3157275	Synapse	doi:10.7303/syn3157275	https://doi.org/10.7303/syn3157275	dorsolateral prefrontal cortex
15495024_dorsolateral prefrontal cortex	DNA Methylation profile	Infinium HumanMethylation450K BeadChip	Illumina	PT-M59C	doi:10.7303/syn3157275	Synapse	doi:10.7303/syn3157275	https://doi.org/10.7303/syn3157275	dorsolateral prefrontal cortex
11409232_dorsolateral prefrontal cortex	DNA Methylation profile	Infinium HumanMethylation450K BeadChip	Illumina	PT-M59D	doi:10.7303/syn3157275	Synapse	doi:10.7303/syn3157275	https://doi.org/10.7303/syn3157275	dorsolateral prefrontal cortex
20646778_dorsolateral prefrontal cortex	DNA Methylation profile	Infinium HumanMethylation450K BeadChip	Illumina	PT-M59H	doi:10.7303/syn3157275	Synapse	doi:10.7303/syn3157275	https://doi.org/10.7303/syn3157275	dorsolateral prefrontal cortex
10551157_dorsolateral prefrontal cortex	DNA Methylation profile	Infinium HumanMethylation450K BeadChip	Illumina	PT-M59I	doi:10.7303/syn3157275	Synapse	doi:10.7303/syn3157275	https://doi.org/10.7303/syn3157275	dorsolateral prefrontal cortex
11072071_dorsolateral prefrontal cortex	DNA Methylation profile	Infinium HumanMethylation450K BeadChip	Illumina	PT-M59L	doi:10.7303/syn3157275	Synapse	doi:10.7303/syn3157275	https://doi.org/10.7303/syn3157275	dorsolateral prefrontal cortex
10383017_dorsolateral prefrontal cortex	DNA Methylation profile	Infinium HumanMethylation450K BeadChip	Illumina	PT-M59N	doi:10.7303/syn3157275	Synapse	doi:10.7303/syn3157275	https://doi.org/10.7303/syn3157275	dorsolateral prefrontal cortex
10577337_dorsolateral prefrontal cortex	DNA Methylation profile	Infinium HumanMethylation450K BeadChip	Illumina	PT-M59O	doi:10.7303/syn3157275	Synapse	doi:10.7303/syn3157275	https://doi.org/10.7303/syn3157275	dorsolateral prefrontal cortex
21001519_dorsolateral prefrontal cortex	DNA Methylation profile	Infinium HumanMethylation450K BeadChip	Illumina	PT-M59P	doi:10.7303/syn3157275	Synapse	doi:10.7303/syn3157275	https://doi.org/10.7303/syn3157275	dorsolateral prefrontal cortex
50104558_dorsolateral prefrontal cortex	DNA Methylation profile	Infinium HumanMethylation450K BeadChip	Illumina	PT-M59V	doi:10.7303/syn3157275	Synapse	doi:10.7303/syn3157275	https://doi.org/10.7303/syn3157275	dorsolateral prefrontal cortex
10290427_dorsolateral prefrontal cortex	DNA Methylation profile	Infinium HumanMethylation450K BeadChip	Illumina	PT-M59Z	doi:10.7303/syn3157275	Synapse	doi:10.7303/syn3157275	https://doi.org/10.7303/syn3157275	dorsolateral prefrontal cortex
20186901_dorsolateral prefrontal cortex	DNA Methylation profile	Infinium HumanMethylation450K BeadChip	Illumina	PT-M5A3	doi:10.7303/syn3157275	Synapse	doi:10.7303/syn3157275	https://doi.org/10.7303/syn3157275	dorsolateral prefrontal cortex
20170043_dorsolateral prefrontal cortex	DNA Methylation profile	Infinium HumanMethylation450K BeadChip	Illumina	PT-M5A4	doi:10.7303/syn3157275	Synapse	doi:10.7303/syn3157275	https://doi.org/10.7303/syn3157275	dorsolateral prefrontal cortex
11345331_dorsolateral prefrontal cortex	DNA Methylation profile	Infinium HumanMethylation450K BeadChip	Illumina	PT-M5A5	doi:10.7303/syn3157275	Synapse	doi:10.7303/syn3157275	https://doi.org/10.7303/syn3157275	dorsolateral prefrontal cortex
21002524_dorsolateral prefrontal cortex	DNA Methylation profile	Infinium HumanMethylation450K BeadChip	Illumina	PT-M5A6	doi:10.7303/syn3157275	Synapse	doi:10.7303/syn3157275	https://doi.org/10.7303/syn3157275	dorsolateral prefrontal cortex
20933324_dorsolateral prefrontal cortex	DNA Methylation profile	Infinium HumanMethylation450K BeadChip	Illumina	PT-M5A7	doi:10.7303/syn3157275	Synapse	doi:10.7303/syn3157275	https://doi.org/10.7303/syn3157275	dorsolateral prefrontal cortex
20654818_dorsolateral prefrontal cortex	DNA Methylation profile	Infinium HumanMethylation450K BeadChip	Illumina	PT-M5A8	doi:10.7303/syn3157275	Synapse	doi:10.7303/syn3157275	https://doi.org/10.7303/syn3157275	dorsolateral prefrontal cortex
20242958_dorsolateral prefrontal cortex	DNA Methylation profile	Infinium HumanMethylation450K BeadChip	Illumina	PT-M5A9	doi:10.7303/syn3157275	Synapse	doi:10.7303/syn3157275	https://doi.org/10.7303/syn3157275	dorsolateral prefrontal cortex
20344143_dorsolateral prefrontal cortex	DNA Methylation profile	Infinium HumanMethylation450K BeadChip	Illumina	PT-M5AA	doi:10.7303/syn3157275	Synapse	doi:10.7303/syn3157275	https://doi.org/10.7303/syn3157275	dorsolateral prefrontal cortex
20474300_dorsolateral prefrontal cortex	DNA Methylation profile	Infinium HumanMethylation450K BeadChip	Illumina	PT-M5AB	doi:10.7303/syn3157275	Synapse	doi:10.7303/syn3157275	https://doi.org/10.7303/syn3157275	dorsolateral prefrontal cortex
20780035_dorsolateral prefrontal cortex	DNA Methylation profile	Infinium HumanMethylation450K BeadChip	Illumina	PT-M5AC	doi:10.7303/syn3157275	Synapse	doi:10.7303/syn3157275	https://doi.org/10.7303/syn3157275	dorsolateral prefrontal cortex
21000180_dorsolateral prefrontal cortex	DNA Methylation profile	Infinium HumanMethylation450K BeadChip	Illumina	PT-M5AD	doi:10.7303/syn3157275	Synapse	doi:10.7303/syn3157275	https://doi.org/10.7303/syn3157275	dorsolateral prefrontal cortex
20214850_dorsolateral prefrontal cortex	DNA Methylation profile	Infinium HumanMethylation450K BeadChip	Illumina	PT-M5AE	doi:10.7303/syn3157275	Synapse	doi:10.7303/syn3157275	https://doi.org/10.7303/syn3157275	dorsolateral prefrontal cortex
20271359_dorsolateral prefrontal cortex	DNA Methylation profile	Infinium HumanMethylation450K BeadChip	Illumina	PT-M5AF	doi:10.7303/syn3157275	Synapse	doi:10.7303/syn3157275	https://doi.org/10.7303/syn3157275	dorsolateral prefrontal cortex
20254902_dorsolateral prefrontal cortex	DNA Methylation profile	Infinium HumanMethylation450K BeadChip	Illumina	PT-M5AG	doi:10.7303/syn3157275	Synapse	doi:10.7303/syn3157275	https://doi.org/10.7303/syn3157275	dorsolateral prefrontal cortex
20254876_dorsolateral prefrontal cortex	DNA Methylation profile	Infinium HumanMethylation450K BeadChip	Illumina	PT-M5AH	doi:10.7303/syn3157275	Synapse	doi:10.7303/syn3157275	https://doi.org/10.7303/syn3157275	dorsolateral prefrontal cortex
15121461_dorsolateral prefrontal cortex	DNA Methylation profile	Infinium HumanMethylation450K BeadChip	Illumina	PT-M5AI	doi:10.7303/syn3157275	Synapse	doi:10.7303/syn3157275	https://doi.org/10.7303/syn3157275	dorsolateral prefrontal cortex
11453772_dorsolateral prefrontal cortex	DNA Methylation profile	Infinium HumanMethylation450K BeadChip	Illumina	PT-M5AN	doi:10.7303/syn3157275	Synapse	doi:10.7303/syn3157275	https://doi.org/10.7303/syn3157275	dorsolateral prefrontal cortex
22101004_dorsolateral prefrontal cortex	DNA Methylation profile	Infinium HumanMethylation450K BeadChip	Illumina	PT-M5AR	doi:10.7303/syn3157275	Synapse	doi:10.7303/syn3157275	https://doi.org/10.7303/syn3157275	dorsolateral prefrontal cortex
20945666_dorsolateral prefrontal cortex	DNA Methylation profile	Infinium HumanMethylation450K BeadChip	Illumina	PT-M5AS	doi:10.7303/syn3157275	Synapse	doi:10.7303/syn3157275	https://doi.org/10.7303/syn3157275	dorsolateral prefrontal cortex
94092977_dorsolateral prefrontal cortex	DNA Methylation profile	Infinium HumanMethylation450K BeadChip	Illumina	PT-M5AT	doi:10.7303/syn3157275	Synapse	doi:10.7303/syn3157275	https://doi.org/10.7303/syn3157275	dorsolateral prefrontal cortex
20156469_dorsolateral prefrontal cortex	DNA Methylation profile	Infinium HumanMethylation450K BeadChip	Illumina	PT-M5CT	doi:10.7303/syn3157275	Synapse	doi:10.7303/syn3157275	https://doi.org/10.7303/syn3157275	dorsolateral prefrontal cortex
20151388_dorsolateral prefrontal cortex	DNA Methylation profile	Infinium HumanMethylation450K BeadChip	Illumina	PT-M5CU	doi:10.7303/syn3157275	Synapse	doi:10.7303/syn3157275	https://doi.org/10.7303/syn3157275	dorsolateral prefrontal cortex
20171508_dorsolateral prefrontal cortex	DNA Methylation profile	Infinium HumanMethylation450K BeadChip	Illumina	PT-M5CV	doi:10.7303/syn3157275	Synapse	doi:10.7303/syn3157275	https://doi.org/10.7303/syn3157275	dorsolateral prefrontal cortex
11652071_dorsolateral prefrontal cortex	DNA Methylation profile	Infinium HumanMethylation450K BeadChip	Illumina	PT-M5CX	doi:10.7303/syn3157275	Synapse	doi:10.7303/syn3157275	https://doi.org/10.7303/syn3157275	dorsolateral prefrontal cortex
20124321_dorsolateral prefrontal cortex	DNA Methylation profile	Infinium HumanMethylation450K BeadChip	Illumina	PT-M5CY	doi:10.7303/syn3157275	Synapse	doi:10.7303/syn3157275	https://doi.org/10.7303/syn3157275	dorsolateral prefrontal cortex
10436131_dorsolateral prefrontal cortex	DNA Methylation profile	Infinium HumanMethylation450K BeadChip	Illumina	PT-M5D1	doi:10.7303/syn3157275	Synapse	doi:10.7303/syn3157275	https://doi.org/10.7303/syn3157275	dorsolateral prefrontal cortex
21274866_dorsolateral prefrontal cortex	DNA Methylation profile	Infinium HumanMethylation450K BeadChip	Illumina	PT-M5D2	doi:10.7303/syn3157275	Synapse	doi:10.7303/syn3157275	https://doi.org/10.7303/syn3157275	dorsolateral prefrontal cortex
11478659_dorsolateral prefrontal cortex	DNA Methylation profile	Infinium HumanMethylation450K BeadChip	Illumina	PT-M5D4	doi:10.7303/syn3157275	Synapse	doi:10.7303/syn3157275	https://doi.org/10.7303/syn3157275	dorsolateral prefrontal cortex
20994313_dorsolateral prefrontal cortex	DNA Methylation profile	Infinium HumanMethylation450K BeadChip	Illumina	PT-M5D8	doi:10.7303/syn3157275	Synapse	doi:10.7303/syn3157275	https://doi.org/10.7303/syn3157275	dorsolateral prefrontal cortex
11326252_dorsolateral prefrontal cortex	DNA Methylation profile	Infinium HumanMethylation450K BeadChip	Illumina	PT-M5D9	doi:10.7303/syn3157275	Synapse	doi:10.7303/syn3157275	https://doi.org/10.7303/syn3157275	dorsolateral prefrontal cortex
21403733_dorsolateral prefrontal cortex	DNA Methylation profile	Infinium HumanMethylation450K BeadChip	Illumina	PT-M5DB	doi:10.7303/syn3157275	Synapse	doi:10.7303/syn3157275	https://doi.org/10.7303/syn3157275	dorsolateral prefrontal cortex
10510090_dorsolateral prefrontal cortex	DNA Methylation profile	Infinium HumanMethylation450K BeadChip	Illumina	PT-M5DC	doi:10.7303/syn3157275	Synapse	doi:10.7303/syn3157275	https://doi.org/10.7303/syn3157275	dorsolateral prefrontal cortex
10359111_dorsolateral prefrontal cortex	DNA Methylation profile	Infinium HumanMethylation450K BeadChip	Illumina	PT-M5DD	doi:10.7303/syn3157275	Synapse	doi:10.7303/syn3157275	https://doi.org/10.7303/syn3157275	dorsolateral prefrontal cortex
20559562_dorsolateral prefrontal cortex	DNA Methylation profile	Infinium HumanMethylation450K BeadChip	Illumina	PT-M5DL	doi:10.7303/syn3157275	Synapse	doi:10.7303/syn3157275	https://doi.org/10.7303/syn3157275	dorsolateral prefrontal cortex
11455530_dorsolateral prefrontal cortex	DNA Methylation profile	Infinium HumanMethylation450K BeadChip	Illumina	PT-M5DM	doi:10.7303/syn3157275	Synapse	doi:10.7303/syn3157275	https://doi.org/10.7303/syn3157275	dorsolateral prefrontal cortex
20532115_dorsolateral prefrontal cortex	DNA Methylation profile	Infinium HumanMethylation450K BeadChip	Illumina	PT-M5DN	doi:10.7303/syn3157275	Synapse	doi:10.7303/syn3157275	https://doi.org/10.7303/syn3157275	dorsolateral prefrontal cortex
20104101_dorsolateral prefrontal cortex	DNA Methylation profile	Infinium HumanMethylation450K BeadChip	Illumina	PT-M5DO	doi:10.7303/syn3157275	Synapse	doi:10.7303/syn3157275	https://doi.org/10.7303/syn3157275	dorsolateral prefrontal cortex
20147026_dorsolateral prefrontal cortex	DNA Methylation profile	Infinium HumanMethylation450K BeadChip	Illumina	PT-M5DP	doi:10.7303/syn3157275	Synapse	doi:10.7303/syn3157275	https://doi.org/10.7303/syn3157275	dorsolateral prefrontal cortex
50102664_dorsolateral prefrontal cortex	DNA Methylation profile	Infinium HumanMethylation450K BeadChip	Illumina	PT-M5DV	doi:10.7303/syn3157275	Synapse	doi:10.7303/syn3157275	https://doi.org/10.7303/syn3157275	dorsolateral prefrontal cortex
21407511_dorsolateral prefrontal cortex	DNA Methylation profile	Infinium HumanMethylation450K BeadChip	Illumina	PT-M5DW	doi:10.7303/syn3157275	Synapse	doi:10.7303/syn3157275	https://doi.org/10.7303/syn3157275	dorsolateral prefrontal cortex
21174303_dorsolateral prefrontal cortex	DNA Methylation profile	Infinium HumanMethylation450K BeadChip	Illumina	PT-M5DX	doi:10.7303/syn3157275	Synapse	doi:10.7303/syn3157275	https://doi.org/10.7303/syn3157275	dorsolateral prefrontal cortex
11440263_dorsolateral prefrontal cortex	DNA Methylation profile	Infinium HumanMethylation450K BeadChip	Illumina	PT-M5DY	doi:10.7303/syn3157275	Synapse	doi:10.7303/syn3157275	https://doi.org/10.7303/syn3157275	dorsolateral prefrontal cortex
59217750_dorsolateral prefrontal cortex	DNA Methylation profile	Infinium HumanMethylation450K BeadChip	Illumina	PT-M5E3	doi:10.7303/syn3157275	Synapse	doi:10.7303/syn3157275	https://doi.org/10.7303/syn3157275	dorsolateral prefrontal cortex
21000630_dorsolateral prefrontal cortex	DNA Methylation profile	Infinium HumanMethylation450K BeadChip	Illumina	PT-M5E4	doi:10.7303/syn3157275	Synapse	doi:10.7303/syn3157275	https://doi.org/10.7303/syn3157275	dorsolateral prefrontal cortex
20561642_dorsolateral prefrontal cortex	DNA Methylation profile	Infinium HumanMethylation450K BeadChip	Illumina	PT-M5E5	doi:10.7303/syn3157275	Synapse	doi:10.7303/syn3157275	https://doi.org/10.7303/syn3157275	dorsolateral prefrontal cortex
18414513_dorsolateral prefrontal cortex	DNA Methylation profile	Infinium HumanMethylation450K BeadChip	Illumina	PT-M5E6	doi:10.7303/syn3157275	Synapse	doi:10.7303/syn3157275	https://doi.org/10.7303/syn3157275	dorsolateral prefrontal cortex
10885370_dorsolateral prefrontal cortex	DNA Methylation profile	Infinium HumanMethylation450K BeadChip	Illumina	PT-M5E9	doi:10.7303/syn3157275	Synapse	doi:10.7303/syn3157275	https://doi.org/10.7303/syn3157275	dorsolateral prefrontal cortex
10433070_dorsolateral prefrontal cortex	DNA Methylation profile	Infinium HumanMethylation450K BeadChip	Illumina	PT-M5EH	doi:10.7303/syn3157275	Synapse	doi:10.7303/syn3157275	https://doi.org/10.7303/syn3157275	dorsolateral prefrontal cortex
21155350_dorsolateral prefrontal cortex	DNA Methylation profile	Infinium HumanMethylation450K BeadChip	Illumina	PT-M5G7	doi:10.7303/syn3157275	Synapse	doi:10.7303/syn3157275	https://doi.org/10.7303/syn3157275	dorsolateral prefrontal cortex
21183160_dorsolateral prefrontal cortex	DNA Methylation profile	Infinium HumanMethylation450K BeadChip	Illumina	PT-M5G8	doi:10.7303/syn3157275	Synapse	doi:10.7303/syn3157275	https://doi.org/10.7303/syn3157275	dorsolateral prefrontal cortex
20143248_dorsolateral prefrontal cortex	DNA Methylation profile	Infinium HumanMethylation450K BeadChip	Illumina	PT-M5GE	doi:10.7303/syn3157275	Synapse	doi:10.7303/syn3157275	https://doi.org/10.7303/syn3157275	dorsolateral prefrontal cortex
20557128_dorsolateral prefrontal cortex	DNA Methylation profile	Infinium HumanMethylation450K BeadChip	Illumina	PT-M5GF	doi:10.7303/syn3157275	Synapse	doi:10.7303/syn3157275	https://doi.org/10.7303/syn3157275	dorsolateral prefrontal cortex
15797073_dorsolateral prefrontal cortex	DNA Methylation profile	Infinium HumanMethylation450K BeadChip	Illumina	PT-M5GG	doi:10.7303/syn3157275	Synapse	doi:10.7303/syn3157275	https://doi.org/10.7303/syn3157275	dorsolateral prefrontal cortex
20270768_dorsolateral prefrontal cortex	DNA Methylation profile	Infinium HumanMethylation450K BeadChip	Illumina	PT-M5GH	doi:10.7303/syn3157275	Synapse	doi:10.7303/syn3157275	https://doi.org/10.7303/syn3157275	dorsolateral prefrontal cortex
20865035_dorsolateral prefrontal cortex	DNA Methylation profile	Infinium HumanMethylation450K BeadChip	Illumina	PT-M5GI	doi:10.7303/syn3157275	Synapse	doi:10.7303/syn3157275	https://doi.org/10.7303/syn3157275	dorsolateral prefrontal cortex
20380417_dorsolateral prefrontal cortex	DNA Methylation profile	Infinium HumanMethylation450K BeadChip	Illumina	PT-M5GJ	doi:10.7303/syn3157275	Synapse	doi:10.7303/syn3157275	https://doi.org/10.7303/syn3157275	dorsolateral prefrontal cortex
21002812_dorsolateral prefrontal cortex	DNA Methylation profile	Infinium HumanMethylation450K BeadChip	Illumina	PT-M5GK	doi:10.7303/syn3157275	Synapse	doi:10.7303/syn3157275	https://doi.org/10.7303/syn3157275	dorsolateral prefrontal cortex
10866165_dorsolateral prefrontal cortex	DNA Methylation profile	Infinium HumanMethylation450K BeadChip	Illumina	PT-M5GL	doi:10.7303/syn3157275	Synapse	doi:10.7303/syn3157275	https://doi.org/10.7303/syn3157275	dorsolateral prefrontal cortex
11632851_dorsolateral prefrontal cortex	DNA Methylation profile	Infinium HumanMethylation450K BeadChip	Illumina	PT-M5GM	doi:10.7303/syn3157275	Synapse	doi:10.7303/syn3157275	https://doi.org/10.7303/syn3157275	dorsolateral prefrontal cortex
21411323_dorsolateral prefrontal cortex	DNA Methylation profile	Infinium HumanMethylation450K BeadChip	Illumina	PT-M5GN	doi:10.7303/syn3157275	Synapse	doi:10.7303/syn3157275	https://doi.org/10.7303/syn3157275	dorsolateral prefrontal cortex
11460357_dorsolateral prefrontal cortex	DNA Methylation profile	Infinium HumanMethylation450K BeadChip	Illumina	PT-M5GO	doi:10.7303/syn3157275	Synapse	doi:10.7303/syn3157275	https://doi.org/10.7303/syn3157275	dorsolateral prefrontal cortex
11165535_dorsolateral prefrontal cortex	DNA Methylation profile	Infinium HumanMethylation450K BeadChip	Illumina	PT-M5GQ	doi:10.7303/syn3157275	Synapse	doi:10.7303/syn3157275	https://doi.org/10.7303/syn3157275	dorsolateral prefrontal cortex
20683921_dorsolateral prefrontal cortex	DNA Methylation profile	Infinium HumanMethylation450K BeadChip	Illumina	PT-M5GR	doi:10.7303/syn3157275	Synapse	doi:10.7303/syn3157275	https://doi.org/10.7303/syn3157275	dorsolateral prefrontal cortex
21157370_dorsolateral prefrontal cortex	DNA Methylation profile	Infinium HumanMethylation450K BeadChip	Illumina	PT-M5GS	doi:10.7303/syn3157275	Synapse	doi:10.7303/syn3157275	https://doi.org/10.7303/syn3157275	dorsolateral prefrontal cortex
20197364_dorsolateral prefrontal cortex	DNA Methylation profile	Infinium HumanMethylation450K BeadChip	Illumina	PT-M5GT	doi:10.7303/syn3157275	Synapse	doi:10.7303/syn3157275	https://doi.org/10.7303/syn3157275	dorsolateral prefrontal cortex
20947550_dorsolateral prefrontal cortex	DNA Methylation profile	Infinium HumanMethylation450K BeadChip	Illumina	PT-M5GU	doi:10.7303/syn3157275	Synapse	doi:10.7303/syn3157275	https://doi.org/10.7303/syn3157275	dorsolateral prefrontal cortex
10101589_dorsolateral prefrontal cortex	DNA Methylation profile	Infinium HumanMethylation450K BeadChip	Illumina	PT-M5GV	doi:10.7303/syn3157275	Synapse	doi:10.7303/syn3157275	https://doi.org/10.7303/syn3157275	dorsolateral prefrontal cortex
7287209_dorsolateral prefrontal cortex	DNA Methylation profile	Infinium HumanMethylation450K BeadChip	Illumina	PT-M5GW	doi:10.7303/syn3157275	Synapse	doi:10.7303/syn3157275	https://doi.org/10.7303/syn3157275	dorsolateral prefrontal cortex
10203224_dorsolateral prefrontal cortex	DNA Methylation profile	Infinium HumanMethylation450K BeadChip	Illumina	PT-M5H3	doi:10.7303/syn3157275	Synapse	doi:10.7303/syn3157275	https://doi.org/10.7303/syn3157275	dorsolateral prefrontal cortex
21403995_dorsolateral prefrontal cortex	DNA Methylation profile	Infinium HumanMethylation450K BeadChip	Illumina	PT-M5H4	doi:10.7303/syn3157275	Synapse	doi:10.7303/syn3157275	https://doi.org/10.7303/syn3157275	dorsolateral prefrontal cortex
20501668_dorsolateral prefrontal cortex	DNA Methylation profile	Infinium HumanMethylation450K BeadChip	Illumina	PT-M5H5	doi:10.7303/syn3157275	Synapse	doi:10.7303/syn3157275	https://doi.org/10.7303/syn3157275	dorsolateral prefrontal cortex
10345561_dorsolateral prefrontal cortex	DNA Methylation profile	Infinium HumanMethylation450K BeadChip	Illumina	PT-M5H7	doi:10.7303/syn3157275	Synapse	doi:10.7303/syn3157275	https://doi.org/10.7303/syn3157275	dorsolateral prefrontal cortex
20195344_dorsolateral prefrontal cortex	DNA Methylation profile	Infinium HumanMethylation450K BeadChip	Illumina	PT-M5H8	doi:10.7303/syn3157275	Synapse	doi:10.7303/syn3157275	https://doi.org/10.7303/syn3157275	dorsolateral prefrontal cortex
20201927_dorsolateral prefrontal cortex	DNA Methylation profile	Infinium HumanMethylation450K BeadChip	Illumina	PT-M5HA	doi:10.7303/syn3157275	Synapse	doi:10.7303/syn3157275	https://doi.org/10.7303/syn3157275	dorsolateral prefrontal cortex
10524640_dorsolateral prefrontal cortex	DNA Methylation profile	Infinium HumanMethylation450K BeadChip	Illumina	PT-M5HB	doi:10.7303/syn3157275	Synapse	doi:10.7303/syn3157275	https://doi.org/10.7303/syn3157275	dorsolateral prefrontal cortex
20583594_dorsolateral prefrontal cortex	DNA Methylation profile	Infinium HumanMethylation450K BeadChip	Illumina	PT-M5HE	doi:10.7303/syn3157275	Synapse	doi:10.7303/syn3157275	https://doi.org/10.7303/syn3157275	dorsolateral prefrontal cortex
22203299_dorsolateral prefrontal cortex	DNA Methylation profile	Infinium HumanMethylation450K BeadChip	Illumina	PT-M5HG	doi:10.7303/syn3157275	Synapse	doi:10.7303/syn3157275	https://doi.org/10.7303/syn3157275	dorsolateral prefrontal cortex
20207013_dorsolateral prefrontal cortex	DNA Methylation profile	Infinium HumanMethylation450K BeadChip	Illumina	PT-M5HI	doi:10.7303/syn3157275	Synapse	doi:10.7303/syn3157275	https://doi.org/10.7303/syn3157275	dorsolateral prefrontal cortex
20254164_dorsolateral prefrontal cortex	DNA Methylation profile	Infinium HumanMethylation450K BeadChip	Illumina	PT-M5HJ	doi:10.7303/syn3157275	Synapse	doi:10.7303/syn3157275	https://doi.org/10.7303/syn3157275	dorsolateral prefrontal cortex
21123474_dorsolateral prefrontal cortex	DNA Methylation profile	Infinium HumanMethylation450K BeadChip	Illumina	PT-M5M5	doi:10.7303/syn3157275	Synapse	doi:10.7303/syn3157275	https://doi.org/10.7303/syn3157275	dorsolateral prefrontal cortex
21126823_dorsolateral prefrontal cortex	DNA Methylation profile	Infinium HumanMethylation450K BeadChip	Illumina	PT-M5M7	doi:10.7303/syn3157275	Synapse	doi:10.7303/syn3157275	https://doi.org/10.7303/syn3157275	dorsolateral prefrontal cortex
20656964_dorsolateral prefrontal cortex	DNA Methylation profile	Infinium HumanMethylation450K BeadChip	Illumina	PT-M5MB	doi:10.7303/syn3157275	Synapse	doi:10.7303/syn3157275	https://doi.org/10.7303/syn3157275	dorsolateral prefrontal cortex
61142759_dorsolateral prefrontal cortex	DNA Methylation profile	Infinium HumanMethylation450K BeadChip	Illumina	PT-M5MC	doi:10.7303/syn3157275	Synapse	doi:10.7303/syn3157275	https://doi.org/10.7303/syn3157275	dorsolateral prefrontal cortex
10101327_dorsolateral prefrontal cortex	DNA Methylation profile	Infinium HumanMethylation450K BeadChip	Illumina	PT-M5MJ	doi:10.7303/syn3157275	Synapse	doi:10.7303/syn3157275	https://doi.org/10.7303/syn3157275	dorsolateral prefrontal cortex
11327005_dorsolateral prefrontal cortex	DNA Methylation profile	Infinium HumanMethylation450K BeadChip	Illumina	PT-M5MN	doi:10.7303/syn3157275	Synapse	doi:10.7303/syn3157275	https://doi.org/10.7303/syn3157275	dorsolateral prefrontal cortex
15483818_dorsolateral prefrontal cortex	DNA Methylation profile	Infinium HumanMethylation450K BeadChip	Illumina	PT-M5MP	doi:10.7303/syn3157275	Synapse	doi:10.7303/syn3157275	https://doi.org/10.7303/syn3157275	dorsolateral prefrontal cortex
20969088_dorsolateral prefrontal cortex	DNA Methylation profile	Infinium HumanMethylation450K BeadChip	Illumina	PT-M5MS	doi:10.7303/syn3157275	Synapse	doi:10.7303/syn3157275	https://doi.org/10.7303/syn3157275	dorsolateral prefrontal cortex
11467746_dorsolateral prefrontal cortex	DNA Methylation profile	Infinium HumanMethylation450K BeadChip	Illumina	PT-M5MT	doi:10.7303/syn3157275	Synapse	doi:10.7303/syn3157275	https://doi.org/10.7303/syn3157275	dorsolateral prefrontal cortex
50301099_dorsolateral prefrontal cortex	DNA Methylation profile	Infinium HumanMethylation450K BeadChip	Illumina	PT-M5N1	doi:10.7303/syn3157275	Synapse	doi:10.7303/syn3157275	https://doi.org/10.7303/syn3157275	dorsolateral prefrontal cortex
20148879_dorsolateral prefrontal cortex	DNA Methylation profile	Infinium HumanMethylation450K BeadChip	Illumina	PT-M5N4	doi:10.7303/syn3157275	Synapse	doi:10.7303/syn3157275	https://doi.org/10.7303/syn3157275	dorsolateral prefrontal cortex
21189544_dorsolateral prefrontal cortex	DNA Methylation profile	Infinium HumanMethylation450K BeadChip	Illumina	PT-M5N5	doi:10.7303/syn3157275	Synapse	doi:10.7303/syn3157275	https://doi.org/10.7303/syn3157275	dorsolateral prefrontal cortex
20977678_dorsolateral prefrontal cortex	DNA Methylation profile	Infinium HumanMethylation450K BeadChip	Illumina	PT-M5ND	doi:10.7303/syn3157275	Synapse	doi:10.7303/syn3157275	https://doi.org/10.7303/syn3157275	dorsolateral prefrontal cortex
10101291_dorsolateral prefrontal cortex	DNA Methylation profile	Infinium HumanMethylation450K BeadChip	Illumina	PT-M5NH	doi:10.7303/syn3157275	Synapse	doi:10.7303/syn3157275	https://doi.org/10.7303/syn3157275	dorsolateral prefrontal cortex
20974481_dorsolateral prefrontal cortex	DNA Methylation profile	Infinium HumanMethylation450K BeadChip	Illumina	PT-M5NI	doi:10.7303/syn3157275	Synapse	doi:10.7303/syn3157275	https://doi.org/10.7303/syn3157275	dorsolateral prefrontal cortex
20956867_dorsolateral prefrontal cortex	DNA Methylation profile	Infinium HumanMethylation450K BeadChip	Illumina	PT-M5NL	doi:10.7303/syn3157275	Synapse	doi:10.7303/syn3157275	https://doi.org/10.7303/syn3157275	dorsolateral prefrontal cortex
21000504_dorsolateral prefrontal cortex	DNA Methylation profile	Infinium HumanMethylation450K BeadChip	Illumina	PT-M5NM	doi:10.7303/syn3157275	Synapse	doi:10.7303/syn3157275	https://doi.org/10.7303/syn3157275	dorsolateral prefrontal cortex
50300110_dorsolateral prefrontal cortex	DNA Methylation profile	Infinium HumanMethylation450K BeadChip	Illumina	PT-M5NP	doi:10.7303/syn3157275	Synapse	doi:10.7303/syn3157275	https://doi.org/10.7303/syn3157275	dorsolateral prefrontal cortex
11302830_dorsolateral prefrontal cortex	DNA Methylation profile	Infinium HumanMethylation450K BeadChip	Illumina	PT-M5NU	doi:10.7303/syn3157275	Synapse	doi:10.7303/syn3157275	https://doi.org/10.7303/syn3157275	dorsolateral prefrontal cortex
10277308_dorsolateral prefrontal cortex	DNA Methylation profile	Infinium HumanMethylation450K BeadChip	Illumina	PT-M5NY	doi:10.7303/syn3157275	Synapse	doi:10.7303/syn3157275	https://doi.org/10.7303/syn3157275	dorsolateral prefrontal cortex
10205244_dorsolateral prefrontal cortex	DNA Methylation profile	Infinium HumanMethylation450K BeadChip	Illumina	PT-M5NZ	doi:10.7303/syn3157275	Synapse	doi:10.7303/syn3157275	https://doi.org/10.7303/syn3157275	dorsolateral prefrontal cortex
20584923_dorsolateral prefrontal cortex	DNA Methylation profile	Infinium HumanMethylation450K BeadChip	Illumina	PT-M5Q5	doi:10.7303/syn3157275	Synapse	doi:10.7303/syn3157275	https://doi.org/10.7303/syn3157275	dorsolateral prefrontal cortex
21144735_dorsolateral prefrontal cortex	DNA Methylation profile	Infinium HumanMethylation450K BeadChip	Illumina	PT-M5QA	doi:10.7303/syn3157275	Synapse	doi:10.7303/syn3157275	https://doi.org/10.7303/syn3157275	dorsolateral prefrontal cortex
11275158_dorsolateral prefrontal cortex	DNA Methylation profile	Infinium HumanMethylation450K BeadChip	Illumina	PT-M5QB	doi:10.7303/syn3157275	Synapse	doi:10.7303/syn3157275	https://doi.org/10.7303/syn3157275	dorsolateral prefrontal cortex
20948277_dorsolateral prefrontal cortex	DNA Methylation profile	Infinium HumanMethylation450K BeadChip	Illumina	PT-M5QC	doi:10.7303/syn3157275	Synapse	doi:10.7303/syn3157275	https://doi.org/10.7303/syn3157275	dorsolateral prefrontal cortex
20798913_dorsolateral prefrontal cortex	DNA Methylation profile	Infinium HumanMethylation450K BeadChip	Illumina	PT-M5QD	doi:10.7303/syn3157275	Synapse	doi:10.7303/syn3157275	https://doi.org/10.7303/syn3157275	dorsolateral prefrontal cortex
21125818_dorsolateral prefrontal cortex	DNA Methylation profile	Infinium HumanMethylation450K BeadChip	Illumina	PT-M5QF	doi:10.7303/syn3157275	Synapse	doi:10.7303/syn3157275	https://doi.org/10.7303/syn3157275	dorsolateral prefrontal cortex
20774339_dorsolateral prefrontal cortex	DNA Methylation profile	Infinium HumanMethylation450K BeadChip	Illumina	PT-M5QG	doi:10.7303/syn3157275	Synapse	doi:10.7303/syn3157275	https://doi.org/10.7303/syn3157275	dorsolateral prefrontal cortex
20939708_dorsolateral prefrontal cortex	DNA Methylation profile	Infinium HumanMethylation450K BeadChip	Illumina	PT-M5QH	doi:10.7303/syn3157275	Synapse	doi:10.7303/syn3157275	https://doi.org/10.7303/syn3157275	dorsolateral prefrontal cortex
20205705_dorsolateral prefrontal cortex	DNA Methylation profile	Infinium HumanMethylation450K BeadChip	Illumina	PT-M5QI	doi:10.7303/syn3157275	Synapse	doi:10.7303/syn3157275	https://doi.org/10.7303/syn3157275	dorsolateral prefrontal cortex
10246987_dorsolateral prefrontal cortex	DNA Methylation profile	Infinium HumanMethylation450K BeadChip	Illumina	PT-M5QJ	doi:10.7303/syn3157275	Synapse	doi:10.7303/syn3157275	https://doi.org/10.7303/syn3157275	dorsolateral prefrontal cortex
31908032_dorsolateral prefrontal cortex	DNA Methylation profile	Infinium HumanMethylation450K BeadChip	Illumina	PT-M5QK	doi:10.7303/syn3157275	Synapse	doi:10.7303/syn3157275	https://doi.org/10.7303/syn3157275	dorsolateral prefrontal cortex
50402431_dorsolateral prefrontal cortex	DNA Methylation profile	Infinium HumanMethylation450K BeadChip	Illumina	PT-M5QN	doi:10.7303/syn3157275	Synapse	doi:10.7303/syn3157275	https://doi.org/10.7303/syn3157275	dorsolateral prefrontal cortex
21413181_dorsolateral prefrontal cortex	DNA Methylation profile	Infinium HumanMethylation450K BeadChip	Illumina	PT-M5QQ	doi:10.7303/syn3157275	Synapse	doi:10.7303/syn3157275	https://doi.org/10.7303/syn3157275	dorsolateral prefrontal cortex
20821943_dorsolateral prefrontal cortex	DNA Methylation profile	Infinium HumanMethylation450K BeadChip	Illumina	PT-M5QV	doi:10.7303/syn3157275	Synapse	doi:10.7303/syn3157275	https://doi.org/10.7303/syn3157275	dorsolateral prefrontal cortex
85065193_dorsolateral prefrontal cortex	DNA Methylation profile	Infinium HumanMethylation450K BeadChip	Illumina	PT-M5R3	doi:10.7303/syn3157275	Synapse	doi:10.7303/syn3157275	https://doi.org/10.7303/syn3157275	dorsolateral prefrontal cortex
21411459_dorsolateral prefrontal cortex	DNA Methylation profile	Infinium HumanMethylation450K BeadChip	Illumina	PT-M5R4	doi:10.7303/syn3157275	Synapse	doi:10.7303/syn3157275	https://doi.org/10.7303/syn3157275	dorsolateral prefrontal cortex
11615242_dorsolateral prefrontal cortex	DNA Methylation profile	Infinium HumanMethylation450K BeadChip	Illumina	PT-M5R5	doi:10.7303/syn3157275	Synapse	doi:10.7303/syn3157275	https://doi.org/10.7303/syn3157275	dorsolateral prefrontal cortex
20260284_dorsolateral prefrontal cortex	DNA Methylation profile	Infinium HumanMethylation450K BeadChip	Illumina	PT-M5RA	doi:10.7303/syn3157275	Synapse	doi:10.7303/syn3157275	https://doi.org/10.7303/syn3157275	dorsolateral prefrontal cortex
11157783_dorsolateral prefrontal cortex	DNA Methylation profile	Infinium HumanMethylation450K BeadChip	Illumina	PT-M5RD	doi:10.7303/syn3157275	Synapse	doi:10.7303/syn3157275	https://doi.org/10.7303/syn3157275	dorsolateral prefrontal cortex
50404299_dorsolateral prefrontal cortex	DNA Methylation profile	Infinium HumanMethylation450K BeadChip	Illumina	PT-M5RF	doi:10.7303/syn3157275	Synapse	doi:10.7303/syn3157275	https://doi.org/10.7303/syn3157275	dorsolateral prefrontal cortex
20115276_dorsolateral prefrontal cortex	DNA Methylation profile	Infinium HumanMethylation450K BeadChip	Illumina	PT-M5RG	doi:10.7303/syn3157275	Synapse	doi:10.7303/syn3157275	https://doi.org/10.7303/syn3157275	dorsolateral prefrontal cortex
10300914_dorsolateral prefrontal cortex	DNA Methylation profile	Infinium HumanMethylation450K BeadChip	Illumina	PT-M5RI	doi:10.7303/syn3157275	Synapse	doi:10.7303/syn3157275	https://doi.org/10.7303/syn3157275	dorsolateral prefrontal cortex
21140119_dorsolateral prefrontal cortex	DNA Methylation profile	Infinium HumanMethylation450K BeadChip	Illumina	PT-M5RL	doi:10.7303/syn3157275	Synapse	doi:10.7303/syn3157275	https://doi.org/10.7303/syn3157275	dorsolateral prefrontal cortex
11200645_dorsolateral prefrontal cortex	DNA Methylation profile	Infinium HumanMethylation450K BeadChip	Illumina	PT-M5RN	doi:10.7303/syn3157275	Synapse	doi:10.7303/syn3157275	https://doi.org/10.7303/syn3157275	dorsolateral prefrontal cortex
11430815_dorsolateral prefrontal cortex	DNA Methylation profile	Infinium HumanMethylation450K BeadChip	Illumina	PT-M5RP	doi:10.7303/syn3157275	Synapse	doi:10.7303/syn3157275	https://doi.org/10.7303/syn3157275	dorsolateral prefrontal cortex
10267798_dorsolateral prefrontal cortex	DNA Methylation profile	Infinium HumanMethylation450K BeadChip	Illumina	PT-M5RR	doi:10.7303/syn3157275	Synapse	doi:10.7303/syn3157275	https://doi.org/10.7303/syn3157275	dorsolateral prefrontal cortex
15420223_dorsolateral prefrontal cortex	DNA Methylation profile	Infinium HumanMethylation450K BeadChip	Illumina	PT-M5RV	doi:10.7303/syn3157275	Synapse	doi:10.7303/syn3157275	https://doi.org/10.7303/syn3157275	dorsolateral prefrontal cortex
10537609_dorsolateral prefrontal cortex	DNA Methylation profile	Infinium HumanMethylation450K BeadChip	Illumina	PT-M5S5	doi:10.7303/syn3157275	Synapse	doi:10.7303/syn3157275	https://doi.org/10.7303/syn3157275	dorsolateral prefrontal cortex
11681508_dorsolateral prefrontal cortex	DNA Methylation profile	Infinium HumanMethylation450K BeadChip	Illumina	PT-M5S6	doi:10.7303/syn3157275	Synapse	doi:10.7303/syn3157275	https://doi.org/10.7303/syn3157275	dorsolateral prefrontal cortex
15413198_dorsolateral prefrontal cortex	DNA Methylation profile	Infinium HumanMethylation450K BeadChip	Illumina	PT-M5S7	doi:10.7303/syn3157275	Synapse	doi:10.7303/syn3157275	https://doi.org/10.7303/syn3157275	dorsolateral prefrontal cortex
74718818_dorsolateral prefrontal cortex	DNA Methylation profile	Infinium HumanMethylation450K BeadChip	Illumina	PT-M5S8	doi:10.7303/syn3157275	Synapse	doi:10.7303/syn3157275	https://doi.org/10.7303/syn3157275	dorsolateral prefrontal cortex
10218339_dorsolateral prefrontal cortex	DNA Methylation profile	Infinium HumanMethylation450K BeadChip	Illumina	PT-M5UM	doi:10.7303/syn3157275	Synapse	doi:10.7303/syn3157275	https://doi.org/10.7303/syn3157275	dorsolateral prefrontal cortex
21412752_dorsolateral prefrontal cortex	DNA Methylation profile	Infinium HumanMethylation450K BeadChip	Illumina	PT-M5UP	doi:10.7303/syn3157275	Synapse	doi:10.7303/syn3157275	https://doi.org/10.7303/syn3157275	dorsolateral prefrontal cortex
11444465_dorsolateral prefrontal cortex	DNA Methylation profile	Infinium HumanMethylation450K BeadChip	Illumina	PT-M5UR	doi:10.7303/syn3157275	Synapse	doi:10.7303/syn3157275	https://doi.org/10.7303/syn3157275	dorsolateral prefrontal cortex
21405627_dorsolateral prefrontal cortex	DNA Methylation profile	Infinium HumanMethylation450K BeadChip	Illumina	PT-M5UW	doi:10.7303/syn3157275	Synapse	doi:10.7303/syn3157275	https://doi.org/10.7303/syn3157275	dorsolateral prefrontal cortex
11399321_dorsolateral prefrontal cortex	DNA Methylation profile	Infinium HumanMethylation450K BeadChip	Illumina	PT-M5UX	doi:10.7303/syn3157275	Synapse	doi:10.7303/syn3157275	https://doi.org/10.7303/syn3157275	dorsolateral prefrontal cortex
20240514_dorsolateral prefrontal cortex	DNA Methylation profile	Infinium HumanMethylation450K BeadChip	Illumina	PT-M5V7	doi:10.7303/syn3157275	Synapse	doi:10.7303/syn3157275	https://doi.org/10.7303/syn3157275	dorsolateral prefrontal cortex
20221273_dorsolateral prefrontal cortex	DNA Methylation profile	Infinium HumanMethylation450K BeadChip	Illumina	PT-M5V8	doi:10.7303/syn3157275	Synapse	doi:10.7303/syn3157275	https://doi.org/10.7303/syn3157275	dorsolateral prefrontal cortex
10202345_dorsolateral prefrontal cortex	DNA Methylation profile	Infinium HumanMethylation450K BeadChip	Illumina	PT-M5VB	doi:10.7303/syn3157275	Synapse	doi:10.7303/syn3157275	https://doi.org/10.7303/syn3157275	dorsolateral prefrontal cortex
20630946_dorsolateral prefrontal cortex	DNA Methylation profile	Infinium HumanMethylation450K BeadChip	Illumina	PT-M5VH	doi:10.7303/syn3157275	Synapse	doi:10.7303/syn3157275	https://doi.org/10.7303/syn3157275	dorsolateral prefrontal cortex
21138877_dorsolateral prefrontal cortex	DNA Methylation profile	Infinium HumanMethylation450K BeadChip	Illumina	PT-M5VK	doi:10.7303/syn3157275	Synapse	doi:10.7303/syn3157275	https://doi.org/10.7303/syn3157275	dorsolateral prefrontal cortex
20297791_dorsolateral prefrontal cortex	DNA Methylation profile	Infinium HumanMethylation450K BeadChip	Illumina	PT-M5VO	doi:10.7303/syn3157275	Synapse	doi:10.7303/syn3157275	https://doi.org/10.7303/syn3157275	dorsolateral prefrontal cortex
20974517_dorsolateral prefrontal cortex	DNA Methylation profile	Infinium HumanMethylation450K BeadChip	Illumina	PT-M5VR	doi:10.7303/syn3157275	Synapse	doi:10.7303/syn3157275	https://doi.org/10.7303/syn3157275	dorsolateral prefrontal cortex
15738428_dorsolateral prefrontal cortex	DNA Methylation profile	Infinium HumanMethylation450K BeadChip	Illumina	PT-M5VT	doi:10.7303/syn3157275	Synapse	doi:10.7303/syn3157275	https://doi.org/10.7303/syn3157275	dorsolateral prefrontal cortex
11413170_dorsolateral prefrontal cortex	DNA Methylation profile	Infinium HumanMethylation450K BeadChip	Illumina	PT-M5W4	doi:10.7303/syn3157275	Synapse	doi:10.7303/syn3157275	https://doi.org/10.7303/syn3157275	dorsolateral prefrontal cortex
20232474_dorsolateral prefrontal cortex	DNA Methylation profile	Infinium HumanMethylation450K BeadChip	Illumina	PT-M5W5	doi:10.7303/syn3157275	Synapse	doi:10.7303/syn3157275	https://doi.org/10.7303/syn3157275	dorsolateral prefrontal cortex
20252720_dorsolateral prefrontal cortex	DNA Methylation profile	Infinium HumanMethylation450K BeadChip	Illumina	PT-M5W6	doi:10.7303/syn3157275	Synapse	doi:10.7303/syn3157275	https://doi.org/10.7303/syn3157275	dorsolateral prefrontal cortex
21187074_dorsolateral prefrontal cortex	DNA Methylation profile	Infinium HumanMethylation450K BeadChip	Illumina	PT-M5W9	doi:10.7303/syn3157275	Synapse	doi:10.7303/syn3157275	https://doi.org/10.7303/syn3157275	dorsolateral prefrontal cortex
20944237_dorsolateral prefrontal cortex	DNA Methylation profile	Infinium HumanMethylation450K BeadChip	Illumina	PT-M5WA	doi:10.7303/syn3157275	Synapse	doi:10.7303/syn3157275	https://doi.org/10.7303/syn3157275	dorsolateral prefrontal cortex
20264936_dorsolateral prefrontal cortex	DNA Methylation profile	Infinium HumanMethylation450K BeadChip	Illumina	PT-M5WB	doi:10.7303/syn3157275	Synapse	doi:10.7303/syn3157275	https://doi.org/10.7303/syn3157275	dorsolateral prefrontal cortex
11466579_dorsolateral prefrontal cortex	DNA Methylation profile	Infinium HumanMethylation450K BeadChip	Illumina	PT-M5WC	doi:10.7303/syn3157275	Synapse	doi:10.7303/syn3157275	https://doi.org/10.7303/syn3157275	dorsolateral prefrontal cortex
21272396_dorsolateral prefrontal cortex	DNA Methylation profile	Infinium HumanMethylation450K BeadChip	Illumina	PT-M5WK	doi:10.7303/syn3157275	Synapse	doi:10.7303/syn3157275	https://doi.org/10.7303/syn3157275	dorsolateral prefrontal cortex
20179164_dorsolateral prefrontal cortex	DNA Methylation profile	Infinium HumanMethylation450K BeadChip	Illumina	PT-M5WM	doi:10.7303/syn3157275	Synapse	doi:10.7303/syn3157275	https://doi.org/10.7303/syn3157275	dorsolateral prefrontal cortex
11471260_dorsolateral prefrontal cortex	DNA Methylation profile	Infinium HumanMethylation450K BeadChip	Illumina	PT-M5WO	doi:10.7303/syn3157275	Synapse	doi:10.7303/syn3157275	https://doi.org/10.7303/syn3157275	dorsolateral prefrontal cortex
20275399_dorsolateral prefrontal cortex	DNA Methylation profile	Infinium HumanMethylation450K BeadChip	Illumina	PT-M5WP	doi:10.7303/syn3157275	Synapse	doi:10.7303/syn3157275	https://doi.org/10.7303/syn3157275	dorsolateral prefrontal cortex
21197684_dorsolateral prefrontal cortex	DNA Methylation profile	Infinium HumanMethylation450K BeadChip	Illumina	PT-M5WQ	doi:10.7303/syn3157275	Synapse	doi:10.7303/syn3157275	https://doi.org/10.7303/syn3157275	dorsolateral prefrontal cortex
21159840_dorsolateral prefrontal cortex	DNA Methylation profile	Infinium HumanMethylation450K BeadChip	Illumina	PT-M5WR	doi:10.7303/syn3157275	Synapse	doi:10.7303/syn3157275	https://doi.org/10.7303/syn3157275	dorsolateral prefrontal cortex
20280666_dorsolateral prefrontal cortex	DNA Methylation profile	Infinium HumanMethylation450K BeadChip	Illumina	PT-M5WT	doi:10.7303/syn3157275	Synapse	doi:10.7303/syn3157275	https://doi.org/10.7303/syn3157275	dorsolateral prefrontal cortex
21403157_dorsolateral prefrontal cortex	DNA Methylation profile	Infinium HumanMethylation450K BeadChip	Illumina	PT-M5WU	doi:10.7303/syn3157275	Synapse	doi:10.7303/syn3157275	https://doi.org/10.7303/syn3157275	dorsolateral prefrontal cortex
11459282_dorsolateral prefrontal cortex	DNA Methylation profile	Infinium HumanMethylation450K BeadChip	Illumina	PT-M5WW	doi:10.7303/syn3157275	Synapse	doi:10.7303/syn3157275	https://doi.org/10.7303/syn3157275	dorsolateral prefrontal cortex
20120255_dorsolateral prefrontal cortex	DNA Methylation profile	Infinium HumanMethylation450K BeadChip	Illumina	PT-MA36	doi:10.7303/syn3157275	Synapse	doi:10.7303/syn3157275	https://doi.org/10.7303/syn3157275	dorsolateral prefrontal cortex
15141429_dorsolateral prefrontal cortex	DNA Methylation profile	Infinium HumanMethylation450K BeadChip	Illumina	PT-MA37	doi:10.7303/syn3157275	Synapse	doi:10.7303/syn3157275	https://doi.org/10.7303/syn3157275	dorsolateral prefrontal cortex
22100675_dorsolateral prefrontal cortex	DNA Methylation profile	Infinium HumanMethylation450K BeadChip	Illumina	PT-MA38	doi:10.7303/syn3157275	Synapse	doi:10.7303/syn3157275	https://doi.org/10.7303/syn3157275	dorsolateral prefrontal cortex
20674902_dorsolateral prefrontal cortex	DNA Methylation profile	Infinium HumanMethylation450K BeadChip	Illumina	PT-MA39	doi:10.7303/syn3157275	Synapse	doi:10.7303/syn3157275	https://doi.org/10.7303/syn3157275	dorsolateral prefrontal cortex
20455807_dorsolateral prefrontal cortex	DNA Methylation profile	Infinium HumanMethylation450K BeadChip	Illumina	PT-MA3A	doi:10.7303/syn3157275	Synapse	doi:10.7303/syn3157275	https://doi.org/10.7303/syn3157275	dorsolateral prefrontal cortex
20779834_dorsolateral prefrontal cortex	DNA Methylation profile	Infinium HumanMethylation450K BeadChip	Illumina	PT-MA3B	doi:10.7303/syn3157275	Synapse	doi:10.7303/syn3157275	https://doi.org/10.7303/syn3157275	dorsolateral prefrontal cortex
21401001_dorsolateral prefrontal cortex	DNA Methylation profile	Infinium HumanMethylation450K BeadChip	Illumina	PT-MA3C	doi:10.7303/syn3157275	Synapse	doi:10.7303/syn3157275	https://doi.org/10.7303/syn3157275	dorsolateral prefrontal cortex
20260734_dorsolateral prefrontal cortex	DNA Methylation profile	Infinium HumanMethylation450K BeadChip	Illumina	PT-MA3D	doi:10.7303/syn3157275	Synapse	doi:10.7303/syn3157275	https://doi.org/10.7303/syn3157275	dorsolateral prefrontal cortex
21293107_dorsolateral prefrontal cortex	DNA Methylation profile	Infinium HumanMethylation450K BeadChip	Illumina	PT-MA3E	doi:10.7303/syn3157275	Synapse	doi:10.7303/syn3157275	https://doi.org/10.7303/syn3157275	dorsolateral prefrontal cortex
21001357_dorsolateral prefrontal cortex	DNA Methylation profile	Infinium HumanMethylation450K BeadChip	Illumina	PT-MA3F	doi:10.7303/syn3157275	Synapse	doi:10.7303/syn3157275	https://doi.org/10.7303/syn3157275	dorsolateral prefrontal cortex
10102206_dorsolateral prefrontal cortex	DNA Methylation profile	Infinium HumanMethylation450K BeadChip	Illumina	PT-MA3G	doi:10.7303/syn3157275	Synapse	doi:10.7303/syn3157275	https://doi.org/10.7303/syn3157275	dorsolateral prefrontal cortex
20261901_dorsolateral prefrontal cortex	DNA Methylation profile	Infinium HumanMethylation450K BeadChip	Illumina	PT-MA3H	doi:10.7303/syn3157275	Synapse	doi:10.7303/syn3157275	https://doi.org/10.7303/syn3157275	dorsolateral prefrontal cortex
21274280_dorsolateral prefrontal cortex	DNA Methylation profile	Infinium HumanMethylation450K BeadChip	Illumina	PT-MA3I	doi:10.7303/syn3157275	Synapse	doi:10.7303/syn3157275	https://doi.org/10.7303/syn3157275	dorsolateral prefrontal cortex
11619606_dorsolateral prefrontal cortex	DNA Methylation profile	Infinium HumanMethylation450K BeadChip	Illumina	PT-MA3J	doi:10.7303/syn3157275	Synapse	doi:10.7303/syn3157275	https://doi.org/10.7303/syn3157275	dorsolateral prefrontal cortex
21406920_dorsolateral prefrontal cortex	DNA Methylation profile	Infinium HumanMethylation450K BeadChip	Illumina	PT-MA3K	doi:10.7303/syn3157275	Synapse	doi:10.7303/syn3157275	https://doi.org/10.7303/syn3157275	dorsolateral prefrontal cortex
20504017_dorsolateral prefrontal cortex	DNA Methylation profile	Infinium HumanMethylation450K BeadChip	Illumina	PT-MA3L	doi:10.7303/syn3157275	Synapse	doi:10.7303/syn3157275	https://doi.org/10.7303/syn3157275	dorsolateral prefrontal cortex
11159965_dorsolateral prefrontal cortex	DNA Methylation profile	Infinium HumanMethylation450K BeadChip	Illumina	PT-MA3M	doi:10.7303/syn3157275	Synapse	doi:10.7303/syn3157275	https://doi.org/10.7303/syn3157275	dorsolateral prefrontal cortex
20907246_dorsolateral prefrontal cortex	DNA Methylation profile	Infinium HumanMethylation450K BeadChip	Illumina	PT-MA3N	doi:10.7303/syn3157275	Synapse	doi:10.7303/syn3157275	https://doi.org/10.7303/syn3157275	dorsolateral prefrontal cortex
20251391_dorsolateral prefrontal cortex	DNA Methylation profile	Infinium HumanMethylation450K BeadChip	Illumina	PT-MA3P	doi:10.7303/syn3157275	Synapse	doi:10.7303/syn3157275	https://doi.org/10.7303/syn3157275	dorsolateral prefrontal cortex
10473384_dorsolateral prefrontal cortex	DNA Methylation profile	Infinium HumanMethylation450K BeadChip	Illumina	PT-MA3Q	doi:10.7303/syn3157275	Synapse	doi:10.7303/syn3157275	https://doi.org/10.7303/syn3157275	dorsolateral prefrontal cortex
10394182_dorsolateral prefrontal cortex	DNA Methylation profile	Infinium HumanMethylation450K BeadChip	Illumina	PT-MA3R	doi:10.7303/syn3157275	Synapse	doi:10.7303/syn3157275	https://doi.org/10.7303/syn3157275	dorsolateral prefrontal cortex
20331760_dorsolateral prefrontal cortex	DNA Methylation profile	Infinium HumanMethylation450K BeadChip	Illumina	PT-MA3S	doi:10.7303/syn3157275	Synapse	doi:10.7303/syn3157275	https://doi.org/10.7303/syn3157275	dorsolateral prefrontal cortex
10248033_dorsolateral prefrontal cortex	DNA Methylation profile	Infinium HumanMethylation450K BeadChip	Illumina	PT-MA3T	doi:10.7303/syn3157275	Synapse	doi:10.7303/syn3157275	https://doi.org/10.7303/syn3157275	dorsolateral prefrontal cortex
15161351_dorsolateral prefrontal cortex	DNA Methylation profile	Infinium HumanMethylation450K BeadChip	Illumina	PT-MA3U	doi:10.7303/syn3157275	Synapse	doi:10.7303/syn3157275	https://doi.org/10.7303/syn3157275	dorsolateral prefrontal cortex
20139562_dorsolateral prefrontal cortex	DNA Methylation profile	Infinium HumanMethylation450K BeadChip	Illumina	PT-MA3V	doi:10.7303/syn3157275	Synapse	doi:10.7303/syn3157275	https://doi.org/10.7303/syn3157275	dorsolateral prefrontal cortex
20925996_dorsolateral prefrontal cortex	DNA Methylation profile	Infinium HumanMethylation450K BeadChip	Illumina	PT-MA3W	doi:10.7303/syn3157275	Synapse	doi:10.7303/syn3157275	https://doi.org/10.7303/syn3157275	dorsolateral prefrontal cortex
21176459_dorsolateral prefrontal cortex	DNA Methylation profile	Infinium HumanMethylation450K BeadChip	Illumina	PT-MA3X	doi:10.7303/syn3157275	Synapse	doi:10.7303/syn3157275	https://doi.org/10.7303/syn3157275	dorsolateral prefrontal cortex
20594407_dorsolateral prefrontal cortex	DNA Methylation profile	Infinium HumanMethylation450K BeadChip	Illumina	PT-MA3Y	doi:10.7303/syn3157275	Synapse	doi:10.7303/syn3157275	https://doi.org/10.7303/syn3157275	dorsolateral prefrontal cortex
21113576_dorsolateral prefrontal cortex	DNA Methylation profile	Infinium HumanMethylation450K BeadChip	Illumina	PT-MA3Z	doi:10.7303/syn3157275	Synapse	doi:10.7303/syn3157275	https://doi.org/10.7303/syn3157275	dorsolateral prefrontal cortex
20939834_dorsolateral prefrontal cortex	DNA Methylation profile	Infinium HumanMethylation450K BeadChip	Illumina	PT-MA42	doi:10.7303/syn3157275	Synapse	doi:10.7303/syn3157275	https://doi.org/10.7303/syn3157275	dorsolateral prefrontal cortex
21402304_dorsolateral prefrontal cortex	DNA Methylation profile	Infinium HumanMethylation450K BeadChip	Illumina	PT-MA43	doi:10.7303/syn3157275	Synapse	doi:10.7303/syn3157275	https://doi.org/10.7303/syn3157275	dorsolateral prefrontal cortex
20263921_dorsolateral prefrontal cortex	DNA Methylation profile	Infinium HumanMethylation450K BeadChip	Illumina	PT-MA44	doi:10.7303/syn3157275	Synapse	doi:10.7303/syn3157275	https://doi.org/10.7303/syn3157275	dorsolateral prefrontal cortex
20173942_dorsolateral prefrontal cortex	DNA Methylation profile	Infinium HumanMethylation450K BeadChip	Illumina	PT-MA45	doi:10.7303/syn3157275	Synapse	doi:10.7303/syn3157275	https://doi.org/10.7303/syn3157275	dorsolateral prefrontal cortex
11469504_dorsolateral prefrontal cortex	DNA Methylation profile	Infinium HumanMethylation450K BeadChip	Illumina	PT-MA46	doi:10.7303/syn3157275	Synapse	doi:10.7303/syn3157275	https://doi.org/10.7303/syn3157275	dorsolateral prefrontal cortex
20898476_dorsolateral prefrontal cortex	DNA Methylation profile	Infinium HumanMethylation450K BeadChip	Illumina	PT-MA47	doi:10.7303/syn3157275	Synapse	doi:10.7303/syn3157275	https://doi.org/10.7303/syn3157275	dorsolateral prefrontal cortex
11198390_dorsolateral prefrontal cortex	DNA Methylation profile	Infinium HumanMethylation450K BeadChip	Illumina	PT-MA49	doi:10.7303/syn3157275	Synapse	doi:10.7303/syn3157275	https://doi.org/10.7303/syn3157275	dorsolateral prefrontal cortex
10415168_dorsolateral prefrontal cortex	DNA Methylation profile	Infinium HumanMethylation450K BeadChip	Illumina	PT-MA4A	doi:10.7303/syn3157275	Synapse	doi:10.7303/syn3157275	https://doi.org/10.7303/syn3157275	dorsolateral prefrontal cortex
20834164_dorsolateral prefrontal cortex	DNA Methylation profile	Infinium HumanMethylation450K BeadChip	Illumina	PT-MA4B	doi:10.7303/syn3157275	Synapse	doi:10.7303/syn3157275	https://doi.org/10.7303/syn3157275	dorsolateral prefrontal cortex
20613887_dorsolateral prefrontal cortex	DNA Methylation profile	Infinium HumanMethylation450K BeadChip	Illumina	PT-MA4C	doi:10.7303/syn3157275	Synapse	doi:10.7303/syn3157275	https://doi.org/10.7303/syn3157275	dorsolateral prefrontal cortex
77239958_dorsolateral prefrontal cortex	DNA Methylation profile	Infinium HumanMethylation450K BeadChip	Illumina	SM-1Q3QM-qiaAMP	doi:10.7303/syn3157275	Synapse	doi:10.7303/syn3157275	https://doi.org/10.7303/syn3157275	dorsolateral prefrontal cortex
10315029_dorsolateral prefrontal cortex	DNA Methylation profile	Infinium HumanMethylation450K BeadChip	Illumina	SM-1Q3QN-qiaAMP	doi:10.7303/syn3157275	Synapse	doi:10.7303/syn3157275	https://doi.org/10.7303/syn3157275	dorsolateral prefrontal cortex
21162197_dorsolateral prefrontal cortex	DNA Methylation profile	Infinium HumanMethylation450K BeadChip	Illumina	SM-1Q3QQ-pureGeneWOH	doi:10.7303/syn3157275	Synapse	doi:10.7303/syn3157275	https://doi.org/10.7303/syn3157275	dorsolateral prefrontal cortex
36492755_dorsolateral prefrontal cortex	DNA Methylation profile	Infinium HumanMethylation450K BeadChip	Illumina	SM-1Q3QR-pureGeneWOH	doi:10.7303/syn3157275	Synapse	doi:10.7303/syn3157275	https://doi.org/10.7303/syn3157275	dorsolateral prefrontal cortex
30755009_dorsolateral prefrontal cortex	DNA Methylation profile	Infinium HumanMethylation450K BeadChip	Illumina	SM-1Q3QS-pureGeneWOH	doi:10.7303/syn3157275	Synapse	doi:10.7303/syn3157275	https://doi.org/10.7303/syn3157275	dorsolateral prefrontal cortex
64493027_dorsolateral prefrontal cortex	DNA Methylation profile	Infinium HumanMethylation450K BeadChip	Illumina	SM-1Q3QT-qiaAMP	doi:10.7303/syn3157275	Synapse	doi:10.7303/syn3157275	https://doi.org/10.7303/syn3157275	dorsolateral prefrontal cortex
10405008_dorsolateral prefrontal cortex	DNA Methylation profile	Infinium HumanMethylation450K BeadChip	Illumina	SM-1Q3QV-qiaAMP	doi:10.7303/syn3157275	Synapse	doi:10.7303/syn3157275	https://doi.org/10.7303/syn3157275	dorsolateral prefrontal cortex
63188799_dorsolateral prefrontal cortex	DNA Methylation profile	Infinium HumanMethylation450K BeadChip	Illumina	SM-1Q3QX-qiaAMP	doi:10.7303/syn3157275	Synapse	doi:10.7303/syn3157275	https://doi.org/10.7303/syn3157275	dorsolateral prefrontal cortex
50106866_dorsolateral prefrontal cortex	DNA Methylation profile	Infinium HumanMethylation450K BeadChip	Illumina	SM-1Q3QY-qiaAMP	doi:10.7303/syn3157275	Synapse	doi:10.7303/syn3157275	https://doi.org/10.7303/syn3157275	dorsolateral prefrontal cortex
74753465_dorsolateral prefrontal cortex	DNA Methylation profile	Infinium HumanMethylation450K BeadChip	Illumina	SM-1Q3QZ-qiaAMP	doi:10.7303/syn3157275	Synapse	doi:10.7303/syn3157275	https://doi.org/10.7303/syn3157275	dorsolateral prefrontal cortex
50409956_dorsolateral prefrontal cortex	DNA Methylation profile	Infinium HumanMethylation450K BeadChip	Illumina	SM-1Q3R2-qiaAMP	doi:10.7303/syn3157275	Synapse	doi:10.7303/syn3157275	https://doi.org/10.7303/syn3157275	dorsolateral prefrontal cortex
15115927_dorsolateral prefrontal cortex	DNA Methylation profile	Infinium HumanMethylation450K BeadChip	Illumina	SM-1Q3ST-qiaAMP	doi:10.7303/syn3157275	Synapse	doi:10.7303/syn3157275	https://doi.org/10.7303/syn3157275	dorsolateral prefrontal cortex
50101497_dorsolateral prefrontal cortex	DNA Methylation profile	Infinium HumanMethylation450K BeadChip	Illumina	TBI-AUTO72952-PT-318L	doi:10.7303/syn3157275	Synapse	doi:10.7303/syn3157275	https://doi.org/10.7303/syn3157275	dorsolateral prefrontal cortex
50108624_dorsolateral prefrontal cortex	DNA Methylation profile	Infinium HumanMethylation450K BeadChip	Illumina	TBI-AUTO72953-PT-31A5	doi:10.7303/syn3157275	Synapse	doi:10.7303/syn3157275	https://doi.org/10.7303/syn3157275	dorsolateral prefrontal cortex
94828877_dorsolateral prefrontal cortex	DNA Methylation profile	Infinium HumanMethylation450K BeadChip	Illumina	TBI-AUTO72955-PT-35OC	doi:10.7303/syn3157275	Synapse	doi:10.7303/syn3157275	https://doi.org/10.7303/syn3157275	dorsolateral prefrontal cortex
9841821_dorsolateral prefrontal cortex	DNA Methylation profile	Infinium HumanMethylation450K BeadChip	Illumina	TBI-AUTO72957-PT-314J	doi:10.7303/syn3157275	Synapse	doi:10.7303/syn3157275	https://doi.org/10.7303/syn3157275	dorsolateral prefrontal cortex
20594669_dorsolateral prefrontal cortex	DNA Methylation profile	Infinium HumanMethylation450K BeadChip	Illumina	TBI-AUTO72958-PT-2ZWU	doi:10.7303/syn3157275	Synapse	doi:10.7303/syn3157275	https://doi.org/10.7303/syn3157275	dorsolateral prefrontal cortex
82527318_dorsolateral prefrontal cortex	DNA Methylation profile	Infinium HumanMethylation450K BeadChip	Illumina	TBI-AUTO72959-PT-318W	doi:10.7303/syn3157275	Synapse	doi:10.7303/syn3157275	https://doi.org/10.7303/syn3157275	dorsolateral prefrontal cortex
50100220_dorsolateral prefrontal cortex	DNA Methylation profile	Infinium HumanMethylation450K BeadChip	Illumina	TBI-AUTO72962-PT-318K	doi:10.7303/syn3157275	Synapse	doi:10.7303/syn3157275	https://doi.org/10.7303/syn3157275	dorsolateral prefrontal cortex
50102826_dorsolateral prefrontal cortex	DNA Methylation profile	Infinium HumanMethylation450K BeadChip	Illumina	TBI-AUTO72963-PT-318H	doi:10.7303/syn3157275	Synapse	doi:10.7303/syn3157275	https://doi.org/10.7303/syn3157275	dorsolateral prefrontal cortex
20109994_dorsolateral prefrontal cortex	DNA Methylation profile	Infinium HumanMethylation450K BeadChip	Illumina	TBI-AUTO72964-PT-2ZYF	doi:10.7303/syn3157275	Synapse	doi:10.7303/syn3157275	https://doi.org/10.7303/syn3157275	dorsolateral prefrontal cortex
71626373_dorsolateral prefrontal cortex	DNA Methylation profile	Infinium HumanMethylation450K BeadChip	Illumina	TBI-AUTO72966-PT-314N	doi:10.7303/syn3157275	Synapse	doi:10.7303/syn3157275	https://doi.org/10.7303/syn3157275	dorsolateral prefrontal cortex
10850171_dorsolateral prefrontal cortex	DNA Methylation profile	Infinium HumanMethylation450K BeadChip	Illumina	TBI-AUTO72968-PT-35C7	doi:10.7303/syn3157275	Synapse	doi:10.7303/syn3157275	https://doi.org/10.7303/syn3157275	dorsolateral prefrontal cortex
20506587_dorsolateral prefrontal cortex	DNA Methylation profile	Infinium HumanMethylation450K BeadChip	Illumina	TBI-AUTO72970-PT-35CE	doi:10.7303/syn3157275	Synapse	doi:10.7303/syn3157275	https://doi.org/10.7303/syn3157275	dorsolateral prefrontal cortex
10260309_dorsolateral prefrontal cortex	DNA Methylation profile	Infinium HumanMethylation450K BeadChip	Illumina	TBI-AUTO72971-PT-35BO	doi:10.7303/syn3157275	Synapse	doi:10.7303/syn3157275	https://doi.org/10.7303/syn3157275	dorsolateral prefrontal cortex
20311676_dorsolateral prefrontal cortex	DNA Methylation profile	Infinium HumanMethylation450K BeadChip	Illumina	TBI-AUTO72973-PT-35CB	doi:10.7303/syn3157275	Synapse	doi:10.7303/syn3157275	https://doi.org/10.7303/syn3157275	dorsolateral prefrontal cortex
50301387_dorsolateral prefrontal cortex	DNA Methylation profile	Infinium HumanMethylation450K BeadChip	Illumina	TBI-AUTO72974-PT-31AE	doi:10.7303/syn3157275	Synapse	doi:10.7303/syn3157275	https://doi.org/10.7303/syn3157275	dorsolateral prefrontal cortex
11319389_dorsolateral prefrontal cortex	DNA Methylation profile	Infinium HumanMethylation450K BeadChip	Illumina	TBI-AUTO72975-PT-2ZW5	doi:10.7303/syn3157275	Synapse	doi:10.7303/syn3157275	https://doi.org/10.7303/syn3157275	dorsolateral prefrontal cortex
20966891_dorsolateral prefrontal cortex	DNA Methylation profile	Infinium HumanMethylation450K BeadChip	Illumina	TBI-AUTO72976-PT-2ZWY	doi:10.7303/syn3157275	Synapse	doi:10.7303/syn3157275	https://doi.org/10.7303/syn3157275	dorsolateral prefrontal cortex
11259716_dorsolateral prefrontal cortex	DNA Methylation profile	Infinium HumanMethylation450K BeadChip	Illumina	TBI-AUTO72977-PT-312S	doi:10.7303/syn3157275	Synapse	doi:10.7303/syn3157275	https://doi.org/10.7303/syn3157275	dorsolateral prefrontal cortex
50109927_dorsolateral prefrontal cortex	DNA Methylation profile	Infinium HumanMethylation450K BeadChip	Illumina	TBI-AUTO72979-PT-3185	doi:10.7303/syn3157275	Synapse	doi:10.7303/syn3157275	https://doi.org/10.7303/syn3157275	dorsolateral prefrontal cortex
11353057_dorsolateral prefrontal cortex	DNA Methylation profile	Infinium HumanMethylation450K BeadChip	Illumina	TBI-AUTO72980-PT-35AP	doi:10.7303/syn3157275	Synapse	doi:10.7303/syn3157275	https://doi.org/10.7303/syn3157275	dorsolateral prefrontal cortex
92613520_dorsolateral prefrontal cortex	DNA Methylation profile	Infinium HumanMethylation450K BeadChip	Illumina	TBI-AUTO72981-PT-314A	doi:10.7303/syn3157275	Synapse	doi:10.7303/syn3157275	https://doi.org/10.7303/syn3157275	dorsolateral prefrontal cortex
10417638_dorsolateral prefrontal cortex	DNA Methylation profile	Infinium HumanMethylation450K BeadChip	Illumina	TBI-AUTO72982-PT-35BU	doi:10.7303/syn3157275	Synapse	doi:10.7303/syn3157275	https://doi.org/10.7303/syn3157275	dorsolateral prefrontal cortex
50101785_dorsolateral prefrontal cortex	DNA Methylation profile	Infinium HumanMethylation450K BeadChip	Illumina	TBI-AUTO72983-PT-35NV	doi:10.7303/syn3157275	Synapse	doi:10.7303/syn3157275	https://doi.org/10.7303/syn3157275	dorsolateral prefrontal cortex
70883578_dorsolateral prefrontal cortex	DNA Methylation profile	Infinium HumanMethylation450K BeadChip	Illumina	TBI-AUTO72985-PT-318Y	doi:10.7303/syn3157275	Synapse	doi:10.7303/syn3157275	https://doi.org/10.7303/syn3157275	dorsolateral prefrontal cortex
92629514_dorsolateral prefrontal cortex	DNA Methylation profile	Infinium HumanMethylation450K BeadChip	Illumina	TBI-AUTO72987-PT-319R	doi:10.7303/syn3157275	Synapse	doi:10.7303/syn3157275	https://doi.org/10.7303/syn3157275	dorsolateral prefrontal cortex
21112011_dorsolateral prefrontal cortex	DNA Methylation profile	Infinium HumanMethylation450K BeadChip	Illumina	TBI-AUTO72988-PT-2ZXO	doi:10.7303/syn3157275	Synapse	doi:10.7303/syn3157275	https://doi.org/10.7303/syn3157275	dorsolateral prefrontal cortex
50104684_dorsolateral prefrontal cortex	DNA Methylation profile	Infinium HumanMethylation450K BeadChip	Illumina	TBI-AUTO72989-PT-319T	doi:10.7303/syn3157275	Synapse	doi:10.7303/syn3157275	https://doi.org/10.7303/syn3157275	dorsolateral prefrontal cortex
21120287_dorsolateral prefrontal cortex	DNA Methylation profile	Infinium HumanMethylation450K BeadChip	Illumina	TBI-AUTO72991-PT-35D4	doi:10.7303/syn3157275	Synapse	doi:10.7303/syn3157275	https://doi.org/10.7303/syn3157275	dorsolateral prefrontal cortex
11606935_dorsolateral prefrontal cortex	DNA Methylation profile	Infinium HumanMethylation450K BeadChip	Illumina	TBI-AUTO72992-PT-35AQ	doi:10.7303/syn3157275	Synapse	doi:10.7303/syn3157275	https://doi.org/10.7303/syn3157275	dorsolateral prefrontal cortex
50101109_dorsolateral prefrontal cortex	DNA Methylation profile	Infinium HumanMethylation450K BeadChip	Illumina	TBI-AUTO72993-PT-314X	doi:10.7303/syn3157275	Synapse	doi:10.7303/syn3157275	https://doi.org/10.7303/syn3157275	dorsolateral prefrontal cortex
20112377_dorsolateral prefrontal cortex	DNA Methylation profile	Infinium HumanMethylation450K BeadChip	Illumina	TBI-AUTO72994-PT-35AX	doi:10.7303/syn3157275	Synapse	doi:10.7303/syn3157275	https://doi.org/10.7303/syn3157275	dorsolateral prefrontal cortex
20439591_dorsolateral prefrontal cortex	DNA Methylation profile	Infinium HumanMethylation450K BeadChip	Illumina	TBI-AUTO72995-PT-35CI	doi:10.7303/syn3157275	Synapse	doi:10.7303/syn3157275	https://doi.org/10.7303/syn3157275	dorsolateral prefrontal cortex
20139850_dorsolateral prefrontal cortex	DNA Methylation profile	Infinium HumanMethylation450K BeadChip	Illumina	TBI-AUTO72996-PT-35B1	doi:10.7303/syn3157275	Synapse	doi:10.7303/syn3157275	https://doi.org/10.7303/syn3157275	dorsolateral prefrontal cortex
53682197_dorsolateral prefrontal cortex	DNA Methylation profile	Infinium HumanMethylation450K BeadChip	Illumina	TBI-AUTO72997-PT-35OF	doi:10.7303/syn3157275	Synapse	doi:10.7303/syn3157275	https://doi.org/10.7303/syn3157275	dorsolateral prefrontal cortex
50400385_dorsolateral prefrontal cortex	DNA Methylation profile	Infinium HumanMethylation450K BeadChip	Illumina	TBI-AUTO72999-PT-319B	doi:10.7303/syn3157275	Synapse	doi:10.7303/syn3157275	https://doi.org/10.7303/syn3157275	dorsolateral prefrontal cortex
20978133_dorsolateral prefrontal cortex	DNA Methylation profile	Infinium HumanMethylation450K BeadChip	Illumina	TBI-AUTO73000-PT-2ZX6	doi:10.7303/syn3157275	Synapse	doi:10.7303/syn3157275	https://doi.org/10.7303/syn3157275	dorsolateral prefrontal cortex
20376029_dorsolateral prefrontal cortex	DNA Methylation profile	Infinium HumanMethylation450K BeadChip	Illumina	TBI-AUTO73002-PT-35CC	doi:10.7303/syn3157275	Synapse	doi:10.7303/syn3157275	https://doi.org/10.7303/syn3157275	dorsolateral prefrontal cortex
21126085_dorsolateral prefrontal cortex	DNA Methylation profile	Infinium HumanMethylation450K BeadChip	Illumina	TBI-AUTO73003-PT-2ZYA	doi:10.7303/syn3157275	Synapse	doi:10.7303/syn3157275	https://doi.org/10.7303/syn3157275	dorsolateral prefrontal cortex
10447620_dorsolateral prefrontal cortex	DNA Methylation profile	Infinium HumanMethylation450K BeadChip	Illumina	TBI-AUTO73004-PT-35C3	doi:10.7303/syn3157275	Synapse	doi:10.7303/syn3157275	https://doi.org/10.7303/syn3157275	dorsolateral prefrontal cortex
20569910_dorsolateral prefrontal cortex	DNA Methylation profile	Infinium HumanMethylation450K BeadChip	Illumina	TBI-AUTO73006-PT-312L	doi:10.7303/syn3157275	Synapse	doi:10.7303/syn3157275	https://doi.org/10.7303/syn3157275	dorsolateral prefrontal cortex
50108174_dorsolateral prefrontal cortex	DNA Methylation profile	Infinium HumanMethylation450K BeadChip	Illumina	TBI-AUTO73007-PT-31A2	doi:10.7303/syn3157275	Synapse	doi:10.7303/syn3157275	https://doi.org/10.7303/syn3157275	dorsolateral prefrontal cortex
36379623_dorsolateral prefrontal cortex	DNA Methylation profile	Infinium HumanMethylation450K BeadChip	Illumina	TBI-AUTO73008-PT-35NQ	doi:10.7303/syn3157275	Synapse	doi:10.7303/syn3157275	https://doi.org/10.7303/syn3157275	dorsolateral prefrontal cortex
50104008_dorsolateral prefrontal cortex	DNA Methylation profile	Infinium HumanMethylation450K BeadChip	Illumina	TBI-AUTO73009-PT-35NY	doi:10.7303/syn3157275	Synapse	doi:10.7303/syn3157275	https://doi.org/10.7303/syn3157275	dorsolateral prefrontal cortex
10401770_dorsolateral prefrontal cortex	DNA Methylation profile	Infinium HumanMethylation450K BeadChip	Illumina	TBI-AUTO73010-PT-35BT	doi:10.7303/syn3157275	Synapse	doi:10.7303/syn3157275	https://doi.org/10.7303/syn3157275	dorsolateral prefrontal cortex
10442701_dorsolateral prefrontal cortex	DNA Methylation profile	Infinium HumanMethylation450K BeadChip	Illumina	TBI-AUTO73011-PT-35BQ	doi:10.7303/syn3157275	Synapse	doi:10.7303/syn3157275	https://doi.org/10.7303/syn3157275	dorsolateral prefrontal cortex
94722642_dorsolateral prefrontal cortex	DNA Methylation profile	Infinium HumanMethylation450K BeadChip	Illumina	TBI-AUTO73013-PT-319M	doi:10.7303/syn3157275	Synapse	doi:10.7303/syn3157275	https://doi.org/10.7303/syn3157275	dorsolateral prefrontal cortex
50105563_dorsolateral prefrontal cortex	DNA Methylation profile	Infinium HumanMethylation450K BeadChip	Illumina	TBI-AUTO73014-PT-319Y	doi:10.7303/syn3157275	Synapse	doi:10.7303/syn3157275	https://doi.org/10.7303/syn3157275	dorsolateral prefrontal cortex
93462021_dorsolateral prefrontal cortex	DNA Methylation profile	Infinium HumanMethylation450K BeadChip	Illumina	TBI-AUTO73015-PT-35NI	doi:10.7303/syn3157275	Synapse	doi:10.7303/syn3157275	https://doi.org/10.7303/syn3157275	dorsolateral prefrontal cortex
20232186_dorsolateral prefrontal cortex	DNA Methylation profile	Infinium HumanMethylation450K BeadChip	Illumina	TBI-AUTO73016-PT-312T	doi:10.7303/syn3157275	Synapse	doi:10.7303/syn3157275	https://doi.org/10.7303/syn3157275	dorsolateral prefrontal cortex
20147440_dorsolateral prefrontal cortex	DNA Methylation profile	Infinium HumanMethylation450K BeadChip	Illumina	TBI-AUTO73017-PT-2ZYH	doi:10.7303/syn3157275	Synapse	doi:10.7303/syn3157275	https://doi.org/10.7303/syn3157275	dorsolateral prefrontal cortex
50103129_dorsolateral prefrontal cortex	DNA Methylation profile	Infinium HumanMethylation450K BeadChip	Illumina	TBI-AUTO73018-PT-314W	doi:10.7303/syn3157275	Synapse	doi:10.7303/syn3157275	https://doi.org/10.7303/syn3157275	dorsolateral prefrontal cortex
15196262_dorsolateral prefrontal cortex	DNA Methylation profile	Infinium HumanMethylation450K BeadChip	Illumina	TBI-AUTO73020-PT-2ZWO	doi:10.7303/syn3157275	Synapse	doi:10.7303/syn3157275	https://doi.org/10.7303/syn3157275	dorsolateral prefrontal cortex
70726480_dorsolateral prefrontal cortex	DNA Methylation profile	Infinium HumanMethylation450K BeadChip	Illumina	TBI-AUTO73021-PT-35BJ	doi:10.7303/syn3157275	Synapse	doi:10.7303/syn3157275	https://doi.org/10.7303/syn3157275	dorsolateral prefrontal cortex
33477756_dorsolateral prefrontal cortex	DNA Methylation profile	Infinium HumanMethylation450K BeadChip	Illumina	TBI-AUTO73025-PT-319J	doi:10.7303/syn3157275	Synapse	doi:10.7303/syn3157275	https://doi.org/10.7303/syn3157275	dorsolateral prefrontal cortex
21142003_dorsolateral prefrontal cortex	DNA Methylation profile	Infinium HumanMethylation450K BeadChip	Illumina	TBI-AUTO73026-PT-2ZXY	doi:10.7303/syn3157275	Synapse	doi:10.7303/syn3157275	https://doi.org/10.7303/syn3157275	dorsolateral prefrontal cortex
21145876_dorsolateral prefrontal cortex	DNA Methylation profile	Infinium HumanMethylation450K BeadChip	Illumina	TBI-AUTO73027-PT-2ZXC	doi:10.7303/syn3157275	Synapse	doi:10.7303/syn3157275	https://doi.org/10.7303/syn3157275	dorsolateral prefrontal cortex
21001933_dorsolateral prefrontal cortex	DNA Methylation profile	Infinium HumanMethylation450K BeadChip	Illumina	TBI-AUTO73028-PT-35AK	doi:10.7303/syn3157275	Synapse	doi:10.7303/syn3157275	https://doi.org/10.7303/syn3157275	dorsolateral prefrontal cortex
10901987_dorsolateral prefrontal cortex	DNA Methylation profile	Infinium HumanMethylation450K BeadChip	Illumina	TBI-AUTO73030-PT-2ZW1	doi:10.7303/syn3157275	Synapse	doi:10.7303/syn3157275	https://doi.org/10.7303/syn3157275	dorsolateral prefrontal cortex
20602974_dorsolateral prefrontal cortex	DNA Methylation profile	Infinium HumanMethylation450K BeadChip	Illumina	TBI-AUTO73031-PT-35CQ	doi:10.7303/syn3157275	Synapse	doi:10.7303/syn3157275	https://doi.org/10.7303/syn3157275	dorsolateral prefrontal cortex
11229148_dorsolateral prefrontal cortex	DNA Methylation profile	Infinium HumanMethylation450K BeadChip	Illumina	TBI-AUTO73032-PT-2ZW3	doi:10.7303/syn3157275	Synapse	doi:10.7303/syn3157275	https://doi.org/10.7303/syn3157275	dorsolateral prefrontal cortex
20177982_dorsolateral prefrontal cortex	DNA Methylation profile	Infinium HumanMethylation450K BeadChip	Illumina	TBI-AUTO73033-PT-35AU	doi:10.7303/syn3157275	Synapse	doi:10.7303/syn3157275	https://doi.org/10.7303/syn3157275	dorsolateral prefrontal cortex
65292866_dorsolateral prefrontal cortex	DNA Methylation profile	Infinium HumanMethylation450K BeadChip	Illumina	TBI-AUTO73035-PT-314K	doi:10.7303/syn3157275	Synapse	doi:10.7303/syn3157275	https://doi.org/10.7303/syn3157275	dorsolateral prefrontal cortex
10395197_dorsolateral prefrontal cortex	DNA Methylation profile	Infinium HumanMethylation450K BeadChip	Illumina	TBI-AUTO73036-PT-2ZVX	doi:10.7303/syn3157275	Synapse	doi:10.7303/syn3157275	https://doi.org/10.7303/syn3157275	dorsolateral prefrontal cortex
11631558_dorsolateral prefrontal cortex	DNA Methylation profile	Infinium HumanMethylation450K BeadChip	Illumina	TBI-AUTO73037-PT-35AI	doi:10.7303/syn3157275	Synapse	doi:10.7303/syn3157275	https://doi.org/10.7303/syn3157275	dorsolateral prefrontal cortex
50104972_dorsolateral prefrontal cortex	DNA Methylation profile	Infinium HumanMethylation450K BeadChip	Illumina	TBI-AUTO73039-PT-317U	doi:10.7303/syn3157275	Synapse	doi:10.7303/syn3157275	https://doi.org/10.7303/syn3157275	dorsolateral prefrontal cortex
50105725_dorsolateral prefrontal cortex	DNA Methylation profile	Infinium HumanMethylation450K BeadChip	Illumina	TBI-AUTO73040-PT-319Z	doi:10.7303/syn3157275	Synapse	doi:10.7303/syn3157275	https://doi.org/10.7303/syn3157275	dorsolateral prefrontal cortex
21172121_dorsolateral prefrontal cortex	DNA Methylation profile	Infinium HumanMethylation450K BeadChip	Illumina	TBI-AUTO73041-PT-312C	doi:10.7303/syn3157275	Synapse	doi:10.7303/syn3157275	https://doi.org/10.7303/syn3157275	dorsolateral prefrontal cortex
43485807_dorsolateral prefrontal cortex	DNA Methylation profile	Infinium HumanMethylation450K BeadChip	Illumina	TBI-AUTO73042-PT-35BA	doi:10.7303/syn3157275	Synapse	doi:10.7303/syn3157275	https://doi.org/10.7303/syn3157275	dorsolateral prefrontal cortex
2899847_dorsolateral prefrontal cortex	DNA Methylation profile	Infinium HumanMethylation450K BeadChip	Illumina	TBI-AUTO73043-PT-35BD	doi:10.7303/syn3157275	Synapse	doi:10.7303/syn3157275	https://doi.org/10.7303/syn3157275	dorsolateral prefrontal cortex
20925446_dorsolateral prefrontal cortex	DNA Methylation profile	Infinium HumanMethylation450K BeadChip	Illumina	TBI-AUTO73044-PT-312R	doi:10.7303/syn3157275	Synapse	doi:10.7303/syn3157275	https://doi.org/10.7303/syn3157275	dorsolateral prefrontal cortex
50101947_dorsolateral prefrontal cortex	DNA Methylation profile	Infinium HumanMethylation450K BeadChip	Illumina	TBI-AUTO73045-PT-318J	doi:10.7303/syn3157275	Synapse	doi:10.7303/syn3157275	https://doi.org/10.7303/syn3157275	dorsolateral prefrontal cortex
21185180_dorsolateral prefrontal cortex	DNA Methylation profile	Infinium HumanMethylation450K BeadChip	Illumina	TBI-AUTO73046-PT-2ZXB	doi:10.7303/syn3157275	Synapse	doi:10.7303/syn3157275	https://doi.org/10.7303/syn3157275	dorsolateral prefrontal cortex
33411712_dorsolateral prefrontal cortex	DNA Methylation profile	Infinium HumanMethylation450K BeadChip	Illumina	TBI-AUTO73047-PT-35NP	doi:10.7303/syn3157275	Synapse	doi:10.7303/syn3157275	https://doi.org/10.7303/syn3157275	dorsolateral prefrontal cortex
15144878_dorsolateral prefrontal cortex	DNA Methylation profile	Infinium HumanMethylation450K BeadChip	Illumina	TBI-AUTO73048-PT-2ZWK	doi:10.7303/syn3157275	Synapse	doi:10.7303/syn3157275	https://doi.org/10.7303/syn3157275	dorsolateral prefrontal cortex
50100482_dorsolateral prefrontal cortex	DNA Methylation profile	Infinium HumanMethylation450K BeadChip	Illumina	TBI-AUTO73049-PT-318R	doi:10.7303/syn3157275	Synapse	doi:10.7303/syn3157275	https://doi.org/10.7303/syn3157275	dorsolateral prefrontal cortex
77143621_dorsolateral prefrontal cortex	DNA Methylation profile	Infinium HumanMethylation450K BeadChip	Illumina	TBI-AUTO73050-PT-35BH	doi:10.7303/syn3157275	Synapse	doi:10.7303/syn3157275	https://doi.org/10.7303/syn3157275	dorsolateral prefrontal cortex
50302428_dorsolateral prefrontal cortex	DNA Methylation profile	Infinium HumanMethylation450K BeadChip	Illumina	TBI-AUTO73052-PT-35NE	doi:10.7303/syn3157275	Synapse	doi:10.7303/syn3157275	https://doi.org/10.7303/syn3157275	dorsolateral prefrontal cortex
50101073_dorsolateral prefrontal cortex	DNA Methylation profile	Infinium HumanMethylation450K BeadChip	Illumina	TBI-AUTO73054-PT-35BB	doi:10.7303/syn3157275	Synapse	doi:10.7303/syn3157275	https://doi.org/10.7303/syn3157275	dorsolateral prefrontal cortex
40756151_dorsolateral prefrontal cortex	DNA Methylation profile	Infinium HumanMethylation450K BeadChip	Illumina	TBI-AUTO73056-PT-319H	doi:10.7303/syn3157275	Synapse	doi:10.7303/syn3157275	https://doi.org/10.7303/syn3157275	dorsolateral prefrontal cortex
72650337_dorsolateral prefrontal cortex	DNA Methylation profile	Infinium HumanMethylation450K BeadChip	Illumina	TBI-AUTO73058-PT-35B9	doi:10.7303/syn3157275	Synapse	doi:10.7303/syn3157275	https://doi.org/10.7303/syn3157275	dorsolateral prefrontal cortex
50102088_dorsolateral prefrontal cortex	DNA Methylation profile	Infinium HumanMethylation450K BeadChip	Illumina	TBI-AUTO73059-PT-318S	doi:10.7303/syn3157275	Synapse	doi:10.7303/syn3157275	https://doi.org/10.7303/syn3157275	dorsolateral prefrontal cortex
89001223_dorsolateral prefrontal cortex	DNA Methylation profile	Infinium HumanMethylation450K BeadChip	Illumina	TBI-AUTO73060-PT-35BL	doi:10.7303/syn3157275	Synapse	doi:10.7303/syn3157275	https://doi.org/10.7303/syn3157275	dorsolateral prefrontal cortex
93787649_dorsolateral prefrontal cortex	DNA Methylation profile	Infinium HumanMethylation450K BeadChip	Illumina	TBI-AUTO73061-PT-314Q	doi:10.7303/syn3157275	Synapse	doi:10.7303/syn3157275	https://doi.org/10.7303/syn3157275	dorsolateral prefrontal cortex
50104422_dorsolateral prefrontal cortex	DNA Methylation profile	Infinium HumanMethylation450K BeadChip	Illumina	TBI-AUTO73062-PT-318M	doi:10.7303/syn3157275	Synapse	doi:10.7303/syn3157275	https://doi.org/10.7303/syn3157275	dorsolateral prefrontal cortex
50102114_dorsolateral prefrontal cortex	DNA Methylation profile	Infinium HumanMethylation450K BeadChip	Illumina	TBI-AUTO73063-PT-319X	doi:10.7303/syn3157275	Synapse	doi:10.7303/syn3157275	https://doi.org/10.7303/syn3157275	dorsolateral prefrontal cortex
20965598_dorsolateral prefrontal cortex	DNA Methylation profile	Infinium HumanMethylation450K BeadChip	Illumina	TBI-AUTO73064-PT-35CW	doi:10.7303/syn3157275	Synapse	doi:10.7303/syn3157275	https://doi.org/10.7303/syn3157275	dorsolateral prefrontal cortex
50105275_dorsolateral prefrontal cortex	DNA Methylation profile	Infinium HumanMethylation450K BeadChip	Illumina	TBI-AUTO73065-PT-319W	doi:10.7303/syn3157275	Synapse	doi:10.7303/syn3157275	https://doi.org/10.7303/syn3157275	dorsolateral prefrontal cortex
9032080_dorsolateral prefrontal cortex	DNA Methylation profile	Infinium HumanMethylation450K BeadChip	Illumina	TBI-AUTO73066-PT-35OG	doi:10.7303/syn3157275	Synapse	doi:10.7303/syn3157275	https://doi.org/10.7303/syn3157275	dorsolateral prefrontal cortex
20365116_dorsolateral prefrontal cortex	DNA Methylation profile	Infinium HumanMethylation450K BeadChip	Illumina	TBI-AUTO73067-PT-312N	doi:10.7303/syn3157275	Synapse	doi:10.7303/syn3157275	https://doi.org/10.7303/syn3157275	dorsolateral prefrontal cortex
20204538_dorsolateral prefrontal cortex	DNA Methylation profile	Infinium HumanMethylation450K BeadChip	Illumina	TBI-AUTO73068-PT-2ZYC	doi:10.7303/syn3157275	Synapse	doi:10.7303/syn3157275	https://doi.org/10.7303/syn3157275	dorsolateral prefrontal cortex
11216503_dorsolateral prefrontal cortex	DNA Methylation profile	Infinium HumanMethylation450K BeadChip	Illumina	TBI-AUTO73069-PT-35C5	doi:10.7303/syn3157275	Synapse	doi:10.7303/syn3157275	https://doi.org/10.7303/syn3157275	dorsolateral prefrontal cortex
50109477_dorsolateral prefrontal cortex	DNA Methylation profile	Infinium HumanMethylation450K BeadChip	Illumina	TBI-AUTO73070-PT-3183	doi:10.7303/syn3157275	Synapse	doi:10.7303/syn3157275	https://doi.org/10.7303/syn3157275	dorsolateral prefrontal cortex
15218541_dorsolateral prefrontal cortex	DNA Methylation profile	Infinium HumanMethylation450K BeadChip	Illumina	TBI-AUTO73071-PT-317Y	doi:10.7303/syn3157275	Synapse	doi:10.7303/syn3157275	https://doi.org/10.7303/syn3157275	dorsolateral prefrontal cortex
22868024_dorsolateral prefrontal cortex	DNA Methylation profile	Infinium HumanMethylation450K BeadChip	Illumina	TBI-AUTO73072-PT-35BK	doi:10.7303/syn3157275	Synapse	doi:10.7303/syn3157275	https://doi.org/10.7303/syn3157275	dorsolateral prefrontal cortex
32971269_dorsolateral prefrontal cortex	DNA Methylation profile	Infinium HumanMethylation450K BeadChip	Illumina	TBI-AUTO73073-PT-35NO	doi:10.7303/syn3157275	Synapse	doi:10.7303/syn3157275	https://doi.org/10.7303/syn3157275	dorsolateral prefrontal cortex
50101659_dorsolateral prefrontal cortex	DNA Methylation profile	Infinium HumanMethylation450K BeadChip	Illumina	TBI-AUTO73074-PT-35NU	doi:10.7303/syn3157275	Synapse	doi:10.7303/syn3157275	https://doi.org/10.7303/syn3157275	dorsolateral prefrontal cortex
20953832_dorsolateral prefrontal cortex	DNA Methylation profile	Infinium HumanMethylation450K BeadChip	Illumina	TBI-AUTO73075-PT-312D	doi:10.7303/syn3157275	Synapse	doi:10.7303/syn3157275	https://doi.org/10.7303/syn3157275	dorsolateral prefrontal cortex
50106992_dorsolateral prefrontal cortex	DNA Methylation profile	Infinium HumanMethylation450K BeadChip	Illumina	TBI-AUTO73076-PT-319D	doi:10.7303/syn3157275	Synapse	doi:10.7303/syn3157275	https://doi.org/10.7303/syn3157275	dorsolateral prefrontal cortex
51826377_dorsolateral prefrontal cortex	DNA Methylation profile	Infinium HumanMethylation450K BeadChip	Illumina	TBI-AUTO73077-PT-35O4	doi:10.7303/syn3157275	Synapse	doi:10.7303/syn3157275	https://doi.org/10.7303/syn3157275	dorsolateral prefrontal cortex
20875195_dorsolateral prefrontal cortex	DNA Methylation profile	Infinium HumanMethylation450K BeadChip	Illumina	TBI-AUTO73078-PT-35AM	doi:10.7303/syn3157275	Synapse	doi:10.7303/syn3157275	https://doi.org/10.7303/syn3157275	dorsolateral prefrontal cortex
10669174_dorsolateral prefrontal cortex	DNA Methylation profile	Infinium HumanMethylation450K BeadChip	Illumina	TBI-AUTO73079-PT-2ZVZ	doi:10.7303/syn3157275	Synapse	doi:10.7303/syn3157275	https://doi.org/10.7303/syn3157275	dorsolateral prefrontal cortex
90942860_dorsolateral prefrontal cortex	DNA Methylation profile	Infinium HumanMethylation450K BeadChip	Illumina	TBI-AUTO73080-PT-35NH	doi:10.7303/syn3157275	Synapse	doi:10.7303/syn3157275	https://doi.org/10.7303/syn3157275	dorsolateral prefrontal cortex
50106028_dorsolateral prefrontal cortex	DNA Methylation profile	Infinium HumanMethylation450K BeadChip	Illumina	TBI-AUTO73082-PT-31A6	doi:10.7303/syn3157275	Synapse	doi:10.7303/syn3157275	https://doi.org/10.7303/syn3157275	dorsolateral prefrontal cortex
68745332_dorsolateral prefrontal cortex	DNA Methylation profile	Infinium HumanMethylation450K BeadChip	Illumina	TBI-AUTO73083-PT-314E	doi:10.7303/syn3157275	Synapse	doi:10.7303/syn3157275	https://doi.org/10.7303/syn3157275	dorsolateral prefrontal cortex
50109189_dorsolateral prefrontal cortex	DNA Methylation profile	Infinium HumanMethylation450K BeadChip	Illumina	TBI-AUTO73084-PT-318T	doi:10.7303/syn3157275	Synapse	doi:10.7303/syn3157275	https://doi.org/10.7303/syn3157275	dorsolateral prefrontal cortex
10490993_dorsolateral prefrontal cortex	DNA Methylation profile	Infinium HumanMethylation450K BeadChip	Illumina	TBI-AUTO73085-PT-2ZW7	doi:10.7303/syn3157275	Synapse	doi:10.7303/syn3157275	https://doi.org/10.7303/syn3157275	dorsolateral prefrontal cortex
50403860_dorsolateral prefrontal cortex	DNA Methylation profile	Infinium HumanMethylation450K BeadChip	Illumina	TBI-AUTO73086-PT-31AA	doi:10.7303/syn3157275	Synapse	doi:10.7303/syn3157275	https://doi.org/10.7303/syn3157275	dorsolateral prefrontal cortex
20983400_dorsolateral prefrontal cortex	DNA Methylation profile	Infinium HumanMethylation450K BeadChip	Illumina	TBI-AUTO73087-PT-2ZXK	doi:10.7303/syn3157275	Synapse	doi:10.7303/syn3157275	https://doi.org/10.7303/syn3157275	dorsolateral prefrontal cortex
20904509_dorsolateral prefrontal cortex	DNA Methylation profile	Infinium HumanMethylation450K BeadChip	Illumina	TBI-AUTO73088-PT-2ZX7	doi:10.7303/syn3157275	Synapse	doi:10.7303/syn3157275	https://doi.org/10.7303/syn3157275	dorsolateral prefrontal cortex
86408244_dorsolateral prefrontal cortex	DNA Methylation profile	Infinium HumanMethylation450K BeadChip	Illumina	TBI-AUTO73089-PT-319O	doi:10.7303/syn3157275	Synapse	doi:10.7303/syn3157275	https://doi.org/10.7303/syn3157275	dorsolateral prefrontal cortex
10536568_dorsolateral prefrontal cortex	DNA Methylation profile	Infinium HumanMethylation450K BeadChip	Illumina	TBI-AUTO73090-PT-2ZWF	doi:10.7303/syn3157275	Synapse	doi:10.7303/syn3157275	https://doi.org/10.7303/syn3157275	dorsolateral prefrontal cortex
66754397_dorsolateral prefrontal cortex	DNA Methylation profile	Infinium HumanMethylation450K BeadChip	Illumina	TBI-AUTO73092-PT-3182	doi:10.7303/syn3157275	Synapse	doi:10.7303/syn3157275	https://doi.org/10.7303/syn3157275	dorsolateral prefrontal cortex
21236608_dorsolateral prefrontal cortex	DNA Methylation profile	Infinium HumanMethylation450K BeadChip	Illumina	TBI-AUTO73094-PT-35AF	doi:10.7303/syn3157275	Synapse	doi:10.7303/syn3157275	https://doi.org/10.7303/syn3157275	dorsolateral prefrontal cortex
20102505_dorsolateral prefrontal cortex	DNA Methylation profile	Infinium HumanMethylation450K BeadChip	Illumina	TBI-AUTO73095-PT-35AW	doi:10.7303/syn3157275	Synapse	doi:10.7303/syn3157275	https://doi.org/10.7303/syn3157275	dorsolateral prefrontal cortex
50300822_dorsolateral prefrontal cortex	DNA Methylation profile	Infinium HumanMethylation450K BeadChip	Illumina	TBI-AUTO73096-PT-35NJ	doi:10.7303/syn3157275	Synapse	doi:10.7303/syn3157275	https://doi.org/10.7303/syn3157275	dorsolateral prefrontal cortex
50305165_dorsolateral prefrontal cortex	DNA Methylation profile	Infinium HumanMethylation450K BeadChip	Illumina	TBI-AUTO73098-PT-35NF	doi:10.7303/syn3157275	Synapse	doi:10.7303/syn3157275	https://doi.org/10.7303/syn3157275	dorsolateral prefrontal cortex
15146050_dorsolateral prefrontal cortex	DNA Methylation profile	Infinium HumanMethylation450K BeadChip	Illumina	TBI-AUTO73099-PT-2ZWN	doi:10.7303/syn3157275	Synapse	doi:10.7303/syn3157275	https://doi.org/10.7303/syn3157275	dorsolateral prefrontal cortex
60848460_dorsolateral prefrontal cortex	DNA Methylation profile	Infinium HumanMethylation450K BeadChip	Illumina	TBI-AUTO73100-PT-35B8	doi:10.7303/syn3157275	Synapse	doi:10.7303/syn3157275	https://doi.org/10.7303/syn3157275	dorsolateral prefrontal cortex
21246218_dorsolateral prefrontal cortex	DNA Methylation profile	Infinium HumanMethylation450K BeadChip	Illumina	TBI-AUTO73101-PT-2ZYJ	doi:10.7303/syn3157275	Synapse	doi:10.7303/syn3157275	https://doi.org/10.7303/syn3157275	dorsolateral prefrontal cortex
20506325_dorsolateral prefrontal cortex	DNA Methylation profile	Infinium HumanMethylation450K BeadChip	Illumina	TBI-AUTO73103-PT-35CF	doi:10.7303/syn3157275	Synapse	doi:10.7303/syn3157275	https://doi.org/10.7303/syn3157275	dorsolateral prefrontal cortex
15179365_dorsolateral prefrontal cortex	DNA Methylation profile	Infinium HumanMethylation450K BeadChip	Illumina	TBI-AUTO73105-PT-2ZWL	doi:10.7303/syn3157275	Synapse	doi:10.7303/syn3157275	https://doi.org/10.7303/syn3157275	dorsolateral prefrontal cortex
51668135_dorsolateral prefrontal cortex	DNA Methylation profile	Infinium HumanMethylation450K BeadChip	Illumina	TBI-AUTO73106-PT-319P	doi:10.7303/syn3157275	Synapse	doi:10.7303/syn3157275	https://doi.org/10.7303/syn3157275	dorsolateral prefrontal cortex
20251553_dorsolateral prefrontal cortex	DNA Methylation profile	Infinium HumanMethylation450K BeadChip	Illumina	TBI-AUTO73107-PT-2ZY6	doi:10.7303/syn3157275	Synapse	doi:10.7303/syn3157275	https://doi.org/10.7303/syn3157275	dorsolateral prefrontal cortex
21193068_dorsolateral prefrontal cortex	DNA Methylation profile	Infinium HumanMethylation450K BeadChip	Illumina	TBI-AUTO73108-PT-312J	doi:10.7303/syn3157275	Synapse	doi:10.7303/syn3157275	https://doi.org/10.7303/syn3157275	dorsolateral prefrontal cortex
11188366_dorsolateral prefrontal cortex	DNA Methylation profile	Infinium HumanMethylation450K BeadChip	Illumina	TBI-AUTO73109-PT-2ZWI	doi:10.7303/syn3157275	Synapse	doi:10.7303/syn3157275	https://doi.org/10.7303/syn3157275	dorsolateral prefrontal cortex
10288185_dorsolateral prefrontal cortex	DNA Methylation profile	Infinium HumanMethylation450K BeadChip	Illumina	TBI-AUTO73111-PT-2ZVT	doi:10.7303/syn3157275	Synapse	doi:10.7303/syn3157275	https://doi.org/10.7303/syn3157275	dorsolateral prefrontal cortex
15139925_dorsolateral prefrontal cortex	DNA Methylation profile	Infinium HumanMethylation450K BeadChip	Illumina	TBI-AUTO73113-PT-2ZWS	doi:10.7303/syn3157275	Synapse	doi:10.7303/syn3157275	https://doi.org/10.7303/syn3157275	dorsolateral prefrontal cortex
20233939_dorsolateral prefrontal cortex	DNA Methylation profile	Infinium HumanMethylation450K BeadChip	Illumina	TBI-AUTO73114-PT-2ZXX	doi:10.7303/syn3157275	Synapse	doi:10.7303/syn3157275	https://doi.org/10.7303/syn3157275	dorsolateral prefrontal cortex
20576919_dorsolateral prefrontal cortex	DNA Methylation profile	Infinium HumanMethylation450K BeadChip	Illumina	TBI-AUTO73115-PT-312M	doi:10.7303/syn3157275	Synapse	doi:10.7303/syn3157275	https://doi.org/10.7303/syn3157275	dorsolateral prefrontal cortex
20998065_dorsolateral prefrontal cortex	DNA Methylation profile	Infinium HumanMethylation450K BeadChip	Illumina	TBI-AUTO73116-PT-2ZX3	doi:10.7303/syn3157275	Synapse	doi:10.7303/syn3157275	https://doi.org/10.7303/syn3157275	dorsolateral prefrontal cortex
20178447_dorsolateral prefrontal cortex	DNA Methylation profile	Infinium HumanMethylation450K BeadChip	Illumina	TBI-AUTO73117-PT-35AS	doi:10.7303/syn3157275	Synapse	doi:10.7303/syn3157275	https://doi.org/10.7303/syn3157275	dorsolateral prefrontal cortex
20946545_dorsolateral prefrontal cortex	DNA Methylation profile	Infinium HumanMethylation450K BeadChip	Illumina	TBI-AUTO73118-PT-2ZX9	doi:10.7303/syn3157275	Synapse	doi:10.7303/syn3157275	https://doi.org/10.7303/syn3157275	dorsolateral prefrontal cortex
20603141_dorsolateral prefrontal cortex	DNA Methylation profile	Infinium HumanMethylation450K BeadChip	Illumina	TBI-AUTO73119-PT-35CY	doi:10.7303/syn3157275	Synapse	doi:10.7303/syn3157275	https://doi.org/10.7303/syn3157275	dorsolateral prefrontal cortex
10435090_dorsolateral prefrontal cortex	DNA Methylation profile	Infinium HumanMethylation450K BeadChip	Illumina	TBI-AUTO73120-PT-2ZVW	doi:10.7303/syn3157275	Synapse	doi:10.7303/syn3157275	https://doi.org/10.7303/syn3157275	dorsolateral prefrontal cortex
10572120_dorsolateral prefrontal cortex	DNA Methylation profile	Infinium HumanMethylation450K BeadChip	Illumina	TBI-AUTO73121-PT-2ZWD	doi:10.7303/syn3157275	Synapse	doi:10.7303/syn3157275	https://doi.org/10.7303/syn3157275	dorsolateral prefrontal cortex
50107583_dorsolateral prefrontal cortex	DNA Methylation profile	Infinium HumanMethylation450K BeadChip	Illumina	TBI-AUTO73122-PT-35NZ	doi:10.7303/syn3157275	Synapse	doi:10.7303/syn3157275	https://doi.org/10.7303/syn3157275	dorsolateral prefrontal cortex
50301251_dorsolateral prefrontal cortex	DNA Methylation profile	Infinium HumanMethylation450K BeadChip	Illumina	TBI-AUTO73123-PT-3194	doi:10.7303/syn3157275	Synapse	doi:10.7303/syn3157275	https://doi.org/10.7303/syn3157275	dorsolateral prefrontal cortex
20366419_dorsolateral prefrontal cortex	DNA Methylation profile	Infinium HumanMethylation450K BeadChip	Illumina	TBI-AUTO73124-PT-35CP	doi:10.7303/syn3157275	Synapse	doi:10.7303/syn3157275	https://doi.org/10.7303/syn3157275	dorsolateral prefrontal cortex
10292311_dorsolateral prefrontal cortex	DNA Methylation profile	Infinium HumanMethylation450K BeadChip	Illumina	TBI-AUTO73125-PT-35BP	doi:10.7303/syn3157275	Synapse	doi:10.7303/syn3157275	https://doi.org/10.7303/syn3157275	dorsolateral prefrontal cortex
93815598_dorsolateral prefrontal cortex	DNA Methylation profile	Infinium HumanMethylation450K BeadChip	Illumina	TBI-AUTO73127-PT-35OB	doi:10.7303/syn3157275	Synapse	doi:10.7303/syn3157275	https://doi.org/10.7303/syn3157275	dorsolateral prefrontal cortex
93024957_dorsolateral prefrontal cortex	DNA Methylation profile	Infinium HumanMethylation450K BeadChip	Illumina	TBI-AUTO73129-PT-314V	doi:10.7303/syn3157275	Synapse	doi:10.7303/syn3157275	https://doi.org/10.7303/syn3157275	dorsolateral prefrontal cortex
21156815_dorsolateral prefrontal cortex	DNA Methylation profile	Infinium HumanMethylation450K BeadChip	Illumina	TBI-AUTO73130-PT-2ZY8	doi:10.7303/syn3157275	Synapse	doi:10.7303/syn3157275	https://doi.org/10.7303/syn3157275	dorsolateral prefrontal cortex
20767628_dorsolateral prefrontal cortex	DNA Methylation profile	Infinium HumanMethylation450K BeadChip	Illumina	TBI-AUTO73131-PT-2ZY9	doi:10.7303/syn3157275	Synapse	doi:10.7303/syn3157275	https://doi.org/10.7303/syn3157275	dorsolateral prefrontal cortex
76008327_dorsolateral prefrontal cortex	DNA Methylation profile	Infinium HumanMethylation450K BeadChip	Illumina	TBI-AUTO73132-PT-35BF	doi:10.7303/syn3157275	Synapse	doi:10.7303/syn3157275	https://doi.org/10.7303/syn3157275	dorsolateral prefrontal cortex
50101811_dorsolateral prefrontal cortex	DNA Methylation profile	Infinium HumanMethylation450K BeadChip	Illumina	TBI-AUTO73133-PT-314Y	doi:10.7303/syn3157275	Synapse	doi:10.7303/syn3157275	https://doi.org/10.7303/syn3157275	dorsolateral prefrontal cortex
20906079_dorsolateral prefrontal cortex	DNA Methylation profile	Infinium HumanMethylation450K BeadChip	Illumina	TBI-AUTO73134-PT-35CV	doi:10.7303/syn3157275	Synapse	doi:10.7303/syn3157275	https://doi.org/10.7303/syn3157275	dorsolateral prefrontal cortex
50500136_dorsolateral prefrontal cortex	DNA Methylation profile	Infinium HumanMethylation450K BeadChip	Illumina	TBI-AUTO73135-PT-31A7	doi:10.7303/syn3157275	Synapse	doi:10.7303/syn3157275	https://doi.org/10.7303/syn3157275	dorsolateral prefrontal cortex
10480383_dorsolateral prefrontal cortex	DNA Methylation profile	Infinium HumanMethylation450K BeadChip	Illumina	TBI-AUTO73136-PT-2ZYI	doi:10.7303/syn3157275	Synapse	doi:10.7303/syn3157275	https://doi.org/10.7303/syn3157275	dorsolateral prefrontal cortex
20611993_dorsolateral prefrontal cortex	DNA Methylation profile	Infinium HumanMethylation450K BeadChip	Illumina	TBI-AUTO73138-PT-2ZXS	doi:10.7303/syn3157275	Synapse	doi:10.7303/syn3157275	https://doi.org/10.7303/syn3157275	dorsolateral prefrontal cortex
78072753_dorsolateral prefrontal cortex	DNA Methylation profile	Infinium HumanMethylation450K BeadChip	Illumina	TBI-AUTO73139-PT-35B4	doi:10.7303/syn3157275	Synapse	doi:10.7303/syn3157275	https://doi.org/10.7303/syn3157275	dorsolateral prefrontal cortex
29933130_dorsolateral prefrontal cortex	DNA Methylation profile	Infinium HumanMethylation450K BeadChip	Illumina	TBI-AUTO73140-PT-317V	doi:10.7303/syn3157275	Synapse	doi:10.7303/syn3157275	https://doi.org/10.7303/syn3157275	dorsolateral prefrontal cortex
62404688_dorsolateral prefrontal cortex	DNA Methylation profile	Infinium HumanMethylation450K BeadChip	Illumina	TBI-AUTO73142-PT-35O6	doi:10.7303/syn3157275	Synapse	doi:10.7303/syn3157275	https://doi.org/10.7303/syn3157275	dorsolateral prefrontal cortex
20500815_dorsolateral prefrontal cortex	DNA Methylation profile	Infinium HumanMethylation450K BeadChip	Illumina	TBI-AUTO73143-PT-35CH	doi:10.7303/syn3157275	Synapse	doi:10.7303/syn3157275	https://doi.org/10.7303/syn3157275	dorsolateral prefrontal cortex
15138884_dorsolateral prefrontal cortex	DNA Methylation profile	Infinium HumanMethylation450K BeadChip	Illumina	TBI-AUTO73145-PT-2ZWJ	doi:10.7303/syn3157275	Synapse	doi:10.7303/syn3157275	https://doi.org/10.7303/syn3157275	dorsolateral prefrontal cortex
20984415_dorsolateral prefrontal cortex	DNA Methylation profile	Infinium HumanMethylation450K BeadChip	Illumina	TBI-AUTO73146-PT-2ZY4	doi:10.7303/syn3157275	Synapse	doi:10.7303/syn3157275	https://doi.org/10.7303/syn3157275	dorsolateral prefrontal cortex
21117192_dorsolateral prefrontal cortex	DNA Methylation profile	Infinium HumanMethylation450K BeadChip	Illumina	TBI-AUTO73147-PT-2ZXA	doi:10.7303/syn3157275	Synapse	doi:10.7303/syn3157275	https://doi.org/10.7303/syn3157275	dorsolateral prefrontal cortex
20487369_dorsolateral prefrontal cortex	DNA Methylation profile	Infinium HumanMethylation450K BeadChip	Illumina	TBI-AUTO73148-PT-35CM	doi:10.7303/syn3157275	Synapse	doi:10.7303/syn3157275	https://doi.org/10.7303/syn3157275	dorsolateral prefrontal cortex
20993308_dorsolateral prefrontal cortex	DNA Methylation profile	Infinium HumanMethylation450K BeadChip	Illumina	TBI-AUTO73149-PT-2ZXQ	doi:10.7303/syn3157275	Synapse	doi:10.7303/syn3157275	https://doi.org/10.7303/syn3157275	dorsolateral prefrontal cortex
50102376_dorsolateral prefrontal cortex	DNA Methylation profile	Infinium HumanMethylation450K BeadChip	Illumina	TBI-AUTO73150-PT-319U	doi:10.7303/syn3157275	Synapse	doi:10.7303/syn3157275	https://doi.org/10.7303/syn3157275	dorsolateral prefrontal cortex
20969114_dorsolateral prefrontal cortex	DNA Methylation profile	Infinium HumanMethylation450K BeadChip	Illumina	TBI-AUTO73151-PT-2ZY5	doi:10.7303/syn3157275	Synapse	doi:10.7303/syn3157275	https://doi.org/10.7303/syn3157275	dorsolateral prefrontal cortex
50103381_dorsolateral prefrontal cortex	DNA Methylation profile	Infinium HumanMethylation450K BeadChip	Illumina	TBI-AUTO73152-PT-35NX	doi:10.7303/syn3157275	Synapse	doi:10.7303/syn3157275	https://doi.org/10.7303/syn3157275	dorsolateral prefrontal cortex
20261037_dorsolateral prefrontal cortex	DNA Methylation profile	Infinium HumanMethylation450K BeadChip	Illumina	TBI-AUTO73153-PT-35AO	doi:10.7303/syn3157275	Synapse	doi:10.7303/syn3157275	https://doi.org/10.7303/syn3157275	dorsolateral prefrontal cortex
62483327_dorsolateral prefrontal cortex	DNA Methylation profile	Infinium HumanMethylation450K BeadChip	Illumina	TBI-AUTO73154-PT-3188	doi:10.7303/syn3157275	Synapse	doi:10.7303/syn3157275	https://doi.org/10.7303/syn3157275	dorsolateral prefrontal cortex
50401976_dorsolateral prefrontal cortex	DNA Methylation profile	Infinium HumanMethylation450K BeadChip	Illumina	TBI-AUTO73155-PT-35O1	doi:10.7303/syn3157275	Synapse	doi:10.7303/syn3157275	https://doi.org/10.7303/syn3157275	dorsolateral prefrontal cortex
20970441_dorsolateral prefrontal cortex	DNA Methylation profile	Infinium HumanMethylation450K BeadChip	Illumina	TBI-AUTO73156-PT-2ZX1	doi:10.7303/syn3157275	Synapse	doi:10.7303/syn3157275	https://doi.org/10.7303/syn3157275	dorsolateral prefrontal cortex
21181988_dorsolateral prefrontal cortex	DNA Methylation profile	Infinium HumanMethylation450K BeadChip	Illumina	TBI-AUTO73157-PT-2ZXF	doi:10.7303/syn3157275	Synapse	doi:10.7303/syn3157275	https://doi.org/10.7303/syn3157275	dorsolateral prefrontal cortex
50106730_dorsolateral prefrontal cortex	DNA Methylation profile	Infinium HumanMethylation450K BeadChip	Illumina	TBI-AUTO73158-PT-318U	doi:10.7303/syn3157275	Synapse	doi:10.7303/syn3157275	https://doi.org/10.7303/syn3157275	dorsolateral prefrontal cortex
54122640_dorsolateral prefrontal cortex	DNA Methylation profile	Infinium HumanMethylation450K BeadChip	Illumina	TBI-AUTO73159-PT-314M	doi:10.7303/syn3157275	Synapse	doi:10.7303/syn3157275	https://doi.org/10.7303/syn3157275	dorsolateral prefrontal cortex
20219931_dorsolateral prefrontal cortex	DNA Methylation profile	Infinium HumanMethylation450K BeadChip	Illumina	TBI-AUTO73161-PT-312V	doi:10.7303/syn3157275	Synapse	doi:10.7303/syn3157275	https://doi.org/10.7303/syn3157275	dorsolateral prefrontal cortex
10494519_dorsolateral prefrontal cortex	DNA Methylation profile	Infinium HumanMethylation450K BeadChip	Illumina	TBI-AUTO73162-PT-35BZ	doi:10.7303/syn3157275	Synapse	doi:10.7303/syn3157275	https://doi.org/10.7303/syn3157275	dorsolateral prefrontal cortex
50109215_dorsolateral prefrontal cortex	DNA Methylation profile	Infinium HumanMethylation450K BeadChip	Illumina	TBI-AUTO73164-PT-31A4	doi:10.7303/syn3157275	Synapse	doi:10.7303/syn3157275	https://doi.org/10.7303/syn3157275	dorsolateral prefrontal cortex
10929637_dorsolateral prefrontal cortex	DNA Methylation profile	Infinium HumanMethylation450K BeadChip	Illumina	TBI-AUTO73165-PT-2ZY7	doi:10.7303/syn3157275	Synapse	doi:10.7303/syn3157275	https://doi.org/10.7303/syn3157275	dorsolateral prefrontal cortex
53389845_dorsolateral prefrontal cortex	DNA Methylation profile	Infinium HumanMethylation450K BeadChip	Illumina	TBI-AUTO73168-PT-314D	doi:10.7303/syn3157275	Synapse	doi:10.7303/syn3157275	https://doi.org/10.7303/syn3157275	dorsolateral prefrontal cortex
50104710_dorsolateral prefrontal cortex	DNA Methylation profile	Infinium HumanMethylation450K BeadChip	Illumina	TBI-AUTO73169-PT-35BC	doi:10.7303/syn3157275	Synapse	doi:10.7303/syn3157275	https://doi.org/10.7303/syn3157275	dorsolateral prefrontal cortex
20660226_dorsolateral prefrontal cortex	DNA Methylation profile	Infinium HumanMethylation450K BeadChip	Illumina	TBI-AUTO73170-PT-2ZXR	doi:10.7303/syn3157275	Synapse	doi:10.7303/syn3157275	https://doi.org/10.7303/syn3157275	dorsolateral prefrontal cortex
23870000_dorsolateral prefrontal cortex	DNA Methylation profile	Infinium HumanMethylation450K BeadChip	Illumina	TBI-AUTO73171-PT-35NM	doi:10.7303/syn3157275	Synapse	doi:10.7303/syn3157275	https://doi.org/10.7303/syn3157275	dorsolateral prefrontal cortex
11310844_dorsolateral prefrontal cortex	DNA Methylation profile	Infinium HumanMethylation450K BeadChip	Illumina	TBI-AUTO73172-PT-2ZW4	doi:10.7303/syn3157275	Synapse	doi:10.7303/syn3157275	https://doi.org/10.7303/syn3157275	dorsolateral prefrontal cortex
20917568_dorsolateral prefrontal cortex	DNA Methylation profile	Infinium HumanMethylation450K BeadChip	Illumina	TBI-AUTO73173-PT-35CX	doi:10.7303/syn3157275	Synapse	doi:10.7303/syn3157275	https://doi.org/10.7303/syn3157275	dorsolateral prefrontal cortex
23690880_dorsolateral prefrontal cortex	DNA Methylation profile	Infinium HumanMethylation450K BeadChip	Illumina	TBI-AUTO73174-PT-3192	doi:10.7303/syn3157275	Synapse	doi:10.7303/syn3157275	https://doi.org/10.7303/syn3157275	dorsolateral prefrontal cortex
20610726_dorsolateral prefrontal cortex	DNA Methylation profile	Infinium HumanMethylation450K BeadChip	Illumina	TBI-AUTO73175-PT-312F	doi:10.7303/syn3157275	Synapse	doi:10.7303/syn3157275	https://doi.org/10.7303/syn3157275	dorsolateral prefrontal cortex
15113169_dorsolateral prefrontal cortex	DNA Methylation profile	Infinium HumanMethylation450K BeadChip	Illumina	TBI-AUTO73176-PT-2ZWM	doi:10.7303/syn3157275	Synapse	doi:10.7303/syn3157275	https://doi.org/10.7303/syn3157275	dorsolateral prefrontal cortex
10516762_dorsolateral prefrontal cortex	DNA Methylation profile	Infinium HumanMethylation450K BeadChip	Illumina	TBI-AUTO73177-PT-2ZWA	doi:10.7303/syn3157275	Synapse	doi:10.7303/syn3157275	https://doi.org/10.7303/syn3157275	dorsolateral prefrontal cortex
6107196_dorsolateral prefrontal cortex	DNA Methylation profile	Infinium HumanMethylation450K BeadChip	Illumina	TBI-AUTO73178-PT-35OH	doi:10.7303/syn3157275	Synapse	doi:10.7303/syn3157275	https://doi.org/10.7303/syn3157275	dorsolateral prefrontal cortex
21191200_dorsolateral prefrontal cortex	DNA Methylation profile	Infinium HumanMethylation450K BeadChip	Illumina	TBI-AUTO73179-PT-2ZXI	doi:10.7303/syn3157275	Synapse	doi:10.7303/syn3157275	https://doi.org/10.7303/syn3157275	dorsolateral prefrontal cortex
56696733_dorsolateral prefrontal cortex	DNA Methylation profile	Infinium HumanMethylation450K BeadChip	Illumina	TBI-AUTO73180-PT-35O5	doi:10.7303/syn3157275	Synapse	doi:10.7303/syn3157275	https://doi.org/10.7303/syn3157275	dorsolateral prefrontal cortex
11624423_dorsolateral prefrontal cortex	DNA Methylation profile	Infinium HumanMethylation450K BeadChip	Illumina	TBI-AUTO73181-PT-35AH	doi:10.7303/syn3157275	Synapse	doi:10.7303/syn3157275	https://doi.org/10.7303/syn3157275	dorsolateral prefrontal cortex
20453625_dorsolateral prefrontal cortex	DNA Methylation profile	Infinium HumanMethylation450K BeadChip	Illumina	TBI-AUTO73182-PT-35CK	doi:10.7303/syn3157275	Synapse	doi:10.7303/syn3157275	https://doi.org/10.7303/syn3157275	dorsolateral prefrontal cortex
21101658_dorsolateral prefrontal cortex	DNA Methylation profile	Infinium HumanMethylation450K BeadChip	Illumina	TBI-AUTO73183-PT-312H	doi:10.7303/syn3157275	Synapse	doi:10.7303/syn3157275	https://doi.org/10.7303/syn3157275	dorsolateral prefrontal cortex
20996621_dorsolateral prefrontal cortex	DNA Methylation profile	Infinium HumanMethylation450K BeadChip	Illumina	TBI-AUTO73184-PT-2ZWZ	doi:10.7303/syn3157275	Synapse	doi:10.7303/syn3157275	https://doi.org/10.7303/syn3157275	dorsolateral prefrontal cortex
20521752_dorsolateral prefrontal cortex	DNA Methylation profile	Infinium HumanMethylation450K BeadChip	Illumina	TBI-AUTO73185-PT-35CO	doi:10.7303/syn3157275	Synapse	doi:10.7303/syn3157275	https://doi.org/10.7303/syn3157275	dorsolateral prefrontal cortex
10986136_dorsolateral prefrontal cortex	DNA Methylation profile	Infinium HumanMethylation450K BeadChip	Illumina	TBI-AUTO73186-PT-35C6	doi:10.7303/syn3157275	Synapse	doi:10.7303/syn3157275	https://doi.org/10.7303/syn3157275	dorsolateral prefrontal cortex
11190734_dorsolateral prefrontal cortex	DNA Methylation profile	Infinium HumanMethylation450K BeadChip	Illumina	TBI-AUTO73188-PT-35C8	doi:10.7303/syn3157275	Synapse	doi:10.7303/syn3157275	https://doi.org/10.7303/syn3157275	dorsolateral prefrontal cortex
10557081_dorsolateral prefrontal cortex	DNA Methylation profile	Infinium HumanMethylation450K BeadChip	Illumina	TBI-AUTO73189-PT-2ZWE	doi:10.7303/syn3157275	Synapse	doi:10.7303/syn3157275	https://doi.org/10.7303/syn3157275	dorsolateral prefrontal cortex
15712086_dorsolateral prefrontal cortex	DNA Methylation profile	Infinium HumanMethylation450K BeadChip	Illumina	TBI-AUTO73190-PT-2ZYG	doi:10.7303/syn3157275	Synapse	doi:10.7303/syn3157275	https://doi.org/10.7303/syn3157275	dorsolateral prefrontal cortex
86071821_dorsolateral prefrontal cortex	DNA Methylation profile	Infinium HumanMethylation450K BeadChip	Illumina	TBI-AUTO73191-PT-35O8	doi:10.7303/syn3157275	Synapse	doi:10.7303/syn3157275	https://doi.org/10.7303/syn3157275	dorsolateral prefrontal cortex
50102240_dorsolateral prefrontal cortex	DNA Methylation profile	Infinium HumanMethylation450K BeadChip	Illumina	TBI-AUTO73192-PT-35NW	doi:10.7303/syn3157275	Synapse	doi:10.7303/syn3157275	https://doi.org/10.7303/syn3157275	dorsolateral prefrontal cortex
20922259_dorsolateral prefrontal cortex	DNA Methylation profile	Infinium HumanMethylation450K BeadChip	Illumina	TBI-AUTO73193-PT-2ZWW	doi:10.7303/syn3157275	Synapse	doi:10.7303/syn3157275	https://doi.org/10.7303/syn3157275	dorsolateral prefrontal cortex
10262905_dorsolateral prefrontal cortex	DNA Methylation profile	Infinium HumanMethylation450K BeadChip	Illumina	TBI-AUTO73194-PT-35BR	doi:10.7303/syn3157275	Synapse	doi:10.7303/syn3157275	https://doi.org/10.7303/syn3157275	dorsolateral prefrontal cortex
50100770_dorsolateral prefrontal cortex	DNA Methylation profile	Infinium HumanMethylation450K BeadChip	Illumina	TBI-AUTO73195-PT-319K	doi:10.7303/syn3157275	Synapse	doi:10.7303/syn3157275	https://doi.org/10.7303/syn3157275	dorsolateral prefrontal cortex
50104846_dorsolateral prefrontal cortex	DNA Methylation profile	Infinium HumanMethylation450K BeadChip	Illumina	TBI-AUTO73197-PT-318G	doi:10.7303/syn3157275	Synapse	doi:10.7303/syn3157275	https://doi.org/10.7303/syn3157275	dorsolateral prefrontal cortex
5779736_dorsolateral prefrontal cortex	DNA Methylation profile	Infinium HumanMethylation450K BeadChip	Illumina	TBI-AUTO73198-PT-35B6	doi:10.7303/syn3157275	Synapse	doi:10.7303/syn3157275	https://doi.org/10.7303/syn3157275	dorsolateral prefrontal cortex
52509923_dorsolateral prefrontal cortex	DNA Methylation profile	Infinium HumanMethylation450K BeadChip	Illumina	TBI-AUTO73199-PT-318C	doi:10.7303/syn3157275	Synapse	doi:10.7303/syn3157275	https://doi.org/10.7303/syn3157275	dorsolateral prefrontal cortex
20929774_dorsolateral prefrontal cortex	DNA Methylation profile	Infinium HumanMethylation450K BeadChip	Illumina	TBI-AUTO73200-PT-2ZWX	doi:10.7303/syn3157275	Synapse	doi:10.7303/syn3157275	https://doi.org/10.7303/syn3157275	dorsolateral prefrontal cortex
20730959_dorsolateral prefrontal cortex	DNA Methylation profile	Infinium HumanMethylation450K BeadChip	Illumina	TBI-AUTO73201-PT-2ZXL	doi:10.7303/syn3157275	Synapse	doi:10.7303/syn3157275	https://doi.org/10.7303/syn3157275	dorsolateral prefrontal cortex
21411297_dorsolateral prefrontal cortex	DNA Methylation profile	Infinium HumanMethylation450K BeadChip	Illumina	TBI-AUTO73202-PT-312B	doi:10.7303/syn3157275	Synapse	doi:10.7303/syn3157275	https://doi.org/10.7303/syn3157275	dorsolateral prefrontal cortex
90214403_dorsolateral prefrontal cortex	DNA Methylation profile	Infinium HumanMethylation450K BeadChip	Illumina	TBI-AUTO73203-PT-35OA	doi:10.7303/syn3157275	Synapse	doi:10.7303/syn3157275	https://doi.org/10.7303/syn3157275	dorsolateral prefrontal cortex
20726273_dorsolateral prefrontal cortex	DNA Methylation profile	Infinium HumanMethylation450K BeadChip	Illumina	TBI-AUTO73204-PT-35CT	doi:10.7303/syn3157275	Synapse	doi:10.7303/syn3157275	https://doi.org/10.7303/syn3157275	dorsolateral prefrontal cortex
20339740_dorsolateral prefrontal cortex	DNA Methylation profile	Infinium HumanMethylation450K BeadChip	Illumina	TBI-AUTO73205-PT-2ZWT	doi:10.7303/syn3157275	Synapse	doi:10.7303/syn3157275	https://doi.org/10.7303/syn3157275	dorsolateral prefrontal cortex
20358955_dorsolateral prefrontal cortex	DNA Methylation profile	Infinium HumanMethylation450K BeadChip	Illumina	TBI-AUTO73206-PT-35CG	doi:10.7303/syn3157275	Synapse	doi:10.7303/syn3157275	https://doi.org/10.7303/syn3157275	dorsolateral prefrontal cortex
21232244_dorsolateral prefrontal cortex	DNA Methylation profile	Infinium HumanMethylation450K BeadChip	Illumina	TBI-AUTO73207-PT-35AG	doi:10.7303/syn3157275	Synapse	doi:10.7303/syn3157275	https://doi.org/10.7303/syn3157275	dorsolateral prefrontal cortex
21402016_dorsolateral prefrontal cortex	DNA Methylation profile	Infinium HumanMethylation450K BeadChip	Illumina	TBI-AUTO73208-PT-2ZXV	doi:10.7303/syn3157275	Synapse	doi:10.7303/syn3157275	https://doi.org/10.7303/syn3157275	dorsolateral prefrontal cortex
20956605_dorsolateral prefrontal cortex	DNA Methylation profile	Infinium HumanMethylation450K BeadChip	Illumina	TBI-AUTO73209-PT-2ZX5	doi:10.7303/syn3157275	Synapse	doi:10.7303/syn3157275	https://doi.org/10.7303/syn3157275	dorsolateral prefrontal cortex
50301413_dorsolateral prefrontal cortex	DNA Methylation profile	Infinium HumanMethylation450K BeadChip	Illumina	TBI-AUTO73210-PT-31AC	doi:10.7303/syn3157275	Synapse	doi:10.7303/syn3157275	https://doi.org/10.7303/syn3157275	dorsolateral prefrontal cortex
72188804_dorsolateral prefrontal cortex	DNA Methylation profile	Infinium HumanMethylation450K BeadChip	Illumina	TBI-AUTO73212-PT-35BG	doi:10.7303/syn3157275	Synapse	doi:10.7303/syn3157275	https://doi.org/10.7303/syn3157275	dorsolateral prefrontal cortex
10425642_dorsolateral prefrontal cortex	DNA Methylation profile	Infinium HumanMethylation450K BeadChip	Illumina	TBI-AUTO73213-PT-35BV	doi:10.7303/syn3157275	Synapse	doi:10.7303/syn3157275	https://doi.org/10.7303/syn3157275	dorsolateral prefrontal cortex
20906493_dorsolateral prefrontal cortex	DNA Methylation profile	Infinium HumanMethylation450K BeadChip	Illumina	TBI-AUTO73214-PT-2ZWV	doi:10.7303/syn3157275	Synapse	doi:10.7303/syn3157275	https://doi.org/10.7303/syn3157275	dorsolateral prefrontal cortex
50401264_dorsolateral prefrontal cortex	DNA Methylation profile	Infinium HumanMethylation450K BeadChip	Illumina	TBI-AUTO73215-PT-3198	doi:10.7303/syn3157275	Synapse	doi:10.7303/syn3157275	https://doi.org/10.7303/syn3157275	dorsolateral prefrontal cortex
50410283_dorsolateral prefrontal cortex	DNA Methylation profile	Infinium HumanMethylation450K BeadChip	Illumina	TBI-AUTO73217-PT-319S	doi:10.7303/syn3157275	Synapse	doi:10.7303/syn3157275	https://doi.org/10.7303/syn3157275	dorsolateral prefrontal cortex
20963578_dorsolateral prefrontal cortex	DNA Methylation profile	Infinium HumanMethylation450K BeadChip	Illumina	TBI-AUTO73218-PT-2ZYD	doi:10.7303/syn3157275	Synapse	doi:10.7303/syn3157275	https://doi.org/10.7303/syn3157275	dorsolateral prefrontal cortex
15147641_dorsolateral prefrontal cortex	DNA Methylation profile	Infinium HumanMethylation450K BeadChip	Illumina	TBI-AUTO73219-PT-2ZWQ	doi:10.7303/syn3157275	Synapse	doi:10.7303/syn3157275	https://doi.org/10.7303/syn3157275	dorsolateral prefrontal cortex
10271474_dorsolateral prefrontal cortex	DNA Methylation profile	Infinium HumanMethylation450K BeadChip	Illumina	TBI-AUTO73220-PT-2ZVY	doi:10.7303/syn3157275	Synapse	doi:10.7303/syn3157275	https://doi.org/10.7303/syn3157275	dorsolateral prefrontal cortex
20942767_dorsolateral prefrontal cortex	DNA Methylation profile	Infinium HumanMethylation450K BeadChip	Illumina	TBI-AUTO73221-PT-2ZXJ	doi:10.7303/syn3157275	Synapse	doi:10.7303/syn3157275	https://doi.org/10.7303/syn3157275	dorsolateral prefrontal cortex
10589255_dorsolateral prefrontal cortex	DNA Methylation profile	Infinium HumanMethylation450K BeadChip	Illumina	TBI-AUTO73222-PT-2ZWB	doi:10.7303/syn3157275	Synapse	doi:10.7303/syn3157275	https://doi.org/10.7303/syn3157275	dorsolateral prefrontal cortex
20706215_dorsolateral prefrontal cortex	DNA Methylation profile	Infinium HumanMethylation450K BeadChip	Illumina	TBI-AUTO73223-PT-2ZXN	doi:10.7303/syn3157275	Synapse	doi:10.7303/syn3157275	https://doi.org/10.7303/syn3157275	dorsolateral prefrontal cortex
10222853_dorsolateral prefrontal cortex	DNA Methylation profile	Infinium HumanMethylation450K BeadChip	Illumina	TBI-AUTO73227-PT-2ZVV	doi:10.7303/syn3157275	Synapse	doi:10.7303/syn3157275	https://doi.org/10.7303/syn3157275	dorsolateral prefrontal cortex
64358179_dorsolateral prefrontal cortex	DNA Methylation profile	Infinium HumanMethylation450K BeadChip	Illumina	TBI-AUTO73228-PT-319N	doi:10.7303/syn3157275	Synapse	doi:10.7303/syn3157275	https://doi.org/10.7303/syn3157275	dorsolateral prefrontal cortex
10518782_dorsolateral prefrontal cortex	DNA Methylation profile	Infinium HumanMethylation450K BeadChip	Illumina	TBI-AUTO73229-PT-2ZW9	doi:10.7303/syn3157275	Synapse	doi:10.7303/syn3157275	https://doi.org/10.7303/syn3157275	dorsolateral prefrontal cortex
77970662_dorsolateral prefrontal cortex	DNA Methylation profile	Infinium HumanMethylation450K BeadChip	Illumina	TBI-AUTO73231-PT-35B2	doi:10.7303/syn3157275	Synapse	doi:10.7303/syn3157275	https://doi.org/10.7303/syn3157275	dorsolateral prefrontal cortex
10502798_dorsolateral prefrontal cortex	DNA Methylation profile	Infinium HumanMethylation450K BeadChip	Illumina	TBI-AUTO73233-PT-2ZW8	doi:10.7303/syn3157275	Synapse	doi:10.7303/syn3157275	https://doi.org/10.7303/syn3157275	dorsolateral prefrontal cortex
15176592_dorsolateral prefrontal cortex	DNA Methylation profile	Infinium HumanMethylation450K BeadChip	Illumina	TBI-AUTO73235-PT-2ZWP	doi:10.7303/syn3157275	Synapse	doi:10.7303/syn3157275	https://doi.org/10.7303/syn3157275	dorsolateral prefrontal cortex
15114174_dorsolateral prefrontal cortex	DNA Methylation profile	Infinium HumanMethylation450K BeadChip	Illumina	TBI-AUTO73236-PT-2ZXW	doi:10.7303/syn3157275	Synapse	doi:10.7303/syn3157275	https://doi.org/10.7303/syn3157275	dorsolateral prefrontal cortex
66924745_dorsolateral prefrontal cortex	DNA Methylation profile	Infinium HumanMethylation450K BeadChip	Illumina	TBI-AUTO73237-PT-318B	doi:10.7303/syn3157275	Synapse	doi:10.7303/syn3157275	https://doi.org/10.7303/syn3157275	dorsolateral prefrontal cortex
50107033_dorsolateral prefrontal cortex	DNA Methylation profile	Infinium HumanMethylation450K BeadChip	Illumina	TBI-AUTO73238-PT-314B	doi:10.7303/syn3157275	Synapse	doi:10.7303/syn3157275	https://doi.org/10.7303/syn3157275	dorsolateral prefrontal cortex
90267190_dorsolateral prefrontal cortex	DNA Methylation profile	Infinium HumanMethylation450K BeadChip	Illumina	TBI-AUTO73240-PT-35BI	doi:10.7303/syn3157275	Synapse	doi:10.7303/syn3157275	https://doi.org/10.7303/syn3157275	dorsolateral prefrontal cortex
50107169_dorsolateral prefrontal cortex	DNA Methylation profile	Infinium HumanMethylation450K BeadChip	Illumina	TBI-AUTO73241-PT-31A3	doi:10.7303/syn3157275	Synapse	doi:10.7303/syn3157275	https://doi.org/10.7303/syn3157275	dorsolateral prefrontal cortex
20492186_dorsolateral prefrontal cortex	DNA Methylation profile	Infinium HumanMethylation450K BeadChip	Illumina	TBI-AUTO73245-PT-35CN	doi:10.7303/syn3157275	Synapse	doi:10.7303/syn3157275	https://doi.org/10.7303/syn3157275	dorsolateral prefrontal cortex
21176585_dorsolateral prefrontal cortex	DNA Methylation profile	Infinium HumanMethylation450K BeadChip	Illumina	TBI-AUTO73246-PT-2ZXG	doi:10.7303/syn3157275	Synapse	doi:10.7303/syn3157275	https://doi.org/10.7303/syn3157275	dorsolateral prefrontal cortex
31756046_dorsolateral prefrontal cortex	DNA Methylation profile	Infinium HumanMethylation450K BeadChip	Illumina	TBI-AUTO73248-PT-3191	doi:10.7303/syn3157275	Synapse	doi:10.7303/syn3157275	https://doi.org/10.7303/syn3157275	dorsolateral prefrontal cortex
50105437_dorsolateral prefrontal cortex	DNA Methylation profile	Infinium HumanMethylation450K BeadChip	Illumina	TBI-AUTO73249-PT-318N	doi:10.7303/syn3157275	Synapse	doi:10.7303/syn3157275	https://doi.org/10.7303/syn3157275	dorsolateral prefrontal cortex
20201189_dorsolateral prefrontal cortex	DNA Methylation profile	Infinium HumanMethylation450K BeadChip	Illumina	TBI-AUTO73251-PT-312W	doi:10.7303/syn3157275	Synapse	doi:10.7303/syn3157275	https://doi.org/10.7303/syn3157275	dorsolateral prefrontal cortex
20946257_dorsolateral prefrontal cortex	DNA Methylation profile	Infinium HumanMethylation450K BeadChip	Illumina	TBI-AUTO73252-PT-2ZX8	doi:10.7303/syn3157275	Synapse	doi:10.7303/syn3157275	https://doi.org/10.7303/syn3157275	dorsolateral prefrontal cortex
20951100_dorsolateral prefrontal cortex	DNA Methylation profile	Infinium HumanMethylation450K BeadChip	Illumina	TBI-AUTO73256-PT-2ZX4	doi:10.7303/syn3157275	Synapse	doi:10.7303/syn3157275	https://doi.org/10.7303/syn3157275	dorsolateral prefrontal cortex
97006937_dorsolateral prefrontal cortex	DNA Methylation profile	Infinium HumanMethylation450K BeadChip	Illumina	TBI-AUTO73257-PT-35OE	doi:10.7303/syn3157275	Synapse	doi:10.7303/syn3157275	https://doi.org/10.7303/syn3157275	dorsolateral prefrontal cortex
10419072_dorsolateral prefrontal cortex	DNA Methylation profile	Infinium HumanMethylation450K BeadChip	Illumina	TBI-AUTO73259-PT-312Q	doi:10.7303/syn3157275	Synapse	doi:10.7303/syn3157275	https://doi.org/10.7303/syn3157275	dorsolateral prefrontal cortex
50300408_dorsolateral prefrontal cortex	DNA Methylation profile	Infinium HumanMethylation450K BeadChip	Illumina	TBI-AUTO73260-PT-3199	doi:10.7303/syn3157275	Synapse	doi:10.7303/syn3157275	https://doi.org/10.7303/syn3157275	dorsolateral prefrontal cortex
10424475_dorsolateral prefrontal cortex	DNA Methylation profile	Infinium HumanMethylation450K BeadChip	Illumina	TBI-AUTO73261-PT-35AJ	doi:10.7303/syn3157275	Synapse	doi:10.7303/syn3157275	https://doi.org/10.7303/syn3157275	dorsolateral prefrontal cortex
50107871_dorsolateral prefrontal cortex	DNA Methylation profile	Infinium HumanMethylation450K BeadChip	Illumina	TBI-AUTO73262-PT-314H	doi:10.7303/syn3157275	Synapse	doi:10.7303/syn3157275	https://doi.org/10.7303/syn3157275	dorsolateral prefrontal cortex
50402567_dorsolateral prefrontal cortex	DNA Methylation profile	Infinium HumanMethylation450K BeadChip	Illumina	TBI-AUTO73263-PT-314U	doi:10.7303/syn3157275	Synapse	doi:10.7303/syn3157275	https://doi.org/10.7303/syn3157275	dorsolateral prefrontal cortex
9391376_dorsolateral prefrontal cortex	DNA Methylation profile	Infinium HumanMethylation450K BeadChip	Illumina	TBI-AUTO73264-PT-318A	doi:10.7303/syn3157275	Synapse	doi:10.7303/syn3157275	https://doi.org/10.7303/syn3157275	dorsolateral prefrontal cortex
87264456_dorsolateral prefrontal cortex	DNA Methylation profile	Infinium HumanMethylation450K BeadChip	Illumina	TBI-AUTO73265-PT-35O9	doi:10.7303/syn3157275	Synapse	doi:10.7303/syn3157275	https://doi.org/10.7303/syn3157275	dorsolateral prefrontal cortex
20431359_dorsolateral prefrontal cortex	DNA Methylation profile	Infinium HumanMethylation450K BeadChip	Illumina	TBI-AUTO73267-PT-35CJ	doi:10.7303/syn3157275	Synapse	doi:10.7303/syn3157275	https://doi.org/10.7303/syn3157275	dorsolateral prefrontal cortex
21412626_dorsolateral prefrontal cortex	DNA Methylation profile	Infinium HumanMethylation450K BeadChip	Illumina	TBI-AUTO73270-PT-312E	doi:10.7303/syn3157275	Synapse	doi:10.7303/syn3157275	https://doi.org/10.7303/syn3157275	dorsolateral prefrontal cortex
80333458_dorsolateral prefrontal cortex	DNA Methylation profile	Infinium HumanMethylation450K BeadChip	Illumina	TBI-AUTO73271-PT-35O7	doi:10.7303/syn3157275	Synapse	doi:10.7303/syn3157275	https://doi.org/10.7303/syn3157275	dorsolateral prefrontal cortex
20416210_dorsolateral prefrontal cortex	DNA Methylation profile	Infinium HumanMethylation450K BeadChip	Illumina	TBI-AUTO73274-PT-35CL	doi:10.7303/syn3157275	Synapse	doi:10.7303/syn3157275	https://doi.org/10.7303/syn3157275	dorsolateral prefrontal cortex
36830117_dorsolateral prefrontal cortex	DNA Methylation profile	Infinium HumanMethylation450K BeadChip	Illumina	TBI-AUTO73277-PT-35B3	doi:10.7303/syn3157275	Synapse	doi:10.7303/syn3157275	https://doi.org/10.7303/syn3157275	dorsolateral prefrontal cortex
50409406_dorsolateral prefrontal cortex	DNA Methylation profile	Infinium HumanMethylation450K BeadChip	Illumina	TBI-AUTO73278-PT-35O2	doi:10.7303/syn3157275	Synapse	doi:10.7303/syn3157275	https://doi.org/10.7303/syn3157275	dorsolateral prefrontal cortex
4879843_dorsolateral prefrontal cortex	DNA Methylation profile	Infinium HumanMethylation450K BeadChip	Illumina	TBI-AUTO73279-PT-35NK	doi:10.7303/syn3157275	Synapse	doi:10.7303/syn3157275	https://doi.org/10.7303/syn3157275	dorsolateral prefrontal cortex
21117516_dorsolateral prefrontal cortex	DNA Methylation profile	Infinium HumanMethylation450K BeadChip	Illumina	TBI-AUTO73280-PT-312I	doi:10.7303/syn3157275	Synapse	doi:10.7303/syn3157275	https://doi.org/10.7303/syn3157275	dorsolateral prefrontal cortex
21198987_dorsolateral prefrontal cortex	DNA Methylation profile	Infinium HumanMethylation450K BeadChip	Illumina	TBI-AUTO73281-PT-35D3	doi:10.7303/syn3157275	Synapse	doi:10.7303/syn3157275	https://doi.org/10.7303/syn3157275	dorsolateral prefrontal cortex
20225051_dorsolateral prefrontal cortex	DNA Methylation profile	Infinium HumanMethylation450K BeadChip	Illumina	TBI-AUTO73282-PT-312U	doi:10.7303/syn3157275	Synapse	doi:10.7303/syn3157275	https://doi.org/10.7303/syn3157275	dorsolateral prefrontal cortex
50410319_dorsolateral prefrontal cortex	DNA Methylation profile	Infinium HumanMethylation450K BeadChip	Illumina	TBI-AUTO73283-PT-318D	doi:10.7303/syn3157275	Synapse	doi:10.7303/syn3157275	https://doi.org/10.7303/syn3157275	dorsolateral prefrontal cortex
10249336_dorsolateral prefrontal cortex	DNA Methylation profile	Infinium HumanMethylation450K BeadChip	Illumina	TBI-AUTO73284-PT-35AL	doi:10.7303/syn3157275	Synapse	doi:10.7303/syn3157275	https://doi.org/10.7303/syn3157275	dorsolateral prefrontal cortex
24310553_dorsolateral prefrontal cortex	DNA Methylation profile	Infinium HumanMethylation450K BeadChip	Illumina	TBI-AUTO73285-PT-314C	doi:10.7303/syn3157275	Synapse	doi:10.7303/syn3157275	https://doi.org/10.7303/syn3157275	dorsolateral prefrontal cortex
50301125_dorsolateral prefrontal cortex	DNA Methylation profile	Infinium HumanMethylation450K BeadChip	Illumina	TBI-AUTO73289-PT-31AB	doi:10.7303/syn3157275	Synapse	doi:10.7303/syn3157275	https://doi.org/10.7303/syn3157275	dorsolateral prefrontal cortex
50100806_dorsolateral prefrontal cortex	DNA Methylation profile	Infinium HumanMethylation450K BeadChip	Illumina	TBI-AUTO73290-PT-35OJ	doi:10.7303/syn3157275	Synapse	doi:10.7303/syn3157275	https://doi.org/10.7303/syn3157275	dorsolateral prefrontal cortex
95116046_dorsolateral prefrontal cortex	DNA Methylation profile	Infinium HumanMethylation450K BeadChip	Illumina	TBI-AUTO73291-PT-35OD	doi:10.7303/syn3157275	Synapse	doi:10.7303/syn3157275	https://doi.org/10.7303/syn3157275	dorsolateral prefrontal cortex
50107745_dorsolateral prefrontal cortex	DNA Methylation profile	Infinium HumanMethylation450K BeadChip	Illumina	TBI-AUTO73292-PT-317S	doi:10.7303/syn3157275	Synapse	doi:10.7303/syn3157275	https://doi.org/10.7303/syn3157275	dorsolateral prefrontal cortex
50105699_dorsolateral prefrontal cortex	DNA Methylation profile	Infinium HumanMethylation450K BeadChip	Illumina	TBI-AUTO73293-PT-3184	doi:10.7303/syn3157275	Synapse	doi:10.7303/syn3157275	https://doi.org/10.7303/syn3157275	dorsolateral prefrontal cortex
43074402_dorsolateral prefrontal cortex	DNA Methylation profile	Infinium HumanMethylation450K BeadChip	Illumina	TBI-AUTO73294-PT-35NS	doi:10.7303/syn3157275	Synapse	doi:10.7303/syn3157275	https://doi.org/10.7303/syn3157275	dorsolateral prefrontal cortex
27560777_dorsolateral prefrontal cortex	DNA Methylation profile	Infinium HumanMethylation450K BeadChip	Illumina	TBI-AUTO73296-PT-35OI	doi:10.7303/syn3157275	Synapse	doi:10.7303/syn3157275	https://doi.org/10.7303/syn3157275	dorsolateral prefrontal cortex
50404749_dorsolateral prefrontal cortex	DNA Methylation profile	Infinium HumanMethylation450K BeadChip	Illumina	TBI-AUTO73299-PT-3187	doi:10.7303/syn3157275	Synapse	doi:10.7303/syn3157275	https://doi.org/10.7303/syn3157275	dorsolateral prefrontal cortex
60871487_dorsolateral prefrontal cortex	DNA Methylation profile	Infinium HumanMethylation450K BeadChip	Illumina	TBI-AUTO73301-PT-35BE	doi:10.7303/syn3157275	Synapse	doi:10.7303/syn3157275	https://doi.org/10.7303/syn3157275	dorsolateral prefrontal cortex
20904347_dorsolateral prefrontal cortex	DNA Methylation profile	Infinium HumanMethylation450K BeadChip	Illumina	TBI-AUTO73302-PT-2ZX2	doi:10.7303/syn3157275	Synapse	doi:10.7303/syn3157275	https://doi.org/10.7303/syn3157275	dorsolateral prefrontal cortex
50301963_dorsolateral prefrontal cortex	DNA Methylation profile	Infinium HumanMethylation450K BeadChip	Illumina	TBI-AUTO73304-PT-3197	doi:10.7303/syn3157275	Synapse	doi:10.7303/syn3157275	https://doi.org/10.7303/syn3157275	dorsolateral prefrontal cortex
2817047_dorsolateral prefrontal cortex	DNA Methylation profile	Infinium HumanMethylation450K BeadChip	Illumina	TBI-AUTO73307-PT-314I	doi:10.7303/syn3157275	Synapse	doi:10.7303/syn3157275	https://doi.org/10.7303/syn3157275	dorsolateral prefrontal cortex
91018909_dorsolateral prefrontal cortex	DNA Methylation profile	Infinium HumanMethylation450K BeadChip	Illumina	TBI-AUTO73308-PT-318Z	doi:10.7303/syn3157275	Synapse	doi:10.7303/syn3157275	https://doi.org/10.7303/syn3157275	dorsolateral prefrontal cortex
87779516_dorsolateral prefrontal cortex	DNA Methylation profile	Infinium HumanMethylation450K BeadChip	Illumina	TBI-AUTO73309-PT-3189	doi:10.7303/syn3157275	Synapse	doi:10.7303/syn3157275	https://doi.org/10.7303/syn3157275	dorsolateral prefrontal cortex
50302978_dorsolateral prefrontal cortex	DNA Methylation profile	Infinium HumanMethylation450K BeadChip	Illumina	TBI-AUTO73310-PT-317W	doi:10.7303/syn3157275	Synapse	doi:10.7303/syn3157275	https://doi.org/10.7303/syn3157275	dorsolateral prefrontal cortex
20244554_dorsolateral prefrontal cortex	DNA Methylation profile	Infinium HumanMethylation450K BeadChip	Illumina	TBI-AUTO73311-PT-2ZYB	doi:10.7303/syn3157275	Synapse	doi:10.7303/syn3157275	https://doi.org/10.7303/syn3157275	dorsolateral prefrontal cortex
10478041_dorsolateral prefrontal cortex	DNA Methylation profile	Infinium HumanMethylation450K BeadChip	Illumina	TBI-AUTO73312-PT-35C2	doi:10.7303/syn3157275	Synapse	doi:10.7303/syn3157275	https://doi.org/10.7303/syn3157275	dorsolateral prefrontal cortex
68015667_dorsolateral prefrontal cortex	DNA Methylation profile	Infinium HumanMethylation450K BeadChip	Illumina	TBI-AUTO73313-PT-319Q	doi:10.7303/syn3157275	Synapse	doi:10.7303/syn3157275	https://doi.org/10.7303/syn3157275	dorsolateral prefrontal cortex
10291856_dorsolateral prefrontal cortex	DNA Methylation profile	Infinium HumanMethylation450K BeadChip	Illumina	TBI-AUTO73314-PT-2ZVU	doi:10.7303/syn3157275	Synapse	doi:10.7303/syn3157275	https://doi.org/10.7303/syn3157275	dorsolateral prefrontal cortex
20288196_dorsolateral prefrontal cortex	DNA Methylation profile	Infinium HumanMethylation450K BeadChip	Illumina	TBI-AUTO73316-PT-35CD	doi:10.7303/syn3157275	Synapse	doi:10.7303/syn3157275	https://doi.org/10.7303/syn3157275	dorsolateral prefrontal cortex
20187042_dorsolateral prefrontal cortex	DNA Methylation profile	Infinium HumanMethylation450K BeadChip	Illumina	TBI-AUTO73317-PT-35AV	doi:10.7303/syn3157275	Synapse	doi:10.7303/syn3157275	https://doi.org/10.7303/syn3157275	dorsolateral prefrontal cortex
60747316_dorsolateral prefrontal cortex	DNA Methylation profile	Infinium HumanMethylation450K BeadChip	Illumina	TBI-AUTO73318-PT-319I	doi:10.7303/syn3157275	Synapse	doi:10.7303/syn3157275	https://doi.org/10.7303/syn3157275	dorsolateral prefrontal cortex
20665307_dorsolateral prefrontal cortex	DNA Methylation profile	Infinium HumanMethylation450K BeadChip	Illumina	TBI-AUTO73319-PT-35CU	doi:10.7303/syn3157275	Synapse	doi:10.7303/syn3157275	https://doi.org/10.7303/syn3157275	dorsolateral prefrontal cortex
50104134_dorsolateral prefrontal cortex	DNA Methylation profile	Infinium HumanMethylation450K BeadChip	Illumina	TBI-AUTO73320-PT-318F	doi:10.7303/syn3157275	Synapse	doi:10.7303/syn3157275	https://doi.org/10.7303/syn3157275	dorsolateral prefrontal cortex
89164957_dorsolateral prefrontal cortex	DNA Methylation profile	Infinium HumanMethylation450K BeadChip	Illumina	TBI-AUTO73321-PT-318V	doi:10.7303/syn3157275	Synapse	doi:10.7303/syn3157275	https://doi.org/10.7303/syn3157275	dorsolateral prefrontal cortex
21180423_dorsolateral prefrontal cortex	DNA Methylation profile	Infinium HumanMethylation450K BeadChip	Illumina	TBI-AUTO73322-PT-2ZYE	doi:10.7303/syn3157275	Synapse	doi:10.7303/syn3157275	https://doi.org/10.7303/syn3157275	dorsolateral prefrontal cortex
46000440_dorsolateral prefrontal cortex	DNA Methylation profile	Infinium HumanMethylation450K BeadChip	Illumina	TBI-AUTO73323-PT-35NT	doi:10.7303/syn3157275	Synapse	doi:10.7303/syn3157275	https://doi.org/10.7303/syn3157275	dorsolateral prefrontal cortex
30711043_dorsolateral prefrontal cortex	DNA Methylation profile	Infinium HumanMethylation450K BeadChip	Illumina	TBI-AUTO73324-PT-317X	doi:10.7303/syn3157275	Synapse	doi:10.7303/syn3157275	https://doi.org/10.7303/syn3157275	dorsolateral prefrontal cortex
482428_dorsolateral prefrontal cortex	DNA Methylation profile	Infinium HumanMethylation450K BeadChip	Illumina	TBI-AUTO73325-PT-3149	doi:10.7303/syn3157275	Synapse	doi:10.7303/syn3157275	https://doi.org/10.7303/syn3157275	dorsolateral prefrontal cortex
31037310_dorsolateral prefrontal cortex	DNA Methylation profile	Infinium HumanMethylation450K BeadChip	Illumina	TBI-AUTO73326-PT-35NN	doi:10.7303/syn3157275	Synapse	doi:10.7303/syn3157275	https://doi.org/10.7303/syn3157275	dorsolateral prefrontal cortex
15844425_dorsolateral prefrontal cortex	DNA Methylation profile	Infinium HumanMethylation450K BeadChip	Illumina	TBI-AUTO73328-PT-35AT	doi:10.7303/syn3157275	Synapse	doi:10.7303/syn3157275	https://doi.org/10.7303/syn3157275	dorsolateral prefrontal cortex
11616707_dorsolateral prefrontal cortex	DNA Methylation profile	Infinium HumanMethylation450K BeadChip	Illumina	TBI-AUTO73329-PT-35AR	doi:10.7303/syn3157275	Synapse	doi:10.7303/syn3157275	https://doi.org/10.7303/syn3157275	dorsolateral prefrontal cortex
51624179_dorsolateral prefrontal cortex	DNA Methylation profile	Infinium HumanMethylation450K BeadChip	Illumina	TBI-AUTO73330-PT-35O3	doi:10.7303/syn3157275	Synapse	doi:10.7303/syn3157275	https://doi.org/10.7303/syn3157275	dorsolateral prefrontal cortex
50103967_dorsolateral prefrontal cortex	DNA Methylation profile	Infinium HumanMethylation450K BeadChip	Illumina	TBI-AUTO73331-PT-318O	doi:10.7303/syn3157275	Synapse	doi:10.7303/syn3157275	https://doi.org/10.7303/syn3157275	dorsolateral prefrontal cortex
